# Supplementary material for: A chromosome-level genome assembly of the Peruvian Algarrobo (Neltuma pallida) provides insights on its adaptation to its unique ecological niche
Source: G3 (Bethesda). 2024 Dec 5;15(2):jkae283. doi: 10.1093/g3journal/jkae283 (PMC11797065; doi:10.1093/g3journal/jkae283)
Supplement: jkae283_Supplementary_Data [file jkae283_supplementary_data.zip › Table_S1_G3-2024-405403.xlsx]

## Sheet: S1
Table S1. Genome characteristics of the plant species included in this study.
Species	Common name	Assembly level	Assembly accession	Assembly size (bp)	Fragments number	Fragments N50 (bp)
B. variegata	mountain ebony	Chromosome	GCA_022379115.2	326365182	410	22089475
G. max	soybean	Chromosome	GCA_000004515.4	978386919	345	20441467
M. truncatula	Barrel medic	Chromosome	GCA_000219495.2	412800391	2186	49172423
N. alba	Algarrobo blanco	Contig	GCA_004799145.1	707161903	6087	248703
N. pallida	Algarrobo	Chromosome	-	403689856	77	26166578
P. cineraria	Desert tree	Scaffold	GCA_029017545.1	691392202	2265	41482946
P. persica	Peach	Chromosome	GCA_000346465.2	227411381	191	27368013
S. tora	Myeongyun	Chromosome	GCA_014851425.1	526356977	444	41270226
V. vinifera	Grape	Chromosome	GCA_910591555.1	462158227	19	24384761
