# Supplementary material for: A chromosome-level genome assembly of the Peruvian Algarrobo (Neltuma pallida) provides insights on its adaptation to its unique ecological niche
Source: G3 (Bethesda). 2024 Dec 5;15(2):jkae283. doi: 10.1093/g3journal/jkae283 (PMC11797065; doi:10.1093/g3journal/jkae283)
Supplement: jkae283_Supplementary_Data [file jkae283_supplementary_data.zip › Table_S2_G3-2024-405403.xlsx]

## Sheet: S2
Table S2. Protein-coding gene characteristics of the species included in this study.
Species	Number of genes	Average gene length (bp)	Number of gene models	Average transcript length (bp)	Average CDS length (bp)	Average exons per transcript (x)	Average exon length (bp)	Average intron length (bp)
B. variegata	37677	3298.8	41862	3340.7	1203.22	5.51	504.09	461.09
G. max	55897	3852.7	88412	4503.2	1275.48	5.93	601.89	560.61
M. truncatula	50444	2621.04	57585	2890.82	1037.95	4.48	472.57	496.32
N. alba	42275	4177.64	57572	4554.8	1345.69	6.15	458	712.9
N. pallida	22409	3784.44	24607	3914.46	1222.89	6.13	397.4	508.12
P. cineraria	30647	4685.05	50190	5497.8	1383.23	6.69	461.44	742.28
P. persica	26873	3239.66	47089	3932	1378.56	6.22	647.19	387.77
S. tora	45268	3157.23	45268	3157.23	951.21	4.37	264.74	923.47
V. vinifera	35134	4749.29	41097	5504.67	1108.51	4.99	435	963.72
