# Supplementary material for: A chromosome-level genome assembly of the Peruvian Algarrobo (Neltuma pallida) provides insights on its adaptation to its unique ecological niche
Source: G3 (Bethesda). 2024 Dec 5;15(2):jkae283. doi: 10.1093/g3journal/jkae283 (PMC11797065; doi:10.1093/g3journal/jkae283)
Supplement: jkae283_Supplementary_Data [file jkae283_supplementary_data.zip › Table_S3_G3-2024-405403.xlsx]

## Sheet: S3
Table S3. List of Orthofinder's phylogenetic hierarchical gene families (HOGs) including Neltuma pallida genes
HOG	Neltuma pallida	Neltuma alba	Prosopis cineraria	Bauhinia variegata	Glycine max	Medicago truncatula	Prunus persica	Senna tora	Vitis vinifera
N0.HOG0000002	NPAL_018836_R1, NPAL_018839_R1, NPAL_018841_R1, NPAL_018840_R1, NPAL_018838_R1, NPAL_018835_R1, NPAL_018837_R1, NPAL_018834_R1, NPAL_018832_R1, NPAL_018833_R1	XP_028754329.1, XP_028793093.1, XP_028793092.1, XP_028754330.1, XP_028793098.1, XP_028754328.1, XP_028793094.1, XP_028793099.1, XP_028793106.1, XP_028754358.1, XP_028754320.1, XP_028793102.1, XP_028793103.1, XP_028754340.1	XP_054791666.1, XP_054808098.1, XP_054791665.1, XP_054809843.1, XP_054810189.1, XP_054791664.1, XP_054810582.1, XP_054791662.1, XP_054797841.1, XP_054791663.1, XP_054810288.1	KAI4328350.1, KAI4328351.1, KAI4328349.1	KRH74742, KRH74740, KRH69403, KRH69404, KRH69402, KRH45822, KRG99195	AES96458, AET03037	ONI30654, ONI30656	KAF7809218.1	Vitvi01g00889_P003, Vitvi01g00888_P001, Vitvi01g00893_P001
N0.HOG0000004	NPAL_000963_R1, NPAL_000962_R1	XP_028805417.1, XP_028793597.1, XP_028805416.1, XP_028793585.1	XP_054779993.1	KAI4350982.1	KRH72040	KEH26957	ONI09272	KAF7819944.1	Vitvi17g01382_P001, Vitvi17g01380_P001
N0.HOG0000008	NPAL_014256_R2, NPAL_014321_R1	XP_028762105.1, XP_028803711.1, XP_028789500.1, XP_028772086.1, XP_028772087.1, XP_028764302.1, XP_028789495.1, XP_028777928.1, XP_028783679.1	XP_054776081.1, XP_054825687.1	KAI4308632.1		AES96712	ONI30809	KAF7809130.1, KAF7809266.1	Vitvi01g02132_P001, Vitvi01g01007_P001, Vitvi01g02131_P001
N0.HOG0000014	NPAL_001388_R1	XP_028778919.1	XP_054822110.1		KRH19667, KRH19668		ONH93061		Vitvi07g00736_P001
N0.HOG0000016	NPAL_008027_R1, NPAL_008025_R1	XP_028773445.1, XP_028786495.1, XP_028773444.1	XP_054806989.1	KAI4338132.1, KAI4338112.1, KAI4345958.1	KRG90592	KEH44444	ONI26920, ONI26921		Vitvi18g01623_P001, Vitvi05g02001_P001, Vitvi05g00910_P001, Vitvi05g00905_P001
N0.HOG0000017	NPAL_007941_R1		XP_054820052.1, XP_054819788.1, XP_054794727.1, XP_054807183.1	KAI4345787.1, KAI4345789.1	KRH42902, KRH42903, KRH59020, KRH42905, KRH48219, KRH59019, KRH59018, KRH59021	AET04311, KEH20685	ONI26690	KAF7807062.1
N0.HOG0000018	NPAL_017378_R1, NPAL_017377_R1, NPAL_020437_R1, NPAL_020439_R1, NPAL_020438_R1, NPAL_020436_R1, NPAL_020753_R1, NPAL_020440_R1	XP_028783133.1, XP_028772944.1, XP_028772951.1, XP_028796565.1, XP_028796566.1, XP_028783569.1, XP_028777990.1, XP_028783568.1	XP_054792676.1, XP_054784474.1, XP_054784504.1, XP_054781172.1, XP_054780566.1, XP_054793010.1, XP_054782462.1, XP_054781759.1, XP_054780567.1	KAI4356539.1, KAI4356540.1, KAI4354586.1, KAI4356541.1, KAI4354589.1, KAI4356542.1	KRH62422, KRH75749, KRH75750, KRH62423, KRH49213, KRH49214, KRH49215, KRH49216, KRH49220, KRH17938, KRH49224, KRH00075, KRH00076, KRH49222, KRH00071, KRH49217, KRH49212, KRH00072, KRH49218	KEH28979, KEH28980, AES79429, AES79428, AES79426, AES79420, AES79418, AES79413, AES79414, KEH23050, AES79391, AES79392, AES79386, AES79389	ONI03561, ONI03560		Vitvi08g02226_P002, Vitvi08g02228_P001, Vitvi14g00169_P001, Vitvi06g01725_P001, Vitvi06g01728_P001, Vitvi06g04186_P001, Vitvi06g01724_P001, Vitvi06g04184_P001, Vitvi06g01727_P001
N0.HOG0000026	NPAL_013632_R1, NPAL_013633_R1, NPAL_014724_R1	XP_028788521.1, XP_028767835.1, XP_028788534.1, XP_028788520.1, XP_028767831.1, XP_028767829.1, XP_028767834.1, XP_028788543.1, XP_028767809.1, XP_028776257.1, XP_028776253.1, XP_028767765.1, XP_028776259.1, XP_028767775.1, XP_028787866.1, XP_028806152.1, XP_028776254.1, XP_028767763.1, XP_028776255.1, XP_028767764.1, XP_028776252.1, XP_028776251.1, XP_028767762.1, XP_028787870.1, XP_028806145.1,…	XP_054776521.1, XP_054778104.1, XP_054779061.1, XP_054776915.1, XP_054778810.1, XP_054779080.1, XP_054786902.1, XP_054776911.1, XP_054776916.1, XP_054787858.1, XP_054776913.1, XP_054779058.1	KAI4298627.1, KAI4295823.1, KAI4295824.1, KAI4298630.1, KAI4298632.1, KAI4295821.1, KAI4298623.1, KAI4298624.1, KAI4295820.1, KAI4295828.1, KAI4298635.1, KAI4295839.1	KRG91209, KRH35608, KRG91205, KRH00547, KRG91216, KRH33238, KRG91215, KRH35605, KRH35601, KRG91220, KRG91198, KRG91196, KRG91193, KRH77907, KRG91212, KRG91213	AES62687, KEH43947, KEH43943, KEH43934, KEH43936, KEH43938, AES93608, KEH43954, AES93611, KEH43946	ONH90184, ONI10112, ONI10113, ONI10108, ONI10109	KAF7840697.1, KAF7811123.1, KAF7811124.1, KAF7840700.1, KAF7840694.1, KAF7840696.1, KAF7840693.1	Vitvi15g04000_P002, Vitvi03g01213_P001, Vitvi10g01585_P001, Vitvi00g01805_P001
N0.HOG0000029	NPAL_014715_R1	XP_028767273.1	XP_054787229.1, XP_054787231.1, XP_054791083.1						Vitvi10g02222_P001, Vitvi00g04596_P001, Vitvi10g02225_P001
N0.HOG0000031	NPAL_014735_R1	XP_028806140.1, XP_028797610.1, XP_028787517.1, XP_028806141.1	XP_054786330.1, XP_054786904.1	KAI4295834.1, KAI4295833.1, KAI4295838.1, KAI4295836.1	KRH77903, KRH27591	AES93613		KAF7811126.1
N0.HOG0000034	NPAL_013917_R1, NPAL_004475_R1, NPAL_011224_R1, NPAL_011215_R1								Vitvi10g04509_P001
N0.HOG0000035	NPAL_013915_R1, NPAL_013913_R1						ONI12324		Vitvi03g04465_P001, Vitvi03g01216_P001
N0.HOG0000036	NPAL_020259_R1			KAI4323863.1, KAI4299284.1	KRH13198, KRH55322	KEH42824			Vitvi03g04474_P001
N0.HOG0000047	NPAL_013504_R1, NPAL_016268_R1, NPAL_022304_R1, NPAL_016254_R1, NPAL_016255_R1	XP_028754938.1, XP_028754935.1, XP_028754932.1, XP_028765933.1, XP_028754936.1, XP_028754937.1, XP_028786248.1, XP_028768628.1, XP_028768652.1, XP_028768653.1, XP_028786247.1, XP_028765931.1, XP_028754931.1, XP_028754934.1, XP_028799731.1, XP_028755349.1, XP_028799676.1, XP_028803201.1, XP_028803181.1, XP_028803157.1, XP_028799672.1, XP_028752957.1, XP_028789316.1, XP_028752953.1, XP_028789317.1,…	XP_054810421.1, XP_054791249.1, XP_054776770.1, XP_054778522.1, XP_054785590.1, XP_054801147.1, XP_054816354.1, XP_054791994.1, XP_054815521.1, XP_054815522.1, XP_054815986.1, XP_054797520.1, XP_054798396.1, XP_054790810.1, XP_054796037.1, XP_054816322.1, XP_054794463.1, XP_054816561.1, XP_054816316.1, XP_054816514.1, XP_054816798.1, XP_054814376.1, XP_054817227.1, XP_054816367.1, XP_054816444.1,…		KRH76889, KRH28587, KRH28586, KRH28590, KRH76886, KRH76887, KRH76888, KRH01972, KRH51181, KRH51182, KRH10485, KRH43945, KRH77493, KRH73883, RCW19269, KRG98546, KRH14253, KRH73884, KRH73885, KRH14252	AES94841, AES94842, AES94844, KEH25835, KEH25843, AES92777, AES92778, AET00663, AET00664, AET00657, AES98822, AET00675, KEH28448, AET00674, AET00660, AET00662, AET00665, AES98829, AES98823, AES98821, KEH29697, AET00685, AES70574, AES70567, AES70570	ONI19946, ONH95352, ONI34641, ONI34640, ONI21578, ONI21577, ONI21587, ONI13698	KAF7836093.1, KAF7836092.1, KAF7836091.1, KAF7836086.1, KAF7836090.1, KAF7836088.1, KAF7815255.1, KAF7840530.1, KAF7840529.1, KAF7840531.1, KAF7803856.1, KAF7803855.1, KAF7803857.1, KAF7831302.1, KAF7815926.1, KAF7815927.1	Vitvi08g00171_P001, Vitvi10g04539_P001, Vitvi10g04543_P001, Vitvi10g01155_P001, Vitvi10g01138_P001, Vitvi10g01153_P001, Vitvi19g04262_P001, Vitvi08g00172_P001, Vitvi08g00169_P001
N0.HOG0000067	NPAL_015969_R1	XP_028781481.1	XP_054824173.1, XP_054795848.1		KRH39066, KRH48630, KRH39050	KEH26468, KEH37822, AES75991, AES72138, KEH41087, KEH42228, KEH26934, KEH26922, KEH26679		KAF7824805.1	Vitvi16g01173_P001
N0.HOG0000069	NPAL_019893_R1	XP_028775264.1, XP_028804491.1, XP_028773622.1, XP_028786509.1, XP_028776836.1, XP_028805357.1	XP_054801608.1, XP_054795318.1, XP_054776745.1, XP_054790626.1, XP_054801529.1, XP_054778184.1, XP_054791396.1	KAI4307524.1, KAI4356056.1		KEH42123		KAF7812281.1, KAF7833203.1, KAF7831842.1, KAF7831825.1, KAF7825106.1, KAF7815401.1	Vitvi00g04297_P001
N0.HOG0000070	NPAL_021990_R1, NPAL_015831_R1, NPAL_020822_R1, NPAL_000562_R1	XP_028802470.1			KRH19694	KEH35770, AES97651		KAF7838421.1, KAF7842106.1, KAF7827037.1, KAF7834787.1, KAF7833013.1, KAF7802771.1	Vitvi00g04296_P001
N0.HOG0000071	NPAL_011175_R1	XP_028786182.1		KAI4297955.1, KAI4357181.1		KEH31337, KEH18693		KAF7811130.1, KAF7844979.1, KAF7813072.1, KAF7842466.1, KAF7823270.1, KAF7815689.1, KAF7819758.1, KAF7803250.1, KAF7822242.1, KAF7830685.1, KAF7823171.1, KAF7808692.1, KAF7833065.1, KAF7825169.1, KAF7829553.1, KAF7824072.1, KAF7826521.1, KAF7841606.1, KAF7813561.1, KAF7801547.1, KAF7806788.1, KAF7815394.1, KAF7812094.1, KAF7812131.1, KAF7812112.1, KAF7814783.1, KAF7842846.1, KAF7838841.1, KAF7842…	Vitvi00g04348_P001
N0.HOG0000083	NPAL_019949_R1, NPAL_019950_R1, NPAL_019977_R1, NPAL_017884_R1	XP_028794941.1, XP_028778976.1, XP_028779012.1, XP_028794942.1, XP_028778975.1, XP_028794883.1, XP_028778734.1, XP_028794943.1, XP_028779002.1, XP_028804660.1, XP_028756216.1, XP_028756215.1, XP_028806315.1, XP_028756227.1, XP_028806275.1, XP_028756246.1, XP_028806943.1, XP_028756234.1, XP_028807015.1, XP_028756240.1, XP_028807037.1, XP_028756237.1, XP_028756220.1, XP_028804666.1, XP_028756224.1,…	XP_054794040.1, XP_054782470.1, XP_054783745.1, XP_054782536.1, XP_054782796.1, XP_054783739.1, XP_054782510.1, XP_054782570.1, XP_054782567.1, XP_054784029.1, XP_054782542.1, XP_054784890.1, XP_054782627.1, XP_054782626.1, XP_054783497.1, XP_054783499.1, XP_054782517.1, XP_054782634.1, XP_054820034.1, XP_054818570.1, XP_054782654.1, XP_054782655.1, XP_054783448.1, XP_054817623.1	KAI4355558.1, KAI4305448.1, KAI4305442.1, KAI4305455.1, KAI4305449.1, KAI4305443.1, KAI4305450.1, KAI4305437.1, KAI4305445.1, KAI4305452.1, KAI4305451.1, KAI4305444.1, KAI4305439.1, KAI4355561.1	RCW19275, KRH44238, RCW19274, KRH44228, KRH44239, KRH44251, KRH44243, KRH44237, KRH47180, KRH09980, KRH13824, KRH23352, KRH09974, KRH09978, KRH09979, KRH23355, KRH47189, KRH44229	KEH18262, AES97667, KEH18240, KEH18237, KEH18238, AET01554, KEH18235, AET01543, KEH18729, AET01547, AET01556, KEH18224, AET01538, AET01545, AET01548, AET01542, AET01553, KEH18244, AET01560, KEH18251, KEH18728, KEH18249, KEH19477, KEH18248, KEH19954	ONI33658, ONI33659, ONI33657, ONH90162, ONI15690, ONI15681, ONI15682, ONI15687, ONI15685, ONI15689, ONH97770, ONI14981, ONI15027, ONI15692, ONI15694, ONI15686, ONI18331, ONI00127, ONI15672, ONI34634, ONI15688, ONI03918	KAF7843436.1, KAF7814206.1, KAF7814204.1, KAF7814201.1, KAF7814195.1, KAF7814194.1, KAF7814189.1, KAF7814203.1, KAF7814188.1, KAF7814196.1, KAF7814193.1, KAF7814191.1	Vitvi09g00230_P001
N0.HOG0000084	NPAL_008596_R1, NPAL_008594_R1, NPAL_008597_R1, NPAL_000650_R1	XP_028794431.1, XP_028781541.1, XP_028781540.1, XP_028794432.1	XP_054790695.1, XP_054825045.1, XP_054788270.1, XP_054817790.1, XP_054817791.1	KAI4332646.1	KRH18708, KRH16369	KEH39808		KAF7816784.1, KAF7816785.1, KAF7816783.1	Vitvi18g04794_P001
N0.HOG0000090	NPAL_008593_R1, NPAL_007666_R1, NPAL_007664_R1, NPAL_007665_R1, NPAL_008591_R1, NPAL_008595_R1, NPAL_009839_R1	XP_028768724.1, XP_028768728.1, XP_028768726.1, XP_028768725.1, XP_028751583.1, XP_028751648.1, XP_028768723.1, XP_028751584.1, XP_028768722.1, XP_028751587.1, XP_028781566.1, XP_028794430.1, XP_028800370.1, XP_028773360.1, XP_028781543.1, XP_028783949.1, XP_028800013.1, XP_028783920.1	XP_054823374.1, XP_054813256.1, XP_054804886.1, XP_054804534.1, XP_054787779.1, XP_054811803.1, XP_054811569.1, XP_054811570.1, XP_054813497.1, XP_054817481.1, XP_054819690.1, XP_054819308.1, XP_054817642.1, XP_054817641.1, XP_054817639.1	KAI4297338.1, KAI4297352.1, KAI4297340.1, KAI4297341.1, KAI4297336.1, KAI4297325.1, KAI4297337.1, KAI4297348.1, KAI4297326.1, KAI4297349.1, KAI4297350.1, KAI4297339.1, KAI4297356.1, KAI4297354.1, KAI4297365.1, KAI4297343.1, KAI4297357.1, KAI4297366.1, KAI4297345.1, KAI4299990.1, KAI4297328.1, KAI4297362.1, KAI4307212.1, KAI4307213.1	KRH53329	KEH35374, KEH35373, KEH35372, KEH35368, AES95103, KEH35369, KEH35370, AES63525	ONI11198, ONI11226, ONI11221, ONI11215, ONI11218, ONI11219, ONI11222, ONI11225, ONI11223, ONI11224, ONI11231, ONI11230, ONI11236, ONI11235, ONI11233, ONI05142	KAF7816782.1, KAF7816781.1, KAF7816780.1
N0.HOG0000094	NPAL_003649_R1, NPAL_021260_R1, NPAL_006790_R1	XP_028781824.1, XP_028765051.1, XP_028791791.1	XP_054821911.1, XP_054791285.1, XP_054804863.1	KAI4336258.1, KAI4343670.1	KRH57176, KRH03893, KRH54276, KRH63675	KEH35001, AES91106	ONI08169	KAF7805999.1
N0.HOG0000095	NPAL_020510_R1	XP_028773063.1, XP_028796689.1, XP_028773064.1, XP_028794532.1, XP_028783413.1	XP_054783216.1, XP_054781505.1	KAI4354473.1, KAI4356450.1	KRH46795, KRG99852	AES79214	ONH92994	KAF7825696.1	Vitvi07g00787_P001
N0.HOG0000100	NPAL_018866_R1	XP_028792537.1	XP_054809221.1	KAI4351569.1, KAI4336034.1, KAI4314208.1	KRH45851, KRH74782, KRH69345	KEH19822, AES96553, AES96554		KAF7809170.1, KAF7838422.1
N0.HOG0000103	NPAL_003726_R1	XP_028794135.1, XP_028780487.1, XP_028780459.1, XP_028806405.1	XP_054803862.1, XP_054789935.1, XP_054794827.1, XP_054803863.1, XP_054792805.1, XP_054785425.1	KAI4347621.1, KAI4351600.1	KRH18498, KRG93502, KRH01130	KEH24975, AES77333	ONI30713, ONI30715	KAF7802940.1, KAF7802946.1, KAF7802943.1, KAF7819677.1, KAF7819678.1
N0.HOG0000104	NPAL_003930_R1	XP_028755749.1, XP_028764858.1, XP_028764706.1	XP_054777748.1, XP_054801797.1	KAI4332440.1, KAI4332446.1	KRH59039, KRH21191	AET04342	ONI10801, ONI10802	KAF7803233.1, KAF7803234.1	Vitvi10g01804_P001, Vitvi10g00643_P001
N0.HOG0000106	NPAL_004805_R1	XP_028778488.1, XP_028791799.1, XP_028760203.1	XP_054795762.1, XP_054796092.1, XP_054819531.1	KAI4308055.1, KAI4306050.1	KRH73704, KRH14451	AET00430	ONI17594	KAF7833548.1	Vitvi12g00116_P001
N0.HOG0000107	NPAL_016394_R1, NPAL_016386_R1	XP_028763748.1, XP_028772703.1, XP_028789745.1, XP_028755451.1	XP_054813227.1, XP_054815613.1, XP_054815644.1, XP_054812315.1	KAI4333511.1, KAI4333052.1, KAI4333051.1, KAI4333050.1, KAI4333045.1, KAI4333048.1, KAI4333047.1, KAI4333491.1, KAI4333493.1, KAI4333507.1, KAI4333508.1, KAI4333499.1, KAI4333506.1, KAI4333482.1, KAI4333479.1, KAI4323059.1	KRH21906, KRH27397, KRH75939, KRH75931, RCW19568, KRH55301, KRH55298, RCW19149, KRH21897, KRH21905	AES99711, KEH38570, KEH38573, KEH38571, KEH38566, KEH38575, KEH38576, KEH19461, KEH19463, AES66493, AES66495, AES66482, KEH38587, KEH38577, AES66492, AES66496, AES66484, AES66480	ONI12338, ONI12330, ONI12333	KAF7836622.1	Vitvi19g04018_P001, Vitvi19g01801_P002, Vitvi19g04027_P001
N0.HOG0000109	NPAL_016381_R1	XP_028772695.1, XP_028763717.1, XP_028772712.1, XP_028763824.1, XP_028763745.1, XP_028772699.1, XP_028755415.1, XP_028755434.1, XP_028755425.1, XP_028758695.1, XP_028755462.1, XP_028755435.1, XP_028796997.1, XP_028755433.1, XP_028758692.1, XP_028755406.1, XP_028755453.1, XP_028772711.1, XP_028763827.1, XP_028772696.1	XP_054815616.1, XP_054815638.1, XP_054815726.1, XP_054815639.1, XP_054811745.1, XP_054815635.1	KAI4333512.1, KAI4323056.1, KAI4333515.1	KRH27392, KRH27378, KRH21908, KRH26159, KRH55049	AES66513, AET02915	ONI12340	KAF7822595.1, KAF7822596.1, KAF7836623.1	Vitvi19g01817_P001, Vitvi19g01822_P001, Vitvi19g01824_P001, Vitvi19g01826_P001, Vitvi19g00052_P001, Vitvi19g00057_P001
N0.HOG0000111	NPAL_018022_R1	XP_028779180.1	XP_054784307.1	KAI4345954.1, KAI4338111.1	KRH11709, KRH36709		ONI16297	KAF7814388.1	Vitvi09g04200_P001
N0.HOG0000115	NPAL_016999_R1	XP_028801896.1, XP_028803394.1, XP_028761546.1	XP_054802540.1	KAI4351411.1, KAI4357522.1, KAI4357525.1, KAI4357526.1, KAI4333353.1	KRH38744, KRG99243, KRH66931, KRG95254, KRH29612, KRH24607, KRH43797	KEH22385, AES96022, AES58786, KEH34810, KEH24565, KEH15540, AES78438	ONH94421, ONI01005, ONI13986, ONI20404, ONH89763, ONI30712		Vitvi03g04491_P001
N0.HOG0000122	NPAL_004643_R1	XP_028758028.1	XP_054798566.1	KAI4305824.1, KAI4308314.1	KRG89881, KRH14711, KRH73438		ONI05498	KAF7831543.1	Vitvi06g01048_P001
N0.HOG0000129	NPAL_009769_R1	XP_028778309.1, XP_028761232.1, XP_028789810.1	XP_054808693.1, XP_054801367.1	KAI4344931.1			ONI09819	KAF7842342.1, KAF7826284.1, KAF7812238.1, KAF7810667.1, KAF7810677.1, KAF7844578.1, KAF7844182.1, KAF7825123.1, KAF7808425.1, KAF7821771.1, KAF7835727.1, KAF7823899.1, KAF7826573.1, KAF7814629.1, KAF7811454.1, KAF7835872.1, KAF7843863.1, KAF7838898.1, KAF7831771.1, KAF7821772.1, KAF7810520.1, KAF7834724.1, KAF7801626.1, KAF7830391.1, KAF7824376.1, KAF7807950.1, KAF7822992.1, KAF7835728.1, KAF7837…
N0.HOG0000136	NPAL_018747_R1, NPAL_012462_R1	XP_028754473.1, XP_028773574.1, XP_028769433.1	XP_054809598.1, XP_054776166.1	KAI4328206.1, KAI4314357.1	KRH69595, KRH74566	AES96149	ONI30415	KAF7809315.1	Vitvi01g00696_P001
N0.HOG0000145	NPAL_013102_R1	XP_028760082.1, XP_028799213.1	XP_054790038.1		KRH36185		ONI16512	KAF7823895.1, KAF7833302.1, KAF7815000.1, KAF7801499.1, KAF7825078.1, KAF7828869.1, KAF7829704.1, KAF7837045.1, KAF7822005.1, KAF7820290.1, KAF7815853.1, KAF7808138.1, KAF7820918.1, KAF7807679.1, KAF7802812.1, KAF7822230.1, KAF7836360.1, KAF7833056.1, KAF7832217.1, KAF7839828.1, KAF7832218.1, KAF7834018.1, KAF7842161.1, KAF7807061.1, KAF7823087.1, KAF7825182.1, KAF7825081.1, KAF7833310.1, KAF7830…
N0.HOG0000147	NPAL_019087_R1	XP_028768280.1, XP_028768278.1, XP_028793746.1, XP_028786941.1, XP_028792960.1, XP_028805425.1, XP_028805428.1, XP_028785483.1, XP_028790649.1	XP_054810287.1, XP_054820543.1, XP_054807263.1, XP_054806381.1, XP_054787707.1	KAI4357758.1, KAI4357759.1, KAI4357780.1, KAI4357779.1, KAI4357783.1, KAI4352351.1, KAI4352349.1, KAI4357757.1, KAI4353918.1, KAI4350949.1, KAI4347206.1, KAI4350946.1, KAI4347203.1, KAI4346907.1	KRH35918, KRH39152, KRH48542, KRH42522, KRH58616, KRH01725, KRH70404	AES97506, AES97503, AES67640, AES62845, AES62895, KEH27004, KEH26988, AES75438, AES75432, AES80593	ONI09210, ONI17221	KAF7827766.1, KAF7819351.1, KAF7819901.1, KAF7819974.1, KAF7811286.1	Vitvi17g00289_P001
N0.HOG0000148	NPAL_012880_R1	XP_028785969.1, XP_028757874.1, XP_028794482.1, XP_028758133.1, XP_028758132.1, XP_028794479.1, XP_028758135.1	XP_054810286.1, XP_054825461.1	KAI4357753.1, KAI4313888.1	KRH38178, KRG94285, RCW18750		ONI31484	KAF7827763.1	Vitvi01g00327_P001
N0.HOG0000149	NPAL_012878_R1, NPAL_019088_R1, NPAL_019089_R1, NPAL_022366_R1	XP_028768277.1, XP_028768288.1, XP_028768271.1, XP_028794480.1, XP_028757867.1, XP_028785811.1, XP_028786460.1, XP_028757869.1, XP_028757872.1, XP_028757873.1, XP_028794038.1, XP_028785975.1, XP_028785973.1, XP_028757870.1, XP_028785813.1, XP_028785976.1, XP_028757866.1, XP_028785812.1, XP_028757876.1, XP_028785978.1, XP_028785972.1, XP_028757878.1, XP_028757882.1, XP_028785977.1	XP_054824859.1, XP_054823257.1, XP_054824858.1, XP_054808703.1, XP_054808455.1, XP_054808970.1, XP_054796114.1, XP_054808472.1, XP_054794177.1, XP_054809118.1, XP_054808702.1	KAI4313890.1, KAI4357765.1, KAI4313889.1, KAI4357762.1, KAI4357763.1, KAI4357764.1, KAI4357770.1, KAI4357766.1, KAI4357756.1, KAI4313891.1	KRG90883, KRH35904, KRG90887, KRG90880, KRH35910, KRG90879, KRH72047, KRG90882	AES62863, AES62861, AES62862, AES62868		KAF7808848.1, KAF7827767.1, KAF7827770.1, KAF7827769.1, KAF7808851.1, KAF7808853.1, KAF7808854.1, KAF7808850.1	Vitvi01g01952_P001, Vitvi01g04080_P001, Vitvi01g04083_P002
N0.HOG0000150	NPAL_012048_R1, NPAL_012049_R1, NPAL_012050_R1	XP_028762746.1, XP_028762784.1	XP_054824027.1, XP_054775983.1, XP_054823591.1		KRH40868, KRH34706, KRG92076, KRH21887, KRH29299, KRH34748, KRH37598, KRH26224, KRG91322, KRG91323, KRG88427	KEH40908, KEH43384, KEH43386, KEH43383, AET00611, KEH38563, KEH38561, KEH38560, KEH41855, AES93793, AES93785, AES93786, AET02723, AET02720, AES89642, AES59912, KEH15730, AES59911, KEH15731, KEH15729, KEH43873, KEH43874	ONI30085, ONI30092, ONI30087, ONI30096, ONI30091, ONI30095, ONI30090, ONI30089, ONI30084, ONI20494, ONI20475, ONI30079, ONI06842	KAF7828344.1, KAF7824724.1	Vitvi02g00805_P001, Vitvi02g04111_P001, Vitvi02g04113_P001, Vitvi02g00446_P001
N0.HOG0000152	NPAL_019159_R1, NPAL_000604_R1, NPAL_017082_R1	XP_028806264.1, XP_028801429.1, XP_028787488.1, XP_028796496.1	XP_054780070.1, XP_054779551.1, XP_054781363.1, XP_054781271.1, XP_054781493.1, XP_054781989.1, XP_054781991.1, XP_054782241.1, XP_054779690.1		KRH65231, KRH48335	AES97607		KAF7844707.1, KAF7844733.1, KAF7844737.1, KAF7844734.1, KAF7844738.1, KAF7844740.1, KAF7844708.1, KAF7844709.1, KAF7844711.1, KAF7844727.1, KAF7844724.1, KAF7844729.1
N0.HOG0000154	NPAL_022285_R1		XP_054781985.1, XP_054781986.1	KAI4354910.1, KAI4354912.1, KAI4354911.1, KAI4354926.1, KAI4354927.1, KAI4356842.1, KAI4356841.1, KAI4356839.1, KAI4356844.1, KAI4356840.1, KAI4356838.1, KAI4354928.1
N0.HOG0000155	NPAL_007291_R1	XP_028801263.1, XP_028801273.1
N0.HOG0000159	NPAL_019435_R1	XP_028774282.1, XP_028772808.1, XP_028774276.1, XP_028774281.1, XP_028774284.1, XP_028772755.1, XP_028772805.1, XP_028772803.1, XP_028788903.1, XP_028774189.1, XP_028788904.1, XP_028774191.1, XP_028793605.1, XP_028787081.1, XP_028787822.1, XP_028787997.1, XP_028787085.1, XP_028787084.1, XP_028803890.1, XP_028803889.1, XP_028754264.1, XP_028754270.1, XP_028774902.1, XP_028754280.1, XP_028803896.1,…	XP_054808555.1, XP_054808109.1, XP_054808111.1, XP_054808559.1, XP_054821432.1, XP_054822765.1, XP_054820951.1, XP_054822484.1, XP_054821620.1, XP_054788860.1, XP_054815217.1, XP_054778931.1, XP_054776519.1, XP_054777154.1	KAI4313508.1, KAI4313302.1	KRH62577, KRH18020, KRH18012, KRH18027, KRH18024, KRH05226, KRH05220, KRH05213, KRH05236, KRH18014, KRH18021, KRH18031, KRH18023, KRH15824, KRH18726, KRH71984, KRH15913, KRH70615, KRG94225, KRH00294	AES59877, AES59901, AES59897, AES59896, KEH40565, AES59890, AES59894, AES59872, AES59898, KEH40389, KEH40390, KEH40383, KEH40395, KEH40307, KEH40322, KEH40318, KEH40341, KEH40334, KEH40336, KEH40331, KEH40327, AES75450, KEH33223, KEH40357, KEH40369, KEH40362, KEH40363, KEH40387, KEH40381, KEH40376, KEH40313, KEH40311, KEH40316, KEH40315, KEH40352, KEH40374	ONI21058, ONI21043, ONI21836, ONI21851, ONI21839, ONI21848, ONI21845, ONI21846, ONI21842, ONI21761, ONI21765, ONI21769, ONI21772, ONI21775, ONI01399, ONI21849, ONI21459, ONI22047, ONI22041, ONI25624, ONI01481, ONI01476, ONI01480, ONI01401, ONI01483, ONI05039, ONI21782	KAF7816709.1, KAF7815621.1, KAF7830699.1, KAF7830686.1, KAF7830688.1, KAF7830697.1, KAF7806753.1, KAF7806751.1, KAF7806749.1, KAF7816708.1, KAF7830695.1	Vitvi16g00811_P001
N0.HOG0000165	NPAL_013109_R1	XP_028804423.1, XP_028798402.1	XP_054777218.1		KRH10711, KRH21610, KRH21614	AES63662, AES63702		KAF7842147.1	Vitvi19g00331_P001
N0.HOG0000169	NPAL_017021_R1	XP_028777360.1, XP_028752689.1, XP_028805225.1, XP_028755757.1, XP_028783339.1, XP_028755759.1, XP_028783237.1, XP_028755758.1, XP_028761623.1, XP_028802542.1, XP_028770017.1, XP_028770020.1, XP_028802618.1, XP_028802472.1, XP_028757787.1, XP_028802549.1, XP_028802545.1, XP_028802478.1, XP_028761921.1, XP_028772794.1, XP_028760985.1, XP_028802543.1, XP_028802541.1, XP_028802546.1, XP_028761731.1,…	XP_054782533.1, XP_054788244.1, XP_054776326.1, XP_054816904.1, XP_054814468.1, XP_054817006.1, XP_054815266.1, XP_054816723.1, XP_054815261.1, XP_054816721.1, XP_054791577.1, XP_054816940.1, XP_054817009.1, XP_054814978.1, XP_054817007.1, XP_054814615.1, XP_054817274.1, XP_054814361.1	KAI4316306.1, KAI4316305.1, KAI4332488.1, KAI4332485.1, KAI4332897.1, KAI4332472.1, KAI4332483.1, KAI4332479.1, KAI4332250.1, KAI4332249.1, KAI4332490.1, KAI4332248.1, KAI4332464.1, KAI4332246.1, KAI4332492.1, KAI4346013.1, KAI4346002.1, KAI4345967.1, KAI4346017.1, KAI4345987.1, KAI4345968.1, KAI4345982.1, KAI4345965.1, KAI4345986.1, KAI4346006.1, KAI4346005.1, KAI4346001.1, KAI4338125.1, KAI4345…	KRG89880, KRH56111, KRH56109, KRH56118, KRH56107, KRH56142, KRH56114, KRH56113, KRH56117, KRH61807, KRH58406, KRH61790	AES74687, KEH17301, AES74662, AES73678, AES74660, AES74684, AES77548, AES74663, AES74688, AES74694, AES74661, AES74680, AES74695, AES74627, AES73677, AES65121		KAF7817236.1, KAF7831395.1, KAF7831389.1, KAF7824854.1, KAF7831400.1, KAF7831658.1, KAF7831396.1, KAF7831666.1, KAF7831405.1, KAF7831664.1	Vitvi04g01895_P001, Vitvi04g04118_P001, Vitvi04g01897_P001, Vitvi09g00530_P001
N0.HOG0000170	NPAL_022321_R1, NPAL_022315_R1, NPAL_020512_R1, NPAL_022317_R1, NPAL_022276_R1, NPAL_022267_R1, NPAL_022273_R1, NPAL_022272_R1, NPAL_022274_R1, NPAL_022319_R1, NPAL_020513_R1, NPAL_022265_R1	XP_028789179.1, XP_028789180.1, XP_028783524.1, XP_028790403.1, XP_028794527.1, XP_028790402.1, XP_028789177.1, XP_028789183.1, XP_028780992.1, XP_028780995.1, XP_028780989.1, XP_028794526.1, XP_028783518.1, XP_028783520.1, XP_028783522.1, XP_028789182.1, XP_028794515.1, XP_028783517.1, XP_028783523.1, XP_028794528.1, XP_028789178.1, XP_028783525.1, XP_028780985.1, XP_028775902.1, XP_028780993.1,…	XP_054780667.1, XP_054793160.1, XP_054780782.1, XP_054780471.1, XP_054780781.1, XP_054780790.1, XP_054779858.1, XP_054790032.1, XP_054780780.1, XP_054824335.1, XP_054780673.1	KAI4353333.1, KAI4354381.1, KAI4354382.1, KAI4354383.1, KAI4354360.1, KAI4354361.1, KAI4354364.1, KAI4354366.1, KAI4353762.1, KAI4353030.1, KAI4353645.1, KAI4353332.1, KAI4353023.1, KAI4353010.1, KAI4353027.1, KAI4353646.1, KAI4353334.1, KAI4313378.1, KAI4357605.1, KAI4313751.1, KAI4334776.1, KAI4296943.1, KAI4297520.1, KAI4297471.1	KRH48246, KRH06566	KEH15889, KEH17594, KEH19451, KEH19453, KEH19452, KEH19449, KEH41139, KEH41499, KEH16913, KEH40864, KEH41385, KEH26531, KEH19444, AES60478, KEH16912, KEH40886, KEH17590, KEH17602, KEH17600, KEH40880, AES60345, KEH39057, KEH40876, AES60170, KEH41120, KEH40898, KEH17599, KEH40887, KEH17591, KEH40899, KEH15284, KEH40884, KEH26494, KEH41496, KEH17598, KEH40896, KEH19448, KEH40885, KEH16911, KEH17603,…	ONI14931		Vitvi14g02710_P001
N0.HOG0000173	NPAL_006779_R1, NPAL_006777_R1, NPAL_006778_R1, NPAL_010930_R1, NPAL_006772_R1, NPAL_006775_R1, NPAL_006776_R1, NPAL_006774_R1, NPAL_006773_R1, NPAL_021279_R1, NPAL_021278_R1, NPAL_021277_R1	XP_028765119.1, XP_028765091.1, XP_028765120.1, XP_028765157.1, XP_028765092.1, XP_028765093.1, XP_028765122.1, XP_028765118.1, XP_028765158.1, XP_028765147.1, XP_028765159.1, XP_028765155.1, XP_028755486.1, XP_028785944.1, XP_028755500.1, XP_028785722.1, XP_028791840.1, XP_028765143.1, XP_028765117.1, XP_028791829.1, XP_028791842.1, XP_028765154.1, XP_028791828.1, XP_028797390.1, XP_028781795.1,…	XP_054795557.1, XP_054806342.1, XP_054796827.1, XP_054807514.1, XP_054794740.1, XP_054807705.1, XP_054813221.1, XP_054807236.1, XP_054806728.1, XP_054807052.1, XP_054786242.1, XP_054821901.1, XP_054821290.1	KAI4324236.1, KAI4324098.1, KAI4343691.1, KAI4343690.1, KAI4338265.1, KAI4324101.1, KAI4356169.1, KAI4353844.1	KRH62459, KRH57156, KRH03870, KRH57155, KRH03869, KRH54293, KRH63653, KRH54294, KRH54292, KRH38549, KRH38547, KRH38544, KRH09093, KRH38545, KRH09094, KRH40475, KRH38551, KRH50004, KRH50005, KRH20487	AES71483, AES71402, KEH31759, KEH31760, AES71401, KEH31107, KEH31751, KEH31752, KEH31755, KEH17335, KEH31103, KEH31108, KEH31102, KEH31104	ONI08201, ONI08200, ONI08204, ONI17871, ONI08203, ONI13046, ONI13696, ONI13022, ONI13041	KAF7838245.1, KAF7838243.1, KAF7838246.1, KAF7838256.1, KAF7838250.1, KAF7838254.1, KAF7838247.1, KAF7838248.1, KAF7838253.1, KAF7838251.1, KAF7838255.1, KAF7838257.1, KAF7838265.1, KAF7838267.1, KAF7838268.1, KAF7838269.1, KAF7831120.1, KAF7838261.1, KAF7838263.1, KAF7838264.1, KAF7838260.1, KAF7838259.1, KAF7838258.1, KAF7806019.1, KAF7806018.1, KAF7806015.1	Vitvi17g01571_P001, Vitvi17g00952_P001, Vitvi17g04269_P001
N0.HOG0000175	NPAL_004891_R2, NPAL_004890_R1, NPAL_004889_R1	XP_028792841.1, XP_028805284.1, XP_028792840.1, XP_028805283.1, XP_028792839.1, XP_028793281.1, XP_028805273.1, XP_028805274.1, XP_028792837.1, XP_028792838.1, XP_028805282.1	XP_054792405.1, XP_054799579.1, XP_054797645.1, XP_054797646.1, XP_054797644.1, XP_054797650.1	KAI4305423.1, KAI4305939.1, KAI4305935.1, KAI4305422.1		KEH38390, KEH17816, AET01121, AET01145, KEH41295, AES58669, AES58666, AES65584, AES65585, AES65622, AES68552, KEH33701, KEH33759, AES75708, AES75719, AET01150, AET02015, KEH22215, KEH38389	ONI00109	KAF7833339.1, KAF7833346.1, KAF7833341.1, KAF7833336.1, KAF7833345.1, KAF7833343.1, KAF7833337.1	Vitvi13g04116_P001, Vitvi06g04183_P001, Vitvi06g00548_P001, Vitvi06g00552_P001
N0.HOG0000191	NPAL_017124_R1	XP_028806349.1					ONI03277, ONH94992, ONI27182		Vitvi17g04359_P001
N0.HOG0000192	NPAL_005666_R1	XP_028806654.1	XP_054795914.1, XP_054790459.1	KAI4338029.1	KRH64325, KRH64327, KRH53602	AES72598, AES72592, AES72595		KAF7830784.1	Vitvi08g01246_P001, Vitvi18g01256_P001, Vitvi18g04286_P001, Vitvi18g01262_P001
N0.HOG0000193	NPAL_017122_R1	XP_028806356.1, XP_028806354.1, XP_028790982.1, XP_028806350.1, XP_028806355.1, XP_028790416.1, XP_028806348.1, XP_028755978.1	XP_054823620.1, XP_054823871.1, XP_054823774.1, XP_054823389.1, XP_054785110.1, XP_054783546.1	KAI4357659.1, KAI4357660.1, KAI4357654.1, KAI4357650.1, KAI4357651.1, KAI4297732.1, KAI4357658.1, KAI4345944.1, KAI4354511.1, KAI4354513.1, KAI4327914.1, KAI4308549.1, KAI4308544.1, KAI4344998.1, KAI4308543.1, KAI4305615.1	KRH37188, KRH39724, KRH12894, KRH76431, KRH39759, KRH66285, KRH21933, KRH39755, KRH49457, KRH76430, KRH76387, KRH75397, KRH70617, KRH62673	AES95473, AES95343, AES95470, AES97052, AES94850, AES95484, AES95483, AES75305, AES75309, AES75308, KEH37523, AES75306, KEH25870, AES95413, AES95553, AES95498, AES95495, AES95477, AES95496, AES95471, AES95479, AES71116, AES95469, KEH43255, KEH43256, KEH43254, AET03261, KEH20118	ONI24585	KAF7836108.1, KAF7836106.1, KAF7836109.1, KAF7836107.1, KAF7814703.1, KAF7814704.1, KAF7814812.1, KAF7825810.1, KAF7825813.1, KAF7825814.1, KAF7825805.1, KAF7825804.1, KAF7814810.1, KAF7825811.1, KAF7825808.1, KAF7825263.1, KAF7814811.1, KAF7835976.1, KAF7829119.1
N0.HOG0000197	NPAL_012869_R1	XP_028768289.1, XP_028768282.1, XP_028779651.1, XP_028758128.1, XP_028768284.1, XP_028800184.1, XP_028805430.1, XP_028793079.1, XP_028805459.1, XP_028800187.1, XP_028805398.1, XP_028805426.1, XP_028793049.1, XP_028793039.1, XP_028800186.1, XP_028805399.1, XP_028800179.1, XP_028800182.1, XP_028785539.1, XP_028804494.1, XP_028779977.1, XP_028779975.1, XP_028804488.1, XP_028804486.1, XP_028804495.1,…	XP_054776074.1, XP_054799554.1, XP_054800115.1, XP_054794566.1, XP_054783474.1, XP_054794686.1, XP_054794079.1, XP_054786813.1, XP_054785487.1, XP_054785505.1, XP_054788045.1, XP_054787502.1, XP_054788047.1, XP_054784397.1	KAI4352201.1, KAI4346903.1	KRG94288, KRH35916, KRH35917, KRG90866, KRG90868, KRG90873, KRG90863, KRG90874, KRH33084, KRH48517, KRH39160, KRH48533, KRH48534, KRH48539, KRH48540, KRH48537, KRH48536, KRH41687, KRH48538, KRH01723, KRH48535	AES62873, AES62846, AES62866, AES62872, AES62864, AES62876, KEH27022, KEH27021, KEH27023, AES76642, KEH27016, AES76644, KEH26990, AES76646, KEH26989, KEH26987, KEH26997, KEH26995, AES80587, AES80577, AES80579, AES80575, AES80856, AES79270, AES80572, AES80714, AES80571, AES80569, AES80551, KEH29536, KEH15986, KEH15622, AES80580, AES99322, KEH23457, AES80588, KEH27000, KEH27003, AES80582, AES80585,…	ONI31470, ONI31473, ONI31469, ONI09207, ONI31471, ONI17216, ONI17213, ONI17211, ONI34756, ONI17212, ONI17214, ONI17207, ONI20783, ONI17217	KAF7827783.1, KAF7827788.1, KAF7827782.1, KAF7827787.1, KAF7808858.1, KAF7819897.1, KAF7819900.1, KAF7819899.1, KAF7819894.1, KAF7811288.1, KAF7811282.1, KAF7819977.1
N0.HOG0000199	NPAL_013119_R1, NPAL_013118_R1, NPAL_013111_R1	XP_028801010.1, XP_028801030.1, XP_028804424.1, XP_028805370.1, XP_028797878.1, XP_028804405.1, XP_028801023.1, XP_028794363.1, XP_028791815.1, XP_028801028.1, XP_028791841.1, XP_028804414.1, XP_028804402.1, XP_028803286.1, XP_028801599.1, XP_028792789.1, XP_028762808.1, XP_028801029.1	XP_054795175.1, XP_054778337.1, XP_054795178.1, XP_054776267.1, XP_054778404.1, XP_054779126.1, XP_054778566.1, XP_054778350.1, XP_054778351.1, XP_054776640.1, XP_054778330.1, XP_054778327.1, XP_054789365.1, XP_054779112.1, XP_054778341.1, XP_054778343.1, XP_054778347.1, XP_054776335.1, XP_054791155.1, XP_054778334.1, XP_054777226.1, XP_054777766.1, XP_054777769.1, XP_054776638.1, XP_054778567.1	KAI4296582.1, KAI4296584.1, KAI4296585.1, KAI4296570.1, KAI4296576.1, KAI4296577.1, KAI4296574.1, KAI4296571.1, KAI4296568.1, KAI4296569.1, KAI4296567.1, KAI4296573.1, KAI4296572.1	KRH21607, KRH21604, KRH21602, KRH21605, KRH07545, KRH66046, KRH46806, KRH46709, KRH46711, KRH46712, KRH46706	AES63668, AES63669, AES63672, AES63675, AES63671, KEH22706, AET01447, AET01446, AET01442, AET01444, AET01445, KEH22732, KEH22737, KEH22734, KEH22694, KEH22752, KEH22745, KEH22738, KEH22720, KEH22740, KEH22741, KEH31563, KEH22744, KEH22677, KEH22676, KEH22681		KAF7803577.1, KAF7842131.1, KAF7842197.1	Vitvi10g04232_P001, Vitvi00g04497_P001, Vitvi10g02322_P001, Vitvi10g04240_P001, Vitvi00g04499_P001, Vitvi10g04230_P001, Vitvi10g04160_P001, Vitvi10g02133_P001
N0.HOG0000201	NPAL_009338_R1, NPAL_009339_R1	XP_028768751.1	XP_054817332.1, XP_054793668.1	KAI4307706.1	KRH17272, KRH72918	AES99128	ONI14886	KAF7816298.1	Vitvi04g00841_P001
N0.HOG0000202	NPAL_016342_R1, NPAL_016340_R1, NPAL_016338_R1, NPAL_016339_R2, NPAL_016341_R1, NPAL_011521_R1, NPAL_009298_R1, NPAL_009297_R1, NPAL_011519_R1	XP_028789533.1, XP_028791155.1, XP_028760994.1, XP_028789530.1, XP_028791153.1, XP_028760970.1, XP_028791145.1, XP_028789521.1, XP_028789535.1, XP_028791154.1, XP_028761001.1, XP_028791140.1, XP_028802452.1, XP_028760695.1, XP_028795077.1, XP_028752393.1, XP_028752392.1, XP_028804542.1, XP_028752391.1, XP_028752413.1, XP_028768816.1, XP_028788343.1, XP_028768817.1, XP_028804519.1, XP_028752412.1	XP_054814347.1, XP_054815345.1, XP_054814543.1, XP_054816290.1, XP_054814597.1, XP_054816383.1, XP_054815347.1, XP_054815346.1, XP_054816382.1, XP_054815264.1, XP_054812976.1, XP_054815841.1, XP_054811376.1, XP_054817541.1, XP_054812228.1, XP_054813527.1	KAI4333389.1, KAI4323143.1, KAI4333375.1, KAI4333374.1, KAI4333379.1, KAI4333377.1, KAI4333378.1, KAI4323145.1, KAI4333376.1, KAI4333383.1, KAI4346169.1, KAI4333386.1, KAI4333382.1, KAI4333384.1, KAI4333387.1, KAI4333388.1, KAI4333385.1, KAI4333381.1, KAI4323144.1, KAI4306288.1, KAI4333373.1	KRH13625, KRH43843, KRH43845, KRH13622, KRH02498, KRH43846, KRH13621, KRH13619, KRH43847, KRH13618, KRH13617, KRH13616, KRH43848, KRH30655, KRH13627, RCW19272	KEH38379, KEH38377, KEH38378, AES92091, KEH16433, AET02880, KEH38380, KEH38381, KEH38385, KEH38382, KEH38383, KEH38386, KEH38387, KEH34502, KEH34501	ONI12131, ONI12133, ONI12129, ONI12123, ONI12127, ONI12124, ONI12122, ONI12119, ONI12121, ONI12120, ONI12140, ONI12130, ONI12132, ONI12134, ONI12125, ONI12135, ONH99634, ONI29092	KAF7822519.1	Vitvi10g04454_P001
N0.HOG0000203	NPAL_007910_R1, NPAL_007909_R1, NPAL_007907_R1, NPAL_007908_R1	XP_028780647.1, XP_028780638.1, XP_028780637.1		KAI4317993.1, KAI4351230.1, KAI4351233.1, KAI4351225.1, KAI4351231.1, KAI4356258.1, KAI4348075.1, KAI4328650.1, KAI4317998.1, KAI4317999.1, KAI4318001.1, KAI4345783.1, KAI4318128.1	KRH66400, KRH31719, KRH13698, KRH66399, KRH48895	AET01263, AET01273, AES60333, KEH41138, AES60336, AES60332, AES66425, AES66420, AES66427, AES66436, AET01264, AET01251, AET01271, AET01266, AET01272, AET01267, AET01270, KEH18776, KEH32248	ONI26626, ONI26628, ONI26630, ONI26627, ONI29285, ONI26631, ONI26629, ONI26625, ONI29286	KAF7807021.1, KAF7837518.1, KAF7837516.1, KAF7837515.1	Vitvi05g01922_P001, Vitvi05g00698_P001, Vitvi05g04174_P001, Vitvi05g00699_P001, Vitvi05g00694_P001, Vitvi05g01924_P001
N0.HOG0000205	NPAL_018397_R1, NPAL_018396_R1, NPAL_018395_R1	XP_028787231.1, XP_028767129.1, XP_028767127.1, XP_028767126.1	XP_054810173.1, XP_054809103.1		KRH46701, KRG99690, KRH46704, KRH38578, KRH38583, KRH38582, KRH38585, KRH38586, KRH38589, KRH38584, KRH43754, KRH13700, KRH43756, KRH13699	KEH19847, AES87341, AET03089, AET03127, AES80209, KEH17852, KEH22669, AES91834, KEH22659, KEH22665, KEH31625, AES62049, AES62052, AES62050, AES66414, AES66410, AES66409, AES66413, AES66418	ONI26634, ONI26635, ONI26636	KAF7808563.1, KAF7808566.1, KAF7837745.1	Vitvi05g01928_P001, Vitvi05g01930_P004, Vitvi05g00706_P001
N0.HOG0000208	NPAL_009155_R1, NPAL_009156_R1, NPAL_019533_R1	XP_028779092.1		KAI4347714.1, KAI4347721.1, KAI4347722.1, KAI4347692.1, KAI4327513.1, KAI4327514.1		KEH30996, KEH30994, AES94801	ONI32812	KAF7809781.1	Vitvi03g00407_P001, Vitvi03g00413_P001, Vitvi03g04145_P001, Vitvi03g04142_P001, Vitvi03g01531_P001, Vitvi03g04143_P001, Vitvi03g01524_P001, Vitvi03g04135_P001, Vitvi03g00408_P001, Vitvi03g04139_P001, Vitvi03g04144_P001, Vitvi03g04137_P001
N0.HOG0000210	NPAL_006364_R1			KAI4344962.1
N0.HOG0000218	NPAL_009208_R1	XP_028803012.1	XP_054791614.1, XP_054818522.1	KAI4336836.1	KRH61098	KEH36214	ONI32550	KAF7817606.1	Vitvi18g01024_P001
N0.HOG0000219	NPAL_016588_R1	XP_028761748.1, XP_028761746.1	XP_054794081.1, XP_054795255.1, XP_054815271.1	KAI4322744.1, KAI4333863.1	KRH25691, KRH27011, KRH22319	AES89743, KEH39221	ONI16856	KAF7822939.1	Vitvi12g00227_P001
N0.HOG0000222	NPAL_017043_R1, NPAL_016580_R1, NPAL_016579_R1	XP_028752644.1, XP_028761735.1, XP_028761738.1, XP_028752649.1, XP_028752648.1, XP_028752638.1, XP_028752653.1	XP_054817242.1, XP_054785341.1, XP_054785261.1, XP_054785214.1, XP_054785291.1	KAI4323054.1, KAI4333518.1, KAI4322742.1, KAI4322763.1, KAI4333860.1, KAI4333861.1, KAI4332465.1	KRH29892, KRH25039, KRH25038, KRH25723	AES66565	ONI16788, ONI16789, ONI16762, ONI16786, ONI16787, ONI16799, ONI27174, ONI27173, ONI16556	KAF7822926.1, KAF7822925.1, KAF7822927.1	Vitvi12g02254_P001, Vitvi12g02257_P001, Vitvi12g00196_P001, Vitvi12g02256_P001, Vitvi12g02255_P001
N0.HOG0000225	NPAL_006697_R1	XP_028782404.1, XP_028781736.1	XP_054805376.1	KAI4343781.1			ONI08439	KAF7838369.1	Vitvi17g00753_P001
N0.HOG0000226	NPAL_018802_R1	XP_028788046.1, XP_028754374.1		KAI4328289.1, KAI4314276.1	KRH69473, KRH74679	AES96307, AES96309	ONI30583	KAF7809248.1	Vitvi01g00822_P001
N0.HOG0000228	NPAL_020607_R1, NPAL_020604_R1, NPAL_020605_R1, NPAL_020610_R1, NPAL_020603_R1	XP_028784234.1, XP_028765437.1, XP_028784233.1, XP_028765439.1, XP_028784229.1, XP_028765432.1, XP_028784231.1, XP_028756715.1, XP_028765423.1, XP_028765435.1, XP_028756714.1, XP_028784228.1, XP_028765433.1, XP_028752695.1, XP_028794864.1	XP_054780275.1, XP_054781151.1, XP_054781099.1, XP_054780288.1, XP_054781291.1, XP_054781767.1, XP_054785043.1, XP_054783312.1, XP_054785374.1	KAI4354092.1, KAI4354082.1, KAI4354086.1, KAI4354084.1, KAI4354085.1, KAI4354083.1, KAI4354080.1, KAI4354090.1, KAI4356270.1, KAI4356263.1, KAI4354089.1, KAI4354098.1	KRH08574, KRH20372, KRH18456, KRG93568, KRG93567, KRH18457, KRH00991, KRH40227, KRH40228, KRH00992	KEH25950, KEH25946, KEH25944, KEH25945, KEH25943, AES80471, AES80463, AES80470, AES80468, AES80469	ONH92036, ONH92035, ONH89464, ONI02636, ONH92641, ONH92640, ONH92639, ONH92638	KAF7845131.1, KAF7845130.1, KAF7845117.1, KAF7845115.1, KAF7845118.1, KAF7845116.1, KAF7845126.1, KAF7845128.1, KAF7845121.1, KAF7845125.1, KAF7845129.1, KAF7832932.1, KAF7825909.1	Vitvi07g04411_P001
N0.HOG0000234	NPAL_008037_R1	XP_028773432.1	XP_054805874.1	KAI4346110.1, KAI4346095.1, KAI4346104.1, KAI4338157.1			ONI27010, ONI27008, ONI27009, ONI27007, ONI27011, ONI26460, ONI26927, ONI26841, ONI26926, ONH89732, ONI26956, ONI26947, ONI26945, ONI26946, ONI26948	KAF7837365.1	Vitvi19g02117_P001, Vitvi19g02116_P001, Vitvi19g02119_P001, Vitvi19g04323_P001, Vitvi19g02114_P001, Vitvi19g02122_P001, Vitvi19g02123_P001, Vitvi07g02321_P001
N0.HOG0000235	NPAL_020227_R1, NPAL_003294_R1, NPAL_017083_R1, NPAL_002095_R1, NPAL_002094_R1, NPAL_002093_R1, NPAL_019090_R1, NPAL_002097_R1	XP_028785456.1, XP_028770448.1, XP_028785459.1, XP_028770447.1, XP_028785458.1, XP_028762999.1, XP_028787490.1, XP_028795582.1, XP_028772382.1, XP_028772407.1, XP_028772384.1, XP_028785888.1, XP_028785887.1, XP_028772368.1, XP_028785886.1	XP_054782116.1, XP_054797442.1, XP_054791561.1, XP_054797469.1, XP_054797476.1, XP_054790342.1, XP_054797450.1, XP_054791560.1, XP_054791559.1, XP_054797461.1, XP_054786820.1	KAI4328653.1, KAI4357608.1, KAI4357607.1, KAI4323482.1, KAI4313537.1, KAI4346435.1, KAI4356981.1	KRG93189, KRH71739, KRH40461	AES60510, KEH39121, AES88568	ONI26952, ONI26968, ONI26969, ONI26967, ONI26974, ONI26965, ONI26966, ONI26961, ONI26953, ONI21756	KAF7814535.1, KAF7819501.1, KAF7819500.1, KAF7819502.1, KAF7806794.1, KAF7806796.1, KAF7815168.1, KAF7806798.1, KAF7815397.1, KAF7815393.1, KAF7820250.1, KAF7815118.1, KAF7815117.1, KAF7821939.1, KAF7815133.1, KAF7806800.1	Vitvi13g02093_P001
N0.HOG0000236	NPAL_019971_R1	XP_028792220.1, XP_028792090.1, XP_028789776.1	XP_054780480.1, XP_054790259.1, XP_054785149.1	KAI4355516.1, KAI4329159.1	KRH44153, KRH47126, KRH10007, KRH23324	KEH18344, AES67859	ONI15572	KAF7814147.1	Vitvi09g00177_P001
N0.HOG0000240	NPAL_010372_R1	XP_028808050.1	XP_054813889.1	KAI4322247.1, KAI4334419.1	KRH22910, KRH26431, KRH29942, KRH24889	AES67466, AES67468, AES88600		KAF7805570.1, KAF7805571.1
N0.HOG0000243	NPAL_008293_R1	XP_028759563.1	XP_054805013.1	KAI4345367.1	KRH42785	AET04139	ONI28774	KAF7837008.1	Vitvi05g01135_P001
N0.HOG0000244	NPAL_009205_R1, NPAL_006428_R2	XP_028803043.1, XP_028771571.1, XP_028765341.1	XP_054818524.1	KAI4336839.1, KAI4316864.1	KRH51779, KRH61101, KRH15132, KRH05876	KEH36209, AES59590	ONI32553	KAF7817604.1, KAF7829626.1	Vitvi18g01022_P002
N0.HOG0000248	NPAL_015236_R1, NPAL_015233_R1, NPAL_020382_R1, NPAL_015173_R1, NPAL_015174_R1	XP_028761020.1, XP_028779074.1, XP_028761025.1, XP_028761028.1, XP_028758374.1, XP_028761036.1, XP_028764379.1, XP_028788459.1, XP_028761026.1	XP_054787566.1, XP_054786491.1, XP_054785500.1, XP_054786492.1, XP_054785678.1, XP_054785907.1, XP_054786403.1, XP_054785898.1, XP_054785764.1, XP_054786087.1	KAI4345540.1, KAI4345539.1, KAI4317714.1, KAI4353040.1, KAI4317717.1, KAI4317716.1	KRH02135, KRH02128, KRH42570, KRH58679, KRH50837, KRH02260, KRH70263, KRH08648, KRH53464, KRH02168, KRH37748, KRH54566, KRH49909, KRH09206, KRH09202, KRH09207, KRH09205, KRH77763, KRH54604, KRH54603, KRH54602, KRH04453, KRH33567, KRG90175, KRH51584, KRH66585	KEH32235, AES91739, AES91738, AES75866, KEH32246, KEH31986, AES69750, AES69747, AES69749, AES91691, AES87230, AES87252, AES87257, AES87234, AES87229, KEH29058, AES87240, AES87239, AES87236, AES87228, AES87233, AET02111, KEH18960, KEH18961, AET02110, AES92018, KEH31282, KEH32240, KEH32243, KEH32241, KEH31985, AES98575, KEH28156, AES98570, KEH41839, KEH41845, KEH41836, KEH41837, KEH32238, AES91737,…		KAF7813730.1, KAF7813731.1, KAF7813729.1, KAF7813727.1, KAF7813723.1, KAF7813728.1
N0.HOG0000250	NPAL_017975_R1, NPAL_019838_R1	XP_028766307.1, XP_028756180.1, XP_028766306.1, XP_028765580.1	XP_054780611.1, XP_054784998.1, XP_054780748.1, XP_054803327.1	KAI4355693.1, KAI4329293.1, KAI4355696.1, KAI4355695.1, KAI4355694.1, KAI4350303.1, KAI4350302.1	KRH09797, KRH23522, KRH09796, KRH47506, KRH09795, KRH67471	AES68069, AES68070, AES68067, KEH28742, KEH28744, KEH28743, AES81579, AES81581, AES81619, AES81585, AES81616, AES81617	ONI16057, ONI16059, ONH93120, ONH93115, ONH93113, ONH93111	KAF7843300.1, KAF7814324.1, KAF7843299.1, KAF7814326.1	Vitvi09g00462_P001, Vitvi09g04150_P001, Vitvi09g04148_P001, Vitvi09g04146_P001, Vitvi09g04149_P001, Vitvi09g00476_P001, Vitvi09g04152_P001, Vitvi00g04617_P001
N0.HOG0000251	NPAL_008908_R1, NPAL_005981_R1, NPAL_005980_R1	XP_028802333.1, XP_028779236.1, XP_028779237.1	XP_054797416.1, XP_054799041.1	KAI4316280.1, KAI4337356.1	KRH16029, KRH05088, KRH61824, KRH52503	AES58949, AES58950, AES73706	ONI34253, ONI34252, ONI34255	KAF7830247.1, KAF7830249.1	Vitvi04g00421_P001, Vitvi04g00423_P001
N0.HOG0000254	NPAL_003186_R1	XP_028784923.1	XP_054800906.1		KRG96158, RCW19494	AES81995, AES81993, AES81991, AES81990	ONH96236		Vitvi08g01493_P001
N0.HOG0000255	NPAL_000144_R2, NPAL_000141_R1	XP_028768418.1, XP_028768400.1			KRH34743, KRG92040, KRH71633	KEH43440, KEH41422	ONI21727	KAF7820256.1	Vitvi13g00786_P001, Vitvi13g00779_P001
N0.HOG0000257	NPAL_001738_R1	XP_028777561.1	XP_054786938.1	KAI4299860.1, KAI4299853.1, KAI4300728.1, KAI4297279.1	KRG95342	AES81423	ONH95454	KAF7818983.1	Vitvi12g00500_P001, Vitvi12g00499_P001
N0.HOG0000260	NPAL_001737_R1	XP_028777564.1, XP_028777562.1	XP_054801559.1, XP_054796882.1		KRH71893			KAF7818981.1
N0.HOG0000261	NPAL_022103_R1, NPAL_004325_R1	XP_028789819.1, XP_028777565.1, XP_028808726.1, XP_028787238.1, XP_028800168.1, XP_028787095.1, XP_028808718.1, XP_028787247.1, XP_028787256.1	XP_054785863.1, XP_054794757.1, XP_054804213.1, XP_054800665.1		KRH67025, KRH67026, KRH67050, KRG95370, KRG95343, KRH33001	AES81425, KEH16445, KEH19842, KEH19805, KEH16482, KEH16480, KEH16481	ONH95460, ONH95459, ONH95458	KAF7804118.1	Vitvi08g02372_P001
N0.HOG0000262	NPAL_001736_R1	XP_028777563.1	XP_054783956.1		KRH33002	AES69025	ONH95455	KAF7818982.1	Vitvi08g01846_P001, Vitvi08g01848_P001, Vitvi08g01847_P001
N0.HOG0000263	NPAL_010331_R1, NPAL_004401_R1, NPAL_005401_R1, NPAL_005405_R1	XP_028775791.1, XP_028768360.1, XP_028800538.1, XP_028800537.1, XP_028798201.1	XP_054812723.1, XP_054789693.1, XP_054796740.1, XP_054798879.1	KAI4297199.1, KAI4296615.1	KRH29871, KRH24862, KRH24861, KRH50129, KRH20368	KEH44074, KEH44075, KEH30097, KEH44076, KEH30096, KEH30962, KEH30958, KEH30959, AES78343, AES78347, KEH30099	ONI00391, ONH99047, ONI00394	KAF7805511.1, KAF7823543.1, KAF7823546.1, KAF7823553.1
N0.HOG0000265	NPAL_020320_R1	XP_028764539.1, XP_028764567.1, XP_028764540.1	XP_054781784.1, XP_054781547.1	KAI4353418.1, KAI4353416.1, KAI4356041.1	KRH00306, KRH49436, KRH65635		ONI03796	KAF7845286.1, KAF7845285.1	Vitvi08g00744_P001, Vitvi08g00747_P001
N0.HOG0000270	NPAL_007460_R1	XP_028775448.1, XP_028778519.1, XP_028778520.1, XP_028775447.1, XP_028778521.1, XP_028799890.1, XP_028778522.1, XP_028775452.1, XP_028775455.1, XP_028778518.1	XP_054805212.1, XP_054795938.1, XP_054806206.1, XP_054807606.1, XP_054790376.1, XP_054807891.1, XP_054790377.1						Vitvi06g00512_P001
N0.HOG0000272	NPAL_017038_R1	XP_028798111.1, XP_028752664.1	XP_054784906.1	KAI4354146.1, KAI4354157.1	KRH07345, KRH66214	KEH26311, AET01336	ONH92678	KAF7825888.1	Vitvi07g01151_P001, Vitvi00g04343_P001
N0.HOG0000274	NPAL_021879_R1, NPAL_008099_R1	XP_028780350.1, XP_028771609.1, XP_028773968.1	XP_054820394.1, XP_054806382.1	KAI4345619.1, KAI4317797.1	KRG88464, KRG91271	AES62661	ONI26231		Vitvi05g00472_P001, Vitvi06g04049_P001
N0.HOG0000275	NPAL_020728_R1, NPAL_020009_R1, NPAL_020008_R1	XP_028782781.1, XP_028788285.1, XP_028808746.1, XP_028807397.1, XP_028795321.1, XP_028807404.1, XP_028763196.1, XP_028793813.1, XP_028780881.1	XP_054780938.1, XP_054780406.1, XP_054793781.1, XP_054781874.1, XP_054780687.1, XP_054780688.1, XP_054784874.1, XP_054802227.1, XP_054819329.1	KAI4355474.1, KAI4355473.1, KAI4329126.1, KAI4329125.1, KAI4355472.1, KAI4349977.1, KAI4301786.1	KRH10050, KRH10051, KRH23269, KRH10053, KRH23268, KRH47069, KRH44097, KRH44095, KRH47522, KRH47525, KRH47067, KRH47066, KRH47064, KRH44094, KRH44093, KRH44090, KRH23265, KRH23266, KRH44092, KRH33939, KRH68548	AET01649, AES67810, AET01661, AET01786, AET01663, AET01672, AET01657, AET01658, AET01650, AET01652, AET01665, AET01670, AET01667, KEH35160, AET01677, KEH18417, AES95303, AES67809, AES61371, AES82497	ONI04498, ONI04496, ONI04494, ONI04495, ONI04492		Vitvi14g00234_P004
N0.HOG0000276	NPAL_020007_R1	XP_028807398.1, XP_028795395.1	XP_054779769.1, XP_054791232.1, XP_054779770.1
N0.HOG0000287	NPAL_003722_R1				KRH16357			KAF7831724.1	Vitvi18g01261_P001
N0.HOG0000290	NPAL_022359_R1	XP_028803877.1, XP_028754278.1, XP_028757467.1, XP_028803888.1, XP_028774277.1, XP_028772765.1, XP_028772804.1, XP_028774278.1, XP_028772759.1, XP_028774270.1, XP_028774286.1, XP_028774190.1, XP_028788901.1, XP_028774229.1, XP_028793607.1, XP_028774224.1, XP_028793609.1, XP_028774193.1, XP_028788015.1, XP_028787086.1, XP_028753590.1, XP_028787821.1	XP_054779214.1, XP_054777308.1, XP_054808558.1, XP_054808113.1, XP_054808114.1, XP_054796445.1, XP_054820953.1, XP_054822768.1, XP_054821433.1, XP_054816989.1, XP_054815218.1, XP_054816538.1	KAI4313307.1, KAI4313300.1, KAI4313506.1, KAI4313503.1, KAI4313308.1, KAI4353057.1, KAI4308624.1, KAI4308623.1, KAI4357222.1, KAI4353740.1, KAI4308620.1, KAI4308621.1, KAI4297625.1	KRH70616, KRH15912, KRG94227, KRH05239, KRH62576, KRH05218, KRH05234, KRH05217, KRH05223, KRH05233, KRH18022, KRH18013, KRH18032	AES89380, AES59902, AES59891, AES59881, AES59899, KEH40367, KEH15653, KEH26119, KEH40372, KEH40354, KEH40317, KEH40314, KEH40312, KEH40358, KEH40361, KEH33225, KEH40391, KEH40373, KEH40353, KEH40305, KEH40321, KEH40329, KEH40339, KEH40332, KEH40303, KEH40384, KEH40379, KEH40397	ONI05040, ONI22042, ONI21458, ONI22048, ONI25623, ONI01400, ONI01482, ONI21784, ONI21783, ONI21776, ONI21762, ONI21763, ONI21773, ONI21770, ONI21787, ONI21766, ONI21041	KAF7816703.1, KAF7816706.1, KAF7806748.1, KAF7806754.1, KAF7806750.1, KAF7830692.1, KAF7830698.1, KAF7830696.1, KAF7830689.1, KAF7815622.1, KAF7830700.1, KAF7816705.1, KAF7830702.1
N0.HOG0000295	NPAL_004970_R1, NPAL_004963_R1, NPAL_004968_R1, NPAL_004969_R1, NPAL_004964_R1, NPAL_004991_R1, NPAL_004990_R1, NPAL_004962_R1, NPAL_004967_R1, NPAL_004966_R1, NPAL_004995_R1, NPAL_004993_R1, NPAL_004965_R1, NPAL_004971_R1		XP_054797785.1	KAI4313222.1			ONI20526		Vitvi13g01300_P001
N0.HOG0000296	NPAL_018052_R1								Vitvi13g01667_P001
N0.HOG0000300	NPAL_009569_R1, NPAL_019665_R1, NPAL_009570_R1	XP_028772075.1, XP_028790553.1, XP_028801592.1, XP_028768819.1, XP_028768530.1, XP_028768549.1, XP_028782429.1	XP_054781463.1, XP_054790483.1, XP_054819484.1, XP_054794602.1, XP_054818639.1	KAI4334880.1, KAI4334899.1, KAI4334869.1, KAI4317444.1, KAI4334868.1, KAI4334888.1, KAI4334871.1, KAI4332360.1, KAI4332357.1, KAI4353671.1, KAI4353654.1, KAI4353636.1, KAI4353660.1, KAI4353668.1, KAI4353659.1, KAI4332358.1, KAI4353629.1, KAI4353631.1, KAI4353627.1, KAI4307893.1, KAI4334892.1, KAI4334890.1, KAI4334896.1	KRH66672, KRH46975, KRH44692, KRH66676, KRH11342, KRH10719	AES86318, KEH28511, KEH17471, KEH18380, AET01563, AET01567, KEH33351, KEH22226	ONI15107, ONI15115, ONI15114, ONI15111	KAF7815975.1, KAF7815973.1, KAF7842405.1, KAF7815972.1, KAF7844820.1, KAF7844819.1, KAF7815978.1, KAF7844818.1	Vitvi09g02002_P001
N0.HOG0000302	NPAL_000087_R1	XP_028805145.1, XP_028785794.1	XP_054809119.1	KAI4352998.1	KRH41389, KRG92127	KEH27290, KEH25838, KEH25840	ONH94975, ONI26070	KAF7820457.1	Vitvi11g00878_P001
N0.HOG0000304	NPAL_020864_R1	XP_028752048.1	XP_054779642.1	KAI4351132.1	KRH74134	AES93905		KAF7844884.1
N0.HOG0000328	NPAL_021051_R1	XP_028765996.1			KRH59431, KRH43296, KRH43299, KRH43298	AET04574, KEH15707, KEH15895, AES66281, AET04573	ONI13662, ONI13660, ONI13663, ONI20281, ONI13659, ONI13664, ONI02078	KAF7834234.1	Vitvi07g01814_P001, Vitvi07g01813_P001, Vitvi07g02686_P001
N0.HOG0000332	NPAL_009972_R1	XP_028784464.1, XP_028800306.1, XP_028755598.1, XP_028807459.1, XP_028807461.1, XP_028808069.1, XP_028769781.1, XP_028793767.1, XP_028769753.1, XP_028793755.1, XP_028793762.1, XP_028769773.1, XP_028769790.1, XP_028769779.1, XP_028769794.1, XP_028771634.1, XP_028785840.1, XP_028785834.1, XP_028770002.1	XP_054781831.1, XP_054795870.1, XP_054777357.1, XP_054811457.1, XP_054815556.1, XP_054811902.1	KAI4354056.1, KAI4299931.1, KAI4332414.1, KAI4332411.1, KAI4332299.1, KAI4332388.1, KAI4332386.1, KAI4353225.1, KAI4353221.1, KAI4351983.1	KRH65661, KRH65681, KRH65662, KRH08589, KRH08587, KRH09305	KEH33870, AES76428, KEH26667, AES86778, KEH17344, AES81129, KEH15945, AES76215, KEH17154, KEH26801, KEH15363	ONH91352, ONI21780, ONI21472, ONH91486, ONH91365, ONI21253, ONI28790		Vitvi18g02170_P001
N0.HOG0000333	NPAL_017339_R1	XP_028790414.1, XP_028784854.1	XP_054824876.1	KAI4345593.1	KRH07746	KEH19796, KEH19802, KEH16907		KAF7842449.1, KAF7830966.1	Vitvi13g04003_P001, Vitvi13g00025_P001
N0.HOG0000334	NPAL_011401_R1	XP_028764315.1, XP_028764307.1, XP_028802260.1, XP_028772089.1, XP_028801504.1, XP_028759333.1, XP_028764301.1, XP_028781418.1, XP_028788768.1, XP_028772110.1, XP_028788639.1, XP_028779694.1, XP_028800755.1, XP_028801500.1, XP_028800753.1, XP_028767676.1, XP_028800759.1, XP_028787077.1, XP_028802285.1, XP_028772101.1, XP_028788643.1	XP_054778374.1, XP_054777282.1, XP_054791865.1, XP_054777271.1, XP_054778371.1, XP_054777232.1, XP_054778410.1, XP_054778397.1, XP_054795619.1, XP_054778372.1, XP_054778362.1, XP_054778387.1, XP_054778383.1, XP_054778368.1, XP_054778384.1, XP_054778355.1, XP_054778394.1, XP_054778357.1, XP_054778378.1	KAI4300097.1, KAI4300095.1, KAI4300100.1, KAI4300089.1, KAI4300094.1, KAI4300093.1, KAI4331741.1, KAI4300099.1, KAI4331742.1, KAI4354072.1, KAI4351401.1, KAI4357213.1, KAI4297562.1, KAI4347871.1, KAI4353718.1, KAI4305014.1, KAI4305292.1, KAI4353719.1, KAI4313374.1, KAI4313291.1		KEH33632, KEH36629, KEH26030, KEH19906, KEH19878, KEH19865, KEH19902, KEH41733, KEH19797, KEH19880, KEH19914, KEH19870, KEH19894, KEH19597, KEH19888, KEH19860, KEH19876, KEH19869, KEH19908, KEH19871, KEH16905	ONI10721, ONI01812	KAF7841391.1, KAF7841430.1, KAF7842258.1, KAF7842248.1, KAF7842644.1, KAF7842250.1, KAF7842246.1, KAF7842253.1, KAF7842262.1	Vitvi10g04484_P001
N0.HOG0000335	NPAL_012167_R1	XP_028808572.1, XP_028774767.1, XP_028774257.1, XP_028768821.1, XP_028785569.1	XP_054819562.1, XP_054794531.1, XP_054782877.1	KAI4353575.1, KAI4355978.1, KAI4306300.1, KAI4307773.1	KRH40705, KRH72838, KRH17206, KRH07671, KRG89662, KRH07664, KRH07670, KRH00486	AES99010, AES70792, KEH40061	ONH99618	KAF7816246.1, KAF7830658.1, KAF7845205.1	Vitvi06g00811_P001
N0.HOG0000343	NPAL_000408_R1	XP_028782857.1, XP_028805808.1, XP_028796488.1, XP_028778118.1	XP_054789889.1, XP_054787799.1, XP_054779627.1, XP_054806596.1	KAI4346395.1, KAI4352861.1, KAI4317479.1, KAI4345324.1	KRH33057, KRH42820	AET04188	ONI12204, ONH99028	KAF7820068.1, KAF7810369.1, KAF7810376.1, KAF7810462.1, KAF7810378.1, KAF7811708.1, KAF7811696.1, KAF7811715.1, KAF7836973.1	Vitvi06g00075_P001
N0.HOG0000344	NPAL_011227_R1, NPAL_011228_R1	XP_028789035.1, XP_028789027.1, XP_028753076.1, XP_028803981.1, XP_028789034.1, XP_028799028.1, XP_028753078.1, XP_028804008.1, XP_028789037.1, XP_028753075.1, XP_028802805.1, XP_028756635.1, XP_028753073.1, XP_028799002.1, XP_028804035.1, XP_028804045.1, XP_028799006.1, XP_028799004.1, XP_028789030.1, XP_028753064.1, XP_028799007.1, XP_028804078.1, XP_028753070.1, XP_028777006.1, XP_028782812.1,…	XP_054813404.1, XP_054813406.1, XP_054810851.1, XP_054811048.1, XP_054813408.1, XP_054813933.1, XP_054814033.1, XP_054813405.1, XP_054811767.1, XP_054813403.1, XP_054810873.1, XP_054811065.1, XP_054813402.1, XP_054814147.1, XP_054789476.1, XP_054816603.1, XP_054789475.1, XP_054816612.1	KAI4332940.1, KAI4332938.1, KAI4323587.1	KRH20754, KRH20753, KRH13406, KRH13298, KRH20646, KRH30105, KRH20644	KEH19128, AET02426, AET02431, AET02459, AET02142, AET02453, AET02433, AET01513, KEH21569, KEH21570, AET02521, AET02412, AES68675	ONI20973	KAF7836233.1, KAF7812072.1, KAF7836239.1, KAF7836238.1, KAF7836226.1, KAF7836236.1, KAF7836225.1, KAF7836230.1, KAF7836227.1, KAF7836235.1, KAF7836306.1, KAF7836234.1, KAF7836237.1, KAF7836241.1, KAF7836240.1, KAF7815398.1, KAF7815400.1, KAF7843493.1, KAF7843885.1, KAF7836244.1, KAF7836246.1, KAF7836245.1, KAF7836243.1, KAF7824767.1	Vitvi13g00864_P001, Vitvi13g01379_P001, Vitvi13g04453_P001
N0.HOG0000347	NPAL_014169_R1, NPAL_004327_R1, NPAL_004330_R1, NPAL_004328_R1, NPAL_004326_R1, NPAL_004324_R1, NPAL_004332_R1, NPAL_004331_R1	XP_028801000.1, XP_028783129.1, XP_028801003.1, XP_028800999.1, XP_028792329.1, XP_028801002.1, XP_028797906.1, XP_028792328.1, XP_028792326.1, XP_028792325.1, XP_028792323.1, XP_028791876.1, XP_028800984.1, XP_028800997.1, XP_028801004.1, XP_028753142.1, XP_028796508.1, XP_028756075.1	XP_054801114.1, XP_054803539.1, XP_054803936.1, XP_054800972.1, XP_054800461.1, XP_054801111.1, XP_054800475.1, XP_054800481.1, XP_054801176.1, XP_054800137.1, XP_054801107.1, XP_054800436.1, XP_054800251.1, XP_054801110.1, XP_054800725.1, XP_054803603.1, XP_054800505.1, XP_054804169.1, XP_054777344.1, XP_054797521.1, XP_054782589.1, XP_054782856.1	KAI4296296.1, KAI4296300.1, KAI4299040.1, KAI4296299.1, KAI4296298.1, KAI4299039.1, KAI4299037.1, KAI4296297.1, KAI4299036.1	KRH10479, KRH43958, KRH43951, RCW18993, KRH42222, KRH10478, KRH43961, KRH58343, KRH01756, KRH58342, KRH42223	KEH31272, AES64558, AES63368, AES63302, KEH31266, KEH31270, KEH31275, AES63365, AES64555, AES63366, KEH31273, KEH31280, KEH31281, AES68039	ONI35927, ONI35930, ONH94956, ONH94952, ONI35929, ONH96294, ONI35928	KAF7803672.1, KAF7803670.1, KAF7803669.1, KAF7803671.1	Vitvi04g01601_P001, Vitvi04g02222_P001, Vitvi04g04467_P001, Vitvi04g02219_P001, Vitvi04g02216_P001, Vitvi04g02214_P001, Vitvi04g04464_P001, Vitvi04g04465_P001, Vitvi04g02221_P001, Vitvi04g01599_P001, Vitvi04g01598_P001
N0.HOG0000348	NPAL_020415_R1, NPAL_020416_R1	XP_028770582.1, XP_028770581.1, XP_028770583.1, XP_028770577.1, XP_028787803.1, XP_028770546.1, XP_028770580.1, XP_028787606.1, XP_028770560.1, XP_028770554.1, XP_028770579.1, XP_028783532.1, XP_028783528.1, XP_028783621.1, XP_028783529.1, XP_028783626.1, XP_028783614.1, XP_028783619.1, XP_028783527.1	XP_054779804.1, XP_054779805.1, XP_054781548.1	KAI4354629.1	KRH49182, KRH49178, KRH01713, KRH00113, KRH32617, KRH49259, KRH00117, KRH00120, KRH00119, KRH00122, KRH48042, KRH48015, KRH65812, KRH48036, KRH48049, KRH48028, KRH00649, KRH00651, KRH48035, KRH75796	KEH23015, KEH23006, AES81771, AES70948, KEH23003, KEH23004, KEH32836, KEH23005, KEH23014, KEH23012, KEH23013, KEH23018, KEH23021, KEH22914, KEH22916, KEH23020, KEH23019, AES77596, KEH23106, AES59109, KEH37039, KEH23114, AES79167, KEH23107, KEH23087, KEH23095, KEH23089, KEH23091, KEH41049, KEH23092, KEH23096, KEH23088, KEH23086, KEH23093, KEH23103, KEH23102, KEH23097, KEH23099, AES87035, AET01928,…	ONI00036, ONI00034, ONI00038, ONI00033, ONI27286, ONI00030, ONI00032, ONI00039	KAF7825588.1, KAF7825582.1, KAF7825587.1, KAF7825585.1, KAF7825581.1, KAF7825583.1, KAF7845415.1, KAF7845417.1, KAF7845418.1
N0.HOG0000349	NPAL_015265_R1	XP_028781462.1	XP_054786651.1	KAI4345460.1, KAI4317630.1	KRH21033, KRH11239	AES64227	ONI28402	KAF7813683.1	Vitvi05g00344_P001
N0.HOG0000354	NPAL_014753_R1	XP_028761876.1, XP_028767848.1	XP_054786975.1, XP_054777190.1	KAI4295874.1, KAI4298665.1	KRH20875, KRH11410	KEH36823	ONI10024	KAF7811147.1, KAF7840644.1	Vitvi10g00046_P001
N0.HOG0000356	NPAL_002567_R1	XP_028794591.1, XP_028770676.1, XP_028770641.1	XP_054803584.1	KAI4302015.1, KAI4350142.1	KRG97093, KRH68843, KRH34195, KRG92591	AES82727, KEH42971	ONI05103	KAF7805258.1, KAF7817765.1	Vitvi04g01088_P001
N0.HOG0000359	NPAL_010771_R1, NPAL_010767_R1, NPAL_015875_R1, NPAL_015876_R1, NPAL_016532_R1, NPAL_016535_R1, NPAL_016531_R1	XP_028795997.1, XP_028796796.1, XP_028807761.1, XP_028796398.1, XP_028807764.1, XP_028796766.1, XP_028807716.1, XP_028807711.1, XP_028807713.1, XP_028795989.1, XP_028807702.1, XP_028801702.1, XP_028795421.1, XP_028795422.1, XP_028795420.1, XP_028761758.1	XP_054813905.1, XP_054790860.1, XP_054814157.1, XP_054810947.1, XP_054793466.1, XP_054814694.1, XP_054814459.1, XP_054818071.1, XP_054817172.1, XP_054793770.1	KAI4317442.1, KAI4354667.1, KAI4356604.1, KAI4356608.1, KAI4356606.1, KAI4356603.1	KRH25915, KRH25941, KRH25909, RCW19137	AES74575, AES97954, KEH26009, AES98824, AES98818, AET00670, KEH34289, KEH29688, KEH30760	ONI13029, ONI13021, ONI13020, ONI12959, ONI12956, ONI13023, ONI13033, ONI13027, ONI13040, ONI13043, ONI13050, ONI13048, ONI13030, ONI12961, ONI12960, ONI12958, ONI12963	KAF7833899.1, KAF7822834.1, KAF7822832.1, KAF7822839.1, KAF7822836.1, KAF7822835.1, KAF7822842.1	Vitvi19g00391_P001, Vitvi19g00388_P001, Vitvi19g00384_P001, Vitvi19g00956_P002, Vitvi19g01790_P002, Vitvi19g01791_P003, Vitvi19g00084_P001, Vitvi19g00082_P001, Vitvi18g02276_P001, Vitvi18g04697_P001, Vitvi18g02446_P001, Vitvi18g04721_P001, Vitvi18g04700_P001, Vitvi18g02451_P001
N0.HOG0000365	NPAL_020419_R1, NPAL_004031_R1, NPAL_003008_R1, NPAL_000429_R1, NPAL_011014_R1, NPAL_019471_R1, NPAL_004553_R1, NPAL_017157_R1, NPAL_000702_R1, NPAL_010158_R1, NPAL_010102_R1, NPAL_019115_R1, NPAL_004360_R1, NPAL_004892_R1, NPAL_010064_R1, NPAL_015820_R1, NPAL_014903_R1, NPAL_004350_R1, NPAL_019632_R1, NPAL_018271_R1, NPAL_005655_R1, NPAL_016694_R1, NPAL_013189_R1, NPAL_012434_R1, NPAL_022257_R1,…	XP_028760956.1, XP_028806178.1, XP_028797358.1, XP_028803721.1, XP_028763287.1, XP_028785495.1, XP_028753418.1, XP_028785601.1, XP_028775906.1, XP_028788557.1, XP_028776461.1, XP_028752976.1, XP_028785185.1, XP_028765116.1, XP_028790665.1, XP_028779077.1, XP_028773815.1, XP_028791510.1, XP_028799136.1, XP_028789561.1, XP_028785522.1, XP_028757801.1, XP_028802417.1, XP_028803283.1, XP_028803143.1,…	XP_054825717.1, XP_054778229.1, XP_054778126.1, XP_054810028.1, XP_054809430.1, XP_054813234.1, XP_054819095.1, XP_054817146.1, XP_054782106.1, XP_054789566.1, XP_054790020.1, XP_054824106.1, XP_054786880.1, XP_054780637.1, XP_054793686.1, XP_054791497.1, XP_054801417.1, XP_054782645.1, XP_054797623.1		KRH45899, KRH50385		ONI27641	KAF7835947.1, KAF7844451.1
N0.HOG0000366	NPAL_012412_R1	XP_028802774.1, XP_028769410.1	XP_054824381.1, XP_054795864.1	KAI4314413.1, KAI4328136.1	KRH74496, KRH69674	AES96012, AES96044	ONI02447	KAF7829289.1	Vitvi07g01441_P001
N0.HOG0000367	NPAL_018703_R1	XP_028754544.1, XP_028769651.1	XP_054810648.1
N0.HOG0000368	NPAL_008754_R1, NPAL_006158_R1	XP_028802212.1, XP_028777724.1	XP_054789278.1, XP_054795052.1	KAI4337601.1, KAI4307492.1	KRH52933	AES98247	ONI35353, ONI35352, ONI35350, ONI35346	KAF7830009.1	Vitvi18g04114_P001
N0.HOG0000369	NPAL_014246_R1	XP_028780360.1, XP_028796375.1, XP_028780365.1, XP_028795361.1, XP_028780355.1, XP_028795364.1, XP_028780357.1, XP_028780359.1, XP_028780354.1, XP_028795362.1, XP_028780369.1, XP_028780370.1, XP_028780358.1, XP_028795360.1, XP_028780368.1, XP_028764324.1, XP_028789740.1, XP_028764316.1, XP_028771692.1, XP_028771697.1	XP_054777575.1, XP_054777577.1, XP_054777966.1, XP_054777568.1, XP_054792174.1, XP_054777579.1, XP_054777959.1, XP_054777955.1, XP_054777951.1, XP_054777297.1, XP_054777290.1, XP_054777967.1, XP_054777960.1, XP_054777962.1, XP_054776361.1, XP_054777958.1, XP_054777434.1, XP_054776245.1, XP_054777436.1, XP_054794341.1, XP_054777580.1, XP_054790419.1, XP_054777572.1	KAI4296436.1, KAI4299156.1, KAI4299160.1, KAI4299154.1, KAI4296432.1, KAI4295373.1, KAI4296437.1	KRH10603, KRH21764, KRH49819, KRH42096, KRH21757, KRH10607	AES90624, KEH41090	ONI35351, ONH90686	KAF7843019.1, KAF7843021.1	Vitvi03g01059_P001, Vitvi15g04151_P001, Vitvi03g04407_P001, Vitvi15g00225_P001
N0.HOG0000375	NPAL_009097_R1	XP_028780957.1, XP_028798293.1, XP_028780980.1, XP_028797225.1, XP_028781002.1, XP_028797224.1, XP_028780956.1, XP_028780981.1, XP_028797222.1, XP_028797227.1, XP_028781001.1, XP_028778302.1, XP_028799521.1	XP_054779936.1, XP_054780294.1, XP_054780237.1, XP_054781705.1, XP_054782674.1, XP_054783025.1	KAI4338186.1, KAI4346091.1, KAI4346106.1, KAI4308634.1, KAI4305502.1, KAI4328548.1, KAI4328547.1, KAI4296989.1, KAI4305500.1, KAI4305501.1, KAI4305511.1	KRH46756, KRG99798, KRH46759, KRH46757, KRH46758	AES79155, AES79156, AES79183, AES79180, AES79181, AES79044, KEH31459, AES79182		KAF7817464.1	Vitvi18g04165_P001
N0.HOG0000376	NPAL_020665_R1	XP_028788605.1, XP_028756788.1, XP_028751296.1, XP_028789428.1, XP_028801713.1, XP_028805897.1	XP_054814874.1, XP_054816902.1, XP_054815111.1, XP_054814826.1	KAI4308357.1		AES90461, KEH26692, AES90455, KEH40429		KAF7827650.1, KAF7811177.1, KAF7845227.1	Vitvi16g04118_P001, Vitvi09g04130_P001, Vitvi09g04129_P001, Vitvi19g01635_P001, Vitvi09g04091_P001, Vitvi19g04589_P001, Vitvi19g04603_P001, Vitvi19g04600_P001, Vitvi19g04597_P001, Vitvi09g00318_P001
N0.HOG0000378	NPAL_009874_R1, NPAL_009875_R1, NPAL_009881_R1, NPAL_009879_R1, NPAL_002621_R1, NPAL_012522_R1, NPAL_013635_R1, NPAL_004249_R1, NPAL_017634_R1, NPAL_002620_R1, NPAL_004254_R1, NPAL_004252_R1	XP_028795711.1, XP_028795704.1, XP_028801355.1, XP_028784348.1, XP_028770733.1, XP_028801863.1, XP_028769523.1, XP_028769516.1, XP_028801948.1, XP_028801864.1, XP_028784370.1, XP_028770783.1, XP_028800875.1, XP_028800883.1, XP_028792402.1, XP_028800867.1, XP_028792303.1	XP_054817655.1, XP_054819450.1, XP_054817657.1, XP_054803914.1, XP_054823741.1, XP_054802482.1, XP_054795912.1	KAI4334752.1	KRH68680, KRH68695, KRG96932, KRG96933, KRH68679	AES82601, AES82604, AES82603, AES82596, KEH33833, AES99112, AES82600, AES82607, AES82606	ONI05667, ONI05665, ONI05663, ONI05666	KAF7827786.1, KAF7823153.1, KAF7823152.1, KAF7833426.1, KAF7805181.1, KAF7826175.1	Vitvi02g04350_P001, Vitvi09g04497_P001, Vitvi02g04354_P001, Vitvi02g04345_P001, Vitvi02g04347_P001, Vitvi02g01113_P001, Vitvi02g01121_P001, Vitvi02g01126_P001, Vitvi02g01118_P001, Vitvi02g01241_P001, Vitvi02g04390_P001, Vitvi02g04386_P001, Vitvi02g01237_P001, Vitvi02g04388_P001
N0.HOG0000379	NPAL_015772_R1, NPAL_004251_R1, NPAL_004250_R1, NPAL_004248_R1, NPAL_017635_R1	XP_028800205.1, XP_028794381.1, XP_028801838.1, XP_028793198.1	XP_054816160.1, XP_054796678.1, XP_054796676.1, XP_054824735.1	KAI4313115.1	KRH31610, KRH69057	KEH40969, KEH40977, KEH40971, KEH40970, KEH40976, KEH17123, AES69799	ONH89526	KAF7825022.1	Vitvi16g00028_P001
N0.HOG0000381	NPAL_007406_R1, NPAL_007405_R1, NPAL_007382_R1, NPAL_004029_R1, NPAL_004032_R1, NPAL_004033_R1, NPAL_004028_R1, NPAL_004030_R1	XP_028760769.1, XP_028783391.1, XP_028760768.1, XP_028783392.1, XP_028779211.1, XP_028760763.1, XP_028779197.1, XP_028798377.1, XP_028777448.1, XP_028798378.1, XP_028777449.1, XP_028798379.1, XP_028777450.1, XP_028798376.1, XP_028777446.1, XP_028777447.1, XP_028798375.1	XP_054791395.1, XP_054805226.1, XP_054791765.1, XP_054791394.1, XP_054805790.1, XP_054805789.1, XP_054807151.1, XP_054791835.1, XP_054804370.1, XP_054795510.1, XP_054803363.1, XP_054798605.1, XP_054795511.1, XP_054803447.1, XP_054780186.1, XP_054821704.1	KAI4299416.1, KAI4296792.1, KAI4296793.1, KAI4296791.1	KRH50104, KRH20403, KRH50102, KRH50109, KRH50107, KRH50105, KRH20402, KRH20397, KRH42103, KRH42102, KRH42105, KRH53964	AES90474, KEH31008, KEH31002, AES75921, AES75914	ONI00071, ONI00068, ONI00069, ONI00066, ONI00070, ONI00072	KAF7823044.1, KAF7802235.1	Vitvi13g00409_P001, Vitvi13g02017_P001, Vitvi13g00405_P001, Vitvi13g02014_P001, Vitvi00g04703_P001, Vitvi05g04404_P001, Vitvi13g04124_P001, Vitvi13g00410_P001, Vitvi13g02016_P001
N0.HOG0000382	NPAL_005486_R1, NPAL_005487_R1	XP_028796779.1, XP_028779729.1, XP_028796784.1, XP_028779727.1	XP_054797334.1	KAI4306774.1, KAI4299473.1, KAI4299480.1	KRH15020, KRH15019, KRH73111	AES98083, AES99494	ONI24493, ONI24497		Vitvi13g00471_P001, Vitvi13g00490_P001, Vitvi13g00451_P001, Vitvi13g02024_P001
N0.HOG0000387	NPAL_012099_R1, NPAL_015582_R1, NPAL_003417_R1, NPAL_013920_R1, NPAL_004476_R1, NPAL_020964_R1	XP_028768153.1, XP_028767422.1	XP_054822907.1	KAI4326959.1	KRH13790, KRH41169, KRH59870	AET04989	ONI07089	KAF7828280.1	Vitvi02g00327_P001
N0.HOG0000397	NPAL_020689_R1, NPAL_020685_R1, NPAL_020682_R1, NPAL_022361_R1, NPAL_020687_R1, NPAL_020683_R1, NPAL_022362_R1, NPAL_020684_R1, NPAL_020688_R1, NPAL_007351_R1	XP_028797460.1, XP_028751278.1, XP_028797416.1, XP_028751234.1, XP_028751275.1, XP_028797437.1, XP_028751272.1, XP_028751240.1, XP_028797550.1, XP_028751283.1, XP_028751277.1, XP_028797428.1, XP_028751238.1, XP_028751280.1, XP_028797393.1, XP_028751232.1, XP_028797449.1, XP_028751274.1, XP_028797380.1, XP_028751281.1, XP_028751239.1, XP_028751273.1, XP_028751279.1, XP_028797406.1, XP_028751235.1,…	XP_054781895.1, XP_054781898.1, XP_054779756.1, XP_054779740.1, XP_054781896.1, XP_054790948.1, XP_054791981.1, XP_054790584.1, XP_054790586.1, XP_054781902.1, XP_054790951.1, XP_054791983.1, XP_054779798.1, XP_054781883.1, XP_054790585.1, XP_054781903.1, XP_054779942.1, XP_054790583.1, XP_054782420.1, XP_054791982.1, XP_054790949.1, XP_054791967.1, XP_054781900.1, XP_054806240.1	KAI4351261.1, KAI4356646.1, KAI4356648.1, KAI4356640.1, KAI4354704.1, KAI4354706.1	KRG92185, KRH66531, KRH66526, KRH66525, KRH48811, KRH66532, KRH66529, KRH01076, KRH40171, KRH01077, KRH01075, KRH48809, KRH66533	KEH17839, KEH23454, KEH23453, KEH23452, KEH17838	ONI16595, ONI24962, ONI22446, ONI22444	KAF7825058.1, KAF7845049.1, KAF7825071.1	Vitvi15g01202_P001, Vitvi15g01206_P001, Vitvi15g01204_P001, Vitvi15g01203_P001
N0.HOG0000399	NPAL_005898_R1, NPAL_008446_R1	XP_028807062.1, XP_028807072.1, XP_028807063.1	XP_054793515.1, XP_054796823.1, XP_054813511.1, XP_054813510.1, XP_054797682.1, XP_054793893.1, XP_054797048.1	KAI4323931.1, KAI4316433.1, KAI4323943.1, KAI4323963.1, KAI4323937.1, KAI4323941.1, KAI4323928.1, KAI4323933.1, KAI4323935.1, KAI4323970.1, KAI4323946.1, KAI4323954.1, KAI4323965.1, KAI4323971.1, KAI4323973.1, KAI4323957.1, KAI4323968.1, KAI4323949.1		AES73507, KEH35890	ONI20970, ONI33015, ONI33014, ONI33012, ONI33013, ONI33011, ONI33019, ONI33010, ONI33020, ONI33252, ONI33251, ONI33021, ONI33018	KAF7830388.1, KAF7830387.1, KAF7830389.1
N0.HOG0000402	NPAL_013312_R1, NPAL_013311_R1, NPAL_013310_R1, NPAL_013308_R1, NPAL_013309_R1, NPAL_013306_R1, NPAL_013302_R1, NPAL_013307_R1, NPAL_013304_R1	XP_028785250.1, XP_028769788.1, XP_028769789.1, XP_028769823.1, XP_028769772.1, XP_028784157.1, XP_028785249.1, XP_028793761.1, XP_028769768.1, XP_028769825.1, XP_028793768.1, XP_028793754.1, XP_028793774.1, XP_028769822.1, XP_028769820.1, XP_028769769.1, XP_028785245.1, XP_028805584.1, XP_028792234.1, XP_028793775.1, XP_028769807.1, XP_028785241.1, XP_028769750.1, XP_028769804.1, XP_028793771.1,…	XP_054776679.1, XP_054777799.1, XP_054776469.1, XP_054777356.1, XP_054777847.1, XP_054777849.1, XP_054777353.1, XP_054779035.1, XP_054778201.1, XP_054777790.1, XP_054791327.1, XP_054791333.1, XP_054777791.1, XP_054778200.1, XP_054777795.1, XP_054777792.1, XP_054777994.1, XP_054776224.1, XP_054791330.1, XP_054791329.1, XP_054779034.1, XP_054777351.1, XP_054778202.1		KRH27514, KRH27513, KRH24185, KRG90009, KRH56205	AES87242, AES87225, AES87227, AES87246, KEH32988		KAF7808126.1, KAF7824976.1, KAF7824977.1, KAF7824970.1
N0.HOG0000409	NPAL_017512_R1, NPAL_017509_R1, NPAL_017515_R1, NPAL_020247_R1	XP_028766573.1, XP_028766574.1, XP_028769653.1, XP_028769168.1, XP_028769655.1, XP_028769169.1, XP_028784278.1, XP_028770330.1	XP_054779521.1, XP_054784010.1, XP_054784008.1, XP_054784009.1, XP_054784007.1	KAI4355018.1, KAI4328756.1, KAI4328757.1, KAI4355019.1, KAI4355022.1, KAI4355024.1, KAI4355023.1, KAI4328760.1, KAI4328761.1, KAI4355025.1, KAI4355027.1, KAI4355026.1	KRH48206, KRH65113, KRH48202, KRH48194, KRH65115, KRH48198, KRH00691, KRH40500, KRH65114, KRH48196, KRH00696	AET02077, AET02076, AET02078, AET02079, AET02080, AET02075, AET02074, AET02072, AET02070, KEH23344, KEH23343, AES99667, KEH23345, AET02069, AET02065, KEH18923, KEH18924, KEH18925, KEH18922, AES97957	ONI28958, ONI22964, ONI22968, ONI22962, ONI22966, ONI22958, ONI22952, ONI22959, ONI22957, ONI22960, ONI22965, ONI22969, ONI22972, ONI22973, ONI22974, ONI22982, ONI13716, ONI22983, ONI22977, ONI28955, ONI28956, ONI22978, ONI13717	KAF7809653.1, KAF7809655.1, KAF7809647.1, KAF7809652.1, KAF7809648.1, KAF7814600.1, KAF7825225.1	Vitvi15g01705_P001, Vitvi15g01182_P004, Vitvi15g01187_P001, Vitvi15g01181_P001, Vitvi15g01707_P001
N0.HOG0000420	NPAL_011632_R1, NPAL_007120_R1, NPAL_009217_R1					AES90732, AES77674
N0.HOG0000423	NPAL_016590_R1	XP_028807809.1, XP_028786784.1	XP_054812800.1	KAI4322741.1, KAI4333890.1	KRH25686, KRH22321, KRH27004	KEH39219	ONI16870	KAF7833941.1, KAF7822942.1	Vitvi12g00231_P001
N0.HOG0000424	NPAL_004002_R1, NPAL_013225_R2	XP_028766495.1	XP_054777840.1	KAI4306416.1, KAI4296845.1	KRH50139, KRH20356	KEH30943		KAF7840307.1	Vitvi10g00520_P001
N0.HOG0000425	NPAL_010731_R1		XP_054809279.1
N0.HOG0000426	NPAL_021342_R1	XP_028778353.1	XP_054821389.1	KAI4343774.1, KAI4336107.1	KRH63489, KRH54429, KRH03338, KRH57035	KEH35058	ONI08420	KAF7806112.1	Vitvi17g00762_P001
N0.HOG0000427	NPAL_001059_R1, NPAL_015148_R1	XP_028806565.1, XP_028774025.1	XP_054823231.1, XP_054787338.1	KAI4347100.1, KAI4350836.1	KRH48356, KRH39320	AES76850	ONH98064	KAF7819797.1, KAF7813852.1	Vitvi11g00309_P001
N0.HOG0000429	NPAL_019160_R2, NPAL_011596_R1, NPAL_009430_R1, NPAL_014431_R1, NPAL_014429_R1, NPAL_006885_R2	XP_028805942.1, XP_028774588.1, XP_028775350.1, XP_028784608.1	XP_054823796.1, XP_054818170.1	KAI4314733.1, KAI4327763.1, KAI4336763.1, KAI4350272.1	KRH69755, KRH08029, KRH76627, KRH28826, KRH51687, KRH61026, KRH24310, KRH29287	AET03747, AES95172, AES89383	ONI32352	KAF7817656.1	Vitvi04g01498_P001
N0.HOG0000432	NPAL_004551_R1	XP_028758674.1, XP_028807317.1, XP_028807318.1, XP_028807361.1, XP_028807357.1, XP_028807378.1, XP_028783203.1, XP_028807343.1, XP_028803221.1, XP_028803362.1, XP_028807342.1, XP_028807336.1, XP_028783896.1, XP_028759276.1, XP_028786696.1, XP_028807339.1, XP_028807351.1, XP_028786701.1, XP_028786698.1, XP_028807353.1, XP_028807341.1, XP_028786703.1, XP_028759277.1, XP_028807383.1, XP_028803255.1,…	XP_054804408.1, XP_054804431.1, XP_054810332.1, XP_054801064.1, XP_054802909.1, XP_054804183.1, XP_054803262.1, XP_054802708.1, XP_054800427.1, XP_054778066.1, XP_054801427.1, XP_054804055.1, XP_054804308.1, XP_054802454.1, XP_054803916.1, XP_054800789.1, XP_054801432.1, XP_054778884.1	KAI4332601.1, KAI4332600.1, KAI4332611.1, KAI4332609.1, KAI4332579.1, KAI4332577.1, KAI4332586.1, KAI4332585.1, KAI4332583.1, KAI4332587.1, KAI4332610.1, KAI4332599.1, KAI4332605.1, KAI4332217.1, KAI4332589.1	KRH37236, KRH37258, KRH71923, KRH12222, KRH37247, KRH12228, KRH37257	KEH37401, KEH37406, KEH37407, KEH37392, KEH37391, KEH37389, KEH37408	ONI20448, ONI20441, ONI20450, ONI20442, ONI01290, ONI01310, ONI01303, ONI01278, ONI01271	KAF7801358.1, KAF7842971.1	Vitvi01g01399_P001, Vitvi01g01400_P002
N0.HOG0000444	NPAL_002031_R1, NPAL_002032_R1	XP_028786146.1, XP_028786145.1	XP_054802014.1, XP_054813660.1	KAI4348335.1, KAI4350490.1	KRH06914, KRG94571, KRH38319, KRH65493	AES78364	ONI19970, ONI18117	KAF7801744.1, KAF7819399.1, KAF7844044.1	Vitvi14g01520_P001
N0.HOG0000450	NPAL_018682_R1	XP_028754612.1, XP_028754583.1, XP_028790475.1, XP_028754611.1	XP_054808946.1, XP_054810179.1	KAI4345327.1, KAI4332821.1, KAI4317482.1, KAI4345326.1		AET03324, AET03326, AET03329, KEH20097, AET03337	ONI02589	KAF7809512.1	Vitvi07g04632_P001, Vitvi07g04630_P001
N0.HOG0000454	NPAL_009289_R1, NPAL_012686_R1, NPAL_009288_R1, NPAL_022220_R1		XP_054813249.1	KAI4353195.1, KAI4353202.1, KAI4353211.1, KAI4355376.1, KAI4329041.1		KEH34489, AET03845, KEH20391, AET03634, AET03633	ONH99739, ONH96439, ONH96443	KAF7843777.1, KAF7843833.1, KAF7843827.1, KAF7843837.1, KAF7843772.1	Vitvi13g04038_P001, Vitvi13g04037_P001, Vitvi13g00168_P001, Vitvi13g04032_P001, Vitvi13g04031_P001, Vitvi13g00164_P001, Vitvi13g00167_P001, Vitvi13g04033_P001, Vitvi06g04343_P001, Vitvi06g04340_P001, Vitvi06g04336_P001, Vitvi06g01190_P001, Vitvi06g01180_P001, Vitvi06g01205_P001, Vitvi00g04572_P001, Vitvi06g01203_P001, Vitvi13g00832_P001, Vitvi06g01072_P001
N0.HOG0000455	NPAL_009294_R1, NPAL_022221_R1, NPAL_009293_R1, NPAL_009295_R1, NPAL_012683_R1, NPAL_009290_R1, NPAL_009292_R1	XP_028768827.1, XP_028787119.1, XP_028768858.1, XP_028803665.1, XP_028768829.1, XP_028768828.1, XP_028787117.1, XP_028768826.1	XP_054820058.1, XP_054817297.1, XP_054819037.1	KAI4353192.1, KAI4353210.1, KAI4353200.1, KAI4353189.1, KAI4353184.1, KAI4353191.1, KAI4353187.1, KAI4353196.1, KAI4355375.1, KAI4353212.1, KAI4353194.1, KAI4353201.1, KAI4353213.1, KAI4356019.1	KRH30644, KRH30639, KRH30638, KRH18326, KRG98134, KRG90067, KRG90068	KEH34491, KEH34486, KEH34488, KEH34365		KAF7843774.1, KAF7816234.1, KAF7816235.1, KAF7816238.1, KAF7816237.1, KAF7816233.1	Vitvi13g01910_P001, Vitvi13g04036_P001
N0.HOG0000457	NPAL_014679_R1	XP_028780622.1, XP_028759138.1		KAI4297197.1, KAI4297198.1, KAI4295246.1	KRG99270	AET03146, AET03144	ONI25327	KAF7824725.1	Vitvi10g04516_P001, Vitvi10g04518_P001, Vitvi16g00053_P001
N0.HOG0000459	NPAL_010000_R1, NPAL_009998_R1, NPAL_009994_R1, NPAL_010005_R1, NPAL_010012_R1, NPAL_010002_R2, NPAL_009816_R1, NPAL_009817_R1	XP_028772654.1, XP_028771251.1, XP_028771245.1, XP_028772650.1, XP_028771243.1, XP_028771244.1, XP_028772656.1, XP_028771236.1, XP_028771258.1, XP_028789688.1, XP_028789720.1, XP_028771249.1, XP_028771254.1, XP_028806846.1, XP_028803912.1, XP_028806838.1, XP_028803911.1	XP_054779854.1, XP_054789959.1, XP_054789846.1, XP_054817776.1, XP_054817777.1, XP_054793977.1, XP_054817636.1, XP_054817635.1	KAI4324234.1, KAI4324235.1, KAI4324231.1, KAI4324178.1, KAI4324181.1, KAI4324174.1, KAI4324172.1, KAI4324183.1, KAI4331826.1, KAI4331824.1, KAI4324232.1		AES66287, KEH38236, AET02882, AES99514	ONI18547, ONI18546	KAF7815212.1, KAF7815109.1, KAF7825691.1, KAF7823614.1	Vitvi12g00563_P001, Vitvi08g01770_P001, Vitvi12g00565_P001
N0.HOG0000460	NPAL_010568_R1, NPAL_010608_R1	XP_028808371.1, XP_028796903.1, XP_028808413.1, XP_028808411.1, XP_028802769.1, XP_028808410.1, XP_028796674.1, XP_028802768.1	XP_054812170.1, XP_054791453.1, XP_054810944.1	KAI4299824.1, KAI4295389.1, KAI4356262.1, KAI4356162.1, KAI4356259.1, KAI4356260.1, KAI4334064.1	KRH56086, KRH25428	KEH29582			Vitvi12g00576_P001, Vitvi12g00574_P001
N0.HOG0000464	NPAL_019525_R1	XP_028764026.1, XP_028760427.1, XP_028768450.1	XP_054825194.1, XP_054809740.1	KAI4327495.1, KAI4314928.1	KRH04707, KRH57764, KRH76937, KRH28525	KEH20500, AES94783	ONH96607	KAF7828763.1, KAF7809796.1	Vitvi07g01308_P002
N0.HOG0000465	NPAL_019526_R1	XP_028760456.1, XP_028764027.1, XP_028764025.1	XP_054810212.1	KAI4314927.1	KRH57767, KRH04708	KEH20499	ONH96609	KAF7809795.1, KAF7828764.1
N0.HOG0000467	NPAL_010565_R1	XP_028796975.1, XP_028796832.1	XP_054811878.1	KAI4322526.1, KAI4334123.1	KRH26769, KRH56153, KRH25361	AES67209, KEH29685, AES88144	ONI18438	KAF7805790.1	Vitvi12g00382_P001
N0.HOG0000468	NPAL_006485_R1, NPAL_014401_R1	XP_028777601.1, XP_028768100.1	XP_054786146.1	KAI4350237.1, KAI4297818.1	KRH24127, KRH29100	KEH30611	ONH92398	KAF7829506.1, KAF7841414.1, KAF7810748.1	Vitvi03g00217_P001
N0.HOG0000469	NPAL_009403_R1	XP_028766220.1, XP_028787710.1, XP_028784751.1	XP_054818786.1	KAI4336723.1, KAI4317006.1	KRH17495, KRH06000, KRH60965, KRH51639	KEH40258, KEH36280	ONI32264		Vitvi18g00137_P001
N0.HOG0000470	NPAL_008300_R1	XP_028759595.1	XP_054805735.1	KAI4317521.1, KAI4345360.1			ONI27462	KAF7836999.1	Vitvi11g04356_P001
N0.HOG0000471	NPAL_021771_R1, NPAL_007552_R1	XP_028774174.1, XP_028782962.1, XP_028751398.1	XP_054820338.1, XP_054804910.1	KAI4344499.1, KAI4316018.1, KAI4316022.1	KRH19136	AES92205, KEH37468, AES65396	ONI27134	KAF7806716.1, KAF7837984.1	Vitvi11g01268_P001
N0.HOG0000472	NPAL_021698_R1, NPAL_021699_R2, NPAL_021700_R1, NPAL_021697_R1	XP_028773716.1, XP_028786578.1, XP_028773714.1, XP_028773758.1, XP_028773718.1, XP_028773717.1, XP_028786579.1, XP_028773715.1	XP_054794283.1, XP_054821976.1, XP_054821975.1, XP_054794284.1, XP_054821977.1, XP_054794282.1, XP_054794280.1, XP_054821978.1	KAI4335438.1, KAI4344390.1, KAI4344391.1, KAI4344388.1, KAI4335440.1, KAI4344389.1	KRH02890, KRH02893, KRH19005, KRH19002, KRH02892, KRH19003	AES81507, AES92339, AES92351, AES92349, AES92350	ONI27463, ONI27465, ONI27466, ONI27467		Vitvi11g01684_P001, Vitvi11g01677_P001, Vitvi11g01681_P001, Vitvi11g01674_P001, Vitvi11g01675_P001, Vitvi11g01676_P001, Vitvi11g04357_P001, Vitvi11g01682_P001, Vitvi11g01263_P001, Vitvi11g04358_P001
N0.HOG0000473	NPAL_021696_R1	XP_028773680.1, XP_028786577.1	XP_054794285.1, XP_054820309.1	KAI4344394.1, KAI4344392.1	KRH02889, KRH19006	AES92338			Vitvi11g01266_P001
N0.HOG0000475	NPAL_012976_R1, NPAL_022466_R1, NPAL_022467_R1, NPAL_012978_R1, NPAL_012974_R1, NPAL_012977_R1, NPAL_012975_R1, NPAL_012979_R1, NPAL_012973_R1	XP_028767112.1, XP_028767114.1, XP_028767195.1, XP_028798325.1, XP_028798320.1, XP_028767196.1, XP_028767199.1, XP_028767113.1, XP_028798328.1, XP_028759053.1, XP_028752501.1, XP_028790592.1, XP_028758981.1, XP_028758984.1, XP_028759044.1, XP_028759035.1	XP_054795812.1, XP_054808774.1, XP_054819196.1, XP_054795902.1, XP_054824039.1, XP_054792349.1, XP_054824041.1, XP_054824040.1, XP_054824043.1, XP_054792350.1	KAI4357629.1	KRH49585, KRH13115, KRH44774, KRH44775, KRH13141, KRH44771, KRH17964, KRH38207	AET02683, AET02676, AET02660, KEH19270, AET02678, AET02668, KEH19272, KEH19275, KEH19271, AET02686, AET02682, KEH40553, KEH40554, KEH40555	ONI31748	KAF7808694.1, KAF7808712.1, KAF7808697.1, KAF7808703.1, KAF7808687.1, KAF7808688.1, KAF7808696.1, KAF7808684.1, KAF7808685.1, KAF7808690.1, KAF7808691.1, KAF7808702.1, KAF7808705.1, KAF7808701.1, KAF7808700.1, KAF7808698.1, KAF7808708.1, KAF7808714.1, KAF7808706.1, KAF7808707.1, KAF7808686.1, KAF7808719.1, KAF7827663.1, KAF7827662.1, KAF7808720.1	Vitvi01g01977_P001, Vitvi01g04114_P001, Vitvi01g00436_P001, Vitvi01g01978_P001, Vitvi01g01976_P001, Vitvi01g00439_P001
N0.HOG0000476	NPAL_000493_R1, NPAL_000494_R1	XP_028759727.1, XP_028803168.1, XP_028790333.1, XP_028790306.1, XP_028790283.1	XP_054789833.1, XP_054779921.1, XP_054781911.1, XP_054789840.1, XP_054782400.1, XP_054781923.1, XP_054781924.1, XP_054781909.1, XP_054789835.1, XP_054781906.1, XP_054781847.1, XP_054789403.1, XP_054781919.1, XP_054799850.1, XP_054789369.1, XP_054781922.1, XP_054779708.1, XP_054780405.1, XP_054779707.1, XP_054781920.1, XP_054780822.1, XP_054781929.1, XP_054790033.1, XP_054781931.1, XP_054779826.1,…	KAI4332971.1, KAI4332977.1, KAI4297464.1, KAI4332972.1, KAI4332970.1, KAI4324255.1, KAI4354311.1, KAI4352840.1, KAI4352835.1, KAI4352834.1, KAI4352837.1, KAI4352833.1, KAI4352839.1, KAI4352836.1	KRH55979, KRH55986, KRH50654, KRH33072, KRH25558, KRH25567, KRH55987, KRH25555, KRH55981, KRH55978, KRH55984			KAF7822998.1, KAF7822996.1, KAF7822999.1, KAF7821157.1, KAF7837031.1, KAF7837032.1, KAF7837033.1, KAF7837030.1, KAF7837034.1, KAF7837035.1, KAF7822444.1, KAF7822445.1, KAF7842412.1, KAF7838925.1, KAF7842409.1
N0.HOG0000477	NPAL_019254_R1, NPAL_010128_R1, NPAL_005139_R1, NPAL_011098_R1	XP_028773174.1, XP_028759506.1, XP_028794907.1, XP_028805247.1, XP_028751595.1, XP_028768571.1, XP_028779657.1, XP_028756062.1, XP_028807703.1, XP_028804721.1, XP_028760838.1, XP_028755171.1, XP_028751730.1, XP_028758462.1, XP_028792572.1, XP_028796151.1, XP_028788532.1, XP_028800282.1, XP_028770079.1, XP_028804080.1, XP_028789004.1	XP_054816845.1, XP_054806335.1	KAI4353331.1, KAI4313370.1, KAI4324036.1, KAI4347892.1, KAI4346254.1, KAI4351148.1, KAI4324155.1, KAI4324151.1, KAI4331836.1, KAI4297973.1	KRH66047, KRH50194, KRH75549, KRG98567, KRH06408, KRH12573, KRH75550, KRH62567, KRH44702, KRH38029, KRH30225, KRG99089, KRH66580, KRH75944, KRH25386, KRH05184, KRG92622, KRG94494, KRH32286, KRH16821, KRH16084, KRH56474, KRG99352, KRH33096, KRH70393, KRG94037, KRH27478, KRH51686, KRH50468, KRH65011, KRH53840, KRH25517	KEH25877, KEH43276, AES94838, AES99288, KEH33193, KEH37901, AES66947, KEH42559, AES79801, AES98618, KEH16312, KEH40537		KAF7842622.1, KAF7824606.1, KAF7833197.1, KAF7825303.1, KAF7822605.1	Vitvi13g04660_P001, Vitvi13g04664_P001, Vitvi13g04659_P001
N0.HOG0000479	NPAL_014922_R1				KRH30699, KRH21041, KRH70471, KRG95806, KRH67530	KEH42860	ONI00278, ONI03352	KAF7823608.1	Vitvi08g02189_P001, Vitvi06g00443_P001, Vitvi13g00300_P001
N0.HOG0000484	NPAL_018155_R1, NPAL_018154_R1, NPAL_018160_R1, NPAL_015015_R1, NPAL_000392_R1			KAI4349296.1, KAI4300122.1, KAI4346725.1, KAI4348157.1	KRH70484			KAF7843177.1
N0.HOG0000485	NPAL_008049_R1, NPAL_008052_R1, NPAL_008051_R1, NPAL_008050_R1	XP_028773485.1, XP_028773481.1, XP_028773490.1	XP_054805295.1, XP_054805296.1, XP_054806456.1, XP_054805297.1, XP_054805929.1	KAI4346155.1, KAI4346162.1, KAI4346161.1, KAI4346160.1, KAI4346159.1, KAI4346156.1, KAI4346158.1, KAI4338204.1, KAI4338212.1, KAI4317350.1, KAI4338205.1, KAI4338210.1	KRH42759, KRH42783, KRH42775, KRH42758, KRH42780, KRH42778, KRH42777, KRH42757, KRH42760, KRH58872, KRH75544, KRH37579, KRH71115, KRH77699, KRH27737	KEH24518, AES72118, AES71899, AES71898, AES77752, AES77756, AES77750, AES77754, AES77748, KEH43642, AES62273, AES62295, AES93813, AES93810, KEH27375, KEH27376, AES65896	ONH89480, ONI26085, ONI26083	KAF7837342.1, KAF7837339.1, KAF7837343.1, KAF7837823.1, KAF7837341.1, KAF7818899.1, KAF7837015.1, KAF7837011.1, KAF7837014.1	Vitvi05g01044_P001
N0.HOG0000486	NPAL_001990_R1, NPAL_016518_R1, NPAL_016517_R1, NPAL_003549_R1, NPAL_003550_R1, NPAL_003551_R1, NPAL_003552_R1	XP_028780252.1, XP_028795860.1, XP_028797562.1, XP_028761830.1, XP_028789792.1, XP_028761134.1	XP_054808913.1	KAI4350421.1, KAI4348395.1	KRG94730	AES80742		KAF7819334.1	Vitvi14g01449_P001
N0.HOG0000487	NPAL_004557_R1, NPAL_003463_R1, NPAL_003462_R1, NPAL_003461_R1, NPAL_003383_R1	XP_028761588.1, XP_028758657.1, XP_028785821.1, XP_028761385.1, XP_028761566.1, XP_028761535.1, XP_028761386.1, XP_028761525.1, XP_028761387.1, XP_028761321.1, XP_028761427.1, XP_028798567.1	XP_054804212.1, XP_054801437.1, XP_054803166.1, XP_054806224.1	KAI4346921.1, KAI4300864.1, KAI4300863.1, KAI4346922.1, KAI4346841.1, KAI4346842.1, KAI4346916.1, KAI4346919.1, KAI4346914.1, KAI4346843.1, KAI4346924.1, KAI4346923.1, KAI4346917.1, KAI4346963.1, KAI4346918.1, KAI4346912.1, KAI4353169.1, KAI4346915.1, KAI4356954.1, KAI4356959.1, KAI4356953.1, KAI4346920.1, KAI4356957.1, KAI4356955.1, KAI4346913.1, KAI4346910.1, KAI4346911.1	KRH57412, KRG94301, KRH57662, KRH57664, KRH08430, KRH65313	AES70397, AES79231, KEH22853, AES79238, KEH22857, KEH41293, KEH22854, KEH22859, AES79233, KEH22858, KEH22860, AES79252, AES79217, AES79239, KEH16443, AES79248, KEH22396, AES79247, AES79246, AES79235, AES79242, KEH22864, KEH22856, AES79228, AES79294	ONH95002, ONH95001, ONH94976, ONH90813, ONH90812, ONH95004, ONH95003, ONH95006	KAF7804029.1
N0.HOG0000491	NPAL_017408_R1	XP_028755256.1, XP_028755260.1, XP_028779625.1, XP_028755257.1, XP_028795748.1, XP_028755254.1, XP_028795746.1, XP_028795745.1, XP_028755251.1, XP_028755255.1, XP_028755252.1, XP_028793580.1, XP_028764610.1, XP_028764609.1, XP_028793578.1, XP_028786482.1, XP_028786485.1	XP_054778116.1, XP_054813270.1, XP_054814037.1, XP_054810855.1, XP_054792035.1, XP_054779457.1, XP_054779451.1, XP_054814045.1, XP_054792687.1, XP_054813265.1, XP_054792034.1, XP_054813269.1, XP_054782676.1, XP_054782678.1	KAI4354007.1, KAI4353984.1, KAI4298752.1, KAI4354006.1, KAI4353988.1, KAI4353985.1, KAI4353980.1, KAI4354002.1, KAI4353987.1, KAI4354010.1, KAI4353995.1, KAI4354008.1, KAI4353972.1, KAI4353997.1, KAI4354009.1, KAI4353968.1, KAI4353976.1, KAI4353999.1, KAI4353974.1, KAI4354014.1, KAI4353989.1, KAI4353982.1, KAI4353986.1, KAI4353973.1, KAI4353979.1, KAI4354000.1, KAI4353967.1, KAI4353975.1, KAI4353…	KRH29153, KRH11068, KRH11070, KRH21203, KRH07335, KRH29152, RCW18967, KRH49118	AES64064, AES64057	ONH90008, ONH95754, ONH90020, ONH90010, ONH89872, ONI09859, ONI09858, ONI09856, ONI09860, ONH90013	KAF7840584.1, KAF7840583.1, KAF7825649.1, KAF7845470.1
N0.HOG0000492	NPAL_002551_R1	XP_028770619.1	XP_054804094.1	KAI4350188.1	KRH46910, KRH01782	KEH21486	ONI05288	KAF7840172.1	Vitvi07g01244_P001
N0.HOG0000497	NPAL_009724_R1	XP_028751989.1, XP_028792591.1, XP_028751992.1, XP_028792587.1, XP_028751991.1, XP_028792586.1, XP_028751988.1, XP_028792589.1	XP_054817420.1, XP_054819880.1, XP_054819666.1, XP_054819298.1				ONH98843, ONH98845, ONH98844		Vitvi05g01662_P001, Vitvi05g02267_P001, Vitvi05g02268_P001, Vitvi05g01663_P001, Vitvi05g01661_P001
N0.HOG0000498	NPAL_006056_R1, NPAL_006055_R1, NPAL_009933_R1, NPAL_009935_R1, NPAL_009937_R1, NPAL_009941_R1, NPAL_009932_R1, NPAL_009929_R1, NPAL_009940_R1, NPAL_009931_R1	XP_028795424.1, XP_028781275.1, XP_028753044.1, XP_028787615.1, XP_028787626.1, XP_028753042.1, XP_028753038.1, XP_028752994.1, XP_028787625.1, XP_028806073.1, XP_028787633.1	XP_054799721.1, XP_054818759.1, XP_054778714.1, XP_054818229.1, XP_054819800.1, XP_054818614.1, XP_054818617.1, XP_054792345.1, XP_054817913.1, XP_054817918.1, XP_054819668.1, XP_054819881.1, XP_054794019.1, XP_054819919.1, XP_054820085.1, XP_054791480.1, XP_054813836.1, XP_054792347.1, XP_054778257.1, XP_054819940.1, XP_054819826.1	KAI4322857.1	KRH16219, KRH16218	AES58807, AES58803, AES58809, AES58805, AES58715, KEH16133, AES58810, AES58801, AES58800, AES58799, AES58802, AES58797	ONI14009	KAF7806926.1, KAF7830144.1	Vitvi04g04075_P001, Vitvi11g00340_P001, Vitvi04g04086_P001, Vitvi04g04085_P001, Vitvi04g01866_P001, Vitvi04g01870_P001, Vitvi04g04084_P001, Vitvi04g00347_P001, Vitvi04g04080_P001, Vitvi04g00350_P001, Vitvi04g00352_P001, Vitvi04g04081_P001, Vitvi04g04083_P001, Vitvi04g00344_P001, Vitvi04g00345_P001
N0.HOG0000499	NPAL_008848_R1	XP_028802270.1	XP_054789107.1		KRH52658, KRH62004	AES73850	ONI33925	KAF7817146.1	Vitvi04g00341_P001, Vitvi04g00342_P001, Vitvi04g01873_P005, Vitvi04g00357_P001
N0.HOG0000504	NPAL_021131_R1	XP_028766005.1, XP_028771105.1, XP_028771042.1, XP_028785947.1, XP_028785950.1	XP_054822090.1, XP_054790060.1, XP_054807037.1, XP_054805060.1		KRH40963, KRH59611, KRH53947, KRH63988, KRH63989, KRH53946	AET04792, AES72921, AES72920, AES72917		KAF7834121.1, KAF7840145.1
N0.HOG0000505	NPAL_014437_R1, NPAL_008615_R1, NPAL_006963_R1, NPAL_014702_R1	XP_028774220.1, XP_028767248.1, XP_028802201.1, XP_028792337.1, XP_028777840.1	XP_054789282.1, XP_054793617.1, XP_054798135.1	KAI4295802.1, KAI4298598.1, KAI4316060.1	KRH35634, KRH62133, KRH52842, KRH04858	AES94687, KEH40509, KEH43994, KEH43995, KEH43993, KEH43996, AES73916, AES58701	ONI35563	KAF7811104.1	Vitvi18g00593_P001
N0.HOG0000506	NPAL_012379_R1	XP_028754584.1, XP_028802846.1	XP_054810131.1, XP_054824266.1	KAI4314448.1, KAI4328108.1	KRH39494, KRH74451	AES95916	ONI02590	KAF7829258.1	Vitvi07g01516_P001, Vitvi07g01520_P001
N0.HOG0000507	NPAL_006139_R1, NPAL_008779_R1	XP_028777725.1	XP_054796291.1	KAI4308653.1, KAI4337574.1	KRH72490, KRH16883	KEH28130	ONI35483	KAF7830045.1, KAF7817060.1	Vitvi07g04635_P001
N0.HOG0000510	NPAL_020740_R1, NPAL_020745_R1, NPAL_020742_R1, NPAL_020743_R1, NPAL_020744_R1, NPAL_020738_R1, NPAL_020736_R1, NPAL_020734_R1, NPAL_020747_R1, NPAL_020746_R1, NPAL_020737_R1, NPAL_020735_R1	XP_028777995.1, XP_028777975.1, XP_028797072.1, XP_028791511.1, XP_028777977.1, XP_028777979.1, XP_028777974.1, XP_028791508.1, XP_028791512.1, XP_028777978.1, XP_028797069.1, XP_028797075.1, XP_028791507.1, XP_028791509.1, XP_028791506.1, XP_028777968.1, XP_028777994.1, XP_028797070.1, XP_028797076.1, XP_028777997.1	XP_054779745.1, XP_054782118.1, XP_054781718.1, XP_054781711.1, XP_054781571.1, XP_054782242.1, XP_054782238.1, XP_054781868.1, XP_054781853.1, XP_054781870.1, XP_054782193.1, XP_054781869.1	KAI4352002.1, KAI4347377.1, KAI4347376.1, KAI4347375.1, KAI4347378.1, KAI4347373.1, KAI4347372.1, KAI4299778.1, KAI4297217.1, KAI4299823.1, KAI4299777.1	KRH00084, KRH46553, KRH75593, KRH75606, KRG94307, KRH46558, KRH46557, KRH46555, KRH46561, KRH46559, KRH46556, KRH46554, KRH54936, KRH46548, KRH46549, KRH46560, KRH46552, KRH46551			KAF7820296.1, KAF7813430.1, KAF7833160.1, KAF7813425.1, KAF7813428.1, KAF7813421.1, KAF7813429.1, KAF7813424.1, KAF7813426.1, KAF7813418.1, KAF7820298.1
N0.HOG0000511	NPAL_022091_R1, NPAL_022084_R1, NPAL_022089_R1, NPAL_022085_R1, NPAL_009219_R1, NPAL_013181_R1, NPAL_009220_R1	XP_028765916.1, XP_028785673.1, XP_028803042.1, XP_028803065.1, XP_028803023.1, XP_028785666.1, XP_028768972.1	XP_054820302.1, XP_054782715.1, XP_054819337.1, XP_054792484.1, XP_054819379.1, XP_054819412.1, XP_054818548.1, XP_054818278.1, XP_054820014.1		KRH75322, KRG98820, KRH65364, KRH65366, KRH65369, KRH65370, KRH65363, KRH65361, KRH65359, KRH65375, KRH65371, KRH05914	AES98800, AES98795, AES98804, KEH29139, KEH16181, AES77612, AES77575, AES95271, KEH29138, AES97131, KEH29137, KEH29148, KEH29140, KEH29136, KEH29142, AES59644, AES59645, AES59642	ONI30288, ONI30289, ONI28944	KAF7825350.1, KAF7825349.1, KAF7844855.1, KAF7844850.1, KAF7844849.1, KAF7844853.1, KAF7825351.1, KAF7817626.1, KAF7817625.1, KAF7815344.1	Vitvi01g00619_P001, Vitvi01g00620_P001, Vitvi01g00621_P001, Vitvi01g02026_P001, Vitvi01g00617_P001, Vitvi18g01078_P001, Vitvi18g01079_P001, Vitvi18g01073_P001, Vitvi18g01072_P001, Vitvi18g01070_P001
N0.HOG0000517	NPAL_013572_R1, NPAL_014779_R1, NPAL_014785_R1, NPAL_014781_R1, NPAL_014784_R1, NPAL_014778_R1	XP_028755244.1, XP_028755284.1, XP_028782938.1, XP_028793499.1, XP_028763002.1, XP_028793506.1, XP_028763000.1, XP_028763014.1, XP_028793503.1, XP_028793501.1, XP_028762992.1	XP_054778108.1, XP_054785529.1, XP_054785471.1, XP_054791379.1, XP_054791381.1, XP_054786919.1, XP_054791380.1, XP_054785445.1	KAI4295927.1, KAI4298717.1, KAI4295918.1, KAI4295921.1, KAI4295916.1, KAI4295923.1, KAI4295925.1, KAI4295924.1, KAI4295920.1, KAI4295922.1	KRH11466, KRH36481, KRH36476, KRH11462, KRH02039, KRH51124, KRH51123, KRH02038, KRH51122, KRH36496, KRH11481, KRH76152, KRH49549, KRH16170, KRH30109, KRH04721, KRH71807, KRH38267, KRH15959, KRH11463, KRH36477, KRH11464, KRH36478	KEH36884, KEH36898, KEH36900, KEH36894, KEH36889, KEH36883, AES92656, AES92655, KEH36891, KEH36897, KEH36892, KEH36887, KEH36893, KEH36890, KEH36896	ONI13355, ONI09915, ONI09918, ONH91581	KAF7840612.1, KAF7811188.1, KAF7811189.1	Vitvi10g04017_P001
N0.HOG0000518	NPAL_007177_R1	XP_028771320.1, XP_028790511.1	XP_054808039.1	KAI4336606.1	KRH42646	KEH20561	ONI30125	KAF7839774.1	Vitvi01g01562_P001
N0.HOG0000523	NPAL_010247_R1	XP_028780041.1	XP_054812132.1, XP_054812441.1	KAI4324280.1, KAI4324283.1, KAI4324282.1, KAI4324284.1	KRH29669, KRH29668, KRH24671	KEH30273	ONH99220		Vitvi06g00153_P001, Vitvi06g00149_P001, Vitvi06g00150_P001, Vitvi06g00155_P001, Vitvi06g00156_P001, Vitvi06g00158_P001
N0.HOG0000525	NPAL_012472_R1, NPAL_012471_R1, NPAL_011287_R1, NPAL_011286_R1, NPAL_011283_R1, NPAL_011288_R1	XP_028784300.1, XP_028771307.1, XP_028801761.1, XP_028771262.1, XP_028801757.1, XP_028801763.1, XP_028801752.1, XP_028784323.1, XP_028784299.1	XP_054823380.1, XP_054824714.1, XP_054823687.1, XP_054814128.1, XP_054810843.1, XP_054811225.1, XP_054811790.1, XP_054813574.1, XP_054811210.1, XP_054813537.1, XP_054813733.1, XP_054811115.1	KAI4356022.1	KRH76742			KAF7804103.1	Vitvi04g04355_P001, Vitvi04g04357_P001, Vitvi04g01342_P001
N0.HOG0000526	NPAL_020750_R1, NPAL_019587_R1, NPAL_019588_R2	XP_028797804.1, XP_028777971.1, XP_028807226.1, XP_028760361.1, XP_028807227.1, XP_028807221.1, XP_028760360.1	XP_054822739.1, XP_054793942.1, XP_054820454.1, XP_054810677.1, XP_054808372.1, XP_054808337.1, XP_054808242.1	KAI4356254.1, KAI4327641.1, KAI4327640.1, KAI4327639.1	KRH08176, KRH08181, KRH08182, KRH08183, KRH08180, KRH69871, KRH69876	KEH26426, AET01759, AET01758, KEH34490, AES86988, AET03873, AET03889, AES95026		KAF7828892.1, KAF7809705.1, KAF7809702.1, KAF7809706.1	Vitvi04g02123_P001, Vitvi04g02122_P001, Vitvi04g02125_P001, Vitvi04g04354_P001, Vitvi04g04358_P001, Vitvi04g04356_P001, Vitvi04g02117_P001, Vitvi04g02116_P001
N0.HOG0000527	NPAL_006340_R1, NPAL_006342_R1, NPAL_006341_R1	XP_028791645.1, XP_028757610.1, XP_028791644.1, XP_028757685.1	XP_054798672.1, XP_054797703.1, XP_054799584.1, XP_054799267.1, XP_054797704.1	KAI4316726.1, KAI4316729.1	KRH05707, KRH05706, KRH15336, KRH51959, KRH61261	AES59487, AES73266, AES73265			Vitvi18g02698_P001, Vitvi18g02699_P001, Vitvi18g02703_P001, Vitvi18g00821_P001, Vitvi18g04197_P001
N0.HOG0000529	NPAL_006344_R1, NPAL_006343_R1	XP_028808768.1, XP_028757658.1, XP_028757675.1	XP_054794521.1, XP_054782237.1, XP_054781905.1, XP_054779678.1, XP_054794522.1, XP_054780660.1, XP_054791681.1, XP_054799676.1, XP_054799303.1	KAI4336957.1	KRH15338, KRH15334, KRH05708, KRH05709			KAF7845036.1, KAF7843539.1
N0.HOG0000532	NPAL_006339_R1	XP_028791648.1	XP_054796421.1, XP_054796422.1	KAI4316724.1			ONI33674, ONI33670, ONI33668		Vitvi18g02696_P001, Vitvi18g02695_P001, Vitvi18g04195_P001, Vitvi18g02692_P001
N0.HOG0000535	NPAL_002518_R1, NPAL_020853_R1, NPAL_002572_R1, NPAL_002517_R1		XP_054777455.1			AES76557, AES61163
N0.HOG0000539	NPAL_020729_R1, NPAL_020727_R1, NPAL_020777_R1, NPAL_020772_R1, NPAL_020775_R1	XP_028782782.1, XP_028808763.1, XP_028787309.1, XP_028787312.1, XP_028787310.1, XP_028787281.1, XP_028787308.1, XP_028787311.1, XP_028787314.1, XP_028787933.1, XP_028787313.1, XP_028787340.1	XP_054782675.1, XP_054782667.1, XP_054782684.1, XP_054782701.1, XP_054782683.1, XP_054782966.1, XP_054785251.1, XP_054782688.1, XP_054782687.1, XP_054782708.1, XP_054782205.1, XP_054780004.1, XP_054781195.1, XP_054779941.1, XP_054781147.1, XP_054781808.1, XP_054780029.1, XP_054779671.1, XP_054781954.1, XP_054781949.1, XP_054781760.1, XP_054781950.1	KAI4354732.1, KAI4354729.1, KAI4354737.1, KAI4353676.1, KAI4354734.1, KAI4354733.1, KAI4354727.1, KAI4356670.1, KAI4356671.1, KAI4356669.1, KAI4354728.1, KAI4354735.1	KRH66571, KRH66573, KRH48769, KRH66569, KRH48771, KRH48768, KRH48775, KRH66568, KRH66567, KRH48766, KRH48764, KRH66574	KEH17783, KEH17782, KEH17781, AES91360, KEH17777, KEH17785, KEH17802, KEH16373, KEH16375, KEH17778	ONI22375, ONI22378, ONI22373, ONI22380, ONI22370, ONI22372	KAF7844960.1
N0.HOG0000540	NPAL_007023_R1	XP_028797992.1	XP_054805683.1		KRH59535, KRH43389, KRH64099	AES72796	ONI01863	KAF7834182.1	Vitvi04g01613_P001
N0.HOG0000541	NPAL_014175_R1, NPAL_004256_R1	XP_028753182.1, XP_028797499.1, XP_028801437.1, XP_028800877.1	XP_054779264.1, XP_054801745.1, XP_054789749.1	KAI4296303.1, KAI4299042.1	KRH43946, KRH10484, KRH53857	AES63373		KAF7842665.1	Vitvi12g00837_P001
N0.HOG0000543	NPAL_001714_R1, NPAL_010305_R1, NPAL_014916_R2, NPAL_000383_R1, NPAL_003307_R1	XP_028775775.1, XP_028788376.1, XP_028777559.1, XP_028787953.1, XP_028785278.1, XP_028793256.1, XP_028787744.1, XP_028808686.1	XP_054812948.1, XP_054812065.1, XP_054786108.1, XP_054814076.1, XP_054802035.1	KAI4322145.1, KAI4334519.1, KAI4346972.1, KAI4352126.1, KAI4348780.1, KAI4300686.1	KRH24799, KRH56505, KRG93168, KRH70465, KRH01660, KRH29804, KRH38099, KRH71847, KRH67069, KRG95385, KRH23061, KRH10269	KEH24717, AES78237, KEH39427, KEH17435, AES81483	ONH95558, ONI24343, ONI00257	KAF7822298.1, KAF7804143.1, KAF7823617.1	Vitvi13g01973_P001
N0.HOG0000548	NPAL_022277_R1	XP_028780999.1, XP_028789188.1, XP_028780997.1, XP_028780986.1	XP_054780623.1	KAI4353022.1		KEH17593	ONH92635		Vitvi14g00581_P001, Vitvi14g02720_P001, Vitvi14g00593_P001, Vitvi14g02707_P001, Vitvi14g00831_P001, Vitvi14g02706_P001, Vitvi14g04229_P001, Vitvi14g04252_P001, Vitvi14g02712_P001, Vitvi14g00574_P001, Vitvi14g04249_P001, Vitvi14g04290_P001, Vitvi14g00576_P001, Vitvi14g04227_P001, Vitvi14g04234_P001, Vitvi14g04332_P001, Vitvi14g02711_P001, Vitvi14g02729_P001, Vitvi14g04241_P001, Vitvi14g02719_P001,…
N0.HOG0000550	NPAL_006338_R1	XP_028757673.1, XP_028791649.1		KAI4305702.1	KRH51960, KRH61262	AES73267	ONI33662	KAF7843679.1	Vitvi18g00816_P001
N0.HOG0000551	NPAL_014547_R1		XP_054786297.1, XP_054787747.1	KAI4355043.1, KAI4355040.1	KRH50255, KRH71164	AES90210	ONH91523		Vitvi03g00480_P001
N0.HOG0000555	NPAL_013062_R1, NPAL_013713_R1, NPAL_013715_R1, NPAL_013714_R1, NPAL_014546_R1, NPAL_014545_R1	XP_028752581.1, XP_028784243.1, XP_028765894.1, XP_028797297.1, XP_028777068.1	XP_054825254.1, XP_054777782.1, XP_054808209.1, XP_054787363.1, XP_054787345.1, XP_054786256.1		KRH50257, KRH71160, KRH50256, KRH71161, KRH71162	AES90203, AES90204, AES90207, KEH22636	ONH91526, ONH91517, ONH89466, ONH91531, ONH91529, ONH91534, ONH91532, ONH91535, ONH91530, ONH91527, ONH91528	KAF7840854.1, KAF7810915.1	Vitvi03g01557_P001, Vitvi03g00483_P001
N0.HOG0000561	NPAL_001400_R1	XP_028775363.1	XP_054801207.1	KAI4305176.1, KAI4349290.1	KRH16996, KRH02870, KRH33582, KRH30347, KRH30348, KRG98308	KEH34159, AES70711, AES98050	ONI00305, ONH94763		Vitvi06g04151_P001
N0.HOG0000563	NPAL_014944_R1, NPAL_007509_R1		XP_054801205.1		KRH24981, KRH19969, KRH05033, KRH72633	AES67553, KEH34158, KEH33936, AES71173	ONI03336	KAF7806628.1
N0.HOG0000567	NPAL_010478_R1, NPAL_011113_R1, NPAL_010481_R1, NPAL_016775_R1	XP_028808253.1, XP_028808254.1, XP_028808243.1, XP_028775575.1, XP_028755587.1, XP_028808241.1, XP_028808252.1, XP_028788438.1, XP_028756820.1, XP_028808242.1	XP_054797592.1, XP_054795827.1, XP_054813655.1, XP_054811780.1, XP_054799193.1, XP_054816390.1, XP_054789965.1, XP_054813878.1	KAI4313520.1, KAI4313526.1, KAI4313525.1, KAI4313494.1, KAI4313523.1, KAI4313491.1, KAI4313522.1, KAI4313516.1, KAI4313484.1, KAI4313480.1, KAI4313518.1, KAI4313529.1, KAI4313490.1, KAI4313515.1, KAI4313495.1, KAI4313499.1, KAI4313487.1, KAI4313502.1, KAI4313500.1, KAI4313530.1, KAI4313497.1, KAI4313485.1, KAI4313524.1, KAI4357334.1, KAI4334259.1, KAI4322400.1	KRH30464, KRH30460, KRH30457, KRH26610, KRH22700, KRH26613, KRH22699, KRH25194, KRH30456	AES97100, AES88362, AES98766, AES98767, AES88386, AES88384, AES88411, AES88360, AES67032, AES67034, KEH29873	ONI01191, ONI01189, ONI01188, ONI01192	KAF7822603.1, KAF7823252.1, KAF7823251.1, KAF7805696.1	Vitvi06g01456_P001, Vitvi06g01455_P001
N0.HOG0000568	NPAL_015836_R1			KAI4313626.1					Vitvi10g04399_P001
N0.HOG0000569	NPAL_018360_R1					KEH16982, KEH17541	ONI12269	KAF7836601.1	Vitvi10g00697_P001
N0.HOG0000575	NPAL_015835_R1, NPAL_015834_R1, NPAL_018370_R2	XP_028806002.1, XP_028806000.1	XP_054815807.1, XP_054815804.1, XP_054778618.1, XP_054810009.1	KAI4313625.1, KAI4313624.1, KAI4313623.1
N0.HOG0000576	NPAL_018362_R1			KAI4357399.1, KAI4357414.1, KAI4357400.1, KAI4313620.1	KRH58590, KRH42495, KRH57941			KAF7814463.1, KAF7808461.1, KAF7808445.1, KAF7808460.1
N0.HOG0000587	NPAL_020327_R1, NPAL_020721_R1	XP_028764532.1, XP_028764535.1, XP_028769707.1, XP_028769686.1	XP_054780730.1, XP_054791900.1, XP_054806292.1, XP_054791899.1, XP_054789878.1, XP_054780025.1	KAI4353399.1	KRH49445, KRH49443	AES79575, AES86998	ONI03781, ONI03779	KAF7845300.1, KAF7845292.1, KAF7825515.1, KAF7845299.1, KAF7845294.1	Vitvi08g02065_P001, Vitvi08g04100_P001, Vitvi08g02060_P001, Vitvi08g04101_P001, Vitvi08g00716_P001, Vitvi08g02066_P001, Vitvi08g04110_P001, Vitvi08g02069_P001, Vitvi08g04103_P001, Vitvi08g02067_P001, Vitvi08g00703_P001, Vitvi08g02068_P001, Vitvi08g04102_P001
N0.HOG0000590	NPAL_014710_R1	XP_028788383.1, XP_028767757.1, XP_028792882.1, XP_028774315.1	XP_054778089.1, XP_054786895.1	KAI4332013.1, KAI4323947.1, KAI4323966.1, KAI4323955.1, KAI4323975.1, KAI4324149.1, KAI4323976.1, KAI4323980.1	KRG91149, KRH35627, KRH22644, KRH35628, KRH35629, KRG91147, KRG91148, KRH33030	KEH33851, KEH33854, KEH43980, KEH43978, AES59022, AET02583, KEH43979, AES64825, AES67007, AES67005, AES97486, AES97375, AES97117, KEH42867, AES61073, AES61071, KEH16665, KEH22919, AES62809, AES69501, AES62814, AES67398, KEH44010, KEH34714, KEH34715, KEH16667, AES69502	ONH92065		Vitvi07g03065_P001
N0.HOG0000592	NPAL_016964_R2, NPAL_000606_R1, NPAL_015074_R1	XP_028808508.1, XP_028757165.1, XP_028801510.1, XP_028770241.1, XP_028790877.1	XP_054815057.1	KAI4324293.1, KAI4324290.1, KAI4324288.1, KAI4357112.1, KAI4357107.1, KAI4324287.1, KAI4331941.1, KAI4324286.1	KRH24665, KRH24664, KRH29663, KRH24663, KRH24660, KRH10157, KRH10158	AES76414, AES76421, AES76410, KEH30276, KEH30275, KEH30288, KEH30295, KEH30309, KEH30299, KEH30294, KEH33228, AES67760, AES67733, AES67732	ONI36417, ONH92257, ONH99225, ONH99224	KAF7805370.1, KAF7824010.1, KAF7823962.1, KAF7811690.1
N0.HOG0000599	NPAL_003899_R1	XP_028752008.1, XP_028764868.1		KAI4305560.1		AES86633			Vitvi14g01688_P001
N0.HOG0000600	NPAL_003906_R1, NPAL_003904_R1, NPAL_003903_R1, NPAL_003901_R1, NPAL_003897_R1, NPAL_003900_R1	XP_028786616.1, XP_028752007.1, XP_028786614.1, XP_028786617.1, XP_028764844.1, XP_028786611.1, XP_028764869.1, XP_028786612.1, XP_028786613.1, XP_028764867.1	XP_054803449.1, XP_054803373.1, XP_054801476.1, XP_054800897.1, XP_054799949.1, XP_054795558.1, XP_054801479.1, XP_054801245.1, XP_054801477.1	KAI4305554.1, KAI4356572.1, KAI4305558.1, KAI4305556.1, KAI4305561.1, KAI4305555.1, KAI4323817.1, KAI4351227.1, KAI4323413.1, KAI4346813.1, KAI4346811.1, KAI4346812.1, KAI4352259.1	KRG94042, KRG93206, KRH56534, KRH56535, KRH56536, KRG93207, KRG93208, KRG93224	AET04408, KEH22136, KEH22137, KEH24773, KEH24772, KEH24777, KEH24774, KEH24775		KAF7803265.1, KAF7803263.1, KAF7803262.1, KAF7803266.1, KAF7842854.1, KAF7840246.1, KAF7840291.1	Vitvi07g02692_P001, Vitvi07g01844_P001, Vitvi07g01843_P001, Vitvi07g01842_P001, Vitvi14g04389_P001, Vitvi14g00986_P001, Vitvi07g04739_P001, Vitvi14g01687_P001
N0.HOG0000602	NPAL_018249_R1, NPAL_013974_R1, NPAL_011363_R1, NPAL_011365_R1, NPAL_006981_R1, NPAL_007197_R1, NPAL_004522_R1, NPAL_018287_R1, NPAL_014312_R1, NPAL_017272_R1, NPAL_017455_R1, NPAL_007384_R1	XP_028794039.1, XP_028797606.1, XP_028783727.1, XP_028802876.1, XP_028755096.1, XP_028763349.1, XP_028777105.1, XP_028758316.1, XP_028792050.1, XP_028765434.1, XP_028772941.1, XP_028777386.1, XP_028772936.1, XP_028754654.1, XP_028758638.1, XP_028761736.1, XP_028803660.1, XP_028757805.1, XP_028760097.1, XP_028788925.1, XP_028755086.1, XP_028766627.1, XP_028766926.1, XP_028773893.1, XP_028771174.1,…	XP_054810340.1, XP_054817116.1, XP_054791000.1, XP_054782593.1, XP_054797441.1, XP_054782603.1, XP_054778428.1, XP_054793497.1, XP_054808757.1, XP_054793572.1, XP_054797668.1, XP_054801443.1, XP_054777328.1, XP_054806220.1, XP_054817119.1			KEH31509		KAF7820346.1
N0.HOG0000604	NPAL_019141_R1	XP_028759067.1, XP_028794252.1, XP_028781493.1, XP_028781492.1	XP_054823211.1, XP_054810108.1	KAI4357679.1, KAI4313806.1	KRG89277, KRH50345	KEH30894	ONI31648	KAF7827692.1	Vitvi01g00401_P001
N0.HOG0000605	NPAL_013862_R1	XP_028767968.1, XP_028765652.1	XP_054787024.1, XP_054778538.1	KAI4350281.1, KAI4297759.1	KRH29280, KRH24301, KRH51400, KRH60702	AES89397	ONH92230	KAF7810786.1, KAF7841198.1	Vitvi04g01486_P001, Vitvi03g00136_P001
N0.HOG0000610	NPAL_015896_R1, NPAL_002835_R1, NPAL_002230_R1	XP_028785991.1, XP_028771180.1	XP_054821971.1	KAI4326774.1, KAI4301442.1	KRH31855, KRH69273, KRH68213, KRG96467	AES61745, KEH24407	ONH93972	KAF7818184.1	Vitvi07g00352_P001
N0.HOG0000611	NPAL_012237_R1, NPAL_012236_R1	XP_028774709.1, XP_028756044.1, XP_028756002.1, XP_028774682.1	XP_054824066.1, XP_054825183.1	KAI4326776.1	KRG97785	AES71699	ONI07620		Vitvi02g00236_P001
N0.HOG0000612	NPAL_018443_R1, NPAL_015894_R1, NPAL_015897_R1, NPAL_015895_R1	XP_028767121.1, XP_028797229.1, XP_028752009.1, XP_028752010.1, XP_028797241.1	XP_054808141.1, XP_054816963.1, XP_054816967.1, XP_054817174.1, XP_054816964.1	KAI4313747.1, KAI4357597.1, KAI4323886.1, KAI4323879.1, KAI4323866.1, KAI4323865.1, KAI4332645.1	KRH60381, KRH41678, KRH55742, KRH23799, KRH39987, KRH55741, KRH23800	AET05381, KEH29369, KEH29372, KEH29374	ONI31789, ONI25077, ONI22328, ONI25076	KAF7808651.1, KAF7824890.1	Vitvi16g00720_P001, Vitvi16g00723_P001
N0.HOG0000614	NPAL_015469_R1, NPAL_015497_R1, NPAL_015471_R1, NPAL_015466_R1, NPAL_015468_R1, NPAL_015467_R1, NPAL_015465_R1, NPAL_015459_R1, NPAL_015462_R1, NPAL_015460_R1, NPAL_015457_R1, NPAL_015446_R1, NPAL_015493_R1, NPAL_015492_R1	XP_028773386.1, XP_028756435.1, XP_028783057.1, XP_028773437.1, XP_028756512.1, XP_028773428.1, XP_028756514.1, XP_028773417.1, XP_028804455.1, XP_028756561.1, XP_028794469.1, XP_028794472.1, XP_028756518.1, XP_028756519.1, XP_028756477.1, XP_028783062.1	XP_054785477.1, XP_054788086.1, XP_054787703.1, XP_054787978.1, XP_054785507.1, XP_054788050.1, XP_054788023.1, XP_054785435.1, XP_054785478.1, XP_054785539.1, XP_054787952.1, XP_054786120.1, XP_054786071.1, XP_054786121.1, XP_054787494.1, XP_054787634.1, XP_054786069.1, XP_054787585.1, XP_054787814.1, XP_054785961.1, XP_054786070.1	KAI4305208.1, KAI4347419.1, KAI4347417.1, KAI4347421.1, KAI4347420.1, KAI4347412.1	KRH40470, KRH00723, KRH00724, KRH00721, KRH00722, KRH40469	AES80166, AES80151, AES80162, AES80154, AES80148, KEH23356, AES80165, AES80158, AES80153, AES80150
N0.HOG0000627	NPAL_020606_R1, NPAL_020609_R1	XP_028796054.1, XP_028784232.1, XP_028765440.1, XP_028765421.1, XP_028802743.1, XP_028807315.1, XP_028789723.1, XP_028796087.1	XP_054818271.1, XP_054781823.1, XP_054780967.1, XP_054781732.1, XP_054818268.1, XP_054795231.1	KAI4337066.1, KAI4315088.1	KRH54383, KRH21124, KRH11120, KRH52115, KRH65918	AES64109, AES64110, AES64112, AES73172, AES87127, KEH29044, AES87130, AES87126, AES87125, AES87128	ONI02731, ONI35791	KAF7817429.1	Vitvi18g00642_P001
N0.HOG0000628	NPAL_013641_R1	XP_028788303.1, XP_028767749.1	XP_054776744.1, XP_054778237.1	KAI4298586.1			ONH91979, ONH91980, ONH91987, ONH91978, ONH91761, ONH91975, ONH91686, ONH91982, ONH91986, ONH91989, ONH91992		Vitvi03g00692_P001, Vitvi03g00693_P001, Vitvi03g00691_P001, Vitvi03g01621_P001
N0.HOG0000632	NPAL_010100_R1, NPAL_010061_R1, NPAL_010060_R1, NPAL_010062_R1, NPAL_009786_R1, NPAL_009969_R1, NPAL_009858_R1	XP_028803144.1, XP_028758808.1, XP_028803104.1, XP_028803081.1, XP_028801523.1, XP_028803965.1, XP_028800304.1, XP_028801531.1, XP_028783916.1	XP_054817514.1, XP_054817495.1, XP_054817497.1, XP_054817492.1, XP_054791991.1	KAI4308464.1, KAI4305683.1, KAI4305682.1, KAI4308457.1	KRH14095, KRH74029, KRH62943, KRH63148, KRH63147, KRH63146, KRH54764, KRH54682, KRH72641, KRH18742, KRH16326, KRH17006	AET00957, AES65910, AES65915, AES65907	ONI18228, ONI18237	KAF7815076.1, KAF7807117.1, KAF7844146.1, KAF7807222.1, KAF7807615.1, KAF7807731.1, KAF7807732.1, KAF7807657.1, KAF7807094.1, KAF7807614.1, KAF7806985.1, KAF7806930.1, KAF7806934.1, KAF7800774.1, KAF7807170.1, KAF7807658.1, KAF7807733.1, KAF7825188.1, KAF7807642.1	Vitvi19g04573_P001, Vitvi12g02473_P001, Vitvi12g00646_P001, Vitvi12g00645_P001, Vitvi12g04214_P001, Vitvi12g04213_P001, Vitvi12g02474_P001, Vitvi12g04027_P001, Vitvi12g02212_P001, Vitvi12g04028_P001
N0.HOG0000636	NPAL_004158_R1, NPAL_004160_R1, NPAL_004161_R1, NPAL_014330_R1, NPAL_014333_R1, NPAL_014326_R1, NPAL_014334_R1, NPAL_014332_R1, NPAL_014331_R1, NPAL_014335_R1	XP_028797677.1, XP_028805348.1, XP_028797670.1, XP_028797669.1, XP_028777938.1, XP_028794395.1, XP_028794396.1, XP_028777941.1, XP_028777935.1, XP_028777933.1, XP_028777942.1, XP_028781365.1	XP_054801397.1, XP_054793806.1, XP_054803394.1, XP_054800985.1, XP_054791595.1, XP_054778823.1, XP_054778727.1, XP_054791594.1, XP_054778721.1, XP_054779226.1, XP_054776258.1, XP_054776256.1, XP_054790776.1	KAI4295271.1, KAI4296511.1, KAI4296512.1, KAI4299225.1, KAI4299226.1	KRH10680, KRH10679, KRH21663, KRH10682, KRH10684	KEH37178, AES63704, KEH29735, AES63609, AES63610, AES63608	ONH92073, ONH92081, ONH92075, ONH92084, ONH92083, ONH92077, ONH91272	KAF7802774.1, KAF7802781.1, KAF7843077.1	Vitvi03g00755_P001, Vitvi03g00752_P001, Vitvi03g00743_P001, Vitvi03g00745_P001, Vitvi03g01651_P001, Vitvi03g01649_P001, Vitvi03g01650_P001, Vitvi03g04245_P001, Vitvi03g00860_P001, Vitvi03g04246_P001
N0.HOG0000643	NPAL_002985_R1	XP_028765480.1	XP_054803178.1, XP_054789814.1, XP_054792528.1, XP_054805083.1	KAI4301087.1, KAI4349386.1	KRH32192, KRH56293, KRG95674, KRH67396	KEH41129, KEH23934, KEH42512	ONH93270	KAF7804630.1, KAF7818430.1	Vitvi07g00615_P001
N0.HOG0000645	NPAL_016286_R1	XP_028767447.1, XP_028767486.1, XP_028799591.1, XP_028767490.1, XP_028799593.1	XP_054817228.1, XP_054792313.1, XP_054792912.1	KAI4323225.1, KAI4333309.1, KAI4323222.1, KAI4333304.1, KAI4323223.1, KAI4346187.1, KAI4346178.1	KRH43725, KRH43022, KRH13063, KRH13067, KRH13068, KRH13074, KRH30079, KRH44878	AET02796, AET02807, AET02816, AET02798, AET02810, AET02786, KEH26402, AET02782, AET02754, KEH18893, AET02755, AET02809, AET02794, AET02801, AET02780, AET02777, AET02789, AET02808, AET02795, AET02787, AET02814, KEH19375, AET02790, KEH19374, AET02805, AET02778, AET02783, AET02749, KEH43042, KEH19157, AET02745, KEH19151, KEH19155, AET02753, KEH19153, KEH19150	ONI11926, ONI11925, ONI11924, ONI11927, ONI11932, ONI11930, ONI11929	KAF7845139.1, KAF7845138.1, KAF7845137.1	Vitvi07g02412_P001
N0.HOG0000647	NPAL_002037_R1	XP_028771365.1, XP_028772501.1	XP_054800490.1, XP_054785871.1	KAI4350498.1, KAI4348324.1	KRH06924, KRG94552	KEH21990	ONI19956	KAF7819410.1, KAF7801718.1	Vitvi14g02965_P001
N0.HOG0000651	NPAL_021214_R1	XP_028771366.1, XP_028772481.1, XP_028771363.1	XP_054803793.1, XP_054804759.1, XP_054803817.1	KAI4336336.1, KAI4350499.1, KAI4348323.1, KAI4336566.1	KRG94550, KRH06925, KRH16663, KRG93596, KRG89532, KRH47931, KRH06496, KRH58785, KRH31522, KRG94548, KRH06928, KRG94554, KRH06923	KEH22000, KEH18682, AES72005, KEH20614, KEH22004	ONI07956, ONI29948	KAF7801717.1, KAF7801721.1	Vitvi14g01527_P001
N0.HOG0000654	NPAL_013155_R1, NPAL_005214_R1, NPAL_022377_R1, NPAL_000733_R1, NPAL_004453_R2	XP_028789602.1, XP_028752040.1, XP_028800880.1, XP_028795002.1	XP_054816970.1, XP_054776066.1, XP_054817108.1, XP_054782590.1, XP_054785965.1, XP_054783947.1, XP_054797494.1, XP_054817802.1, XP_054791148.1	KAI4357043.1, KAI4332132.1, KAI4299997.1, KAI4346242.1, KAI4331773.1, KAI4354261.1, KAI4357267.1, KAI4318284.1, KAI4346177.1, KAI4297557.1, KAI4347744.1, KAI4350192.1, KAI4328675.1				KAF7833000.1, KAF7812059.1, KAF7808352.1, KAF7800649.1, KAF7835783.1, KAF7835864.1	Vitvi14g04440_P001
N0.HOG0000655	NPAL_000639_R1, NPAL_014850_R1	XP_028799841.1, XP_028764678.1, XP_028764682.1, XP_028802255.1, XP_028788893.1, XP_028784771.1, XP_028755537.1, XP_028792602.1	XP_054792126.1, XP_054793327.1, XP_054801239.1, XP_054797040.1, XP_054809037.1, XP_054796965.1, XP_054817832.1, XP_054815524.1	KAI4353092.1	KRH75329	KEH34984, KEH33822, KEH15647, KEH41597	ONI14010	KAF7812879.1, KAF7827465.1, KAF7807685.1, KAF7802043.1, KAF7812895.1	Vitvi07g02707_P001, Vitvi01g02032_P001
N0.HOG0000657	NPAL_011047_R1, NPAL_011050_R1, NPAL_011059_R1, NPAL_011054_R1, NPAL_011053_R1, NPAL_011061_R1	XP_028798575.1, XP_028805767.1, XP_028787180.1, XP_028805764.1, XP_028801622.1, XP_028801618.1, XP_028803294.1, XP_028805763.1, XP_028805766.1, XP_028801616.1	XP_054814121.1, XP_054812252.1, XP_054793011.1, XP_054812941.1, XP_054812253.1, XP_054812255.1, XP_054793009.1, XP_054813570.1	KAI4332352.1, KAI4332351.1, KAI4324213.1, KAI4299945.1, KAI4318251.1, KAI4324214.1	KRH77822	AES93725, AES93722, AES93727, AES93720, AES93717, AES93716, AES93836	ONI35666, ONI35664, ONI35665, ONI35667, ONI35660, ONI35659, ONI35663, ONI35662	KAF7836451.1	Vitvi18g04629_P001, Vitvi00g04371_P001, Vitvi18g04622_P001, Vitvi18g02139_P001, Vitvi18g03162_P002, Vitvi18g02142_P001, Vitvi18g02138_P001, Vitvi00g04372_P001, Vitvi18g04623_P001, Vitvi18g02140_P001, Vitvi00g04370_P001
N0.HOG0000658	NPAL_013257_R1, NPAL_013259_R1, NPAL_002524_R1	XP_028770092.1, XP_028774905.1, XP_028774907.1, XP_028774908.1, XP_028770093.1, XP_028790226.1, XP_028790634.1	XP_054806198.1
N0.HOG0000672	NPAL_015116_R1, NPAL_015115_R1, NPAL_022373_R1	XP_028781070.1, XP_028781071.1, XP_028794282.1, XP_028781073.1, XP_028781072.1, XP_028794281.1, XP_028798347.1, XP_028794274.1	XP_054799352.1, XP_054787272.1	KAI4350792.1, KAI4347056.1	KRH07287, KRH74249, KRH09331, KRH38834, KRH07286, KRH74250, KRH07285	KEH27215, KEH27213, AES76004, KEH27211, KEH27208	ONH97934, ONH97931, ONH97933, ONH97929, ONH97927	KAF7813882.1	Vitvi11g00261_P001
N0.HOG0000674	NPAL_010631_R1, NPAL_010630_R1, NPAL_016656_R1, NPAL_010633_R1, NPAL_010634_R1	XP_028808486.1, XP_028808449.1, XP_028808488.1, XP_028808484.1, XP_028808485.1, XP_028761575.1, XP_028808489.1	XP_054813861.1, XP_054813823.1, XP_054814736.1, XP_054813845.1	KAI4322616.1, KAI4334029.1, KAI4322615.1, KAI4322614.1	KRH22459, KRH56033, KRH56098, KRH56097, KRH56047, KRH56043, KRH56031, KRH56044, KRH56045, KRH26894, KRH22457, KRH26893, KRH22458, KRH22460, KRH26892, KRH26891, KRH22461	KEH29602, KEH39049, KEH39051, KEH39043, KEH39059, KEH39056, KEH39048, KEH39052	ONI18650	KAF7805886.1, KAF7823052.1, KAF7823054.1	Vitvi12g02457_P001, Vitvi12g02466_P001, Vitvi12g04205_P001, Vitvi12g04207_P001, Vitvi12g02465_P001, Vitvi12g02459_P001, Vitvi12g02458_P001, Vitvi12g04202_P001, Vitvi12g04203_P001, Vitvi12g02461_P001, Vitvi12g02467_P001, Vitvi19g01913_P001, Vitvi12g02456_P001
N0.HOG0000676	NPAL_000056_R1, NPAL_000055_R1	XP_028796878.1, XP_028768491.1, XP_028775121.1	XP_054795227.1, XP_054817920.1			KEH33594		KAF7842447.1, KAF7802184.1, KAF7802180.1, KAF7824160.1, KAF7844307.1, KAF7839766.1, KAF7812606.1, KAF7807918.1, KAF7812805.1, KAF7833312.1, KAF7825235.1, KAF7833873.1, KAF7826597.1, KAF7814833.1, KAF7838717.1, KAF7811942.1, KAF7827104.1, KAF7841643.1, KAF7817722.1, KAF7831770.1, KAF7821858.1, KAF7802174.1, KAF7844308.1, KAF7812607.1, KAF7807919.1, KAF7811943.1, KAF7814687.1, KAF7842448.1, KAF7828…	Vitvi07g01932_P001
N0.HOG0000677	NPAL_013216_R1, NPAL_013215_R1	XP_028785391.1, XP_028803710.1, XP_028769887.1, XP_028757949.1, XP_028758838.1, XP_028776469.1, XP_028763697.1, XP_028763103.1, XP_028800145.1, XP_028763105.1, XP_028777288.1, XP_028801895.1, XP_028803666.1, XP_028805573.1, XP_028805245.1, XP_028805900.1, XP_028771718.1, XP_028758884.1, XP_028785484.1, XP_028791761.1, XP_028777289.1, XP_028784898.1, XP_028776467.1, XP_028807539.1, XP_028791315.1,…	XP_054785926.1, XP_054820407.1, XP_054782874.1
N0.HOG0000679	NPAL_020235_R1, NPAL_020234_R1, NPAL_017525_R1, NPAL_017524_R1, NPAL_017523_R1	XP_028770453.1, XP_028769208.1, XP_028783698.1, XP_028769181.1	XP_054779730.1, XP_054783934.1, XP_054784093.1	KAI4297190.1, KAI4299775.1, KAI4299770.1, KAI4355050.1	KRH65086, KRH65055, KRH65085, KRH65077, KRH65057, KRH65058, KRH65053, KRH65076, KRH48157, KRH00713, KRH40474, KRH40473	KEH18880, AES80136, AES80132, AES80144, AES80133, AES87884, AES80137, AES80115, AES80135, AES87878, AES77577, AES80128, AES80140, AES80145, AES87877, AES77576, AES80139	ONI23045, ONI23033, ONI23035, ONI23046, ONI23044, ONI23036, ONI23037, ONI23034, ONI23047	KAF7825305.1, KAF7825307.1, KAF7825782.1, KAF7825165.1	Vitvi09g00605_P001, Vitvi09g01662_P001, Vitvi15g01679_P001, Vitvi15g01677_P001, Vitvi15g01678_P001, Vitvi09g01663_P001, Vitvi15g01680_P001, Vitvi15g01676_P001, Vitvi15g01681_P001, Vitvi15g01675_P001
N0.HOG0000683	NPAL_011723_R1	XP_028799000.1, XP_028804021.1, XP_028753507.1, XP_028802616.1, XP_028802617.1, XP_028753508.1, XP_028802614.1, XP_028753506.1, XP_028802615.1, XP_028775640.1	XP_054813410.1, XP_054816985.1, XP_054814941.1	KAI4327560.1, KAI4314879.1	KRH28617, KRH76863	KEH27552		KAF7844844.1, KAF7828821.1, KAF7844841.1, KAF7844842.1	Vitvi04g01237_P001
N0.HOG0000692	NPAL_005598_R1	XP_028778858.1, XP_028793884.1, XP_028778853.1	XP_054798205.1	KAI4306541.1, KAI4306946.1	KRH53756	KEH35559	ONI24798	KAF7830874.1	Vitvi13g00157_P001
N0.HOG0000694	NPAL_004594_R1	XP_028793250.1, XP_028805614.1, XP_028805604.1, XP_028783186.1, XP_028805605.1, XP_028783190.1, XP_028779665.1, XP_028793886.1, XP_028783188.1, XP_028773276.1, XP_028756562.1, XP_028773283.1, XP_028756540.1	XP_054785125.1, XP_054820279.1, XP_054784905.1, XP_054785752.1	KAI4347394.1, KAI4351953.1, KAI4332035.1	KRG92516, KRH34282, KRH34284, KRH38822, KRH09318	KEH27106, KEH27104, KEH42875, KEH42960, KEH42878, AES76019, KEH16202, KEH35562	ONI10330	KAF7820279.1, KAF7813391.1, KAF7813393.1	Vitvi10g01578_P001, Vitvi10g01577_P001, Vitvi10g02086_P001, Vitvi10g00436_P001
N0.HOG0000697	NPAL_016304_R1, NPAL_012850_R1, NPAL_019163_R1, NPAL_014965_R1, NPAL_014973_R1, NPAL_014970_R1, NPAL_018215_R1, NPAL_022432_R1	XP_028751921.1, XP_028800349.1, XP_028804664.1	XP_054782591.1, XP_054778304.1, XP_054792881.1, XP_054801404.1	KAI4338149.1, KAI4338158.1, KAI4338148.1	KRH00645, KRH00646, KRG89732, KRG89729, KRH28899, KRG89730, KRH71203	KEH39368, AES73800		KAF7822892.1, KAF7831677.1, KAF7814304.1, KAF7842459.1, KAF7836044.1, KAF7843736.1, KAF7833364.1
N0.HOG0000702	NPAL_017147_R1, NPAL_017162_R1, NPAL_017129_R1, NPAL_017132_R1, NPAL_017163_R1, NPAL_017165_R1, NPAL_017141_R1, NPAL_017137_R1, NPAL_017136_R1, NPAL_017131_R1, NPAL_017130_R1, NPAL_017153_R1, NPAL_017151_R1, NPAL_017149_R1, NPAL_017150_R1, NPAL_017152_R1, NPAL_017154_R1, NPAL_017145_R1, NPAL_017146_R1, NPAL_017148_R1, NPAL_017144_R1, NPAL_017142_R1, NPAL_017155_R1, NPAL_017156_R1, NPAL_015863_R1,…	XP_028791916.1, XP_028806345.1, XP_028806279.1, XP_028792506.1, XP_028806278.1, XP_028802093.1, XP_028802106.1, XP_028806334.1, XP_028806343.1, XP_028806310.1, XP_028806312.1, XP_028806311.1, XP_028806324.1, XP_028806313.1, XP_028806304.1, XP_028806316.1, XP_028802060.1, XP_028806309.1, XP_028806308.1, XP_028806303.1, XP_028801733.1, XP_028792521.1, XP_028806283.1	XP_054782891.1, XP_054782964.1, XP_054795926.1, XP_054784952.1, XP_054782741.1, XP_054782744.1, XP_054782751.1, XP_054782912.1, XP_054782743.1, XP_054782745.1, XP_054783614.1, XP_054782749.1, XP_054791355.1, XP_054782750.1, XP_054791356.1, XP_054784857.1, XP_054782508.1, XP_054784861.1		KRG99698
N0.HOG0000706	NPAL_007836_R1, NPAL_003703_R1	XP_028760030.1, XP_028778364.1, XP_028778657.1	XP_054807963.1, XP_054802614.1		KRH19483, KRH19485, KRH19487, KRH02481, KRH02482, KRH02484, KRH19479	AES92079, AES92078, AES89626, AES92082, AES71643, AES92083, AES73698	ONI27759, ONI27769, ONI27761, ONI23042, ONI27773, ONI27778	KAF7837631.1	Vitvi05g00262_P001, Vitvi05g00261_P001
N0.HOG0000707	NPAL_003908_R1	XP_028764865.1	XP_054803745.1	KAI4295364.1	KRH21125, KRH11119	AES64094, AES76388, AES64104, AES64092	ONI10864		Vitvi10g00703_P001, Vitvi10g04405_P001, Vitvi10g00706_P001, Vitvi10g00705_P001, Vitvi10g00702_P001
N0.HOG0000708	NPAL_002299_R1, NPAL_002767_R1	XP_028770991.1, XP_028791417.1	XP_054818168.1, XP_054801844.1	KAI4349803.1, KAI4301589.1, KAI4344698.1, KAI4335102.1	KRH68334, KRH69152, KRH33643	AES61564, AES61561	ONI16814, ONI16810, ONI14705	KAF7818078.1, KAF7804972.1	Vitvi07g00534_P001
N0.HOG0000710	NPAL_003333_R1, NPAL_001749_R1	XP_028808737.1, XP_028798544.1	XP_054802468.1, XP_054814356.1	KAI4348726.1, KAI4300752.1	KRH71956, KRH33045, KRH66988, KRG95308		ONH95398	KAF7819001.1	Vitvi08g01869_P001
N0.HOG0000711	NPAL_016955_R1, NPAL_010263_R1	XP_028757173.1, XP_028808755.1, XP_028779991.1, XP_028779995.1	XP_054815503.1	KAI4322081.1	KRH24697, KRH29701, KRH10191, KRH23146		ONH99299	KAF7805393.1	Vitvi06g00195_P001
N0.HOG0000712	NPAL_011361_R1, NPAL_016171_R1	XP_028789670.1, XP_028799870.1, XP_028783871.1		KAI4323393.1, KAI4333146.1	KRH27490, KRH20837, KRH13927, KRH43510			KAF7836034.1, KAF7824546.1	Vitvi13g01748_P001
N0.HOG0000713	NPAL_008713_R1	XP_028771861.1	XP_054788325.1	KAI4337682.1	KRH16750, KRH18924		ONI35163	KAF7816975.1	Vitvi18g00417_P001
N0.HOG0000714	NPAL_012820_R1	XP_028795387.1, XP_028768180.1, XP_028768188.1	XP_054825594.1	KAI4357855.1	KRH70598, KRG92027, KRH34760	KEH43450	ONI31321	KAF7827850.1	Vitvi01g00247_P001
N0.HOG0000720	NPAL_004679_R1, NPAL_004676_R1, NPAL_004673_R1, NPAL_004675_R3, NPAL_004674_R1, NPAL_004678_R1, NPAL_004677_R1, NPAL_010099_R1, NPAL_010097_R1	XP_028752487.1, XP_028758093.1, XP_028758092.1, XP_028758091.1, XP_028758087.1, XP_028752499.1, XP_028752508.1, XP_028758088.1, XP_028803115.1, XP_028803170.1	XP_054796546.1, XP_054799039.1, XP_054819367.1, XP_054819683.1, XP_054817906.1, XP_054820055.1	KAI4305701.1, KAI4305691.1, KAI4347318.1, KAI4305692.1, KAI4308449.1, KAI4305686.1, KAI4305699.1, KAI4305697.1, KAI4305695.1, KAI4305689.1, KAI4305685.1, KAI4305696.1, KAI4305703.1, KAI4308447.1, KAI4308442.1, KAI4308445.1, KAI4308448.1, KAI4308451.1, KAI4308450.1	KRH38983, KRH74034, KRH14079, KRH01577, KRG89550, KRH12716	AET00965, AET00963, AET00962, AES71821, KEH16024	ONI09454, ONI30335, ONI30330, ONI30338	KAF7831613.1, KAF7839583.1, KAF7831614.1, KAF7836412.1, KAF7806713.1	Vitvi01g00556_P004, Vitvi01g02011_P001, Vitvi01g00557_P001
N0.HOG0000721	NPAL_004263_R1	XP_028757555.1, XP_028800868.1	XP_054804314.1	KAI4352484.1	KRG93637				Vitvi02g00868_P001, Vitvi14g01409_P001
N0.HOG0000722	NPAL_004264_R1	XP_028760134.1, XP_028800888.1	XP_054800978.1, XP_054803313.1	KAI4352485.1			ONI19054, ONI19055, ONI19056, ONI19057	KAF7803068.1, KAF7803071.1, KAF7803073.1	Vitvi14g02941_P001, Vitvi14g02942_P001, Vitvi14g02945_P002
N0.HOG0000724	NPAL_000607_R1	XP_028776945.1, XP_028795339.1, XP_028757282.1, XP_028804334.1, XP_028790171.1, XP_028765363.1, XP_028769697.1, XP_028769695.1, XP_028765362.1, XP_028752060.1, XP_028805906.1, XP_028797122.1, XP_028805936.1	XP_054799142.1, XP_054824754.1, XP_054778095.1, XP_054810438.1	KAI4352483.1, KAI4346660.1, KAI4352480.1, KAI4346659.1	KRH01269, KRH45010, KRH01272, KRH01271, KRH45007, KRH45008, KRH01270, KRH01268, KRH45009, KRH45002	AES77648, AES77646, AES77645, AES77643, AES77642		KAF7822420.1, KAF7822419.1	Vitvi10g04527_P001
N0.HOG0000725	NPAL_000676_R1, NPAL_000677_R1, NPAL_000675_R1, NPAL_003804_R1	XP_028797346.1, XP_028776109.1, XP_028782808.1, XP_028776112.1, XP_028797345.1, XP_028796610.1	XP_054808761.1, XP_054808556.1, XP_054777220.1	KAI4346683.1, KAI4346680.1, KAI4352454.1, KAI4352453.1, KAI4352456.1, KAI4352451.1, KAI4346685.1, KAI4346682.1, KAI4346684.1	KRH18361, KRG93653, KRG93652, KRG93650, KRH18385, KRH01305, KRH01306, KRH45057, KRH01307	KEH25128, KEH25130, KEH25127, KEH25060, KEH25059, KEH25061, AES77683, AES77692, AES77685, AES77681, KEH21666, AES77690, AES77694	ONI19019, ONI19022, ONI19017, ONI19021, ONI19018, ONI19010, ONI19012, ONI19015, ONI19016, ONI19014, ONI19013, ONI19009, ONI19011, ONI19006, ONI19007, ONI19008, ONI19023	KAF7813171.1, KAF7813173.1, KAF7813174.1, KAF7813168.1, KAF7813167.1, KAF7822407.1
N0.HOG0000726	NPAL_020797_R1, NPAL_020795_R1, NPAL_020794_R1	XP_028783604.1, XP_028783454.1	XP_054781501.1	KAI4353105.1, KAI4353102.1, KAI4356222.1, KAI4353959.1, KAI4353963.1	KRH66361, KRH66368, KRH48813, KRH66362	KEH17984	ONI16907	KAF7844504.1, KAF7844508.1, KAF7844963.1	Vitvi15g01385_P001
N0.HOG0000727	NPAL_020800_R1, NPAL_020799_R1, NPAL_020761_R4	XP_028783484.1, XP_028798859.1, XP_028795624.1, XP_028798858.1, XP_028796029.1, XP_028777980.1, XP_028787297.1, XP_028787335.1, XP_028787337.1, XP_028795160.1, XP_028805885.1, XP_028805886.1, XP_028785540.1	XP_054781520.1, XP_054779989.1	KAI4353096.1, KAI4356027.1, KAI4353100.1	KRH66366, KRH48918	AES88379, AES88391, AES81242, AES81240, AES81238, AET01310	ONI22185, ONI22188, ONI22187, ONI22195, ONI22196	KAF7820626.1, KAF7844966.1, KAF7844968.1	Vitvi15g00397_P001, Vitvi15g00399_P001, Vitvi15g00404_P001, Vitvi15g01387_P001, Vitvi15g01389_P001, Vitvi15g04269_P001, Vitvi15g00406_P001, Vitvi15g04268_P001, Vitvi15g01388_P001
N0.HOG0000731	NPAL_003493_R1	XP_028761265.1, XP_028790378.1	XP_054800432.1, XP_054789652.1	KAI4350340.1, KAI4348463.1	KRH04806	KEH25594, KEH25596, KEH25593, KEH25597	ONH94273	KAF7801460.1	Vitvi08g00189_P003
N0.HOG0000732	NPAL_001942_R1	XP_028797769.1, XP_028766851.1	XP_054799960.1	KAI4350339.1	KRG94856, KRH06682, KRG94854, KRH06683	AES80869, AES80870		KAF7819265.1
N0.HOG0000733	NPAL_004665_R1, NPAL_004667_R1	XP_028758116.1, XP_028752558.1, XP_028758114.1, XP_028752570.1	XP_054796334.1	KAI4305796.1, KAI4305797.1, KAI4308345.1	KRH14733, KRH33203, KRH72036	AES71601	ONI01645	KAF7831601.1	Vitvi06g00962_P004
N0.HOG0000735	NPAL_011302_R1	XP_028760612.1, XP_028788855.1	XP_054816957.1, XP_054812517.1, XP_054810927.1	KAI4332820.1, KAI4323717.1	KRH36778	AES64760	ONI21440	KAF7836312.1	Vitvi13g01050_P001
N0.HOG0000736	NPAL_010723_R1, NPAL_015005_R1, NPAL_015003_R1, NPAL_015004_R1, NPAL_010722_R1, NPAL_010718_R1, NPAL_010720_R1	XP_028807843.1, XP_028807855.1, XP_028807857.1, XP_028807858.1	XP_054793479.1, XP_054811300.1					KAF7843508.1, KAF7843507.1, KAF7833946.1	Vitvi12g02274_P001
N0.HOG0000737	NPAL_010721_R1, NPAL_010724_R1, NPAL_016595_R1, NPAL_010726_R1		XP_054813698.1, XP_054793482.1	KAI4333899.1, KAI4322735.1	KRH72773, KRH55859, KRH17134, KRH17137, KRH17133, KRH17136, KRH17135	AES98926, AES98925, AES98931, AES98920, AES98924	ONI16758, ONI16915, ONI16892, ONI16746, ONI16910, ONI16752, ONI16913, ONI16919, ONI13894, ONI13895, ONI13891	KAF7833945.1	Vitvi12g02281_P001, Vitvi12g02282_P001, Vitvi12g02241_P001, Vitvi12g02245_P001, Vitvi12g02269_P001, Vitvi12g02273_P001, Vitvi12g02280_P001, Vitvi12g02275_P001, Vitvi12g04062_P001, Vitvi12g02292_P001, Vitvi12g02289_P001, Vitvi12g02272_P001, Vitvi12g02277_P001, Vitvi12g04060_P001, Vitvi12g02283_P001, Vitvi15g00396_P001, Vitvi10g01778_P001
N0.HOG0000739	NPAL_018115_R1, NPAL_014675_R1, NPAL_014677_R1	XP_028796642.1, XP_028783332.1	XP_054784547.1, XP_054787495.1, XP_054786973.1	KAI4354918.1, KAI4354917.1, KAI4356829.1	KRH65206, KRH65235, KRH48345	AET02148, AET02149, AET02152, KEH19350	ONI22752, ONI22750, ONI22751, ONI22749	KAF7825982.1	Vitvi15g00811_P001
N0.HOG0000742	NPAL_015528_R1, NPAL_015529_R1, NPAL_000772_R1	XP_028756407.1, XP_028806203.1, XP_028806147.1, XP_028756401.1, XP_028797459.1, XP_028768575.1	XP_054787384.1, XP_054787895.1	KAI4351862.1, KAI4347461.1, KAI4347460.1		AES62626, AES62627, AES62641	ONI25152, ONI25160, ONI25155	KAF7813285.1, KAF7820847.1	Vitvi16g00874_P001
N0.HOG0000743	NPAL_018114_R1	XP_028776823.1	XP_054783374.1, XP_054794105.1	KAI4356834.1	KRH48344, RCW19327	AET02139, AET02145	ONI22753	KAF7825981.1	Vitvi15g01524_P001
N0.HOG0000748	NPAL_004485_R1, NPAL_004483_R1, NPAL_004482_R2, NPAL_004481_R1, NPAL_022075_R1, NPAL_022076_R1	XP_028781206.1, XP_028755629.1, XP_028781202.1, XP_028781205.1, XP_028755628.1, XP_028755641.1, XP_028765909.1, XP_028772625.1, XP_028765910.1	XP_054801690.1, XP_054803108.1	KAI4297313.1, KAI4297319.1, KAI4297315.1, KAI4297320.1, KAI4297322.1, KAI4297303.1, KAI4297307.1, KAI4297329.1, KAI4297321.1, KAI4297330.1, KAI4297335.1, KAI4297334.1, KAI4297323.1, KAI4297309.1, KAI4297316.1, KAI4297333.1, KAI4297310.1, KAI4297304.1, KAI4297500.1, KAI4297308.1, KAI4297324.1, KAI4297332.1	KRH11801, KRH11800, KRH36814, KRH58423, KRH58425, KRH42298	KEH16840, KEH41600, AES64801, AES64799, KEH31351, KEH31348, KEH31349, KEH31347, KEH31354, KEH31355, KEH31350, KEH26246, KEH26244	ONI07791	KAF7836994.1, KAF7803917.1, KAF7803919.1	Vitvi17g04002_P001, Vitvi17g00011_P001
N0.HOG0000751	NPAL_020114_R1, NPAL_020113_R1, NPAL_020112_R2, NPAL_017701_R1, NPAL_017702_R1	XP_028787924.1, XP_028752234.1, XP_028752278.1, XP_028787355.1, XP_028752277.1, XP_028787922.1, XP_028752279.1, XP_028795797.1, XP_028795811.1, XP_028797834.1	XP_054813305.1, XP_054813784.1, XP_054813306.1, XP_054799601.1, XP_054799558.1, XP_054780315.1, XP_054782185.1, XP_054780944.1, XP_054791151.1, XP_054783357.1	KAI4355324.1, KAI4346255.1, KAI4346258.1, KAI4346256.1, KAI4352148.1, KAI4346262.1, KAI4346260.1	KRG97256, KRH47770	KEH20125, KEH20124, KEH20132, KEH20127, KEH20133, KEH20123, KEH20130, KEH20131, KEH20121, KEH15746, AET03376, AES76444, AES82835, AES82832, AES82834, KEH18560, KEH20122	ONI23630, ONI23627, ONI23622, ONI23636, ONI23625, ONI23628, ONI23632	KAF7843757.1, KAF7843667.1, KAF7800812.1	Vitvi15g00874_P001, Vitvi15g00873_P001, Vitvi15g01548_P001
N0.HOG0000752	NPAL_007286_R1, NPAL_007285_R1, NPAL_007284_R1, NPAL_007282_R1	XP_028801242.1, XP_028779533.1, XP_028779314.1, XP_028803720.1, XP_028801239.1, XP_028803723.1, XP_028801234.1, XP_028801244.1	XP_054807875.1, XP_054806268.1, XP_054793487.1, XP_054794735.1, XP_054807495.1, XP_054806267.1, XP_054806269.1	KAI4353158.1, KAI4353155.1, KAI4353152.1, KAI4353157.1	KRH20266	AES91507, AES91502, AES91506	ONI01891, ONI01888	KAF7809420.1	Vitvi13g04768_P001, Vitvi13g04791_P001, Vitvi13g02549_P001
N0.HOG0000753	NPAL_007280_R1	XP_028801235.1, XP_028801237.1, XP_028801236.1, XP_028778749.1, XP_028803725.1, XP_028801240.1, XP_028803722.1, XP_028779632.1	XP_054807261.1	KAI4353153.1, KAI4353162.1	KRH20267	AES91503, AES91505		KAF7809419.1
N0.HOG0000760	NPAL_006923_R1, NPAL_006922_R1	XP_028766604.1, XP_028777494.1, XP_028766562.1, XP_028780422.1, XP_028770144.1, XP_028786229.1, XP_028770150.1, XP_028786230.1	XP_054778025.1, XP_054803791.1, XP_054795509.1, XP_054778047.1, XP_054776846.1, XP_054805043.1	KAI4299415.1, KAI4296790.1, KAI4296786.1, KAI4296787.1, KAI4296785.1, KAI4299413.1, KAI4296789.1, KAI4343505.1, KAI4343506.1, KAI4296924.1	KRH20406, KRH50098, KRH59664, KRH59660	KEH31010, AES82696, AET04869, AET04873, AET04872, AET04871	ONI10515	KAF7840282.1, KAF7840181.1	Vitvi10g00489_P001
N0.HOG0000761	NPAL_006924_R1	XP_028770131.1, XP_028786227.1	XP_054807107.1		KRH59658, KRH41001	AET04867	ONI14535	KAF7834100.1, KAF7840179.1	Vitvi07g01989_P001
N0.HOG0000763	NPAL_007167_R1	XP_028771314.1, XP_028780437.1	XP_054806677.1	KAI4305508.1	KRH58734, KRH42626	KEH20546	ONI30185, ONI30188	KAF7839827.1	Vitvi01g01536_P001
N0.HOG0000765	NPAL_019194_R1, NPAL_019195_R1	XP_028804755.1, XP_028754687.1	XP_054810346.1, XP_054789601.1	KAI4315387.1	KRH77507	KEH27441	ONI06999	KAF7810178.1	Vitvi02g01409_P001
N0.HOG0000766	NPAL_010997_R1, NPAL_010999_R1, NPAL_010994_R1	XP_028764636.1, XP_028769505.1, XP_028769513.1, XP_028769444.1, XP_028764613.1, XP_028764616.1, XP_028779929.1, XP_028767491.1, XP_028800668.1	XP_054813702.1, XP_054813049.1, XP_054812913.1, XP_054813277.1, XP_054813275.1, XP_054823766.1, XP_054810029.1, XP_054809893.1	KAI4338341.1, KAI4326988.1, KAI4326989.1, KAI4315386.1, KAI4326990.1, KAI4326992.1, KAI4326991.1	KRH59826, KRH59832, KRH27960, KRH77506	KEH21027, AES94088	ONI06990, ONI06998, ONI07000, ONI06993, ONI06996, ONI06992	KAF7828303.1	Vitvi02g04091_P001, Vitvi02g01406_P001, Vitvi02g04092_P001, Vitvi02g01405_P001, Vitvi02g01403_P001, Vitvi02g00393_P001, Vitvi02g00391_P001, Vitvi02g01404_P001
N0.HOG0000776	NPAL_002148_R1	XP_028791457.1	XP_054775831.1	KAI4349776.1			ONI04203		Vitvi07g00464_P001, Vitvi14g04009_P001
N0.HOG0000783	NPAL_009925_R1		XP_054817840.1	KAI4353626.1, KAI4353618.1				KAF7839067.1, KAF7812424.1, KAF7821570.1, KAF7815181.1, KAF7812139.1, KAF7822052.1, KAF7833249.1, KAF7821066.1, KAF7808148.1, KAF7841763.1, KAF7823772.1, KAF7820714.1, KAF7801688.1, KAF7831511.1, KAF7834722.1, KAF7838965.1, KAF7802050.1, KAF7841762.1, KAF7841774.1, KAF7807183.1, KAF7841695.1, KAF7835258.1, KAF7812163.1, KAF7812169.1, KAF7821597.1, KAF7842186.1, KAF7801045.1, KAF7841761.1, KAF7821…
N0.HOG0000787	NPAL_019415_R1	XP_028794287.1	XP_054810481.1	KAI4327291.1		AES90779		KAF7809973.1
N0.HOG0000795	NPAL_008330_R1						ONH99001	KAF7840807.1, KAF7828578.1	Vitvi06g00051_P002
N0.HOG0000796	NPAL_001949_R1	XP_028780178.1, XP_028759635.1	XP_054794405.1, XP_054816996.1, XP_054807479.1	KAI4350355.1, KAI4347774.1, KAI4351363.1	KRH06693, KRG94842, KRH08505, KRH42841, KRH58942	AES80851, AES75164, AET04212	ONH94230	KAF7819277.1, KAF7836958.1	Vitvi08g01800_P001
N0.HOG0000799	NPAL_014907_R1, NPAL_014908_R1, NPAL_014890_R1, NPAL_014909_R1, NPAL_014910_R1, NPAL_014906_R1	XP_028804074.1, XP_028783722.1, XP_028804075.1, XP_028783721.1, XP_028804076.1, XP_028776122.1, XP_028804077.1, XP_028776123.1, XP_028804079.1, XP_028783723.1, XP_028804073.1	XP_054785854.1, XP_054787595.1, XP_054786340.1, XP_054787931.1, XP_054785852.1	KAI4352137.1, KAI4352138.1					Vitvi14g01051_P001
N0.HOG0000802	NPAL_000917_R1, NPAL_015057_R1	XP_028786911.1, XP_028794476.1, XP_028794512.1, XP_028805825.1, XP_028794503.1, XP_028805826.1, XP_028802637.1, XP_028805032.1, XP_028801432.1	XP_054821538.1, XP_054790675.1, XP_054776949.1	KAI4305101.1	KRH39057, KRH39058, KRH39004, KRH39056, KRH39054, KRH39076, KRH39063, KRH39059, KRH39074, KRH29181, KRH06893, KRH07638	AES79598, KEH21624, AES78226, AES76022, KEH26916, KEH26915, KEH15191, KEH15757, AET05569, AES61983, KEH26909, AES60081, AES75969, KEH26908, KEH26870, KEH26871, KEH26912, KEH26918, KEH26942, KEH17033, KEH15932, KEH16140, KEH17453, KEH15114, AES59250, KEH26938, KEH16830, KEH26939, KEH26866, KEH15755	ONI02396, ONI30653	KAF7834555.1	Vitvi08g01458_P001
N0.HOG0000805	NPAL_005425_R1	XP_028759667.1, XP_028779583.1, XP_028759691.1, XP_028779582.1, XP_028759702.1, XP_028769886.1, XP_028769849.1, XP_028769885.1	XP_054818034.1, XP_054795496.1, XP_054797470.1, XP_054799661.1	KAI4352546.1, KAI4352547.1, KAI4307640.1	KRH01212, KRH01217, KRH40049, KRH40048, KRH40053, KRH40047	KEH17326, AES99304, AES99300, KEH17328, AES99309, AES77790, AET03003, AES99320, KEH17756, AES99317, AES99291, AES99297, AES99302, AES99311, KEH16415, KEH16283	ONI02076, ONI02075, ONI17501, ONI17500, ONI17503, ONI02072		Vitvi14g00930_P001, Vitvi14g00940_P001, Vitvi14g00925_P001
N0.HOG0000807	NPAL_020739_R1, NPAL_000694_R1			KAI4308046.1, KAI4308045.1		KEH34218, AES98950	ONI16617	KAF7831466.1, KAF7831420.1, KAF7831446.1, KAF7831459.1, KAF7831427.1, KAF7831439.1, KAF7831438.1, KAF7831453.1, KAF7831463.1, KAF7831434.1, KAF7831448.1, KAF7831426.1, KAF7831418.1, KAF7831455.1, KAF7831430.1, KAF7831451.1, KAF7831425.1, KAF7831437.1, KAF7831432.1, KAF7831461.1, KAF7831452.1, KAF7831447.1, KAF7831465.1, KAF7831445.1, KAF7831470.1, KAF7831468.1, KAF7823357.1, KAF7831472.1, KAF7827…
N0.HOG0000808	NPAL_020668_R1	XP_028791370.1, XP_028791369.1, XP_028765384.1, XP_028791383.1, XP_028765426.1, XP_028765388.1, XP_028762373.1, XP_028751290.1, XP_028763077.1, XP_028778265.1, XP_028758891.1, XP_028758926.1	XP_054796018.1, XP_054794892.1, XP_054782834.1	KAI4356253.1, KAI4356187.1, KAI4353780.1	KRH65678, KRH65680	KEH26582, KEH25079, KEH25095, AES73384, AES73377, AES73381, AES73373, KEH25120, KEH17468, KEH25104, KEH28851, KEH25089, AES95826, KEH18107, AET01381		KAF7845060.1, KAF7845097.1, KAF7845144.1, KAF7845141.1, KAF7845140.1, KAF7845084.1, KAF7809651.1, KAF7845056.1, KAF7845063.1, KAF7845058.1, KAF7845059.1, KAF7845061.1, KAF7845083.1, KAF7845087.1, KAF7845089.1, KAF7845090.1, KAF7845098.1, KAF7845096.1, KAF7845095.1, KAF7845094.1, KAF7845093.1, KAF7845082.1, KAF7840864.1, KAF7825927.1, KAF7825928.1
N0.HOG0000809	NPAL_002637_R1	XP_028784991.1, XP_028770785.1, XP_028785003.1	XP_054803776.1		KRH24001, KRH29316	AET05033, KEH22835, KEH39235, AES67424, KEH39238, KEH39237, KEH30876, AET05520, AES68136, AES68135, AES96581, AET05594, KEH39241, KEH39291, KEH39285, KEH39289, KEH22654, KEH39286, KEH39239, KEH22655, KEH39302, KEH39288, KEH39245, AES68188, KEH39234, KEH39243, KEH39246, AES99265, KEH39282, KEH39290, KEH39283, KEH26127, KEH39281, KEH39248, KEH39249, AES99266, KEH39280, KEH30875, AES63592, KEH36096,…	ONI04686, ONI04690, ONI30312, ONI04682, ONI04679, ONI04685, ONH94468, ONI04684	KAF7805161.1	Vitvi14g00343_P001
N0.HOG0000814	NPAL_022206_R1, NPAL_022205_R1, NPAL_022203_R1, NPAL_022204_R1, NPAL_022196_R1, NPAL_022200_R1, NPAL_022201_R1, NPAL_022202_R1	XP_028755397.1, XP_028758720.1, XP_028758712.1, XP_028755400.1, XP_028755396.1, XP_028753379.1, XP_028758713.1, XP_028755402.1, XP_028755399.1, XP_028753392.1, XP_028758719.1, XP_028783952.1, XP_028755457.1, XP_028755442.1, XP_028753363.1, XP_028755403.1	XP_054811507.1, XP_054811999.1, XP_054811998.1, XP_054813236.1, XP_054811722.1, XP_054813896.1, XP_054813235.1	KAI4306693.1, KAI4306687.1, KAI4306689.1, KAI4306690.1, KAI4306686.1, KAI4306688.1, KAI4357231.1, KAI4306694.1, KAI4306691.1, KAI4306692.1, KAI4345601.1, KAI4345638.1	KRH37140, KRH12138			KAF7836607.1	Vitvi14g04592_P001
N0.HOG0000816	NPAL_007672_R1, NPAL_007674_R1, NPAL_007673_R2	XP_028784124.1, XP_028751544.1, XP_028751545.1, XP_028784115.1, XP_028784122.1, XP_028751590.1	XP_054806183.1	KAI4317617.1, KAI4317616.1, KAI4317618.1, KAI4345450.1, KAI4345451.1, KAI4317615.1	KRH12121, KRH12116, KRH37124, KRH12117, KRH12118, KRH02224, KRH50878, KRH50902, KRH21042	AES91850, AES91849, KEH32307, KEH37235, KEH37234, KEH37280, KEH37287, KEH37284, KEH37231, KEH37286, KEH37282, KEH37281, AES72024, KEH32284, KEH37332, AES88145, KEH37229, KEH37295, KEH37292, KEH37288, KEH37293, KEH37352, AES66608, KEH37351, KEH37350, KEH37348, KEH37296, KEH37290, KEH37291, KEH37301, KEH37353, KEH37298, KEH37303, AES91847		KAF7837839.1
N0.HOG0000817	NPAL_014870_R1, NPAL_015102_R1, NPAL_000374_R1, NPAL_000373_R1, NPAL_015101_R1, NPAL_015105_R1, NPAL_015103_R1, NPAL_015106_R1, NPAL_015110_R1, NPAL_015108_R1, NPAL_015109_R1	XP_028804505.1, XP_028773741.1, XP_028785500.1, XP_028797317.1, XP_028785498.1, XP_028779614.1, XP_028779615.1, XP_028790123.1, XP_028790133.1, XP_028779613.1, XP_028790132.1, XP_028790478.1, XP_028790124.1, XP_028790125.1, XP_028790477.1, XP_028790131.1	XP_054786355.1, XP_054786144.1, XP_054785861.1, XP_054785733.1, XP_054786157.1, XP_054785581.1, XP_054785508.1, XP_054788017.1, XP_054785840.1, XP_054787678.1	KAI4348109.1, KAI4348110.1	KRG92958	KEH16548, KEH44490, KEH19254, KEH44492, KEH44491, AET02630, KEH19257	ONI24176, ONI02431, ONI24178, ONH95049, ONI24174	KAF7811358.1, KAF7811360.1, KAF7811364.1, KAF7811361.1, KAF7811362.1, KAF7811357.1, KAF7811363.1	Vitvi13g01935_P001
N0.HOG0000831	NPAL_009241_R1, NPAL_009244_R1, NPAL_009243_R1, NPAL_009239_R1, NPAL_009242_R1, NPAL_009240_R1, NPAL_009238_R1, NPAL_005081_R1	XP_028792445.1, XP_028768904.1, XP_028792438.1, XP_028768932.1, XP_028792442.1, XP_028768933.1, XP_028792429.1, XP_028792441.1, XP_028768910.1, XP_028768881.1, XP_028792444.1, XP_028768936.1, XP_028792428.1, XP_028768903.1, XP_028768931.1, XP_028768960.1, XP_028768937.1, XP_028792443.1, XP_028804886.1	XP_054790562.1, XP_054790566.1, XP_054793820.1, XP_054793819.1, XP_054790567.1, XP_054790561.1, XP_054793817.1, XP_054793822.1, XP_054819027.1, XP_054811402.1, XP_054799832.1	KAI4305401.1, KAI4305399.1, KAI4305402.1, KAI4315928.1, KAI4305404.1	KRH17100, KRG98211	AES98787, AES98788, AES98785, AES98784	ONH99776, ONH99771, ONH99768, ONH99769, ONH99770, ONH99775, ONH99774	KAF7816160.1, KAF7816159.1	Vitvi06g01138_P001
N0.HOG0000832	NPAL_017499_R1, NPAL_017494_R1, NPAL_017491_R1, NPAL_017493_R1, NPAL_017490_R1, NPAL_017498_R1	XP_028769102.1, XP_028769041.1, XP_028769082.1, XP_028769142.1, XP_028769081.1, XP_028769117.1	XP_054785137.1, XP_054782917.1, XP_054785268.1, XP_054793046.1, XP_054782228.1	KAI4313200.1, KAI4355005.1, KAI4358011.1, KAI4358014.1, KAI4358015.1, KAI4354995.1, KAI4354998.1, KAI4354992.1, KAI4354997.1, KAI4355000.1, KAI4328742.1, KAI4358016.1, KAI4358012.1, KAI4358013.1, KAI4358010.1, KAI4354999.1, KAI4354993.1, KAI4354996.1, KAI4355002.1, KAI4354991.1, KAI4354994.1	KRH00634, KRH65138, KRH48232, KRH65136, KRH65139, KRH48233, KRH65135, KRH48231, KRH65137, KRH48230	AES70909, KEH18945, KEH18942, KEH18939, KEH18940, KEH18943, KEH18941, KEH18944		KAF7814695.1, KAF7801555.1, KAF7844600.1
N0.HOG0000833	NPAL_011764_R1, NPAL_011766_R1, NPAL_011767_R1, NPAL_011765_R1, NPAL_011763_R1	XP_028779380.1, XP_028764111.1, XP_028764114.1, XP_028779381.1, XP_028764053.1, XP_028779387.1, XP_028779382.1, XP_028779385.1, XP_028764112.1	XP_054822979.1, XP_054822981.1, XP_054823428.1, XP_054779448.1, XP_054776858.1	KAI4314931.1, KAI4314930.1, KAI4327491.1	KRH76940, KRH28518, KRH04692, KRH04691, KRH57759, KRH57758, KRH04701, KRH57761, KRH04703, KRH43509, KRH04686, KRH57755	AES94769, AES94764, AES94777, AES94763, AES94772, AES94836, AES98407, KEH17099, KEH25088, AES77457, KEH21914, AES77458, AES78134, AET04027, AET04019, KEH20509, AET04028, AES78133, AET04030, KEH20511, AET04036, KEH15996		KAF7828759.1, KAF7828758.1, KAF7828760.1
N0.HOG0000837	NPAL_014879_R1, NPAL_020674_R1, NPAL_010093_R1, NPAL_005233_R1, NPAL_020838_R1, NPAL_020644_R1, NPAL_016054_R1, NPAL_014369_R1, NPAL_008685_R1, NPAL_005211_R1, NPAL_007253_R1, NPAL_008616_R1, NPAL_009820_R1, NPAL_000521_R1, NPAL_010902_R1, NPAL_015818_R1, NPAL_011460_R5, NPAL_022124_R3	XP_028752916.1, XP_028757285.1, XP_028758468.1, XP_028753464.1, XP_028751228.1, XP_028786126.1, XP_028782229.1, XP_028808523.1, XP_028787093.1, XP_028789424.1, XP_028766670.1, XP_028752987.1, XP_028799522.1, XP_028763092.1, XP_028752022.1, XP_028752988.1, XP_028801020.1, XP_028758139.1, XP_028797693.1, XP_028805232.1, XP_028777390.1, XP_028794361.1, XP_028799392.1, XP_028803903.1, XP_028799354.1,…	XP_054777203.1, XP_054824801.1, XP_054789830.1, XP_054778236.1, XP_054817693.1, XP_054821181.1					KAF7821817.1
N0.HOG0000839	NPAL_014064_R1, NPAL_015767_R1	XP_028804060.1	XP_054816559.1	KAI4295233.1	KRH45351, KRH07655	KEH20271, KEH20269, KEH20270	ONI04076, ONI04081, ONI04078, ONI04083, ONI04087	KAF7825029.1, KAF7837094.1	Vitvi08g00011_P002
N0.HOG0000840	NPAL_004005_R1, NPAL_013223_R1, NPAL_013222_R1, NPAL_014067_R1, NPAL_014065_R1	XP_028780345.1, XP_028797387.1, XP_028785400.1, XP_028766479.1, XP_028762891.1, XP_028792796.1, XP_028762894.1, XP_028762892.1	XP_054800898.1, XP_054776318.1, XP_054776799.1, XP_054779503.1	KAI4296838.1, KAI4306421.1, KAI4296125.1, KAI4296123.1, KAI4296124.1, KAI4296121.1	KRH32710, KRH30865, KRH51256, KRH01898, KRH36702, KRH11702, KRH36704, KRH51255	AES63932, AES63928, AES64685	ONI13570, ONI13565	KAF7803372.1, KAF7840304.1, KAF7842841.1	Vitvi12g02757_P002
N0.HOG0000841	NPAL_013619_R1, NPAL_003099_R1	XP_028767819.1, XP_028788254.1, XP_028787518.1, XP_028775197.1	XP_054794088.1, XP_054786439.1, XP_054801132.1	KAI4349172.1	KRH20404		ONI13123, ONI10076	KAF7804474.1	Vitvi19g00434_P001
N0.HOG0000843	NPAL_016554_R1	XP_028761795.1	XP_054816650.1	KAI4354916.1	KRH32433, KRH35592, KRG91230, KRH19455	AES82697, AES75919	ONI23374	KAF7811132.1, KAF7822867.1, KAF7820305.1	Vitvi00g04523_P001
N0.HOG0000845	NPAL_014737_R1			KAI4322817.1	KRH02499	KEH20642			Vitvi14g00672_P001, Vitvi14g04277_P001
N0.HOG0000846	NPAL_000849_R1	XP_028805569.1, XP_028786233.1		KAI4347365.1, KAI4295849.1, KAI4352011.1	KRH19453	KEH30745	ONI13135		Vitvi19g04218_P001
N0.HOG0000847	NPAL_000838_R1, NPAL_000834_R1, NPAL_000836_R1, NPAL_000832_R1, NPAL_004520_R1	XP_028805591.1, XP_028786340.1, XP_028792235.1, XP_028805595.1, XP_028805594.1, XP_028786342.1, XP_028792237.1, XP_028805593.1, XP_028803213.1	XP_054800636.1, XP_054792171.1, XP_054797660.1, XP_054792170.1, XP_054784203.1, XP_054799696.1, XP_054801206.1, XP_054801949.1, XP_054800526.1, XP_054800837.1	KAI4297122.1, KAI4297120.1, KAI4297121.1, KAI4297114.1, KAI4297119.1, KAI4297116.1, KAI4297118.1, KAI4297115.1, KAI4351994.1, KAI4351995.1, KAI4347371.1	KRH09377, KRH38858, KRH38857, KRH38860, KRH38855, KRH38856, KRH09376, KRH09379	AES76406	ONI06686, ONI06685	KAF7820293.1, KAF7820292.1	Vitvi17g01105_P001, Vitvi17g04303_P001, Vitvi00g04844_P001, Vitvi17g04301_P001, Vitvi17g01622_P001, Vitvi17g04299_P001, Vitvi17g01121_P001, Vitvi17g04302_P001, Vitvi17g04304_P001, Vitvi17g01613_P001
N0.HOG0000848	NPAL_002577_R1, NPAL_002510_R1	XP_028770672.1, XP_028790254.1	XP_054817818.1, XP_054802682.1, XP_054791547.1	KAI4350111.1	KRG92623, KRH34158, KRH68800, KRG97050	AES61198, AES82699	ONI04938	KAF7817788.1	Vitvi05g00731_P002, Vitvi14g00598_P001
N0.HOG0000849	NPAL_007933_R1	XP_028780678.1	XP_054807394.1	KAI4318020.1, KAI4345797.1	KRH49745, KRH34478, KRG92313, KRH69127, KRH31706	AES61004, AES60291	ONI26663	KAF7837476.1
N0.HOG0000850	NPAL_008369_R1	XP_028792746.1	XP_054788731.1	KAI4299508.1, KAI4307578.1	KRH15047, KRH73093	AES99469	ONI24455	KAF7831026.1, KAF7816389.1	Vitvi13g00362_P004
N0.HOG0000851	NPAL_016928_R1	XP_028757126.1							Vitvi06g00540_P003
N0.HOG0000852	NPAL_012144_R2	XP_028774830.1	XP_054824221.1	KAI4315473.1, KAI4326886.1	KRH59977, KRH41246	KEH21148	ONI07226	KAF7828215.1	Vitvi02g00044_P001
N0.HOG0000853	NPAL_019109_R1, NPAL_019111_R2, NPAL_019116_R1, NPAL_019113_R2, NPAL_019110_R1, NPAL_019112_R1, NPAL_019118_R1, NPAL_019119_R1	XP_028779618.1, XP_028757810.1, XP_028779669.1, XP_028757814.1, XP_028779712.1, XP_028779688.1, XP_028757798.1, XP_028757811.1, XP_028757812.1, XP_028779699.1, XP_028779629.1, XP_028757841.1, XP_028757839.1, XP_028797896.1, XP_028757792.1	XP_054810464.1, XP_054810646.1, XP_054809892.1, XP_054808492.1, XP_054808158.1, XP_054810093.1, XP_054810337.1, XP_054808611.1, XP_054810327.1, XP_054809329.1, XP_054808115.1, XP_054809346.1	KAI4313855.1, KAI4357718.1, KAI4313854.1, KAI4357719.1	KRH35833, KRG90942, KRG90943, KRH35832, KRG90944, KRH53068, KRH62349, KRH35828, KRH35829	AES62852, KEH44144, AES62840	ONI31573, ONI31574, ONI31575	KAF7808810.1, KAF7808808.1	Vitvi01g01962_P001, Vitvi01g00370_P001
N0.HOG0000855	NPAL_015990_R1, NPAL_015989_R1, NPAL_015997_R1, NPAL_011186_R1, NPAL_015993_R1, NPAL_015998_R1, NPAL_015996_R1, NPAL_015995_R1, NPAL_015992_R1	XP_028803352.1, XP_028791875.1, XP_028782397.1, XP_028790111.1, XP_028782366.1, XP_028782350.1, XP_028803347.1, XP_028782788.1, XP_028802651.1	XP_054816259.1, XP_054795874.1, XP_054817022.1, XP_054815017.1, XP_054815021.1, XP_054816355.1, XP_054815016.1, XP_054795512.1, XP_054795379.1, XP_054816353.1, XP_054816244.1, XP_054814046.1	KAI4332867.1, KAI4323653.1	KRH20571, KRH20563, KRH13223, KRH20569, KRH20573, KRH56254, KRH62697, KRH56255	AET03751, AES68620, KEH15388, KEH19210, KEH19212, KEH19214, KEH19209, AET03120, AES68618, AES68621, AES72135	ONI21262	KAF7824803.1	Vitvi13g04340_P001, Vitvi13g01102_P001, Vitvi13g01096_P001, Vitvi13g01094_P001, Vitvi08g00913_P001
N0.HOG0000856	NPAL_007730_R1	XP_028751620.1		KAI4346286.1	KRH12024, KRH50787, KRH02305	KEH37168, AES91906	ONI28176	KAF7837774.1	Vitvi05g00065_P001
N0.HOG0000857	NPAL_007731_R1	XP_028751601.1		KAI4338323.1, KAI4346288.1	KRH37049, KRH12023		ONI28174	KAF7837773.1
N0.HOG0000861	NPAL_014827_R1, NPAL_014829_R1, NPAL_000447_R1, NPAL_014828_R1, NPAL_000445_R1	XP_028769475.1, XP_028769479.1, XP_028784422.1, XP_028784423.1, XP_028778030.1, XP_028792449.1, XP_028778024.1, XP_028792453.1, XP_028784430.1, XP_028769480.1, XP_028769476.1, XP_028769477.1	XP_054786016.1, XP_054799074.1, XP_054800986.1, XP_054787583.1	KAI4346796.1, KAI4346797.1, KAI4346798.1	KRH45040, KRH01282, KRH45043, KRH45039, KRH45046, KRH01284, KRH18281, KRH18280, KRG93815, KRH18279, KRH75285	KEH21655, AES77641, KEH25261, KEH25265, KEH25269, KEH25263, KEH25267, KEH25268, KEH25262, KEH25260, AES61132, KEH24874, KEH24877, KEH25881	ONI19144, ONH93895, ONH92768, ONH92724, ONI18830, ONI18829	KAF7811228.1	Vitvi14g02897_P001, Vitvi14g04451_P001
N0.HOG0000864	NPAL_013916_R1	XP_028759392.1, XP_028784382.1	XP_054779308.1	KAI4356389.1	KRH11614, KRH36619, KRH36847, KRH36848, KRH11832, KRH36846, KRH36849, KRH36845	AES64865, AES64864		KAF7842365.1, KAF7842370.1
N0.HOG0000868	NPAL_013734_R1, NPAL_013733_R1, NPAL_013736_R1, NPAL_013735_R1, NPAL_006609_R1, NPAL_014558_R1	XP_028800406.1, XP_028797926.1, XP_028765875.1, XP_028765885.1, XP_028776030.1, XP_028765849.1, XP_028776042.1, XP_028776055.1, XP_028765850.1, XP_028777084.1	XP_054778984.1, XP_054776865.1, XP_054778766.1, XP_054795774.1, XP_054777730.1, XP_054785656.1	KAI4295610.1, KAI4298418.1, KAI4298419.1, KAI4295609.1	KRH49792, KRH49793, KRG89226, KRH71195, KRH50226, KRH50228, KRH71196, KRH71198, KRH50227, KRH71201, KRH71199	KEH40744, KEH40747, KEH40749, AES59930, KEH18757, AES90242, AES90245, AES90246, AES90244, AES90243, AES90247	ONI34788, ONH91434, ONH91438, ONH91441, ONH91446, ONH91435, ONH91436	KAF7840884.1	Vitvi03g04153_P001
N0.HOG0000871	NPAL_021801_R1, NPAL_021797_R1, NPAL_021804_R1, NPAL_021802_R1, NPAL_021798_R1, NPAL_021806_R1, NPAL_021803_R1, NPAL_021807_R1, NPAL_021805_R1, NPAL_021799_R1, NPAL_021800_R1	XP_028774188.1, XP_028787177.1, XP_028788905.1, XP_028787080.1, XP_028774192.1, XP_028787079.1	XP_054814805.1, XP_054817202.1	KAI4354678.1, KAI4353742.1, KAI4297624.1, KAI4313301.1, KAI4313504.1, KAI4313507.1, KAI4308622.1, KAI4313299.1, KAI4353061.1, KAI4353058.1, KAI4308625.1, KAI4357223.1, KAI4353739.1	KRH15825, KRH62575, KRH15823, KRH18015	KEH40304, KEH40306, KEH40323, KEH40320, KEH40340, KEH40328, KEH40335, KEH40330, KEH40371, KEH40366, KEH40355, AES75445, KEH33224, KEH40394, KEH40377, KEH40385, KEH40380	ONI21850		Vitvi16g04318_P001, Vitvi16g04488_P001, Vitvi16g01266_P001
N0.HOG0000876	NPAL_013547_R1	XP_028779628.1, XP_028755295.1	XP_054776502.1	KAI4295969.1, KAI4298754.1	KRH51147, KRH02009, KRH36520, KRH11502	AES64412	ONI09852	KAF7801254.1	Vitvi10g04049_P001
N0.HOG0000877	NPAL_010023_R1, NPAL_004700_R1, NPAL_010022_R1, NPAL_010019_R1, NPAL_010016_R1, NPAL_010020_R1, NPAL_010015_R1, NPAL_010018_R1, NPAL_010021_R1	XP_028795629.1, XP_028794682.1, XP_028757977.1, XP_028794666.1, XP_028795630.1, XP_028771255.1, XP_028794667.1	XP_054819552.1, XP_054797330.1, XP_054819299.1, XP_054819518.1, XP_054819191.1, XP_054819657.1	KAI4305742.1, KAI4308398.1, KAI4308396.1, KAI4308397.1, KAI4305743.1, KAI4305741.1, KAI4308399.1	KRH14794, KRH73345, KRH41775, KRH14791, KRH14788	AES99842, AES71844	ONI18333	KAF7815131.1, KAF7815126.1, KAF7815112.1, KAF7815113.1	Vitvi12g00445_P001
N0.HOG0000879	NPAL_005263_R1, NPAL_005267_R1, NPAL_005265_R1	XP_028752844.1, XP_028764674.1, XP_028761363.1, XP_028752842.1, XP_028752801.1, XP_028764673.1, XP_028764670.1	XP_054796313.1, XP_054797492.1, XP_054797490.1, XP_054799200.1, XP_054796999.1	KAI4307816.1	KRG98427	AES70681		KAF7807823.1	Vitvi10g04657_P001, Vitvi19g04308_P001, Vitvi19g04305_P001, Vitvi19g02106_P001, Vitvi19g02102_P001, Vitvi19g00896_P001
N0.HOG0000880	NPAL_009538_R1	XP_028789160.1, XP_028771540.1	XP_054819067.1, XP_054819069.1	KAI4347221.1	KRG93696, KRH73800	AES76612, AES76604, AES76609, AET00592	ONI18039, ONI18034, ONI18037, ONI11902, ONI11899, ONI11897, ONI11894, ONI11900, ONI11891	KAF7816020.1	Vitvi03g01016_P001, Vitvi12g02507_P001
N0.HOG0000881	NPAL_000920_R1, NPAL_000919_R1, NPAL_000918_R1	XP_028761318.1, XP_028805482.1, XP_028805479.1	XP_054815843.1, XP_054792164.1	KAI4347291.1, KAI4352091.1	KRH39031, KRH48674	AES76087		KAF7822188.1	Vitvi01g00175_P001
N0.HOG0000882	NPAL_009360_R2	XP_028800517.1, XP_028792134.1, XP_028787840.1, XP_028784760.1	XP_054798228.1, XP_054789984.1	KAI4299613.1, KAI4307665.1	KRG97948, KRH30929, KRH72976, KRH17323	AES99221, AES70953		KAF7816322.1, KAF7831121.1	Vitvi14g00791_P001, Vitvi17g00160_P001
N0.HOG0000884	NPAL_008148_R1, NPAL_015232_R1	XP_028759884.1, XP_028761041.1, XP_028758365.1	XP_054806391.1, XP_054786402.1	KAI4345545.1, KAI4317721.1	KRH11351, KRH20935, KRH25519	KEH36741, KEH36738	ONI28570	KAF7837213.1, KAF7813733.1	Vitvi07g00187_P001, Vitvi05g00403_P001
N0.HOG0000885	NPAL_012382_R1, NPAL_012380_R1, NPAL_012381_R1, NPAL_012383_R1, NPAL_018683_R1, NPAL_012384_R1, NPAL_012386_R1, NPAL_012387_R1, NPAL_012389_R1, NPAL_012388_R1	XP_028802875.1, XP_028802878.1, XP_028802811.1, XP_028802874.1, XP_028802877.1, XP_028802873.1, XP_028802872.1, XP_028802871.1, XP_028802840.1, XP_028802870.1, XP_028789130.1	XP_054808753.1, XP_054824112.1, XP_054824121.1, XP_054824111.1, XP_054824122.1, XP_054824123.1, XP_054824124.1	KAI4299720.1, KAI4328109.1, KAI4348059.1	KRH74454, KRH39491, KRH39493, KRH39492, KRH74453, KRG99504, KRH45496, KRG99503, KRH45500, KRH45502, KRH45501, KRH45497	AES95927, AES95925, AES95926, AES95928, AET03338, AES95924, AES95920, AET03347, AET03346, AET03342, AET03343, AET03340		KAF7809413.1
N0.HOG0000886	NPAL_021436_R1	XP_028753639.1, XP_028787635.1	XP_054822561.1	KAI4343929.1, KAI4335931.1	KRH56859, KRH03092, KRH63267, KRH54639	KEH31989, KEH33103, KEH33101, KEH33104	ONI08787, ONI08782	KAF7806236.1	Vitvi17g00673_P003
N0.HOG0000888	NPAL_012695_R1, NPAL_012693_R1, NPAL_007361_R1	XP_028760690.1	XP_054805094.1	KAI4344207.1, KAI4335644.1	KRH37812, KRH12835, KRH20208, KRH03604	KEH37925, AES91671, AES91668, AET04586		KAF7838810.1, KAF7841416.1
N0.HOG0000894	NPAL_014287_R1, NPAL_014285_R1, NPAL_004184_R1	XP_028754070.1, XP_028797279.1, XP_028754066.1, XP_028797280.1, XP_028787495.1, XP_028788896.1	XP_054790019.1, XP_054790021.1, XP_054776844.1, XP_054803243.1	KAI4296453.1, KAI4296455.1, KAI4299180.1, KAI4299177.1, KAI4299178.1	KRG88587, KRH55397, KRH49848, KRH42070, KRH49847, KRH49849, KRH10620, KRH21732	AES63535	ONI25885	KAF7843032.1, KAF7803782.1	Vitvi16g00156_P001
N0.HOG0000907	NPAL_016920_R1, NPAL_010301_R1	XP_028757123.1, XP_028807517.1, XP_028757107.1, XP_028788372.1, XP_028775761.1	XP_054816333.1, XP_054795527.1, XP_054813650.1	KAI4322140.1, KAI4334527.1	KRH10259, KRH23073	KEH39440, KEH39442	ONI00222	KAF7823640.1, KAF7805451.1	Vitvi06g00473_P002
N0.HOG0000908	NPAL_017417_R1	XP_028773023.1		KAI4356480.1, KAI4354498.1	KRH65832, KRH75642, KRG99951, KRH49102	KEH22883	ONI03420	KAF7825664.1	Vitvi08g01204_P004
N0.HOG0000910	NPAL_001679_R1, NPAL_019201_R1, NPAL_018455_R1, NPAL_018456_R1, NPAL_018458_R1, NPAL_019199_R1, NPAL_019200_R1, NPAL_018454_R1	XP_028777637.1, XP_028790185.1, XP_028777631.1, XP_028790184.1, XP_028804764.1, XP_028775409.1, XP_028775462.1, XP_028767111.1, XP_028775419.1, XP_028804765.1, XP_028804754.1, XP_028775546.1	XP_054792391.1, XP_054814554.1, XP_054815806.1, XP_054797542.1, XP_054797541.1, XP_054797528.1, XP_054817805.1, XP_054808199.1	KAI4300640.1, KAI4334930.1	KRG98484, KRH32941, KRH71763, KRH46376, KRG98483, KRH71762	KEH39408, AES60195, KEH24316, KEH24319, AES65051, AET01371	ONI13455, ONI21172, ONI21240, ONI21239, ONI21483, ONI21201, ONI21202, ONI21200, ONI21196, ONI21198	KAF7818901.1, KAF7818900.1, KAF7842920.1
N0.HOG0000914	NPAL_013058_R1, NPAL_013059_R1	XP_028752560.1, XP_028784240.1	XP_054824155.1, XP_054824365.1	KAI4357366.1, KAI4357367.1, KAI4313595.1, KAI4313594.1, KAI4353236.1, KAI4353237.1, KAI4305197.1, KAI4306647.1	KRH43406, KRH57440, KRH58573, KRH58572, KRH58571, KRH42469		ONI31929, ONI31932	KAF7827560.1, KAF7827556.1, KAF7827557.1, KAF7815739.1, KAF7815740.1	Vitvi01g00571_P001
N0.HOG0000917	NPAL_021795_R1, NPAL_007611_R1	XP_028774200.1, XP_028788902.1, XP_028751499.1, XP_028796479.1, XP_028779057.1, XP_028777333.1, XP_028807042.1	XP_054822107.1, XP_054806895.1, XP_054791847.1, XP_054818992.1, XP_054797949.1	KAI4344538.1, KAI4335273.1, KAI4316506.1, KAI4337156.1	KRH12431, KRH37426, KRH02682, KRH19215, KRH61534, KRH52210	AES65484, KEH32494	ONI33162	KAF7806746.1, KAF7837904.1, KAF7830451.1, KAF7817370.1	Vitvi04g04032_P001
N0.HOG0000918	NPAL_017484_R1	XP_028769080.1	XP_054785135.1	KAI4354946.1, KAI4356857.1	KRH00622, KRH40560, KRH48304, KRH65193	AES80023, KEH19012	ONI22782	KAF7825970.1	Vitvi15g00776_P001
N0.HOG0000922	NPAL_000751_R1	XP_028795055.1, XP_028768562.1	XP_054825654.1	KAI4351834.1, KAI4347479.1	KRH09173, KRH38649, KRH35403, KRG91419	KEH26563, AES62604	ONI25184		Vitvi16g00894_P001
N0.HOG0000926	NPAL_000648_R3							KAF7821555.1, KAF7821559.1, KAF7821547.1, KAF7821535.1, KAF7821558.1, KAF7821527.1, KAF7821422.1, KAF7821553.1, KAF7821532.1, KAF7839489.1, KAF7821567.1, KAF7821513.1, KAF7821544.1, KAF7821551.1, KAF7821545.1, KAF7821528.1, KAF7821511.1, KAF7821561.1, KAF7839492.1, KAF7821415.1, KAF7821543.1, KAF7821546.1, KAF7821552.1, KAF7821524.1, KAF7821564.1, KAF7821519.1, KAF7821521.1, KAF7821534.1, KAF7821…
N0.HOG0000927	NPAL_004772_R1	XP_028778428.1, XP_028780773.1	XP_054799845.1	KAI4305580.1	KRH58852, KRH42755	AES71737	ONI17229, ONI18044	KAF7833281.1	Vitvi12g00766_P001
N0.HOG0000929	NPAL_009535_R1	XP_028771539.1, XP_028789159.1, XP_028771512.1, XP_028780771.1	XP_054819063.1	KAI4351494.1, KAI4307812.1, KAI4357284.1, KAI4357277.1, KAI4357279.1, KAI4357287.1, KAI4357291.1, KAI4299848.1, KAI4357288.1, KAI4306262.1, KAI4306261.1, KAI4351493.1, KAI4357286.1	KRH03962	KEH31720, AES91027, AES97549, AES91025, AES91026, AES91023, AES91021, AET00862, AES88872, AES70685	ONH99465, ONH99466	KAF7816022.1	Vitvi19g00781_P001
N0.HOG0000930	NPAL_013891_R1, NPAL_014397_R1	XP_028797636.1, XP_028797535.1, XP_028768112.1, XP_028777703.1	XP_054778071.1	KAI4297821.1, KAI4317011.1	KRH24121, KRH29094	KEH30617		KAF7841686.1, KAF7829499.1	Vitvi18g00127_P001
N0.HOG0000932	NPAL_002291_R1, NPAL_002772_R1	XP_028770998.1, XP_028786560.1, XP_028792008.1, XP_028791464.1	XP_054824948.1, XP_054803006.1	KAI4349789.1, KAI4301573.1	KRG96585, KRH68318	AES82253	ONI14719	KAF7804964.1	Vitvi07g02247_P001, Vitvi05g00242_P001
N0.HOG0000933	NPAL_020910_R1, NPAL_007823_R1	XP_028786937.1	XP_054822119.1, XP_054807200.1	KAI4344718.1, KAI4335065.1	KRH02439, KRH50640, KRH02438, KRH12731	AES92058, KEH37748	ONI27832	KAF7836874.1, KAF7837653.1
N0.HOG0000935	NPAL_003134_R1	XP_028775227.1, XP_028775232.1	XP_054800570.1	KAI4349105.1, KAI4300326.1	KRH32501, KRH19887, KRH67734	AES81900, KEH42170	ONH96423	KAF7804414.1	Vitvi08g04349_P001
N0.HOG0000937	NPAL_005627_R1	XP_028791158.1, XP_028778917.1, XP_028791156.1, XP_028791159.1, XP_028778903.1, XP_028778913.1, XP_028791160.1, XP_028771955.1, XP_028797981.1, XP_028778914.1, XP_028791166.1, XP_028778904.1, XP_028791161.1, XP_028778907.1, XP_028791162.1, XP_028778916.1	XP_054796536.1, XP_054796616.1, XP_054795317.1, XP_054797448.1, XP_054799121.1, XP_054799633.1	KAI4305637.1, KAI4305534.1	KRH74076	AET00309, AET00311, AET00312, AET00307, AET00306, AET00304, AET00308, AET00316, AET00313, AET00315, AET01053	ONI17875, ONI17876, ONI17877, ONI17881, ONI17879, ONI17884, ONI17882, ONI17880, ONH94382, ONI17873	KAF7830836.1, KAF7830832.1, KAF7830837.1, KAF7830839.1, KAF7830838.1, KAF7830834.1, KAF7830833.1
N0.HOG0000942	NPAL_021938_R1, NPAL_021939_R1, NPAL_021936_R1, NPAL_021937_R1	XP_028782615.1, XP_028776435.1, XP_028776416.1, XP_028782614.1, XP_028782616.1, XP_028776434.1	XP_054820712.1, XP_054822361.1, XP_054821070.1, XP_054821097.1, XP_054820521.1		KRG93759	KEH25221
N0.HOG0000944	NPAL_021941_R2								Vitvi05g00598_P001, Vitvi00g04726_P001, Vitvi05g04143_P001
N0.HOG0000945	NPAL_007799_R1, NPAL_007798_R1, NPAL_002061_R1	XP_028760106.1, XP_028772414.1	XP_054791463.1, XP_054793241.1, XP_054803331.1	KAI4350556.1, KAI4348273.1, KAI4348272.1, KAI4350555.1	KRG94426, KRH07028, KRG94331	KEH22296, KEH25432, KEH25438, KEH25431, KEH39425, KEH25437, KEH15811	ONI19843	KAF7819458.1	Vitvi14g01596_P001
N0.HOG0000946	NPAL_002060_R1, NPAL_015303_R1	XP_028772422.1, XP_028794071.1, XP_028772218.1	XP_054803251.1, XP_054787241.1	KAI4350554.1	RCW18952, KRG94431, KRH03913, KRG97462, KRH31428, KRH42630	AES68006, AES91069, KEH20551	ONI19846, ONI19844, ONI08050, ONI30149	KAF7819457.1	Vitvi01g02223_P001, Vitvi01g04353_P001, Vitvi01g04384_P001, Vitvi01g02218_P001, Vitvi01g02221_P001, Vitvi01g01555_P001, Vitvi01g01541_P001
N0.HOG0000949	NPAL_010437_R1, NPAL_001409_R1	XP_028808162.1, XP_028765594.1	XP_054811637.1, XP_054810679.1	KAI4322333.1, KAI4300146.1, KAI4349274.1	KRG95819, KRH67549, KRH19721, KRH26542, KRH22818	AES81728, AES60762	ONI03307	KAF7823328.1, KAF7823329.1	Vitvi13g00706_P001
N0.HOG0000955	NPAL_017410_R1	XP_028773005.1	XP_054783225.1	KAI4354517.1	KRH49125, KRG99986	KEH22909	ONI03455	KAF7825652.1	Vitvi08g01223_P001
N0.HOG0000956	NPAL_010291_R1	XP_028788649.1, XP_028775709.1	XP_054812135.1		KRH24761, KRH29765	AES88898	ONI00172
N0.HOG0000957	NPAL_020498_R1, NPAL_020495_R1	XP_028783488.1, XP_028784366.1, XP_028784367.1, XP_028783487.1	XP_054781193.1, XP_054781625.1	KAI4354443.1, KAI4356468.1, KAI4354444.1, KAI4354445.1	KRH46827, KRG99884, KRH46829, KRG99883	AES79165, KEH22816, AES79259	ONI00443, ONI00439	KAF7845502.1	Vitvi08g01229_P001, Vitvi06g00405_P001, Vitvi06g00378_P001
N0.HOG0000959	NPAL_009753_R1, NPAL_009752_R1, NPAL_009748_R1, NPAL_009747_R1, NPAL_009750_R2, NPAL_009749_R1, NPAL_009751_R1, NPAL_009760_R1	XP_028751874.1, XP_028779673.1, XP_028779667.1, XP_028751915.1, XP_028751910.1, XP_028779671.1, XP_028751909.1, XP_028779681.1, XP_028751912.1, XP_028779678.1, XP_028779677.1, XP_028751977.1, XP_028751911.1, XP_028779670.1, XP_028779668.1, XP_028751913.1, XP_028751914.1, XP_028751916.1, XP_028794811.1	XP_054817596.1, XP_054817897.1, XP_054817595.1, XP_054819471.1	KAI4305970.1, KAI4308134.1, KAI4352331.1, KAI4352330.1	KRG98988, KRH46002, KRG98990, KRH45512, KRH46001, KRH46000, KRG98991, KRG98924, KRG98994, KRG98993, KRG98997, KRH45993, KRH45992	KEH28557, KEH33670		KAF7815695.1, KAF7815690.1, KAF7815696.1
N0.HOG0000960	NPAL_017035_R1	XP_028782709.1, XP_028752659.1	XP_054784539.1	KAI4354105.1, KAI4356277.1	KRH66221		ONH92672	KAF7825898.1	Vitvi07g01199_P001
N0.HOG0000969	NPAL_000762_R1, NPAL_000763_R1, NPAL_000764_R1, NPAL_015571_R1, NPAL_015572_R1, NPAL_000755_R1, NPAL_000761_R1, NPAL_000757_R1, NPAL_000760_R1, NPAL_000754_R1, NPAL_000753_R1, NPAL_000759_R1, NPAL_000756_R1	XP_028768544.1, XP_028768565.1, XP_028768564.1, XP_028773255.1, XP_028773250.1, XP_028768542.1, XP_028768583.1, XP_028768563.1	XP_054789798.1, XP_054805155.1, XP_054788548.1, XP_054787480.1, XP_054789810.1, XP_054780957.1, XP_054781081.1, XP_054798756.1	KAI4351842.1, KAI4347476.1, KAI4351840.1, KAI4351838.1	KRG91413, KRG91414, KRH38658, KRH09176, KRH38655, KRH38654, KRH09175	AES62622, AES62621, KEH26541, KEH26542, KEH26552	ONI25179, ONI25181	KAF7813215.1	Vitvi00g04834_P001, Vitvi16g04330_P001, Vitvi16g00901_P001, Vitvi16g00900_P001, Vitvi16g00889_P001
N0.HOG0000972	NPAL_011195_R1, NPAL_015944_R1, NPAL_022122_R1, NPAL_011217_R1, NPAL_004545_R1, NPAL_007340_R1, NPAL_012629_R1, NPAL_013973_R1, NPAL_019794_R1, NPAL_015602_R1, NPAL_000195_R1, NPAL_007283_R1	XP_028788298.1, XP_028767323.1, XP_028765314.1, XP_028782868.1, XP_028753204.1, XP_028768869.1, XP_028769739.1	XP_054813223.1				ONI31097, ONI01783, ONH90254, ONH89940, ONI05495	KAF7834733.1, KAF7841176.1, KAF7841174.1, KAF7831682.1, KAF7812995.1, KAF7833093.1, KAF7833100.1, KAF7821131.1, KAF7841175.1, KAF7813220.1, KAF7835884.1, KAF7807955.1, KAF7824037.1, KAF7825476.1, KAF7814429.1, KAF7822884.1, KAF7844952.1, KAF7812948.1, KAF7814502.1, KAF7842397.1, KAF7835578.1, KAF7820596.1, KAF7808291.1, KAF7844037.1, KAF7828451.1, KAF7801860.1, KAF7815924.1, KAF7834622.1
N0.HOG0000976	NPAL_004565_R1	XP_028758651.1, XP_028785692.1, XP_028785693.1, XP_028758660.1, XP_028789315.1, XP_028785690.1, XP_028758652.1	XP_054796677.1	KAI4300162.1, KAI4308266.1, KAI4349257.1, KAI4295545.1		AES81775, KEH24004, KEH24005, AES81624, AES81664	ONI03269, ONI03267, ONI03268		Vitvi08g02172_P001
N0.HOG0000977	NPAL_017808_R1, NPAL_001020_R1, NPAL_019998_R1, NPAL_004784_R1	XP_028802438.1, XP_028763131.1, XP_028774410.1, XP_028800140.1, XP_028774409.1, XP_028798421.1, XP_028756320.1, XP_028753808.1, XP_028807416.1, XP_028778377.1, XP_028795590.1, XP_028784450.1	XP_054783915.1, XP_054783911.1, XP_054783921.1, XP_054783920.1, XP_054783913.1, XP_054783988.1, XP_054784444.1, XP_054781245.1, XP_054782458.1, XP_054780010.1, XP_054816245.1, XP_054803627.1, XP_054780358.1, XP_054782075.1, XP_054796831.1	KAI4296999.1, KAI4297470.1, KAI4297468.1, KAI4317995.1, KAI4317992.1, KAI4317994.1, KAI4318129.1	KRH10021, KRH47577, KRH06157, KRH44112	AES67842, KEH41547, AET01724, KEH43465, AET01990, KEH17605, AES88037		KAF7814106.1, KAF7814124.1, KAF7814107.1
N0.HOG0000983	NPAL_009561_R1, NPAL_009560_R1	XP_028771555.1, XP_028771548.1	XP_054817889.1, XP_054796080.1	KAI4306233.1, KAI4306232.1, KAI4307853.1, KAI4307852.1	KRH73918, KRH14211		ONH99328	KAF7815987.1, KAF7815986.1, KAF7815988.1	Vitvi19g00700_P001
N0.HOG0000984	NPAL_009667_R1			KAI4307851.1	KRH73919				Vitvi10g02282_P001, Vitvi10g02284_P001, Vitvi10g02283_P001, Vitvi10g04129_P001, Vitvi10g02386_P002, Vitvi10g04131_P001, Vitvi04g04492_P001, Vitvi10g04132_P001, Vitvi19g00698_P001, Vitvi10g04130_P001, Vitvi04g04494_P001, Vitvi00g04880_P001
N0.HOG0000985	NPAL_009563_R1	XP_028785453.1, XP_028771520.1, XP_028785454.1, XP_028785447.1	XP_054818245.1, XP_054818246.1	KAI4306231.1, KAI4306227.1, KAI4306230.1	KRH46395, KRH14213, KRH46396	AES70602, AES70600, AES70605	ONH99326, ONH99324, ONH99325		Vitvi19g00697_P001
N0.HOG0000987	NPAL_015857_R1, NPAL_015780_R1, NPAL_011148_R1, NPAL_010789_R1	XP_028799188.1, XP_028800207.1, XP_028767768.1, XP_028773301.1, XP_028807739.1	XP_054814350.1, XP_054811646.1, XP_054812389.1, XP_054812391.1, XP_054811018.1, XP_054792658.1	KAI4332148.1	KRH64813, KRH23750	AES68241, KEH29307, KEH29306, KEH29312, KEH29313, KEH29316, KEH29314, KEH16161, KEH29309		KAF7836409.1, KAF7836410.1, KAF7836406.1, KAF7836405.1
N0.HOG0000991	NPAL_003014_R1, NPAL_003015_R1	XP_028794640.1, XP_028765530.1, XP_028794634.1, XP_028765583.1	XP_054800292.1	KAI4350306.1	KRH67469	AES81615, AES81613	ONH93122		Vitvi07g00696_P001
N0.HOG0000995	NPAL_009770_R1, NPAL_009771_R2, NPAL_009767_R1, NPAL_009766_R1, NPAL_009765_R1, NPAL_009772_R1	XP_028785286.1, XP_028792846.1, XP_028751886.1, XP_028792848.1, XP_028791009.1, XP_028751935.1, XP_028751879.1, XP_028791013.1, XP_028791018.1, XP_028751925.1, XP_028751987.1, XP_028804011.1, XP_028804010.1, XP_028751920.1, XP_028786208.1, XP_028786138.1, XP_028751923.1, XP_028786140.1, XP_028797597.1, XP_028803994.1, XP_028785284.1, XP_028804000.1, XP_028803999.1, XP_028784287.1, XP_028803998.1,…	XP_054794161.1, XP_054819720.1, XP_054789719.1, XP_054818762.1, XP_054818944.1, XP_054819250.1, XP_054818761.1, XP_054817615.1, XP_054819892.1, XP_054789718.1, XP_054817612.1, XP_054818874.1		KRH14769, KRH14771, KRH14773	AES99872, AES80542		KAF7815673.1, KAF7815674.1, KAF7815678.1
N0.HOG0000997	NPAL_014511_R1	XP_028797011.1, XP_028767879.1	XP_054786100.1	KAI4298334.1	KRH75687, KRH29445, KRH24460	AES89134	ONH91122	KAF7828879.1	Vitvi03g01492_P001
N0.HOG0001000	NPAL_011674_R1, NPAL_011675_R1, NPAL_013790_R1, NPAL_009186_R1		XP_054825092.1	KAI4327626.1, KAI4327625.1	KRH28703, KRH76762, KRH28704, KRH76760, KRH76763, KRH28701	AES95007
N0.HOG0001001	NPAL_010571_R1, NPAL_016707_R1	XP_028751779.1, XP_028808368.1, XP_028785614.1, XP_028785704.1	XP_054812664.1, XP_054815701.1	KAI4334116.1	KRH25368, KRH56143	AES67226, KEH29692	ONI18449	KAF7823143.1, KAF7800741.1	Vitvi12g00370_P002
N0.HOG0001002	NPAL_013580_R1, NPAL_014769_R1, NPAL_019329_R1, NPAL_012009_R1	XP_028755218.1, XP_028762984.1, XP_028781055.1, XP_028751798.1, XP_028785737.1, XP_028762612.1	XP_054787541.1, XP_054808357.1, XP_054789722.1, XP_054824255.1	KAI4295903.1, KAI4354811.1, KAI4327113.1	KRH36460, KRH11438, KRH51096, KRH02062, KRH57384, KRH04111, KRH77376	KEH36869, AES90925	ONI09938, ONI06644	KAF7840623.1, KAF7828408.1	Vitvi02g00535_P002, Vitvi15g00718_P003
N0.HOG0001004	NPAL_015631_R1, NPAL_015634_R1, NPAL_010145_R1, NPAL_010146_R1, NPAL_010520_R1	XP_028786673.1, XP_028773199.1, XP_028786674.1, XP_028773279.1, XP_028788034.1, XP_028804855.1, XP_028808230.1, XP_028767289.1	XP_054790849.1, XP_054787951.1, XP_054819363.1		KRH25289, KRH30382, KRH25291, KRH66537, KRH13015, KRH25292	KEH29818, KEH29814, KEH29815, KEH29817	ONI01431, ONI01430, ONI01427, ONI01429	KAF7824530.1, KAF7824533.1, KAF7824534.1, KAF7824535.1, KAF7805739.1	Vitvi06g01539_P001
N0.HOG0001005	NPAL_001630_R1		XP_054788360.1	KAI4300529.1, KAI4300594.1, KAI4300531.1, KAI4348920.1	KRG96226	KEH24182, KEH24173, KEH24181, KEH30870	ONH95978		Vitvi06g01538_P001, Vitvi06g01537_P001, Vitvi08g01403_P001
N0.HOG0001006	NPAL_008275_R1, NPAL_013194_R1, NPAL_013191_R1, NPAL_013193_R1, NPAL_008274_R1	XP_028759741.1, XP_028766596.1, XP_028766598.1, XP_028780399.1, XP_028766597.1, XP_028759742.1	XP_054805349.1, XP_054778461.1, XP_054778465.1, XP_054778464.1, XP_054778463.1, XP_054778460.1, XP_054778466.1	KAI4332012.1, KAI4344930.1, KAI4317378.1, KAI4317374.1, KAI4317376.1, KAI4317375.1, KAI4344948.1, KAI4344947.1	KRH44890, KRH40011, KRH14715, KRH23786	KEH16516, AES87773, AES87655, KEH25592, AES90082, AES71940, AES71942, KEH33932, AES96939	ONI11864, ONI34383, ONI34384, ONH95325, ONH94919, ONI01707	KAF7837038.1, KAF7837039.1, KAF7844345.1	Vitvi09g00587_P001, Vitvi09g00585_P001, Vitvi09g00579_P001
N0.HOG0001007	NPAL_011496_R1, NPAL_011498_R1, NPAL_004508_R1, NPAL_011492_R1	XP_028752449.1, XP_028752448.1, XP_028752450.1, XP_028757321.1, XP_028758203.1, XP_028752438.1, XP_028752440.1	XP_054813525.1, XP_054789731.1, XP_054811649.1	KAI4323211.1, KAI4333318.1, KAI4323201.1, KAI4323206.1, KAI4323208.1, KAI4323200.1, KAI4323202.1, KAI4323212.1	KRH37939, KRH44860, KRH44862	KEH19475, KEH19251		KAF7834643.1, KAF7834650.1
N0.HOG0001010	NPAL_007281_R1	XP_028780772.1	XP_054820613.1	KAI4350231.1, KAI4350924.1, KAI4338335.1	KRH62649	AES64761, KEH37645, KEH26453, KEH40872, KEH37643, KEH25772, KEH36675, KEH24937, KEH38704, KEH20196, KEH29537, AES87752, KEH25811, KEH19519, KEH29019, KEH18455, KEH33512, KEH43724, KEH19315, KEH16694, KEH19909, KEH37985, KEH17121, KEH26190, KEH41477, KEH16791, KEH16700, AES80419, KEH38229, KEH38926, KEH16656, AES87539, KEH43908	ONI29060, ONI27215, ONI16546	KAF7843957.1, KAF7831271.1, KAF7824675.1, KAF7841674.1, KAF7835208.1, KAF7838984.1, KAF7835207.1	Vitvi00g04226_P001
N0.HOG0001012	NPAL_015927_R1, NPAL_013167_R1, NPAL_017811_R1, NPAL_015926_R1, NPAL_017810_R1	XP_028799263.1, XP_028756288.1, XP_028801070.1, XP_028802435.1, XP_028802439.1, XP_028786077.1, XP_028756327.1, XP_028763122.1, XP_028787212.1, XP_028763132.1, XP_028786090.1, XP_028756330.1, XP_028756333.1, XP_028763114.1, XP_028756290.1, XP_028785852.1, XP_028763133.1, XP_028786082.1, XP_028786079.1, XP_028763119.1, XP_028756326.1, XP_028756322.1, XP_028786083.1, XP_028763123.1, XP_028798419.1,…	XP_054785150.1, XP_054783923.1
N0.HOG0001016	NPAL_011704_R1	XP_028775648.1, XP_028760372.1	XP_054824515.1, XP_054810798.1	KAI4318219.1	KRH69932, KRH08293, KRH76796, KRH28656	AET03947, AES94933	ONH96800	KAF7809736.1	Vitvi04g01269_P001
N0.HOG0001017	NPAL_013775_R1	XP_028765798.1	XP_054778688.1	KAI4295534.1, KAI4298351.1	KRH60853	AES74157		KAF7810891.1
N0.HOG0001019	NPAL_019872_R1	XP_028771729.1, XP_028791910.1	XP_054782054.1, XP_054781446.1	KAI4329248.1	KRH47030		ONI15917	KAF7843350.1	Vitvi09g00347_P001
N0.HOG0001020	NPAL_005829_R1	XP_028806977.1, XP_028754970.1	XP_054794751.1	KAI4316577.1, KAI4337091.1	KRG88640, KRH15472, KRH61453, KRH52144	KEH39981, KEH35856	ONI33343	KAF7830505.1	Vitvi18g00612_P001
N0.HOG0001021	NPAL_019430_R1	XP_028772795.1, XP_028786285.1	XP_054809832.1	KAI4327311.1			ONI02698		Vitvi00g04361_P001, Vitvi15g04526_P001
N0.HOG0001022	NPAL_004170_R1, NPAL_014292_R1	XP_028803370.1, XP_028787155.1, XP_028801442.1	XP_054800588.1, XP_054792943.1, XP_054800585.1, XP_054778288.1, XP_054789381.1, XP_054789370.1, XP_054793847.1	KAI4299214.1, KAI4296496.1	KRH21676, KRH10672, KRH42017, KRH49885	KEH25842, KEH25833, AES90519	ONH92126, ONH92127, ONH92128	KAF7801519.1	Vitvi03g00779_P001, Vitvi03g00780_P001
N0.HOG0001023	NPAL_013323_R1, NPAL_013322_R1	XP_028769764.1, XP_028784135.1, XP_028755714.1, XP_028769733.1, XP_028755722.1, XP_028755738.1, XP_028769723.1, XP_028797609.1, XP_028761000.1, XP_028769727.1, XP_028755724.1, XP_028755716.1, XP_028755728.1, XP_028755718.1, XP_028772113.1, XP_028755720.1, XP_028784133.1, XP_028784137.1, XP_028769720.1, XP_028755739.1, XP_028784136.1, XP_028755719.1, XP_028761004.1, XP_028772114.1, XP_028761002.1,…	XP_054785853.1, XP_054777110.1, XP_054785693.1, XP_054778432.1, XP_054778873.1, XP_054777885.1, XP_054776823.1, XP_054778433.1, XP_054779314.1	KAI4297522.1, KAI4296944.1				KAF7808367.1, KAF7840444.1, KAF7840438.1, KAF7840440.1, KAF7833292.1, KAF7840439.1, KAF7840437.1, KAF7808370.1
N0.HOG0001026	NPAL_021471_R1	XP_028753772.1, XP_028763606.1	XP_054820457.1, XP_054804560.1	KAI4343996.1, KAI4335876.1	KRH54740, KRH63171, KRH03173, KRH56774	KEH38125, KEH32047	ONI08936	KAF7838553.1, KAF7806286.1	Vitvi17g00470_P001
N0.HOG0001027	NPAL_003821_R1, NPAL_000647_R1	XP_028764883.1, XP_028755939.1	XP_054802771.1, XP_054781856.1	KAI4346730.1, KAI4352374.1	KRG93701, KRH18331, KRH45099, KRH66116, KRH01382	AES77739	ONI18954	KAF7822370.1	Vitvi14g01341_P001
N0.HOG0001028	NPAL_018988_R1	XP_028793731.1, XP_028761947.1, XP_028761914.1	XP_054822998.1, XP_054810084.1	KAI4357992.1, KAI4314057.1	KRH70974, RCW19555, KRH45412, KRH07467	AES97192, AET03218	ONI31079		Vitvi01g00008_P001
N0.HOG0001030	NPAL_012396_R1	XP_028802782.1, XP_028789225.1, XP_028802785.1, XP_028802799.1, XP_028785177.1, XP_028785156.1, XP_028802778.1	XP_054823622.1, XP_054790004.1	KAI4314431.1, KAI4314430.1, KAI4314432.1	KRH74473, KRH74469, KRH74467, KRH74634	AES95986, AES95983, AES95984	ONI24496, ONI03578, ONI03581, ONI03580, ONI03570, ONI03577	KAF7845432.1	Vitvi13g00474_P001, Vitvi13g04138_P001, Vitvi13g02026_P001, Vitvi13g02028_P001, Vitvi13g04133_P001, Vitvi13g04134_P001, Vitvi13g04125_P001, Vitvi13g04129_P001, Vitvi13g00452_P001, Vitvi13g02022_P001, Vitvi13g00431_P001, Vitvi13g00432_P001, Vitvi05g01530_P001, Vitvi05g01528_P001
N0.HOG0001031	NPAL_016369_R1	XP_028763722.1, XP_028787050.1	XP_054814390.1	KAI4323094.1, KAI4333446.1, KAI4323092.1, KAI4333445.1, KAI4346075.1, KAI4346076.1, KAI4333444.1, KAI4331951.1, KAI4351089.1, KAI4328661.1, KAI4328662.1, KAI4333831.1, KAI4323093.1, KAI4354676.1	KRH13476, KRH21847, KRH13480, KRH13478, KRH21844, KRH04884, KRH13205, KRH21848, KRH21849, KRH04905	KEH38487, KEH38486, AES98040, AES66874, AES66878, AES66880, AES66876, AES66879, KEH44455, KEH44456, KEH23684, KEH23682, KEH33435		KAF7824705.1, KAF7822568.1, KAF7822567.1, KAF7815138.1, KAF7815142.1, KAF7815141.1, KAF7822571.1, KAF7822566.1, KAF7815155.1
N0.HOG0001041	NPAL_013563_R1, NPAL_013562_R1, NPAL_013564_R1	XP_028755281.1, XP_028755282.1, XP_028755248.1, XP_028755205.1	XP_054776243.1, XP_054778111.1, XP_054779478.1	KAI4295938.1, KAI4295936.1, KAI4295943.1, KAI4298727.1, KAI4295939.1, KAI4295940.1, KAI4295942.1, KAI4295941.1	KRH51131, KRH02030, KRH11475, KRH36490	KEH36912, KEH36913, KEH36911, AES67904	ONI09900, ONI09952, ONI09899, ONI09901	KAF7840601.1	Vitvi10g01619_P001, Vitvi10g01618_P001, Vitvi10g01617_P001, Vitvi10g00060_P001
N0.HOG0001043	NPAL_011673_R2, NPAL_020108_R1, NPAL_017705_R1	XP_028794408.1, XP_028774631.1	XP_054823133.1	KAI4327627.1, KAI4314829.1	KRH28710, KRH76756	AES95016, KEH20425	ONH96887	KAF7828881.1, KAF7818532.1, KAF7818527.1	Vitvi04g01324_P002
N0.HOG0001044	NPAL_001410_R1	XP_028758207.1	XP_054816759.1	KAI4300147.1	KRH67552, KRG95822, KRH19727, KRH32318	KEH42360, KEH43570	ONI03305	KAF7804542.1	Vitvi08g01081_P001
N0.HOG0001048	NPAL_003001_R1, NPAL_003002_R1, NPAL_003000_R1	XP_028765525.1, XP_028794566.1, XP_028765519.1		KAI4301058.1	KRH67436, KRG95715, KRG95714	AES81568, AES81567, AES81570, AES81569, AES81565, AES81553, AES81558, AES81563, AES81562	ONH93188, ONH93190	KAF7804612.1	Vitvi07g00656_P001, Vitvi07g00657_P001
N0.HOG0001049	NPAL_007964_R1, NPAL_022151_R1	XP_028770067.1, XP_028802397.1	XP_054805468.1, XP_054807777.1, XP_054822202.1	KAI4349355.1, KAI4345860.1, KAI4318135.1, KAI4318133.1	KRH31689, KRH31688, KRH69091, KRH34444, KRG92351	KEH41112, KEH41113, AES60213, KEH41111, KEH41109, AES61055	ONI26784	KAF7807119.1	Vitvi05g00802_P001
N0.HOG0001050	NPAL_002940_R1, NPAL_001292_R1	XP_028788590.1, XP_028804271.1, XP_028804095.1, XP_028758425.1, XP_028795759.1	XP_054800604.1, XP_054787058.1	KAI4301180.1, KAI4349460.1	KRH67280, KRG95601, KRH32088, KRH71352	AES60801, AES62947	ONH93453	KAF7804703.1	Vitvi07g02097_P001
N0.HOG0001052	NPAL_021517_R1, NPAL_000284_R1	XP_028753828.1, XP_028805797.1	XP_054821411.1, XP_054801840.1		KRH52500, KRH54863, KRH63015
N0.HOG0001053	NPAL_008913_R1	XP_028802331.1, XP_028752410.1	XP_054788438.1	KAI4337351.1, KAI4316288.1			ONI34268	KAF7817226.1	Vitvi04g00409_P001
N0.HOG0001055	NPAL_005346_R1, NPAL_005332_R1, NPAL_005340_R1, NPAL_005343_R1, NPAL_005339_R1, NPAL_005323_R1, NPAL_005335_R1, NPAL_005345_R1, NPAL_005344_R1, NPAL_005342_R1, NPAL_022352_R1, NPAL_005337_R1, NPAL_005338_R1, NPAL_005158_R1, NPAL_022296_R1, NPAL_005334_R1, NPAL_022295_R1, NPAL_005336_R1, NPAL_022299_R1, NPAL_005333_R1, NPAL_022297_R1, NPAL_005330_R1	XP_028801997.1, XP_028800662.1, XP_028799174.1, XP_028774947.1, XP_028800660.1, XP_028768337.1, XP_028768340.1, XP_028752741.1, XP_028801998.1, XP_028797864.1, XP_028768326.1, XP_028773230.1, XP_028800655.1, XP_028753329.1, XP_028797269.1, XP_028782540.1, XP_028800643.1	XP_054796095.1, XP_054797479.1, XP_054796493.1, XP_054796813.1, XP_054796094.1	KAI4307724.1	KRH30762	KEH34588		KAF7831181.1, KAF7831180.1
N0.HOG0001057	NPAL_019278_R1, NPAL_019283_R1, NPAL_019284_R1	XP_028807284.1, XP_028807299.1, XP_028807298.1, XP_028807274.1, XP_028807280.1	XP_054810774.1, XP_054810112.1, XP_054808106.1, XP_054809530.1, XP_054809529.1, XP_054810297.1	KAI4315299.1, KAI4315298.1	KRH04015, KRH04014	KEH31678, KEH31676	ONI06742, ONI06741, ONI06737, ONI06740, ONI06735		Vitvi02g01427_P001, Vitvi05g01666_P001
N0.HOG0001061	NPAL_015368_R1, NPAL_015354_R1, NPAL_015367_R1, NPAL_015369_R1, NPAL_015370_R1	XP_028756678.1, XP_028756692.1, XP_028795903.1, XP_028756702.1, XP_028772122.1, XP_028756688.1, XP_028756668.1	XP_054790525.1, XP_054790818.1, XP_054790821.1, XP_054790519.1, XP_054786800.1, XP_054787913.1, XP_054790820.1, XP_054790520.1	KAI4351502.1, KAI4334906.1, KAI4334909.1, KAI4346936.1, KAI4344835.1	KRH37039, KRH12010, KRH02307, KRH02308, KRH50783, KRH50782, KRH02309, KRH12012	KEH32322, KEH25673, KEH32320, KEH37164, AES65080, AES65083, AES65085, AES65082		KAF7813540.1, KAF7813543.1, KAF7813542.1, KAF7813544.1, KAF7813539.1, KAF7813546.1, KAF7813545.1, KAF7813538.1
N0.HOG0001062	NPAL_011076_R1, NPAL_002867_R1, NPAL_011000_R1, NPAL_010998_R1	XP_028790666.1, XP_028804215.1, XP_028775929.1, XP_028769455.1, XP_028769478.1, XP_028764643.1	XP_054806222.1, XP_054807455.1, XP_054790389.1, XP_054813292.1, XP_054805307.1, XP_054805308.1, XP_054778267.1	KAI4335059.1, KAI4335057.1, KAI4335061.1, KAI4354742.1	KRG96414, KRH68153, KRH02437, KRH50639, KRH66589	AES62899, AES92056, AES92052, AET01188	ONI27845, ONI27844, ONI27847, ONI27848, ONI27846, ONI27843, ONI27842, ONI27841, ONI27838	KAF7841704.1, KAF7836877.1, KAF7813344.1, KAF7840689.1, KAF7819632.1	Vitvi03g01615_P001, Vitvi03g01614_P001, Vitvi03g01613_P001, Vitvi03g00689_P001, Vitvi03g00678_P001
N0.HOG0001068	NPAL_000428_R1, NPAL_000427_R1	XP_028778108.1, XP_028778073.1, XP_028779553.1, XP_028779552.1, XP_028778072.1	XP_054786829.1, XP_054803484.1	KAI4346776.1	KRH01464, KRG93774, KRH18303, KRH18304	KEH25235, KEH25228, KEH25230, AES65945, KEH25226, KEH25234, KEH25229, KEH25227, KEH25225, KEH25233, KEH25232		KAF7811215.1, KAF7811217.1	Vitvi14g01282_P001
N0.HOG0001072	NPAL_013356_R1, NPAL_003925_R1	XP_028755853.1, XP_028783875.1, XP_028764901.1, XP_028764009.1	XP_054778668.1, XP_054800687.1	KAI4295341.1, KAI4298185.1	KRH14461, KRH59043, KRH42930, RCW19002, KRH21150	AET04353, KEH36661	ONI16626	KAF7840382.1, KAF7803241.1	Vitvi10g04385_P001
N0.HOG0001075	NPAL_008730_R1	XP_028771800.1		KAI4307442.1, KAI4337652.1	KRH72414, KRH16797, KRH16798	AES98155		KAF7816998.1	Vitvi18g00466_P001
N0.HOG0001076	NPAL_008042_R1	XP_028771658.1, XP_028785420.1, XP_028771659.1, XP_028785429.1, XP_028771671.1, XP_028771666.1, XP_028773486.1, XP_028790839.1, XP_028790713.1, XP_028790836.1	XP_054776940.1, XP_054776939.1, XP_054777124.1	KAI4296413.1, KAI4299128.1, KAI4299126.1, KAI4299124.1, KAI4296412.1, KAI4346114.1, KAI4338196.1, KAI4346120.1	KRH42116, KRH18168, KRH49802, KRH63362, KRH53491, KRH04723	AES90611	ONH90653, ONH90647, ONH90645, ONH91403	KAF7843003.1, KAF7837349.1	Vitvi03g01085_P001, Vitvi03g04422_P001, Vitvi03g04427_P001
N0.HOG0001082	NPAL_009454_R1, NPAL_020335_R1, NPAL_003986_R1	XP_028760918.1, XP_028794934.1, XP_028769722.1, XP_028764510.1	XP_054792652.1, XP_054779567.1, XP_054781521.1	KAI4356032.1, KAI4353389.1	KRH75923, KRH65692, KRH49421, KRH00295	AES86934, AES97181, AES79536, AES79534	ONI03763, ONI03764	KAF7825517.1, KAF7845311.1	Vitvi08g00690_P001
N0.HOG0001086	NPAL_005505_R1, NPAL_008392_R1	XP_028803753.1, XP_028779771.1, XP_028792670.1	XP_054798082.1, XP_054789089.1	KAI4299439.1	KRH14983, KRH73156, KRH31119	AES99544, AES71114		KAF7830978.1, KAF7816343.1	Vitvi13g00012_P001
N0.HOG0001087	NPAL_012109_R1	XP_028779521.1, XP_028767456.1	XP_054825691.1	KAI4326942.1	KRH77555, KRH27918, KRH59918, KRH41192	AES94037, KEH21072		KAF7828265.1	Vitvi02g00310_P001
N0.HOG0001089	NPAL_017336_R1, NPAL_020395_R1	XP_028770481.1, XP_028770485.1, XP_028786810.1	XP_054784294.1	KAI4353257.1	KRH00178, KRH66037, KRH75838	KEH28859, AES62158		KAF7825554.1
N0.HOG0001090	NPAL_010299_R1, NPAL_016921_R1	XP_028775769.1, XP_028788378.1, XP_028757119.1	XP_054813103.1, XP_054815819.1	KAI4322138.1, KAI4334529.1	KRH10252, KRH23079, KRH24786, KRH29792, KRH73046, KRH15089	KEH30169, KEH39447, AES99370	ONI06149, ONI00209, ONI24377	KAF7805447.1, KAF7823651.1	Vitvi06g00481_P001, Vitvi13g00309_P001
N0.HOG0001091	NPAL_020483_R1, NPAL_017416_R1, NPAL_005445_R1	XP_028783574.1, XP_028773004.1, XP_028776230.1	XP_054782186.1, XP_054785086.1, XP_054799596.1, XP_054795179.1	KAI4299564.1, KAI4307617.1, KAI4354500.1, KAI4356481.1	KRG99553, KRG99954, KRH49103, KRH30982	KEH22886	ONI03428	KAF7831067.1, KAF7825663.1	Vitvi08g01206_P001
N0.HOG0001092	NPAL_016908_R1, NPAL_001411_R1	XP_028757000.1, XP_028758205.1	XP_054814854.1, XP_054794392.1, XP_054813857.1	KAI4322164.1, KAI4334500.1	KRH10292, KRH23031, KRH24835, KRH29838	AES88820	ONI24220, ONI00342	KAF7805490.1	Vitvi06g00420_P001
N0.HOG0001093	NPAL_001506_R1	XP_028777145.1	XP_054820992.1	KAI4349088.1					Vitvi08g01597_P001
N0.HOG0001094	NPAL_003049_R1	XP_028775090.1	XP_054802624.1	KAI4300149.1, KAI4349271.1		AES81734, AES60773, KEH42355	ONI03303		Vitvi08g01082_P003
N0.HOG0001095	NPAL_014940_R1	XP_028805128.1, XP_028786653.1, XP_028754317.1	XP_054811561.1, XP_054786584.1	KAI4348126.1, KAI4351091.1	KRH70501, KRH01606, KRH36193, KRG90564	KEH44472		KAF7820481.1	Vitvi13g00266_P001
N0.HOG0001096	NPAL_009729_R1	XP_028751993.1, XP_028797660.1, XP_028777908.1, XP_028777902.1	XP_054799040.1	KAI4306006.1, KAI4308100.1	KRH14488, KRH73640, KRH46044, KRG98926	AET00381, AES70094	ONI17690	KAF7833507.1, KAF7815717.1	Vitvi12g00049_P001
N0.HOG0001097	NPAL_020909_R1	XP_028786968.1, XP_028783241.1, XP_028760049.1	XP_054820217.1, XP_054804687.1	KAI4335074.1, KAI4344712.1	KRH50652, KRH02461, KRH37681, KRH12715	AES92067, KEH37722	ONI27817	KAF7837646.1	Vitvi05g00247_P001
N0.HOG0001098	NPAL_002348_R1	XP_028779478.1	XP_054822921.1, XP_054793839.1	KAI4301666.1, KAI4349867.1	KRG90473, KRH33761, KRH68402	AES82376	ONI04157	KAF7818012.1	Vitvi14g00042_P001
N0.HOG0001100	NPAL_007578_R1	XP_028751447.1	XP_054807991.1	KAI4335205.1	KRH19325, KRH02603, KRH12542, KRH37497	KEH32432, AES65530	ONH97580	KAF7836812.1, KAF7837944.1	Vitvi11g00075_P001
N0.HOG0001101	NPAL_017763_R1	XP_028763224.1, XP_028781026.1, XP_028783735.1, XP_028752178.1	XP_054784327.1, XP_054781269.1, XP_054791124.1	KAI4355425.1, KAI4329078.1	KRH06195, KRH47613	AET01779	ONI15364	KAF7814035.1, KAF7843603.1	Vitvi09g00088_P001
N0.HOG0001102	NPAL_009000_R1	XP_028777385.1, XP_028807079.1, XP_028794057.1	XP_054819565.1, XP_054799084.1	KAI4316456.1, KAI4337199.1	KRH05309, KRH15727, KRH61599, KRH52268	AES59154, AES73482	ONI33055	KAF7830405.1	Vitvi04g00179_P001
N0.HOG0001103	NPAL_021808_R1, NPAL_021752_R1, NPAL_021753_R1, NPAL_021758_R1, NPAL_021764_R1, NPAL_021760_R1, NPAL_021766_R1, NPAL_021754_R1, NPAL_021624_R1, NPAL_021625_R1, NPAL_021629_R1	XP_028753588.1, XP_028787075.1, XP_028787819.1, XP_028791021.1, XP_028787076.1, XP_028753589.1, XP_028788272.1, XP_028774124.1, XP_028788273.1, XP_028774125.1, XP_028774130.1, XP_028774133.1, XP_028774135.1, XP_028788274.1, XP_028774126.1, XP_028754023.1, XP_028793971.1, XP_028787815.1, XP_028793969.1, XP_028793970.1	XP_054820238.1, XP_054821291.1, XP_054822658.1, XP_054820751.1, XP_054820752.1	KAI4317403.1, KAI4335270.1			ONI16611	KAF7843502.1, KAF7806727.1, KAF7806755.1, KAF7806756.1, KAF7806752.1	Vitvi14g03077_P001, Vitvi14g04659_P001, Vitvi13g01434_P001, Vitvi12g00504_P001
N0.HOG0001105	NPAL_017761_R1, NPAL_017762_R1	XP_028752180.1, XP_028752179.1, XP_028752120.1, XP_028784713.1, XP_028753205.1, XP_028781024.1, XP_028763227.1	XP_054779531.1, XP_054817838.1, XP_054780068.1, XP_054784677.1, XP_054783021.1	KAI4355374.1, KAI4329076.1, KAI4329077.1	KRH06196, KRH47614	AET01782, AET01783, AET01781	ONI15361	KAF7843781.1, KAF7843649.1, KAF7814023.1, KAF7814024.1, KAF7814034.1, KAF7814031.1, KAF7814028.1, KAF7814029.1, KAF7814026.1	Vitvi09g00086_P001
N0.HOG0001106	NPAL_015448_R1, NPAL_015450_R1, NPAL_015452_R1, NPAL_015445_R1, NPAL_015454_R1	XP_028756522.1, XP_028768176.1, XP_028756525.1, XP_028794467.1, XP_028768178.1, XP_028768173.1, XP_028794471.1	XP_054785829.1, XP_054785941.1, XP_054787905.1	KAI4347403.1, KAI4347404.1, KAI4347401.1, KAI4347410.1, KAI4356050.1	KRH09309		ONI23780, ONI23776, ONI23779, ONI23778, ONI23771	KAF7813375.1, KAF7845107.1, KAF7813383.1, KAF7813381.1, KAF7813384.1, KAF7813385.1, KAF7813379.1	Vitvi13g01171_P001, Vitvi13g01159_P001, Vitvi13g01146_P001, Vitvi13g01145_P001, Vitvi13g01155_P001
N0.HOG0001107	NPAL_020783_R1	XP_028787275.1	XP_054780966.1	KAI4356151.1	KRH07311	KEH18075	ONI22129	KAF7844648.1	Vitvi15g00360_P001, Vitvi09g00633_P001
N0.HOG0001109	NPAL_004258_R1	XP_028785835.1, XP_028785837.1, XP_028770021.1, XP_028785831.1, XP_028770003.1, XP_028785836.1, XP_028785832.1, XP_028785833.1	XP_054803321.1, XP_054803317.1, XP_054816455.1, XP_054814409.1, XP_054789465.1, XP_054803840.1		KRH09363, KRH08586, KRH08591, KRH08590, KRH74855, KRH45922	AES96527, AES76331, AES86892, AES76299, KEH26837, AES76307, AES76312, KEH17151, KEH26838, AES76306, AES76297, KEH17377, AES76314, KEH17153, AES76344, AET04297, AET03767, KEH24919, AES76301, AES96714, AES76300, AES76321, AES63743, AES96716, AES96713, AES96715, AES96719
N0.HOG0001113	NPAL_019355_R1, NPAL_020707_R1	XP_028762545.1, XP_028772900.1, XP_028796208.1, XP_028808774.1	XP_054823117.1, XP_054795100.1, XP_054795790.1, XP_054792502.1, XP_054810575.1, XP_054780663.1, XP_054791684.1	KAI4315210.1, KAI4327173.1, KAI4356625.1, KAI4354692.1	KRH04201, KRH57496, KRH66494, KRH40178, KRH01059	KEH17859, AES80537	ONI24955, ONI06432	KAF7828467.1, KAF7810055.1	Vitvi02g01814_P001, Vitvi16g00302_P001
N0.HOG0001114	NPAL_014096_R1	XP_028801902.1, XP_028762882.1, XP_028764991.1	XP_054779309.1, XP_054800173.1	KAI4296169.1, KAI4298933.1	KRH06045, KRH26285	AES63147, AES86824, KEH31633	ONI36348, ONI15639	KAF7842803.1	Vitvi12g02057_P001
N0.HOG0001115	NPAL_004795_R1	XP_028778464.1, XP_028779638.1, XP_028778465.1, XP_028756703.1	XP_054791368.1, XP_054799422.1, XP_054778270.1, XP_054791367.1, XP_054799102.1, XP_054799519.1	KAI4308614.1, KAI4313651.1	KRH17632, KRG90036	KEH35200, KEH35205, AES71721, KEH35211	ONI17883, ONI17885, ONI16206	KAF7833555.1	Vitvi03g01290_P001, Vitvi03g01288_P001
N0.HOG0001118	NPAL_011469_R1, NPAL_016272_R1	XP_028754773.1	XP_054813813.1, XP_054816710.1, XP_054790811.1	KAI4323259.1, KAI4333270.1	KRH43687, KRH13769	KEH38228	ONI11849, ONI11850, ONI16204	KAF7835690.1, KAF7824409.1	Vitvi19g04635_P001, Vitvi19g01726_P001
N0.HOG0001119	NPAL_006469_R1, NPAL_009422_R1, NPAL_009426_R1, NPAL_009425_R1, NPAL_009420_R1	XP_028784676.1, XP_028765129.1, XP_028794254.1, XP_028784675.1, XP_028784677.1, XP_028784678.1	XP_054818060.1, XP_054796783.1, XP_054818059.1, XP_054819336.1	KAI4336754.1, KAI4316965.1, KAI4313314.1, KAI4336755.1, KAI4316967.1	KRH17463, KRH05980, KRH61020, KRH51682, KRH17461, KRH05977, KRH17462, KRH05978, KRH51681, KRH61019	AES59785, AES74033, AES59777, AES59780, AES59779, KEH25791, AES74029	ONI32339, ONI32332, ONI32334	KAF7829552.1, KAF7817660.1	Vitvi18g04272_P001, Vitvi18g02817_P001, Vitvi18g02816_P001, Vitvi18g02818_P001, Vitvi18g02820_P001
N0.HOG0001120	NPAL_003698_R1	XP_028771187.1, XP_028778663.1, XP_028793135.1	XP_054814178.1, XP_054803391.1	KAI4351501.1, KAI4347664.1	KRH18583, KRH12713, KRG93402	KEH24927, KEH16184	ONI19418	KAF7819630.1, KAF7802874.1	Vitvi14g01821_P001
N0.HOG0001122	NPAL_000179_R1	XP_028783022.1, XP_028797824.1, XP_028782523.1, XP_028780389.1, XP_028782525.1	XP_054786533.1, XP_054801478.1	KAI4352660.1, KAI4346458.1	KRH34676, KRG92108	KEH43331	ONI08455, ONI08456	KAF7811662.1, KAF7820202.1	Vitvi10g01478_P001
N0.HOG0001123	NPAL_009148_R1	XP_028791183.1, XP_028802971.1	XP_054793087.1, XP_054818534.1	KAI4316754.1, KAI4316751.1	KRH61237, KRH51938	KEH18623, KEH18625, AES73938, AES73135, KEH31018, KEH31017, AES68894, KEH37714, KEH37717, AES68818, KEH35800, KEH29562, AES70102, AES73240, KEH19481, AES73224, AES73226, AES73228, AES73236, AES75556, AES90582, KEH20250, AES73237, KEH35797, AES73233, AES73132, AES73184, AES73939, KEH37731, KEH35737, AES73225, AES68828, KEH33051	ONI32835, ONI32836	KAF7817529.1, KAF7817530.1	Vitvi18g00852_P001
N0.HOG0001127	NPAL_012060_R1, NPAL_019239_R1	XP_028762778.1, XP_028802402.1	XP_054825535.1, XP_054808818.1	KAI4327031.1	KRH03997, KRH57266	KEH31691	ONI06890	KAF7828333.1, KAF7810228.1	Vitvi02g00427_P001
N0.HOG0001128	NPAL_019626_R1	XP_028801171.1, XP_028801170.1, XP_028801173.1	XP_054779603.1, XP_054779605.1, XP_054780058.1, XP_054782001.1, XP_054780718.1, XP_054782163.1, XP_054780254.1					KAF7844699.1
N0.HOG0001129	NPAL_017483_R1	XP_028769048.1	XP_054785066.1	KAI4356859.1, KAI4354949.1	KRH40554, KRH00625, RCW19326, KRH65189	AES80025, KEH19008, KEH19011	ONI22785	KAF7825969.1	Vitvi15g00774_P002
N0.HOG0001130	NPAL_019979_R1, NPAL_017830_R1	XP_028756300.1, XP_028789780.1, XP_028778741.1	XP_054780850.1	KAI4355510.1, KAI4329152.1	KRH65720, KRH44150, KRH10013, KRH23315, KRH47117, KRH44145	KEH18351	ONI15551	KAF7814141.1	Vitvi09g00184_P001
N0.HOG0001131	NPAL_007626_R1	XP_028751616.1	XP_054805749.1	KAI4344515.1, KAI4335295.1	KRH19175, KRH12398, KRH37393	KEH32522, KEH37479	ONH97774	KAF7837891.1	Vitvi11g01322_P001
N0.HOG0001132	NPAL_003024_R1	XP_028765549.1	XP_054816121.1, XP_054792222.1, XP_054803448.1	KAI4350291.1	KRH67497, KRG95786, KRH32260, KRH19646	AES81663, KEH42442	ONH93086	KAF7818489.1, KAF7804582.1	Vitvi07g00719_P001
N0.HOG0001133	NPAL_016309_R1	XP_028753046.1, XP_028777276.1, XP_028799551.1, XP_028779349.1, XP_028777281.1, XP_028777277.1, XP_028761067.1, XP_028777280.1, XP_028799556.1, XP_028779700.1, XP_028779708.1, XP_028794345.1, XP_028779702.1, XP_028760916.1, XP_028777279.1, XP_028799570.1, XP_028772717.1, XP_028753045.1, XP_028753043.1, XP_028792417.1, XP_028777278.1, XP_028779710.1, XP_028779704.1, XP_028760939.1	XP_054817875.1, XP_054794733.1, XP_054819905.1, XP_054819296.1, XP_054820082.1, XP_054817687.1, XP_054776259.1, XP_054817516.1, XP_054818227.1, XP_054818756.1, XP_054817450.1, XP_054791479.1, XP_054819582.1, XP_054817448.1, XP_054816959.1, XP_054790314.1, XP_054794824.1	KAI4344184.1		AES86551, KEH20413			Vitvi17g01184_P001, Vitvi04g00564_P001
N0.HOG0001134	NPAL_019196_R1, NPAL_020722_R1, NPAL_019197_R1, NPAL_019198_R1, NPAL_020326_R1	XP_028804770.1, XP_028753331.1, XP_028776838.1, XP_028776837.1, XP_028790528.1, XP_028767353.1, XP_028808753.1, XP_028804768.1, XP_028753330.1, XP_028764626.1, XP_028753340.1, XP_028793576.1, XP_028804767.1, XP_028755034.1, XP_028769696.1	XP_054782618.1, XP_054820659.1, XP_054781880.1, XP_054781881.1		KRH48292, KRH00312, KRH49444, KRH00313, KRH66165, KRH75893, KRH75895	KEH38645, KEH37300, AES86957, AES86942, AES86946, AES86940, KEH28908, AES86948, AES97167, AES86945, KEH28909, AES86966		KAF7845301.1, KAF7845302.1, KAF7845304.1, KAF7845303.1
N0.HOG0001138	NPAL_014794_R1	XP_028763019.1	XP_054787839.1	KAI4295954.1	KRH11483	KEH36925	ONI09886	KAF7811201.1	Vitvi10g00050_P001, Vitvi10g01613_P001
N0.HOG0001139	NPAL_022445_R1, NPAL_009946_R1, NPAL_009945_R1, NPAL_022444_R1, NPAL_009948_R1, NPAL_009947_R1, NPAL_022446_R2, NPAL_009944_R4	XP_028758101.1, XP_028753016.1, XP_028753015.1, XP_028753017.1, XP_028753007.1, XP_028793043.1, XP_028753010.1, XP_028753012.1, XP_028753014.1	XP_054819125.1, XP_054819636.1, XP_054819332.1, XP_054817682.1	KAI4305781.1, KAI4308356.1, KAI4305111.1	KRG89893, KRH73392, KRH14747, KRH73391	AES71627, AES99930, AES99916, AES99906	ONI18395	KAF7831580.1, KAF7815373.1	Vitvi12g00415_P001
N0.HOG0001142	NPAL_001404_R1, NPAL_001406_R1	XP_028758219.1, XP_028758218.1	XP_054783695.1, XP_054783724.1	KAI4300139.1, KAI4300140.1, KAI4349279.1, KAI4349278.1	KRH19714, KRH32309, KRH11708, KRH36708	KEH42380, AES64691, AET04383
N0.HOG0001143	NPAL_019214_R1, NPAL_012091_R1, NPAL_015580_R1	XP_028807189.1, XP_028767433.1, XP_028806206.1	XP_054810666.1, XP_054823476.1, XP_054788966.1	KAI4315401.1, KAI4326973.1, KAI4351738.1, KAI4347550.1	KRH77527, KRH27939, KRH41156, KRH35309, KRG91521	AES94064, AET05009	ONI00319, ONI23028, ONI25308	KAF7828288.1	Vitvi16g01026_P001
N0.HOG0001145	NPAL_002820_R1	XP_028781897.1	XP_054801035.1	KAI4301480.1, KAI4349721.1	KRH31822, KRH69237	AES82168			Vitvi07g00393_P001
N0.HOG0001151	NPAL_002400_R1, NPAL_019698_R1, NPAL_019697_R1, NPAL_002401_R2	XP_028793541.1, XP_028780934.1, XP_028780920.1, XP_028772031.1, XP_028789403.1, XP_028793543.1, XP_028780922.1, XP_028803591.1	XP_054779445.1, XP_054791420.1, XP_054819003.1, XP_054777708.1, XP_054777707.1, XP_054775953.1	KAI4349937.1, KAI4323898.1, KAI4323900.1, KAI4323901.1, KAI4323902.1, KAI4332029.1, KAI4332028.1, KAI4301749.1	KRG92916, KRG96774, KRG96773, KRG96772, KRG96771, KRH68486	AES86315, AES82453, AES82461, AES82463, AES82462, KEH24503, AES82420, KEH24510, AES82460, AES82458, AES82459		KAF7811319.1, KAF7817933.1	Vitvi14g00152_P001
N0.HOG0001152	NPAL_020572_R1	XP_028765303.1, XP_028769672.1, XP_028765321.1, XP_028769670.1, XP_028765322.1, XP_028769669.1, XP_028769694.1, XP_028765361.1, XP_028765318.1, XP_028765325.1, XP_028765359.1, XP_028765308.1, XP_028769673.1	XP_054780832.1, XP_054780808.1, XP_054781510.1, XP_054780823.1, XP_054780825.1, XP_054782255.1, XP_054785796.1, XP_054781663.1, XP_054780826.1, XP_054780361.1, XP_054789892.1	KAI4354170.1, KAI4308306.1, KAI4308308.1		KEH38630, AES77958, AET01361, AET01360, AES77670, AET01356, KEH16927, AET01334, KEH18640, AET01331, AET01333, KEH26310, KEH18061, KEH40552, AET01322, AET01321, AES77957		KAF7815043.1
N0.HOG0001153	NPAL_019634_R1	XP_028801142.1, XP_028785889.1	XP_054803375.1	KAI4346999.1	KRH52605	KEH22234	ONI19511	KAF7801530.1	Vitvi14g01797_P001
N0.HOG0001154	NPAL_021337_R1	XP_028790891.1, XP_028778316.1	XP_054822160.1	KAI4336122.1	KRH54420, KRH63504	KEH35389	ONI08403		Vitvi17g04229_P001, Vitvi17g00781_P001, Vitvi17g00783_P001
N0.HOG0001156	NPAL_021685_R1, NPAL_008868_R1, NPAL_008867_R1	XP_028773728.1, XP_028802293.1, XP_028754026.1	XP_054822044.1	KAI4344366.1, KAI4335470.1	KRH54994, KRH63141	KEH38064	ONI27598	KAF7806596.1	Vitvi11g00965_P001
N0.HOG0001157	NPAL_016308_R1	XP_028779698.1, XP_028779697.1, XP_028779709.1, XP_028794341.1	XP_054790358.1, XP_054819425.1, XP_054816361.1	KAI4323176.1, KAI4323175.1	KRH13676, KRH43777, KRH43772, KRH43771, KRH43776, KRH13677, KRH43793, KRH13678, KRH43773, KRH13679, KRH43770, KRH17611	AES90431, AES66448, AES66449, AES96855, KEH41017, KEH41015, AES66446, KEH35162	ONI17937, ONI17939, ONI02227, ONI02225, ONI02226, ONI02229, ONI02228, ONI02224, ONI02230	KAF7815216.1	Vitvi03g01197_P001, Vitvi03g01202_P001, Vitvi03g01198_P001, Vitvi03g04464_P002, Vitvi03g04462_P001, Vitvi19g04514_P001
N0.HOG0001158	NPAL_012055_R1	XP_028762748.1, XP_028787848.1	XP_054823108.1		KRH04005, KRH57279, KRH57281, KRH04006	KEH31683	ONI06859	KAF7828339.1	Vitvi02g00442_P001
N0.HOG0001159	NPAL_012054_R1, NPAL_012053_R1	XP_028762752.1, XP_028787845.1, XP_028787847.1, XP_028762747.1	XP_054823407.1, XP_054824028.1		KRH27990, KRH77447, KRH27991, KRH77446	AES94148, AES94149, AES94150, AES94154, AES94156, AES94159, AES94143, AES94153	ONI06854, ONI06851, ONI06853, ONI06852, ONI06850, ONI06849, ONI06856, ONI06855, ONI06848		Vitvi02g01412_P001, Vitvi02g00443_P001, Vitvi02g01413_P001
N0.HOG0001168	NPAL_015994_R1	XP_028803319.1, XP_028782318.1	XP_054814821.1	KAI4296036.1, KAI4298806.1	KRH36586		ONI09731	KAF7803863.1	Vitvi10g00230_P001
N0.HOG0001169	NPAL_004740_R1	XP_028805220.1	XP_054797077.1	KAI4308515.1			ONI18128	KAF7833087.1	Vitvi12g00713_P001
N0.HOG0001172	NPAL_007742_R1	XP_028751516.1	XP_054806452.1	KAI4334924.1	KRH11995, KRH37027		ONI28135	KAF7837758.1	Vitvi07g00384_P004, Vitvi05g00081_P002
N0.HOG0001173	NPAL_014180_R1	XP_028797496.1, XP_028753219.1, XP_028800862.1, XP_028800851.1, XP_028792212.1	XP_054779223.1, XP_054792908.1, XP_054804178.1, XP_054800184.1	KAI4296310.1, KAI4296309.1, KAI4300002.1, KAI4300001.1, KAI4299999.1, KAI4299049.1, KAI4296308.1, KAI4300000.1	KRH76566, KRH28884, KRH58337, KRH42212, KRH58338, KRH42213	KEH31258, KEH31260, KEH31259, KEH31261	ONI04608	KAF7842648.1, KAF7842647.1	Vitvi12g01617_P001, Vitvi12g01616_P001, Vitvi12g01615_P001
N0.HOG0001175	NPAL_010682_R1, NPAL_010683_R1	XP_028782994.1, XP_028761669.1, XP_028807871.1, XP_028782997.1	XP_054814968.1, XP_054811760.1	KAI4332129.1, KAI4322685.1, KAI4322686.1, KAI4322683.1, KAI4322684.1, KAI4322682.1, KAI4333954.1, KAI4322681.1, KAI4322680.1	KRH25595, KRH55950, KRH22376, KRH26957, KRH22377	KEH39141, KEH39110	ONI12745	KAF7805939.1, KAF7805938.1	Vitvi10g04322_P001
N0.HOG0001178	NPAL_008058_R1	XP_028786548.1, XP_028773450.1	XP_054807299.1	KAI4346172.1, KAI4338267.1	KRG90219	KEH41273	ONI26095	KAF7837328.1	Vitvi05g01046_P001
N0.HOG0001179	NPAL_017444_R1	XP_028773102.1, XP_028796897.1	XP_054783633.1	KAI4356436.1	KRG99810, KRH46773	AES79187
N0.HOG0001180	NPAL_013953_R1, NPAL_004531_R1	XP_028759286.1, XP_028784374.1, XP_028803254.1	XP_054777775.1	KAI4306375.1, KAI4296963.1	KRH11727, KRH36720, KRH50475, KRG89410	AES90040, AES64702	ONI11490	KAF7801368.1	Vitvi01g00136_P001
N0.HOG0001181	NPAL_017445_R1	XP_028773086.1, XP_028796899.1	XP_054785356.1	KAI4356435.1		AES87187	ONH92963	KAF7825716.1	Vitvi07g00825_P001
N0.HOG0001183	NPAL_017612_R1, NPAL_020182_R1	XP_028794712.1, XP_028770314.1, XP_028791946.1		KAI4355192.1, KAI4328879.1	KRH68878		ONI23347		Vitvi15g01019_P001
N0.HOG0001186	NPAL_012170_R1	XP_028787696.1, XP_028774848.1	XP_054825757.1	KAI4326853.1		KEH21189	ONI25500	KAF7828169.1	Vitvi16g01191_P001
N0.HOG0001187	NPAL_004340_R1, NPAL_004341_R1, NPAL_018423_R1	XP_028794146.1, XP_028767142.1, XP_028785297.1	XP_054794487.1, XP_054800141.1, XP_054800609.1, XP_054800416.1, XP_054795657.1, XP_054810319.1	KAI4299741.1	KRH38154, KRH18416, KRH38192, KRG90691, KRG90690	AES62834, AET05311, KEH40796, AES70700, AES70706, AES70704, AES70703, AES70699, AES70701, AES70702, AES70694, AES70698	ONI36289, ONH96646, ONH96651, ONH96650, ONH91716, ONH94915, ONH94993, ONH94990, ONH96653, ONI16185, ONH96654	KAF7803593.1, KAF7808621.1, KAF7808620.1, KAF7820010.1
N0.HOG0001188	NPAL_003263_R1, NPAL_001664_R1	XP_028784881.1, XP_028787857.1, XP_028777685.1, XP_028789857.1	XP_054801977.1, XP_054809083.1	KAI4348853.1, KAI4300602.1	KRH72128, KRH32889, KRG96293, KRH68038	KEH41846, KEH24277, KEH24281	ONH95809	KAF7804210.1, KAF7818880.1	Vitvi08g00298_P001
N0.HOG0001189	NPAL_001670_R1, NPAL_003268_R1	XP_028784902.1	XP_054783642.1, XP_054800233.1	KAI4300613.1, KAI4348845.1	KRH32931, KRH34984	KEH41799	ONH95765	KAF7818888.1, KAF7804200.1	Vitvi08g00221_P001
N0.HOG0001190	NPAL_015012_R2	XP_028799390.1	XP_054786438.1	KAI4351239.1	KRH33394, KRG90146	AES60158	ONI21604	KAF7811468.1	Vitvi13g04335_P002
N0.HOG0001191	NPAL_009246_R1, NPAL_005084_R1, NPAL_005086_R1, NPAL_005087_R1, NPAL_005082_R1, NPAL_009245_R1	XP_028768909.1, XP_028792427.1, XP_028804900.1, XP_028804898.1, XP_028804904.1, XP_028804887.1	XP_054790565.1, XP_054793824.1, XP_054797593.1, XP_054799088.1, XP_054793825.1	KAI4315931.1, KAI4305396.1, KAI4305397.1, KAI4315929.1	KRH30169, KRH17101, KRH17103, KRH72746, KRH72747, KRH17106	AES69559, AES69555, AES98789, AES98994, AES98790	ONH99767	KAF7816165.1, KAF7833802.1, KAF7816164.1, KAF7816162.1, KAF7816163.1	Vitvi06g04226_P001, Vitvi06g00714_P001, Vitvi06g00709_P001, Vitvi06g01763_P001, Vitvi06g01762_P001, Vitvi06g00708_P001, Vitvi06g00715_P001
N0.HOG0001192	NPAL_020506_R1, NPAL_020505_R1	XP_028794520.1, XP_028783441.1, XP_028794522.1, XP_028783444.1	XP_054781205.1	KAI4354466.1			ONH89818, ONH92997, ONH93000, ONH92999, ONH93001		Vitvi18g01223_P001
N0.HOG0001194	NPAL_018147_R1, NPAL_008568_R1, NPAL_008569_R1, NPAL_006329_R1	XP_028754151.1, XP_028781613.1, XP_028794962.1, XP_028757627.1	XP_054788889.1, XP_054792225.1, XP_054816182.1, XP_054816216.1, XP_054793746.1	KAI4307179.1, KAI4337917.1	KRH15944, KRH64550, KRH53384, KRH18052	AES72385, AES72380, KEH35412	ONH89820, ONH89826, ONH89822	KAF7816752.1	Vitvi18g01226_P001
N0.HOG0001195	NPAL_008544_R1	XP_028790700.1		KAI4357058.1, KAI4357045.1, KAI4357047.1, KAI4357053.1, KAI4357057.1, KAI4357054.1, KAI4357052.1, KAI4357046.1, KAI4357041.1, KAI4357040.1, KAI4357060.1, KAI4357059.1, KAI4356000.1, KAI4323438.1, KAI4323445.1, KAI4307568.1, KAI4356001.1, KAI4353082.1, KAI4353084.1, KAI4332952.1, KAI4313379.1, KAI4350345.1	KRH18621, KRG89744, KRH46097, KRH46095, KRG98872, KRH46094, KRG98873, KRH46099, KRG98999	AES86688, AES65694, AES70178, AES70179, AES69288		KAF7819268.1, KAF7819269.1, KAF7819270.1	Vitvi11g00735_P001, Vitvi11g00742_P001, Vitvi11g00730_P001, Vitvi11g04184_P001
N0.HOG0001196	NPAL_003630_R1	XP_028771771.1		KAI4333606.1, KAI4308629.1, KAI4353734.1, KAI4308630.1, KAI4348282.1	KRH15368, KRH05679, KRH07014, KRH07011, KRH07010	AES97784, AES97786, AES97807, KEH17399, KEH17401	ONI33593	KAF7817496.1, KAF7830620.1	Vitvi18g00787_P001
N0.HOG0001199	NPAL_012772_R1, NPAL_012773_R1, NPAL_012776_R1, NPAL_012774_R1, NPAL_012775_R1, NPAL_012781_R1, NPAL_012782_R1, NPAL_012783_R1	XP_028803430.1, XP_028803434.1, XP_028803428.1, XP_028803431.1, XP_028803433.1, XP_028803463.1, XP_028803442.1, XP_028803443.1	XP_054822967.1, XP_054824836.1, XP_054775956.1, XP_054823227.1, XP_054823264.1, XP_054823054.1, XP_054775762.1, XP_054776024.1	KAI4357908.1, KAI4314010.1, KAI4357907.1, KAI4314008.1, KAI4314009.1, KAI4357905.1, KAI4357906.1	KRH71102	AES96320, AES96324, KEH27766, AES96318, AES96325	ONI31234, ONI31237, ONI31236, ONI31235	KAF7808960.1, KAF7827894.1	Vitvi01g00189_P001, Vitvi01g00188_P001
N0.HOG0001200	NPAL_019040_R1, NPAL_018889_R1, NPAL_018945_R1	XP_028783367.1, XP_028762090.1, XP_028786818.1	XP_054792118.1, XP_054808739.1, XP_054808965.1, XP_054792114.1, XP_054809881.1, XP_054791975.1, XP_054823155.1, XP_054824775.1	KAI4328511.1, KAI4328421.1, KAI4314172.1, KAI4328424.1, KAI4348015.1	KRH45892, KRG99102, KRG99094, KRG99100, KRH74985, KRH70846	KEH19750, KEH17283, AET02843, AES96955	ONI25459		Vitvi16g01979_P001, Vitvi16g01978_P001, Vitvi14g01702_P001
N0.HOG0001201	NPAL_017591_R1	XP_028769289.1, XP_028789388.1		KAI4355121.1, KAI4352947.1			ONI23257, ONI23277		Vitvi15g01050_P001, Vitvi15g01051_P001, Vitvi15g01637_P001, Vitvi15g01638_P001, Vitvi15g01636_P001
N0.HOG0001202	NPAL_012134_R1	XP_028774791.1, XP_028782980.1	XP_054824975.1	KAI4315460.1, KAI4326897.1	KRH41241, KRH59970	KEH21137	ONI07210	KAF7828227.1	Vitvi02g00032_P001
N0.HOG0001203	NPAL_020200_R1, NPAL_017573_R1, NPAL_017574_R1, NPAL_017575_R1	XP_028785566.1, XP_028770450.1, XP_028769308.1, XP_028789338.1, XP_028769303.1, XP_028769302.1, XP_028789337.1, XP_028769305.1, XP_028789339.1	XP_054781491.1, XP_054795583.1, XP_054784729.1, XP_054784596.1, XP_054783940.1, XP_054784629.1	KAI4355144.1, KAI4328837.1, KAI4328836.1	KRH48058, KRH06585, KRH40379, KRH00855	KEH18801, AET01823, AES80302	ONI23238	KAF7826098.1, KAF7826099.1	Vitvi15g01093_P001
N0.HOG0001205	NPAL_008831_R1	XP_028782992.1, XP_028779786.1, XP_028779778.1, XP_028779781.1, XP_028779784.1, XP_028782987.1, XP_028782984.1, XP_028782993.1, XP_028779779.1, XP_028802208.1, XP_028755002.1, XP_028754727.1	XP_054783136.1, XP_054783057.1, XP_054782504.1, XP_054785009.1, XP_054788984.1, XP_054788983.1	KAI4328972.1, KAI4355299.1, KAI4352193.1, KAI4316129.1	KRG97232, KRH68956, KRH04907	AES93614, KEH40279, KEH40276, KEH41492	ONI33865	KAF7843872.1	Vitvi04g00318_P001
N0.HOG0001207	NPAL_008081_R1, NPAL_008082_R1, NPAL_008084_R1	XP_028793412.1, XP_028773533.1, XP_028773538.1, XP_028773532.1	XP_054820311.1, XP_054791756.1, XP_054806998.1, XP_054805064.1	KAI4345639.1, KAI4317834.1	KRH68698, KRG96937, KRG91324, KRH27639	AES61285, KEH43875, AES93681	ONI04765, ONI26269	KAF7817849.1, KAF7837302.1	Vitvi14g02645_P001, Vitvi14g02647_P001, Vitvi14g04165_P001, Vitvi14g00405_P001, Vitvi14g00404_P004, Vitvi14g00407_P001
N0.HOG0001208	NPAL_017087_R1, NPAL_017084_R1, NPAL_011137_R1, NPAL_011066_R1, NPAL_011067_R1	XP_028795691.1, XP_028795593.1, XP_028787491.1, XP_028795592.1, XP_028800408.1, XP_028768299.1, XP_028801607.1, XP_028798185.1, XP_028801606.1	XP_054784620.1, XP_054784826.1, XP_054784884.1, XP_054784678.1, XP_054812290.1, XP_054812668.1	KAI4354237.1, KAI4324163.1, KAI4324160.1, KAI4331752.1	KRG99627, KRH46629, KRH23756, KRH44933	KEH22573, AES87874, AES87868, AES87879, KEH29291, KEH29278	ONH92788, ONH92783, ONH92784, ONH92773, ONH92781	KAF7825851.1, KAF7836439.1	Vitvi07g04330_P001, Vitvi07g04329_P001, Vitvi07g01104_P001, Vitvi07g01108_P001
N0.HOG0001210	NPAL_000471_R1, NPAL_000472_R1	XP_028804284.1, XP_028791180.1, XP_028804285.1	XP_054798902.1, XP_054790688.1, XP_054790689.1, XP_054808691.1	KAI4351171.1, KAI4351178.1, KAI4351182.1, KAI4351180.1, KAI4351179.1, KAI4351181.1	KRH71024, KRH75156, KRH75157, KRH75159, KRH75183	KEH17537, KEH17536, KEH30561, KEH38558	ONI24902, ONI35473, ONI35470, ONI17226, ONI24900, ONH89487, ONH94333, ONH89485, ONI01207, ONI01208, ONI01209, ONI01210, ONH95210, ONI24899, ONI17264, ONI24901	KAF7822425.1	Vitvi16g00273_P001, Vitvi16g00265_P001, Vitvi16g00268_P001, Vitvi16g00272_P001
N0.HOG0001211	NPAL_005154_R1, NPAL_003697_R2, NPAL_003695_R1	XP_028754203.1, XP_028754195.1, XP_028778653.1, XP_028793128.1, XP_028793123.1, XP_028778650.1, XP_028793127.1, XP_028771088.1	XP_054798602.1, XP_054796769.1, XP_054797559.1, XP_054797616.1, XP_054797615.1, XP_054797406.1, XP_054799953.1, XP_054804249.1, XP_054797833.1, XP_054797830.1, XP_054814174.1	KAI4352683.1, KAI4352684.1, KAI4352686.1, KAI4351499.1, KAI4351500.1	KRG93399, KRH18585, KRH18587, KRH18579, KRG93398	KEH24918, KEH16188, KEH24914, KEH24926, KEH16187, KEH24915, KEH34494, KEH34496, AES74543	ONI20503, ONI19424, ONI19419	KAF7802872.1
N0.HOG0001212	NPAL_009882_R1	XP_028795702.1, XP_028795705.1, XP_028795707.1, XP_028795700.1, XP_028795706.1, XP_028801363.1, XP_028795708.1, XP_028805405.1, XP_028786513.1, XP_028805404.1	XP_054824868.1, XP_054823904.1, XP_054817789.1		KRG93736	KEH25177, KEH16821, KEH16824, KEH16822, KEH16828, KEH25160, KEH25175, KEH25166, KEH25169, KEH25171, KEH25164, KEH25165, KEH25172, KEH25161, KEH25170, KEH25167, KEH25162, KEH25168, KEH25174, KEH25163, KEH25173, KEH25176, KEH25182, KEH16826, KEH16823, KEH25183, KEH25178, KEH16825, KEH25184		KAF7801458.1
N0.HOG0001215	NPAL_009983_R1	XP_028770136.1, XP_028770130.1, XP_028760234.1, XP_028770137.1, XP_028773805.1, XP_028773801.1, XP_028770140.1, XP_028800314.1, XP_028787990.1, XP_028782175.1, XP_028800319.1, XP_028786361.1, XP_028782184.1, XP_028787996.1, XP_028790393.1, XP_028760276.1, XP_028773804.1, XP_028800335.1, XP_028770129.1, XP_028770132.1, XP_028787993.1, XP_028787994.1, XP_028800336.1, XP_028800316.1, XP_028800337.1,…	XP_054820069.1, XP_054818503.1, XP_054818238.1, XP_054818145.1, XP_054818232.1, XP_054802692.1, XP_054817566.1					KAF7815790.1
N0.HOG0001220	NPAL_003924_R1, NPAL_013357_R1	XP_028764900.1, XP_028764020.1, XP_028755814.1, XP_028783862.1	XP_054800685.1, XP_054778186.1	KAI4295345.1, KAI4295349.1, KAI4295348.1, KAI4295343.1	KRH59046, KRH11099, KRH21147, KRH11100, KRH11102, KRH11101, KRH55870	AET04354, KEH36669, KEH36666, KEH36671, KEH36672, KEH36667, KEH36664, KEH36662, KEH36676, AES69157	ONI10834, ONI10833, ONI10837	KAF7803242.1, KAF7803245.1	Vitvi09g01394_P001, Vitvi09g01986_P001, Vitvi09g04582_P001, Vitvi09g01395_P001
N0.HOG0001221	NPAL_019503_R1, NPAL_019501_R1, NPAL_019500_R1, NPAL_019502_R1, NPAL_019504_R1, NPAL_013693_R1, NPAL_014608_R1	XP_028781831.1, XP_028760508.1, XP_028760506.1, XP_028781817.1, XP_028760509.1, XP_028781852.1, XP_028760507.1, XP_028767645.1, XP_028794017.1, XP_028781161.1	XP_054790277.1, XP_054808207.1, XP_054809544.1, XP_054790278.1, XP_054779174.1, XP_054790879.1, XP_054787525.1	KAI4298473.1, KAI4354335.1, KAI4354337.1, KAI4354340.1, KAI4354341.1, KAI4354333.1, KAI4354334.1, KAI4354332.1, KAI4354339.1, KAI4354336.1, KAI4295667.1	KRH28451, KRH77017, KRH50323	AES90124	ONH91660	KAF7840823.1, KAF7810984.1	Vitvi07g01723_P001, Vitvi03g00524_P001
N0.HOG0001222	NPAL_014758_R1, NPAL_014759_R1	XP_028762985.1	XP_054787112.1, XP_054791210.1	KAI4295883.1	KRH11419	KEH36840	ONI09978, ONI09983	KAF7811156.1	Vitvi10g00109_P001, Vitvi10g01644_P001
N0.HOG0001223	NPAL_014760_R1	XP_028762956.1	XP_054785514.1	KAI4333544.1, KAI4333546.1, KAI4298675.1, KAI4298677.1, KAI4298676.1			ONI09977		Vitvi10g00107_P001
N0.HOG0001224	NPAL_016700_R1, NPAL_010575_R1	XP_028785624.1, XP_028808438.1, XP_028751774.1	XP_054814969.1, XP_054816032.1, XP_054811046.1	KAI4334100.1, KAI4322551.1	KRH26788, KRH56125	AES67243, AES88111	ONI18466	KAF7823135.1, KAF7805801.1	Vitvi12g04155_P001, Vitvi12g02411_P001, Vitvi12g02409_P001, Vitvi12g00506_P001
N0.HOG0001227	NPAL_007621_R1	XP_028751575.1, XP_028751696.1	XP_054807087.1, XP_054807965.1	KAI4344522.1, KAI4335291.1, KAI4344521.1, KAI4297678.1, KAI4297680.1, KAI4297689.1, KAI4297687.1, KAI4297683.1, KAI4297691.1, KAI4297685.1, KAI4335292.1, KAI4344520.1	KRH12407, KRH37404, KRH02707, KRH19180, KRH19179, KRH02708, KRH37400	AES65435, KEH32513, KEH32514, AES65430	ONH97764, ONH97766	KAF7837896.1, KAF7837895.1	Vitvi07g00869_P001, Vitvi07g04222_P001, Vitvi07g04223_P001, Vitvi07g02355_P001, Vitvi07g00871_P001, Vitvi07g04221_P001, Vitvi07g04219_P001, Vitvi07g00874_P001, Vitvi07g04213_P001, Vitvi00g04856_P001, Vitvi07g04220_P001, Vitvi11g01371_P001
N0.HOG0001229	NPAL_000232_R1	XP_028782136.1, XP_028796940.1	XP_054816067.1, XP_054794930.1	KAI4351379.1, KAI4346338.1	KRH08523, KRH08522, KRH70183, KRH70184, KRH34875, KRG91899		ONI23881	KAF7811773.1, KAF7820133.1	Vitvi13g00605_P001
N0.HOG0001231	NPAL_001469_R1	XP_028776021.1, XP_028793119.1, XP_028776049.1	XP_054820115.1	KAI4349154.1, KAI4300272.1	KRG95980	AES81845			Vitvi08g01038_P001
N0.HOG0001232	NPAL_016859_R1, NPAL_010382_R1	XP_028757059.1, XP_028808046.1	XP_054815549.1, XP_054813659.1	KAI4322263.1, KAI4334401.1	KRH25011, KRH29919, KRH26410, KRH22889	AES88580, AES67486			Vitvi06g00281_P001
N0.HOG0001233	NPAL_002424_R1	XP_028780897.1	XP_054783459.1	KAI4301780.1, KAI4349968.1	KRH33913, KRG92877	AES61375	ONI04473	KAF7817904.1	Vitvi01g01468_P001, Vitvi01g01464_P001, Vitvi14g00217_P001
N0.HOG0001234	NPAL_020999_R1, NPAL_007671_R1	XP_028776482.1, XP_028787034.1, XP_028776590.1, XP_028784125.1, XP_028751650.1	XP_054822819.1, XP_054808030.1	KAI4317609.1, KAI4345435.1	KRH50875, KRH02238, KRH12126, KRH37126	AES91843, KEH15995	ONI28327		Vitvi05g00299_P001
N0.HOG0001235	NPAL_002870_R1	XP_028804264.1, XP_028775933.1	XP_054804174.1	KAI4301373.1, KAI4349631.1	KRH31905, KRH71548	KEH43233	ONH93841		Vitvi07g00273_P001
N0.HOG0001236	NPAL_018381_R1, NPAL_000908_R3, NPAL_013073_R1	XP_028767086.1, XP_028805500.1, XP_028791286.1, XP_028805488.1, XP_028791276.1, XP_028805483.1, XP_028805499.1, XP_028752613.1	XP_054809538.1, XP_054817282.1, XP_054776044.1	KAI4357443.1, KAI4313652.1, KAI4357446.1, KAI4357445.1, KAI4352073.1, KAI4347305.1, KAI4352072.1, KAI4357442.1, KAI4313648.1	KRH42504, KRH58599, KRH42508, KRH42507, KRH62742, KRH60572, KRH41877, KRH41878, KRH60577, KRG89260	AET05619, KEH16390	ONI31898, ONI31895, ONI09433, ONI09434, ONI31899	KAF7822156.1, KAF7822155.1, KAF7827537.1	Vitvi01g00539_P001
N0.HOG0001237	NPAL_012906_R1, NPAL_012905_R1, NPAL_019123_R1, NPAL_019126_R1, NPAL_019124_R1, NPAL_019125_R1	XP_028758161.1, XP_028758182.1, XP_028757786.1, XP_028757790.1, XP_028757851.1, XP_028757788.1, XP_028757782.1, XP_028757784.1, XP_028757781.1, XP_028757783.1, XP_028757827.1, XP_028757789.1	XP_054796009.1, XP_054824863.1, XP_054792794.1, XP_054825701.1, XP_054808695.1, XP_054808696.1, XP_054810367.1, XP_054794694.1, XP_054808694.1, XP_054794192.1	KAI4357712.1, KAI4357708.1, KAI4313842.1, KAI4313841.1, KAI4313847.1, KAI4313848.1, KAI4313843.1, KAI4313840.1		AES62823		KAF7827712.1, KAF7827713.1, KAF7827710.1, KAF7808805.1, KAF7808803.1, KAF7808802.1, KAF7808804.1
N0.HOG0001238	NPAL_008194_R2, NPAL_022155_R1	XP_028759838.1, XP_028801544.1, XP_028759505.1	XP_054795862.1, XP_054822075.1	KAI4334726.1	KRH41733, KRH60433	AET05445	ONI29192	KAF7837137.1	Vitvi05g01469_P001
N0.HOG0001239	NPAL_019223_R1	XP_028807184.1	XP_054808440.1, XP_054808434.1	KAI4326966.1, KAI4315408.1	KRH27931, KRH77533, KRH41160, KRH59862	AET04999	ONI07070	KAF7810272.1, KAF7828284.1	Vitvi02g00333_P001
N0.HOG0001240	NPAL_012094_R1, NPAL_012095_R1	XP_028784506.1, XP_028767431.1, XP_028784508.1, XP_028767432.1	XP_054775739.1, XP_054823382.1	KAI4326965.1	KRH27930, KRH41161	AET04995	ONI07073, ONI07071		Vitvi02g00332_P001
N0.HOG0001241	NPAL_021902_R1, NPAL_021900_R1	XP_028795182.1, XP_028795183.1, XP_028771631.1, XP_028795184.1, XP_028771629.1, XP_028771656.1, XP_028795181.1	XP_054820282.1, XP_054791217.1, XP_054820720.1, XP_054792667.1, XP_054791213.1, XP_054820719.1	KAI4345666.1, KAI4345665.1, KAI4345663.1, KAI4345664.1, KAI4345662.1, KAI4317872.1, KAI4345661.1, KAI4345668.1, KAI4345667.1, KAI4345670.1, KAI4345671.1, KAI4345669.1	KRG91329, KRG91303, KRH35499, KRG91330, KRG91332, KRH35498, KRG91304, KRH35500	AES80367, AES80368, AES80364, AES80372, AES80363, KEH43849	ONI26327, ONI26331	KAF7806877.1
N0.HOG0001246	NPAL_013352_R1	XP_028783314.1, XP_028783304.1, XP_028755754.1, XP_028783286.1, XP_028755755.1, XP_028783323.1, XP_028755779.1, XP_028755774.1, XP_028783159.1, XP_028783168.1, XP_028755780.1, XP_028783179.1, XP_028764696.1	XP_054776594.1, XP_054778190.1, XP_054804325.1	KAI4332437.1, KAI4332435.1, KAI4332444.1, KAI4332438.1, KAI4332442.1, KAI4332439.1, KAI4332445.1	KRH59040, KRH42928, KRH21193, KRH21190	AET04343, AET04344	ONI20903, ONH94425, ONI20904, ONI20905, ONI20902, ONI20906, ONI20901, ONH94422, ONH94420	KAF7840369.1, KAF7840368.1, KAF7821232.1, KAF7825265.1, KAF7803235.1
N0.HOG0001247	NPAL_022024_R1, NPAL_022023_R1, NPAL_022021_R1, NPAL_022031_R1, NPAL_022030_R1, NPAL_022032_R1	XP_028792230.1, XP_028762421.1, XP_028762436.1, XP_028762425.1, XP_028762429.1, XP_028792226.1, XP_028762405.1, XP_028767382.1	XP_054820532.1, XP_054821138.1, XP_054821142.1, XP_054820536.1, XP_054820522.1, XP_054820535.1, XP_054820538.1, XP_054821280.1, XP_054820221.1, XP_054821277.1	KAI4334823.1, KAI4334822.1, KAI4334824.1, KAI4344854.1	KRH45230, KRH55516, KRH55515	AES77919, AES77902, AES77917, KEH21872, AES77901	ONI29014, ONI29013, ONI29015, ONI29016	KAF7807237.1	Vitvi05g01336_P001, Vitvi05g01334_P001, Vitvi05g01337_P001
N0.HOG0001249	NPAL_020429_R1, NPAL_020428_R1, NPAL_020426_R1, NPAL_020423_R1, NPAL_020425_R1	XP_028783558.1, XP_028783582.1, XP_028783573.1, XP_028783615.1, XP_028783446.1, XP_028783617.1, XP_028783447.1	XP_054781636.1, XP_054781437.1, XP_054781488.1, XP_054781436.1	KAI4354610.1, KAI4354604.1, KAI4354608.1, KAI4354613.1, KAI4354605.1, KAI4354609.1, KAI4354606.1, KAI4354607.1, KAI4354603.1, KAI4354612.1, KAI4354611.1, KAI4354615.1, KAI4356555.1, KAI4356556.1, KAI4356557.1, KAI4356554.1, KAI4354614.1	KRH75773, KRH75775, KRG88782, KRG88783, KRH49247, KRH00103	KEH28951, KEH23065	ONI03596	KAF7845427.1	Vitvi08g01299_P001
N0.HOG0001256	NPAL_018186_R1, NPAL_014725_R1, NPAL_014731_R1, NPAL_014728_R1, NPAL_014721_R1, NPAL_014727_R1, NPAL_014730_R1, NPAL_014720_R1	XP_028754114.1, XP_028787871.1, XP_028806146.1, XP_028806134.1, XP_028787882.1	XP_054821752.1, XP_054787232.1	KAI4295816.1, KAI4295817.1, KAI4298619.1, KAI4331992.1	KRH35616, KRG91170	KEH43964	ONI02206, ONI02213	KAF7811116.1, KAF7811119.1, KAF7811117.1	Vitvi10g01181_P001, Vitvi15g00185_P001, Vitvi10g04213_P001, Vitvi10g04210_P001, Vitvi05g04413_P001, Vitvi10g04212_P001
N0.HOG0001257	NPAL_013634_R1				KRH35615, KRH35619, KRH35620	KEH43967, KEH40075, KEH43974, KEH43968, KEH43969			Vitvi10g02248_P001
N0.HOG0001259	NPAL_021836_R1, NPAL_011085_R1, NPAL_011077_R1, NPAL_007795_R2	XP_028794164.1, XP_028753569.1, XP_028792181.1, XP_028801580.1, XP_028801583.1, XP_028772268.1, XP_028794163.1, XP_028753570.1, XP_028788354.1, XP_028760125.1, XP_028760126.1, XP_028788351.1, XP_028760111.1	XP_054820734.1, XP_054820741.1, XP_054811324.1, XP_054820735.1, XP_054820742.1, XP_054791253.1, XP_054793243.1	KAI4335018.1	KRH11901, KRH17699, KRH36941	KEH32354, AES64944, AES64947, AES64943	ONI27951	KAF7806790.1, KAF7806791.1, KAF7806789.1, KAF7806785.1	Vitvi05g04028_P001
N0.HOG0001261	NPAL_013295_R1, NPAL_013296_R1, NPAL_013298_R1	XP_028782608.1, XP_028794998.1, XP_028769810.1, XP_028782605.1, XP_028782606.1, XP_028794999.1, XP_028794992.1, XP_028785073.1, XP_028799546.1, XP_028799538.1, XP_028785020.1, XP_028800091.1, XP_028794990.1, XP_028800093.1, XP_028760339.1, XP_028769818.1, XP_028799537.1, XP_028795001.1, XP_028794991.1, XP_028769812.1, XP_028782604.1, XP_028794996.1, XP_028769811.1, XP_028794993.1, XP_028769817.1,…	XP_054778204.1, XP_054778209.1, XP_054776504.1, XP_054779092.1, XP_054778720.1, XP_054778208.1, XP_054778207.1	KAI4298220.1	KRH07733, KRH11009, KRH55691	KEH36581, AES64023		KAF7840333.1
N0.HOG0001262	NPAL_009343_R1, NPAL_005368_R1	XP_028768766.1, XP_028784705.1, XP_028800578.1	XP_054817386.1, XP_054789668.1, XP_054798646.1	KAI4307697.1, KAI4299653.1	KRG97998, KRH17286, KRH72934	AES70904, AES99146	ONI14921, ONI14918	KAF7816302.1	Vitvi01g00568_P001, Vitvi04g00870_P001
N0.HOG0001263	NPAL_013060_R1, NPAL_000877_R1	XP_028752566.1, XP_028784242.1, XP_028805528.1	XP_054825391.1, XP_054782432.1	KAI4357371.1, KAI4313597.1, KAI4313599.1, KAI4313598.1, KAI4347334.1	KRH42468, KRH58569, KRH42467, KRH42466, KRH09492, KRH38971	KEH26808	ONI31928, ONI09469	KAF7822048.1	Vitvi17g01086_P001
N0.HOG0001265	NPAL_002769_R1, NPAL_002770_R1, NPAL_002771_R1	XP_028791397.1, XP_028792005.1, XP_028792006.1, XP_028791427.1, XP_028792007.1	XP_054800560.1, XP_054800006.1, XP_054800112.1	KAI4301583.1, KAI4349794.1, KAI4349793.1, KAI4301582.1, KAI4301581.1	KRH69155, KRH33635, KRH33634, KRH31737, KRH69156, KRG96592, KRH68326	AES61568, AES61570, AES82269, AES82270, AES82265, AES82264, AES82263, AET04422, AES81790, AES74116	ONI14714	KAF7804968.1, KAF7804969.1	Vitvi07g02254_P001, Vitvi07g04131_P001, Vitvi14g00035_P001
N0.HOG0001266	NPAL_012763_R1, NPAL_012767_R1, NPAL_012768_R1, NPAL_012765_R1, NPAL_012764_R1, NPAL_012766_R1	XP_028806051.1, XP_028803468.1, XP_028803470.1, XP_028806049.1, XP_028803461.1, XP_028803450.1, XP_028788681.1, XP_028788693.1, XP_028803447.1	XP_054775900.1, XP_054824838.1, XP_054823066.1, XP_054775763.1	KAI4314015.1, KAI4314016.1, KAI4357916.1, KAI4314014.1	KRH45407, KRH07462		ONI31230	KAF7827901.1, KAF7827900.1, KAF7827899.1, KAF7827906.1, KAF7827904.1, KAF7827903.1, KAF7827905.1	Vitvi13g04215_P001, Vitvi00g04683_P001, Vitvi10g04679_P001, Vitvi10g01482_P001, Vitvi10g02038_P001, Vitvi00g04684_P001, Vitvi10g02041_P001, Vitvi13g02082_P001, Vitvi10g01483_P001, Vitvi10g01505_P001
N0.HOG0001268	NPAL_018737_R1	XP_028785846.1, XP_028769397.1, XP_028754492.1, XP_028754510.1	XP_054792360.1, XP_054792938.1	KAI4328192.1, KAI4314364.1	KRH74550, KRH69613	KEH20181, KEH20182, KEH20178, AES72832, KEH20192, KEH20177, KEH20190, KEH20185, KEH20180, AES67452, KEH38532, AES96134	ONI30391	KAF7829329.1, KAF7809325.1	Vitvi01g00676_P001
N0.HOG0001269	NPAL_004767_R1, NPAL_022246_R1, NPAL_022244_R1	XP_028763394.1, XP_028794544.1, XP_028763082.1, XP_028795761.1	XP_054813735.1, XP_054812308.1		KRH23988			KAF7836538.1, KAF7836537.1	Vitvi06g04147_P001
N0.HOG0001270	NPAL_022242_R1, NPAL_004768_R1, NPAL_004766_R1	XP_028763380.1, XP_028763337.1, XP_028755346.1, XP_028755386.1, XP_028763369.1, XP_028778449.1, XP_028780764.1, XP_028778446.1, XP_028780763.1	XP_054813104.1, XP_054812714.1, XP_054792614.1, XP_054796822.1, XP_054796594.1, XP_054791993.1	KAI4322012.1	KRH23996, KRH23990, KRH23997, KRH23995	KEH17768, AES97127	ONI25954	KAF7833252.1	Vitvi06g01691_P001, Vitvi06g01690_P001, Vitvi06g01689_P001
N0.HOG0001271	NPAL_016218_R1, NPAL_016217_R1, NPAL_011414_R1, NPAL_011426_R1, NPAL_011413_R1, NPAL_011424_R1, NPAL_016219_R1	XP_028799765.1, XP_028799759.1, XP_028788806.1, XP_028798388.1, XP_028791304.1, XP_028774386.1, XP_028803259.1, XP_028774385.1, XP_028773396.1, XP_028799762.1	XP_054814697.1, XP_054791262.1, XP_054811749.1, XP_054816323.1	KAI4323322.1, KAI4323321.1, KAI4333226.1	KRH43669, KRH13778, KRH43596, KRH13836, KRH07720	KEH38307, AES92588, AES66088, AES66087, AES66091, AES66093	ONI20172, ONI20178, ONH93098	KAF7824460.1, KAF7835894.1, KAF7835883.1, KAF7835879.1	Vitvi13g01852_P001
N0.HOG0001272	NPAL_016051_R1, NPAL_016052_R1, NPAL_016053_R1, NPAL_016055_R1, NPAL_016050_R1, NPAL_019740_R1, NPAL_016047_R1, NPAL_016048_R1	XP_028770009.1, XP_028770008.1, XP_028770001.1, XP_028773129.1, XP_028770000.1, XP_028781034.1, XP_028770026.1, XP_028770025.1, XP_028773127.1, XP_028770011.1, XP_028770023.1, XP_028773125.1	XP_054817273.1, XP_054814211.1, XP_054814269.1, XP_054793079.1, XP_054817037.1, XP_054816652.1	KAI4323542.1, KAI4332999.1	KRH20735, KRH13390	AES68782, AET02309	ONI20821, ONI20812, ONI20814, ONI20819	KAF7825000.1, KAF7836191.1, KAF7824722.1	Vitvi13g01427_P001, Vitvi13g01425_P001, Vitvi13g04501_P001, Vitvi13g01423_P001
N0.HOG0001273	NPAL_019790_R1	XP_028791568.1, XP_028779164.1, XP_028766386.1, XP_028775360.1, XP_028766379.1, XP_028775349.1	XP_054782597.1, XP_054781165.1, XP_054781377.1	KAI4329349.1, KAI4355756.1	KRH23586, KRH09718, KRH47436, KRH44474, KRH47437	AES68164, AES86567	ONI16262		Vitvi09g00622_P001
N0.HOG0001276	NPAL_000502_R1, NPAL_000501_R1, NPAL_015694_R1, NPAL_015693_R1	XP_028793263.1, XP_028799900.1, XP_028799901.1, XP_028792032.1, XP_028799907.1, XP_028799906.1, XP_028791960.1, XP_028772208.1, XP_028763940.1, XP_028772178.1	XP_054790003.1, XP_054782690.1, XP_054790002.1, XP_054789563.1	KAI4352808.1, KAI4352805.1, KAI4352804.1, KAI4352806.1, KAI4352807.1, KAI4346576.1	KRH70220, KRH08577, KRH35020, KRG91756, KRH35021, KRG91755	AES63403, AES73286, KEH35751	ONI35886, ONI25895, ONI03159, ONH90330, ONH90328	KAF7820365.1, KAF7820578.1, KAF7820579.1, KAF7820362.1, KAF7812464.1
N0.HOG0001277	NPAL_002074_R1, NPAL_014812_R1, NPAL_014815_R1, NPAL_014814_R1, NPAL_014813_R1	XP_028772435.1, XP_028778527.1, XP_028778525.1, XP_028778526.1, XP_028769448.1, XP_028773852.1, XP_028773847.1, XP_028773872.1, XP_028773844.1, XP_028769474.1, XP_028773846.1, XP_028769449.1, XP_028769461.1, XP_028773845.1	XP_054790046.1, XP_054791830.1, XP_054802173.1, XP_054802178.1, XP_054802177.1, XP_054802175.1, XP_054803196.1, XP_054787882.1, XP_054795591.1, XP_054787337.1, XP_054787840.1	KAI4350578.1, KAI4350579.1	KRG94002, KRH07072, KRG94382	KEH25390, KEH17406, KEH17405	ONI19792, ONI19791	KAF7819477.1, KAF7811225.1	Vitvi14g01624_P003
N0.HOG0001278	NPAL_000695_R1, NPAL_017253_R1, NPAL_017252_R1, NPAL_017238_R1	XP_028806171.1, XP_028808641.1, XP_028768312.1, XP_028808640.1, XP_028768315.1, XP_028768314.1, XP_028808637.1, XP_028774658.1, XP_028808592.1	XP_054797586.1, XP_054779104.1, XP_054783432.1	KAI4353516.1, KAI4356121.1, KAI4353518.1, KAI4356122.1, KAI4353541.1	KRH65492, KRH76117, KRH65434, KRH40792, KRH00398, KRH76085, KRH65491	KEH29195, AES87463, AES87466, AES87497, AES87501, AES87546, AES87542, KEH29225	ONI03933, ONI03937, ONI22442	KAF7845241.1, KAF7825424.1	Vitvi08g00853_P001, Vitvi08g00854_P001
N0.HOG0001288	NPAL_013392_R1, NPAL_013423_R1, NPAL_013391_R1, NPAL_013421_R1, NPAL_013390_R1, NPAL_013422_R1, NPAL_013424_R1, NPAL_013420_R1, NPAL_013415_R1, NPAL_013419_R1, NPAL_013417_R1	XP_028754823.1, XP_028752295.1, XP_028754802.1, XP_028752194.1, XP_028754821.1, XP_028754841.1, XP_028754801.1, XP_028760686.1, XP_028754837.1, XP_028754836.1	XP_054777070.1, XP_054777071.1	KAI4298228.1, KAI4295399.1, KAI4295398.1, KAI4298231.1, KAI4295400.1	KRH45390, KRH46353, KRG98518	KEH34049, AES76629	ONI12689, ONI10921, ONI10922, ONI10923, ONI12691	KAF7803196.1, KAF7840432.1	Vitvi10g00734_P001, Vitvi10g00736_P001
N0.HOG0001291	NPAL_003985_R1, NPAL_013251_R1, NPAL_013250_R1, NPAL_013252_R1, NPAL_013243_R1, NPAL_013249_R1, NPAL_013253_R1, NPAL_013242_R1	XP_028782231.1, XP_028764701.1, XP_028774922.1, XP_028797286.1, XP_028774913.1, XP_028774923.1, XP_028797329.1, XP_028766498.1, XP_028797290.1	XP_054802488.1, XP_054779327.1, XP_054777918.1, XP_054776239.1, XP_054778638.1	KAI4296886.1, KAI4296887.1	KRH10997, KRH21299, KRH10995, KRH21302, KRH21309, KRH10993, KRH21306	AES63988, AES63987, AES63991	ONI10636, ONI10633, ONI10637, ONI10635	KAF7803349.1, KAF7827512.1, KAF7827510.1	Vitvi10g00555_P001
N0.HOG0001294	NPAL_005456_R1	XP_028791667.1, XP_028776195.1, XP_028776194.1, XP_028791666.1	XP_054797466.1, XP_054797465.1, XP_054797033.1, XP_054797034.1	KAI4299549.1, KAI4307605.1, KAI4299548.1				KAF7816417.1, KAF7816419.1, KAF7816420.1, KAF7812619.1, KAF7816416.1, KAF7816418.1, KAF7816415.1	Vitvi08g01235_P001, Vitvi13g00329_P001
N0.HOG0001295	NPAL_010288_R1	XP_028788409.1, XP_028775704.1, XP_028757150.1, XP_028807695.1	XP_054811119.1, XP_054816374.1	KAI4322122.1, KAI4334549.1	KRH10229, KRH23103, KRH31897, KRH24759, KRH29763	AES67641, AES88902	ONI00167	KAF7805434.1, KAF7823726.1	Vitvi06g00502_P001
N0.HOG0001296	NPAL_017405_R1	XP_028786483.1, XP_028773028.1	XP_054785281.1	KAI4354529.1, KAI4356492.1	KRG99997, KRH49133		ONI03465		Vitvi08g01232_P001
N0.HOG0001297	NPAL_005451_R1	XP_028776164.1	XP_054796714.1, XP_054791343.1	KAI4299552.1, KAI4307608.1	KRH30994, KRG97885	KEH34728	ONI24397	KAF7816425.1	Vitvi13g00326_P001
N0.HOG0001298	NPAL_005349_R2, NPAL_005350_R1, NPAL_005351_R1	XP_028800617.1	XP_054789627.1, XP_054789626.1, XP_054799383.1, XP_054789624.1, XP_054791949.1, XP_054789631.1, XP_054791948.1, XP_054789621.1	KAI4299682.1, KAI4299678.1, KAI4299679.1, KAI4299681.1, KAI4355927.1	KRG98027, KRG98029, KRH30813, KRH17253, KRH44683	AES70859, AES70857, AES99076, AES99079, AES99095, AES99084, AES99077, AES99078, AES99089, AES71536	ONI29566, ONI29560, ONI29572, ONI14857	KAF7816285.1, KAF7831175.1	Vitvi16g01193_P001, Vitvi16g01192_P001, Vitvi16g01194_P003, Vitvi16g01195_P002
N0.HOG0001299	NPAL_003124_R1	XP_028796955.1, XP_028775187.1	XP_054802758.1	KAI4300307.1, KAI4300311.1, KAI4300308.1, KAI4300309.1, KAI4349118.1, KAI4349119.1, KAI4300306.1, KAI4300310.1, KAI4349117.1	KRH32519, KRH19912, KRH32518, KRH32525, KRH19911, KRH32521, KRH32523, KRH32522, KRH32524, KRH19908, KRH32515, KRH19907, KRG96016, KRH67723, KRH19909, KRG96017, KRH67724	KEH42201, KEH42200, KEH42199, KEH42198, KEH42194, KEH42196, KEH42197, KEH24027	ONI02997	KAF7804428.1	Vitvi08g02133_P001, Vitvi08g00994_P001
N0.HOG0001300	NPAL_000197_R1	XP_028788965.1	XP_054784254.1, XP_054795252.1	KAI4351489.1, KAI4351492.1	KRH35990, KRG90771, KRH35988, KRG90773	AET00726, KEH44272, KEH44270, KEH44271, KEH44269	ONI23762	KAF7820184.1, KAF7820183.1, KAF7820182.1	Vitvi13g00677_P001, Vitvi13g00676_P001, Vitvi07g04323_P001, Vitvi13g04195_P001, Vitvi13g04191_P001, Vitvi13g00680_P001, Vitvi13g00683_P001
N0.HOG0001301	NPAL_003141_R1, NPAL_003143_R1	XP_028790189.1, XP_028789985.1, XP_028790192.1	XP_054800913.1, XP_054804440.1	KAI4349095.1, KAI4300337.1	KRG96037, KRH67757, KRG96038	KEH24041	ONH96405	KAF7804403.1	Vitvi08g01611_P001
N0.HOG0001302	NPAL_002842_R1	XP_028794911.1, XP_028781926.1	XP_054802094.1	KAI4301429.1, KAI4301428.1	KRG96454, KRH68202, KRH57574, KRG99009, KRH08466, KRH69278, KRH31859, KRH18707	KEH24390, AES61752	ONH93964, ONH93963		Vitvi14g00146_P001, Vitvi14g04045_P001, Vitvi14g02497_P001, Vitvi14g02495_P001, Vitvi14g02493_P001, Vitvi14g02494_P001, Vitvi14g02489_P001, Vitvi14g04040_P001, Vitvi14g04043_P001, Vitvi14g04042_P001, Vitvi14g02490_P001, Vitvi14g02491_P001, Vitvi14g02487_P001
N0.HOG0001305	NPAL_018762_R1	XP_028754449.1, XP_028774242.1		KAI4328274.1			ONI30441		Vitvi05g00170_P001, Vitvi05g00204_P001, Vitvi01g00714_P001
N0.HOG0001306	NPAL_002279_R1	XP_028771026.1, XP_028786193.1	XP_054822814.1	KAI4301545.1	KRG96564, KRH68302	AES82223	ONI27926, ONI14736	KAF7818100.1	Vitvi07g00457_P001
N0.HOG0001307	NPAL_017251_R1	XP_028808628.1, XP_028808624.1, XP_028768310.1	XP_054783240.1, XP_054810220.1, XP_054784328.1, XP_054785171.1, XP_054784863.1	KAI4353521.1, KAI4353519.1, KAI4353520.1	KRH40791, KRH00399, KRH65489	AES79783, AES79782, AES79785, KEH29224, KEH29223	ONI03897, ONI03907	KAF7825448.1	Vitvi08g00821_P001, Vitvi08g00822_P001
N0.HOG0001308	NPAL_009265_R1	XP_028768889.1	XP_054819339.1	KAI4305350.1	KRH72788, KRH17142, KRH30142, KRG98181	KEH34417	ONH99703	KAF7816206.1	Vitvi18g00475_P001, Vitvi18g00473_P001, Vitvi18g00474_P001, Vitvi18g00476_P001, Vitvi18g02592_P001, Vitvi06g00768_P001
N0.HOG0001309	NPAL_003151_R1, NPAL_014366_R1	XP_028796379.1, XP_028789964.1, XP_028796377.1, XP_028796378.1, XP_028789963.1, XP_028795737.1, XP_028791004.1	XP_054803045.1, XP_054778322.1	KAI4333352.1, KAI4305837.1, KAI4349083.1, KAI4349082.1, KAI4349081.1	KRH43800, KRH13659, KRH32585, KRH32571, KRH32586, KRH32576, KRH32578	AES80073, KEH38354, KEH42122, KEH42147, KEH42124, KEH42145, KEH42121, KEH42142, KEH42137, AES81924	ONI26782, ONI12048, ONI17244, ONI17194, ONI17192, ONI17193	KAF7804392.1, KAF7818677.1	Vitvi08g01585_P001
N0.HOG0001314	NPAL_012130_R1, NPAL_009546_R1, NPAL_005257_R1			KAI4347588.1, KAI4351651.1, KAI4326906.1			ONI07198		Vitvi16g01103_P001
N0.HOG0001316	NPAL_000656_R1	XP_028755943.1	XP_054803915.1	KAI4346716.1, KAI4352396.1	KRG93690, KRH18345, KRH45087, KRH01363	KEH25141, KEH21751	ONI18966	KAF7822381.1	Vitvi14g01350_P001
N0.HOG0001318	NPAL_018986_R1, NPAL_012728_R1	XP_028802030.1, XP_028803499.1	XP_054808431.1, XP_054823503.1	KAI4314062.1, KAI4358000.1	KRH75101, KRH70960	AES97146	ONI31060, ONI31062	KAF7827954.1	Vitvi01g01838_P001
N0.HOG0001319	NPAL_021468_R1	XP_028753764.1		KAI4335881.1, KAI4343994.1	KRH54738, KRH63176	KEH38142	ONI08925	KAF7838551.1, KAF7806281.1	Vitvi17g01440_P001
N0.HOG0001320	NPAL_003788_R1	XP_028796627.1	XP_054802580.1	KAI4352494.1, KAI4346653.1	KRH18404, KRG93627, KRH44990, KRH01262	AES77621	ONH94759, ONI19075	KAF7803057.1	Vitvi14g03099_P001
N0.HOG0001321	NPAL_021443_R1	XP_028753786.1	XP_054821187.1	KAI4335923.1	KRH56846, KRH03109	KEH31997		KAF7806243.1	Vitvi17g00682_P003
N0.HOG0001322	NPAL_012701_R1	XP_028803616.1, XP_028801743.1, XP_028803630.1, XP_028762001.1, XP_028785599.1	XP_054825559.1, XP_054809637.1	KAI4328527.1, KAI4314089.1	KRH75016, KRH70872	AES89990, AES96993	ONI30958, ONI08822	KAF7827989.1, KAF7809053.1	Vitvi01g00061_P001
N0.HOG0001323	NPAL_021570_R1, NPAL_001142_R1	XP_028753936.1, XP_028808198.1	XP_054821481.1, XP_054796286.1	KAI4344168.1, KAI4335684.1	KRH20145, KRH03664	AES91586	ONH98405	KAF7819693.1	Vitvi11g00506_P001
N0.HOG0001326	NPAL_001156_R1	XP_028806424.1	XP_054780992.1	KAI4347627.1, KAI4351595.1	KRG93494, KRH01126, KRH40135	KEH24967, AES77326	ONI19323	KAF7819671.1
N0.HOG0001327	NPAL_019004_R1	XP_028781528.1, XP_028761871.1, XP_028797237.1	XP_054810594.1	KAI4357945.1, KAI4337090.1, KAI4316579.1, KAI4346753.1	KRH54971, KRH15469	KEH15684, KEH15315	ONI31147, ONI33346, ONI18897, ONI18898	KAF7808985.1, KAF7806931.1, KAF7817413.1	Vitvi18g00615_P001
N0.HOG0001330	NPAL_009128_R1, NPAL_009125_R1, NPAL_014289_R1, NPAL_014288_R1, NPAL_009122_R1, NPAL_009124_R1, NPAL_009123_R1, NPAL_009126_R1	XP_028772561.1, XP_028772560.1		KAI4336969.1, KAI4336970.1, KAI4316712.1	KRH15350	AES59454, AES59455, AES59456, AES59459, AES59461, AES59462	ONI33627, ONI33628, ONI33626, ONI33625	KAF7817502.1, KAF7830632.1	Vitvi18g00801_P001, Vitvi18g00802_P001, Vitvi18g04192_P001, Vitvi18g04191_P001, Vitvi18g04190_P001
N0.HOG0001331	NPAL_010557_R1	XP_028808357.1, XP_028797092.1, XP_028808352.1, XP_028797154.1, XP_028808355.1, XP_028797142.1, XP_028797124.1, XP_028808333.1	XP_054814077.1, XP_054812806.1	KAI4334133.1, KAI4322516.1, KAI4322518.1, KAI4334134.1	KRH56165, KRH25353, KRH26746, KRH26749, KRH26750, KRH22587, KRH26758, KRH26759	KEH29713, AES67193, AES67196, AES67197, AES67199	ONI18411, ONI18418	KAF7805783.1	Vitvi12g04124_P001, Vitvi12g04127_P001, Vitvi12g04123_P001, Vitvi12g02371_P001, Vitvi12g02374_P001, Vitvi12g02369_P001, Vitvi12g00391_P001, Vitvi12g00395_P001, Vitvi12g00396_P001, Vitvi12g04126_P001, Vitvi12g00401_P001
N0.HOG0001332	NPAL_019873_R1, NPAL_020764_R1, NPAL_020766_R1, NPAL_007217_R1	XP_028757302.1, XP_028788248.1, XP_028787329.1, XP_028803228.1, XP_028770055.1, XP_028801907.1, XP_028802414.1, XP_028788911.1, XP_028752016.1		KAI4324100.1	KRH76086, KRH62704	AES63557, KEH42602, AES95034, AES63399, AES60043, KEH33530, AET03436, AES74207, AES76534, AET05292, AES59725, AES64035, AES81034, AES97158	ONI14061, ONI30838, ONI29791, ONI29882, ONI21494, ONH90774, ONH91110, ONH95181, ONI05833, ONI15283	KAF7826793.1, KAF7812069.1
N0.HOG0001334	NPAL_000587_R1	XP_028800443.1, XP_028800454.1, XP_028797343.1	XP_054779355.1	KAI4352953.1, KAI4348058.1, KAI4348060.1	KRH35187, KRH35195, KRG91620, KRH08760, KRH08764, KRH08755	AES62402, KEH25814, KEH25786, KEH25785, KEH25780, KEH25776, KEH16403, KEH25773, KEH25774, KEH17367, KEH25777	ONI25475, ONI25477	KAF7821792.1, KAF7812963.1, KAF7812967.1	Vitvi16g01210_P002, Vitvi03g01110_P001, Vitvi16g01188_P001
N0.HOG0001335	NPAL_018131_R1	XP_028754159.1, XP_028761690.1, XP_028754158.1, XP_028754157.1, XP_028761637.1, XP_028754154.1	XP_054783180.1, XP_054783011.1, XP_054783129.1, XP_054784734.1, XP_054784549.1, XP_054784907.1, XP_054783127.1, XP_054783017.1, XP_054785004.1, XP_054793246.1, XP_054784796.1	KAI4354888.1	KRH27494, KRH20841, KRH27495, KRH00562, KRH40606, KRH00563, KRH40605, KRH40604	AES79922, AES79932, AES79934, AES79924, AES79936, AES79937	ONI22687, ONI22686, ONI22688	KAF7826004.1, KAF7826002.1, KAF7825999.1	Vitvi15g01501_P001, Vitvi15g01504_P001, Vitvi15g01503_P001
N0.HOG0001336	NPAL_007325_R1, NPAL_007324_R1, NPAL_009852_R1, NPAL_017468_R1	XP_028794184.1, XP_028794182.1, XP_028781394.1, XP_028800052.1, XP_028800057.1, XP_028768151.1, XP_028761920.1	XP_054778532.1, XP_054776552.1, XP_054778481.1, XP_054778277.1	KAI4354965.1, KAI4356870.1	KRH12505, KRH12490, KRH12508, KRH72655, KRH12488, KRH12509, KRH12504, KRH12489, KRH12494, RCH53559, RCW19023, KRH12492, KRH12503, KRH12506, KRH12491, KRH17016	KEH18982, KEH18812	ONI22824, ONI22312, ONI22826, ONI22024	KAF7824793.1, KAF7815898.1, KAF7811465.1
N0.HOG0001337	NPAL_015644_R1, NPAL_014280_R1, NPAL_014283_R1, NPAL_014279_R1, NPAL_014276_R1, NPAL_014275_R1, NPAL_014278_R1, NPAL_014282_R1, NPAL_014281_R1, NPAL_014277_R1, NPAL_000588_R1, NPAL_016987_R1, NPAL_016988_R1	XP_028801457.1, XP_028801459.1, XP_028801458.1, XP_028792024.1, XP_028763769.1, XP_028792023.1, XP_028763881.1	XP_054789576.1, XP_054778306.1, XP_054778289.1, XP_054819463.1, XP_054785039.1, XP_054785994.1, XP_054785996.1, XP_054785998.1		KRG91638, KRH35161, KRH35199	AES89541, AES89538, AES89540, AES62379, KEH43660, AES62380, AES62377		KAF7812938.1, KAF7827259.1, KAF7812942.1, KAF7812932.1
N0.HOG0001342	NPAL_009209_R1	XP_028803010.1	XP_054791613.1, XP_054818521.1	KAI4336832.1	KRH51771, KRH51772		ONI32544	KAF7817607.1	Vitvi18g02778_P001, Vitvi18g02777_P001
N0.HOG0001343	NPAL_013811_R1, NPAL_014484_R1, NPAL_016488_R1	XP_028765662.1, XP_028792375.1, XP_028788013.1, XP_028779924.1	XP_054776642.1, XP_054776588.1, XP_054815404.1	KAI4295478.1, KAI4298296.1, KAI4298295.1	KRH23858, KRH39937, KRH22146, KRH27195	KEH44359, KEH29467, KEH16424	ONH91027, ONH91026, ONH91025, ONH91020, ONH91017	KAF7841019.1, KAF7810843.1	Vitvi03g00016_P001, Vitvi03g00017_P001, Vitvi03g00015_P001
N0.HOG0001344	NPAL_013624_R1	XP_028788550.1, XP_028767824.1	XP_054779065.1	KAI4295845.1	KRG91226, KRH27598	KEH22440, KEH22514, AES93617	ONI10089		Vitvi10g00020_P001
N0.HOG0001346	NPAL_010803_R1, NPAL_010804_R1, NPAL_016552_R1	XP_028807748.1, XP_028807693.1, XP_028765424.1, XP_028761742.1	XP_054811275.1, XP_054811147.1, XP_054794097.1, XP_054793981.1, XP_054816625.1	KAI4333812.1, KAI4322821.1	KRH04670, KRH57748, KRH04189, KRH22245, KRH27092, KRH22241, KRH27095	AES66889, AES66887		KAF7833871.1, KAF7822864.1	Vitvi19g00432_P002
N0.HOG0001347	NPAL_013600_R1, NPAL_013601_R1, NPAL_013602_R1, NPAL_013604_R1	XP_028767865.1, XP_028767847.1	XP_054787681.1, XP_054776516.1, XP_054777318.1, XP_054777312.1, XP_054777313.1	KAI4298657.1, KAI4295869.1, KAI4298658.1	KRH11401, KRH51056, KRH51055	KEH36806, AES92597, AES92596, KEH36817	ONI10040	KAF7840653.1, KAF7840652.1, KAF7840651.1	Vitvi10g00039_P001
N0.HOG0001348	NPAL_016484_R1	XP_028779906.1	XP_054816423.1	KAI4333705.1	KRH22119, KRH27220, KRH22118, RCW19145	KEH38761, KEH38756	ONI12838	KAF7822748.1	Vitvi19g00264_P001
N0.HOG0001350	NPAL_017236_R1	XP_028808601.1, XP_028774624.1	XP_054783349.1	KAI4356145.1, KAI4296149.1, KAI4299975.1	KRH76119, KRH65432, KRG94683	KEH33695	ONH89753	KAF7825421.1, KAF7833529.1, KAF7815931.1	Vitvi08g04135_P001
N0.HOG0001352	NPAL_019991_R1	XP_028807464.1	XP_054780056.1	KAI4355453.1, KAI4329105.1	KRH44128		ONI13886, ONI15525	KAF7843513.1	Vitvi09g00398_P001
N0.HOG0001354	NPAL_005276_R1	XP_028771488.1, XP_028788086.1, XP_028771504.1, XP_028803472.1, XP_028752806.1	XP_054818137.1, XP_054798263.1	KAI4306268.1, KAI4307803.1	KRH14182, KRH73951	AET00866	ONH99481	KAF7816027.1, KAF7831232.1	Vitvi19g00768_P001
N0.HOG0001356	NPAL_001761_R1	XP_028788628.1, XP_028774455.1, XP_028761539.1	XP_054814641.1	KAI4300776.1, KAI4348702.1	KRH66957	KEH23658, KEH41582	ONH95323	KAF7804085.1	Vitvi08g01890_P003
N0.HOG0001357	NPAL_002485_R1	XP_028790208.1	XP_054821980.1	KAI4301926.1	KRG96977, KRH68738, KRG92683	KEH43017	ONI04854	KAF7817828.1	Vitvi07g00042_P001, Vitvi14g00484_P001
N0.HOG0001358	NPAL_001301_R1, NPAL_002949_R1	XP_028792194.1, XP_028758420.1, XP_028807974.1, XP_028784969.1, XP_028784156.1	XP_054821613.1, XP_054804397.1, XP_054820319.1	KAI4349451.1, KAI4301169.1, KAI4345736.1, KAI4317938.1	KRH67289, KRG95616, KRH32099, KRH71337, KRG92429, KRH34377	KEH42620, KEH23853, KEH42778	ONH93437, ONI26477	KAF7804686.1, KAF7818384.1, KAF7837954.1	Vitvi05g00630_P001
N0.HOG0001359	NPAL_002869_R1	XP_028775932.1, XP_028804196.1	XP_054803718.1					KAF7804831.1
N0.HOG0001363	NPAL_007244_R1, NPAL_011352_R1	XP_028758732.1, XP_028776960.1, XP_028789642.1, XP_028762322.1	XP_054813338.1, XP_054813297.1, XP_054794168.1, XP_054788685.1, XP_054793769.1	KAI4343463.1, KAI4336447.1	KRH47652, KRH69024, KRG97298	AET04382, AET01835, KEH31608, KEH19963	ONI29738, ONI29739	KAF7818227.1	Vitvi01g00239_P001
N0.HOG0001365	NPAL_002419_R1	XP_028780913.1	XP_054791591.1, XP_054790956.1	KAI4301773.1, KAI4349958.1	KRG96819	AES82476	ONI04449		Vitvi14g00189_P001
N0.HOG0001369	NPAL_018778_R1	XP_028774964.1, XP_028754427.1, XP_028801853.1	XP_054809370.1, XP_054824320.1	KAI4328232.1, KAI4314292.1	KRH69530, KRH74621, KRH45702, KRG99311	KEH19955	ONI30532	KAF7829374.1	Vitvi01g00793_P001
N0.HOG0001370	NPAL_021684_R1	XP_028773646.1, XP_028791038.1, XP_028775429.1, XP_028781764.1	XP_054791757.1, XP_054807675.1, XP_054807221.1	KAI4344365.1, KAI4335471.1, KAI4336117.1, KAI4343769.1	KRH18960, KRH02937, KRH54425, KRH63498, KRH57048	AES92414	ONI27602, ONI08409	KAF7806595.1, KAF7838078.1, KAF7806106.1, KAF7838348.1	Vitvi17g00778_P001
N0.HOG0001371	NPAL_007103_R1	XP_028803063.1, XP_028755156.1	XP_054806479.1	KAI4317266.1, KAI4345246.1	KRH31293, KRG97576, KRH43179, KRH59334	AES72198, KEH20835	ONI02253	KAF7839950.1	Vitvi00g04279_P001, Vitvi07g04554_P001
N0.HOG0001372	NPAL_021027_R1, NPAL_011922_R1, NPAL_011921_R1, NPAL_019378_R1	XP_028762471.1, XP_028762472.1, XP_028772850.1, XP_028789113.1	XP_054824658.1, XP_054808814.1	KAI4315170.1, KAI4345336.1, KAI4317499.1	KRH28235, KRH77258, KRH57563, KRH04283	AES94384, KEH31569	ONI22221	KAF7828521.1, KAF7828522.1, KAF7810026.1	Vitvi15g00477_P002, Vitvi02g01492_P001
N0.HOG0001373	NPAL_002099_R1, NPAL_003659_R1	XP_028772373.1, XP_028785879.1, XP_028792947.1, XP_028778616.1	XP_054789384.1, XP_054803760.1, XP_054792211.1	KAI4348218.1, KAI4350619.1	KRH66373, KRG94019	KEH22115	ONI19727	KAF7819509.1, KAF7801595.1	Vitvi14g01672_P001
N0.HOG0001374	NPAL_007128_R1, NPAL_021008_R1	XP_028752347.1, XP_028776551.1	XP_054806801.1, XP_054821626.1	KAI4345284.1, KAI4317313.1	KRH31347, KRG97526, KRH59261, KRH43117	AES72153, KEH20772	ONI30352	KAF7834459.1	Vitvi10g01683_P001, Vitvi05g04041_P001, Vitvi13g04278_P001, Vitvi17g01374_P001, Vitvi14g04271_P001, Vitvi17g04057_P001, Vitvi01g00641_P001
N0.HOG0001375	NPAL_016874_R1, NPAL_010363_R1	XP_028756986.1, XP_028808056.1	XP_054813846.1	KAI4322240.1	KRH26393, KRH24908	AES67443	ONI00614	KAF7805561.1	Vitvi06g00308_P001
N0.HOG0001377	NPAL_000246_R1, NPAL_000247_R1, NPAL_015735_R1	XP_028782407.1, XP_028782097.1, XP_028782090.1, XP_028782408.1, XP_028797050.1, XP_028782871.1	XP_054779212.1, XP_054801090.1, XP_054787486.1	KAI4351313.1, KAI4351306.1, KAI4351314.1, KAI4346352.1	KRH70033, KRH40378, KRH08380, KRH70034, KRH08381	KEH25654	ONI23902	KAF7820117.1, KAF7811915.1	Vitvi13g00579_P001, Vitvi13g00578_P001
N0.HOG0001379	NPAL_020759_R1	XP_028777982.1, XP_028787296.1	XP_054779751.1, XP_054782291.1	KAI4353089.1, KAI4328680.1	KRH48908, KRH66384, KRH46533	AET01304, KEH22467	ONI22209	KAF7844969.1	Vitvi15g00448_P001
N0.HOG0001380	NPAL_011918_R1	XP_028762458.1	XP_054825070.1	KAI4327230.1	KRH04285	KEH31566	ONI06214	KAF7828523.1	Vitvi02g00649_P001
N0.HOG0001381	NPAL_013027_R1, NPAL_018414_R1	XP_028752506.1, XP_028767178.1	XP_054824345.1, XP_054808915.1	KAI4357540.1	KRH41722, KRH60421, KRH49665, KRH70357	AET05441, KEH40633	ONI31840	KAF7827587.1, KAF7808603.1	Vitvi01g00498_P001
N0.HOG0001385	NPAL_019772_R1, NPAL_019773_R1	XP_028778510.1, XP_028766417.1, XP_028794106.1, XP_028766419.1	XP_054818426.1, XP_054789788.1, XP_054824795.1, XP_054780522.1, XP_054792270.1, XP_054792777.1, XP_054780521.1, XP_054780519.1, XP_054792779.1, XP_054779911.1, XP_054782039.1, XP_054792776.1, XP_054781399.1, XP_054780520.1, XP_054792775.1	KAI4354537.1, KAI4354539.1		AES86527, KEH24613, AES68214, AES86532	ONH99386, ONI00908, ONH99388, ONI02432	KAF7843222.1, KAF7808181.1, KAF7843219.1, KAF7843221.1	Vitvi13g02253_P001, Vitvi13g04407_P001, Vitvi13g04408_P001, Vitvi13g02255_P001, Vitvi13g01251_P001, Vitvi13g02251_P001
N0.HOG0001392	NPAL_013199_R1, NPAL_004015_R1	XP_028798472.1, XP_028766594.1, XP_028780343.1, XP_028797436.1	XP_054778486.1, XP_054778470.1, XP_054804019.1	KAI4306434.1, KAI4296816.1	KRH21345, KRH10949, KRH20376	AES63914	ONI10558	KAF7803400.1	Vitvi10g00508_P001, Vitvi00g04657_P001, Vitvi07g02596_P001
N0.HOG0001393	NPAL_016600_R1, NPAL_010714_R1	XP_028761705.1, XP_028786718.1, XP_028807870.1	XP_054816412.1, XP_054813895.1	KAI4333908.1, KAI4322727.1	KRH55866, KRH25663, KRH26996, KRH22331	AES89715, KEH39199	ONI21860	KAF7822951.1, KAF7801740.1, KAF7805981.1	Vitvi12g00251_P001
N0.HOG0001394	NPAL_016432_R1, NPAL_010898_R1	XP_028792970.1, XP_028763678.1, XP_028755551.1, XP_028786737.1	XP_054815181.1, XP_054812575.1	KAI4333614.1		KEH39217	ONI12568	KAF7836673.1	Vitvi12g00233_P001
N0.HOG0001395	NPAL_004004_R1, NPAL_013224_R1, NPAL_010729_R1	XP_028780341.1, XP_028797385.1, XP_028786502.1, XP_028766496.1, XP_028807803.1	XP_054795528.1, XP_054779260.1, XP_054810852.1	KAI4296843.1, KAI4306418.1, KAI4333892.1, KAI4322740.1	KRH20359, KRH50137, KRH32712, KRH30863, KRH25681, KRH55839	KEH30948, AES63936, AES89736	ONI10583		Vitvi10g01781_P001, Vitvi19g00153_P001
N0.HOG0001397	NPAL_014497_R1	XP_028787526.1, XP_028767918.1	XP_054786838.1	KAI4297087.1, KAI4297086.1, KAI4297083.1, KAI4297082.1, KAI4297081.1, KAI4297084.1, KAI4297085.1, KAI4297271.1, KAI4297272.1	KRH65518, KRH65522, RCW19438	AES80746, KEH34510, AES80745, AES80753, AES80747		KAF7810925.1, KAF7824558.1, KAF7811855.1, KAF7810864.1, KAF7810865.1	Vitvi03g00300_P001
N0.HOG0001398	NPAL_006287_R1, NPAL_008632_R1, NPAL_014465_R1	XP_028775019.1, XP_028767997.1, XP_028765732.1	XP_054788227.1, XP_054796302.1, XP_054785753.1, XP_054778043.1	KAI4314774.1, KAI4327703.1, KAI4307266.1, KAI4337824.1, KAI4297698.1, KAI4300084.1	KRH18711, KRH16364, KRH28775, KRH76682, KRH08101, KRH51451, KRH69807, KRH60752, KRH24362, KRH29325	AES95095, AES89276, AET03825	ONI34722, ONH97038, ONH90917	KAF7829825.1, KAF7816851.1, KAF7809677.1	Vitvi18g01058_P001
N0.HOG0001400	NPAL_013854_R1	XP_028768023.1, XP_028773912.1, XP_028765715.1	XP_054787105.1, XP_054778615.1	KAI4299873.1, KAI4297745.1	KRH24288, KRH29267	KEH30510	ONH92216	KAF7810791.1, KAF7841170.1	Vitvi03g00124_P001
N0.HOG0001401	NPAL_006462_R1	XP_028792932.1, XP_028765428.1		KAI4316945.1	KRH05962		ONI32374	KAF7829566.1	Vitvi18g01132_P001
N0.HOG0001403	NPAL_009502_R1	XP_028771424.1	XP_054795110.1	KAI4305203.1, KAI4306645.1	KRG98316, KRH25699, KRH72642, KRH17007	KEH34185, AES98533	ONH99993	KAF7816073.1	Vitvi09g01202_P001, Vitvi06g00591_P001
N0.HOG0001404	NPAL_020400_R1, NPAL_017351_R1	XP_028764356.1, XP_028787402.1, XP_028773789.1, XP_028770512.1	XP_054779746.1, XP_054783895.1	KAI4356011.1, KAI4353238.1	KRH75828, KRH66028	AES86816	ONI03645	KAF7845398.1, KAF7825568.1	Vitvi08g01335_P001
N0.HOG0001407	NPAL_002396_R1	XP_028770835.1, XP_028793540.1, XP_028780933.1	XP_054801800.1, XP_054786891.1, XP_054791423.1	KAI4352786.1, KAI4352785.1, KAI4301747.1, KAI4349935.1	KRH47393, KRH47364, KRH47367, KRH47365, KRH47368, KRH75814, KRG92920, KRH33870, KRG96767, KRH68484	AES86317, AES86316, AES61417, AES61415, AES61418, AES61419, AES82417	ONI04386	KAF7805079.1, KAF7840969.1, KAF7817937.1	Vitvi14g02501_P001
N0.HOG0001408	NPAL_007827_R1, NPAL_020973_R1, NPAL_001973_R1, NPAL_001974_R1	XP_028790688.1, XP_028760047.1, XP_028783236.1, XP_028786965.1, XP_028780193.1, XP_028780194.1	XP_054804940.1, XP_054821713.1, XP_054800882.1	KAI4316031.1, KAI4316033.1, KAI4305469.1, KAI4353732.1, KAI4308631.1, KAI4353733.1, KAI4348425.1, KAI4350393.1	KRH01790, KRG94769, KRH06760, KRH70116, KRG94768, KRH06761, KRH70112, KRH08453, KRH08450	AES77278, AES77274, AES80793, AES80791, AES80787, KEH25617	ONI05266	KAF7834534.1, KAF7819311.1	Vitvi07g04487_P001
N0.HOG0001409	NPAL_008296_R1, NPAL_003700_R1, NPAL_008553_R1	XP_028759739.1, XP_028778682.1, XP_028790697.1, XP_028791084.1, XP_028790698.1	XP_054805429.1, XP_054800121.1, XP_054788946.1	KAI4313764.1, KAI4357621.1, KAI4305535.1, KAI4347657.1	KRG89740, KRG97336, KRH58877, KRH42790, KRH72535, KRH38330	AET00114, AES71892, AES71893, AET00111, AET00113, AET04142, KEH25144, AET04143, KEH35687, KEH26378	ONI20682, ONI32051, ONH99748, ONH99747, ONH99746, ONI10885	KAF7837004.1, KAF7802876.1	Vitvi06g01768_P001
N0.HOG0001410	NPAL_002068_R3	XP_028772411.1	XP_054817581.1	KAI4350568.1, KAI4348259.1	KRG94343, KRH57624, KRG94411	KEH25426	ONI19818	KAF7819470.1	Vitvi14g04601_P001
N0.HOG0001411	NPAL_009921_R1	XP_028806091.1	XP_054817909.1	KAI4305772.1	KRH14754, KRH73387	AES71629	ONI18386		Vitvi12g00422_P001
N0.HOG0001412	NPAL_015297_R1	XP_028772250.1, XP_028772248.1, XP_028772224.1	XP_054806935.1, XP_054794384.1, XP_054788022.1, XP_054786966.1	KAI4336629.1, KAI4336628.1, KAI4343360.1	KRG97478, KRH31415	AES72091	ONI30159, ONI30160	KAF7813643.1, KAF7813641.1	Vitvi01g01521_P001
N0.HOG0001413	NPAL_004852_R1, NPAL_004851_R1, NPAL_009743_R1	XP_028788313.1, XP_028788312.1, XP_028751958.1	XP_054792401.1, XP_054817538.1	KAI4305949.1, KAI4308125.1	KRG98971, KRH46012, KRH73618, KRH14512	AET00341	ONI11423, ONI17767	KAF7815697.1	Vitvi12g00076_P001
N0.HOG0001414	NPAL_011505_R1, NPAL_016301_R1	XP_028804968.1, XP_028752402.1, XP_028799576.1	XP_054814058.1, XP_054791118.1, XP_054816617.1	KAI4323185.1, KAI4333331.1	KRH13702, KRH43752	AES66406, AES66402	ONI11990		Vitvi19g01564_P001, Vitvi19g01561_P001, Vitvi19g02273_P001, Vitvi19g02272_P001, Vitvi19g01566_P001, Vitvi19g04523_P001
N0.HOG0001415	NPAL_004857_R1, NPAL_004856_R1, NPAL_004855_R1, NPAL_009744_R1, NPAL_009745_R1	XP_028788331.1, XP_028781351.1, XP_028788330.1, XP_028751974.1, XP_028751975.1	XP_054798233.1, XP_054819157.1, XP_054795295.1, XP_054795297.1, XP_054819803.1	KAI4305956.1, KAI4305951.1, KAI4308127.1, KAI4305954.1, KAI4305952.1, KAI4305950.1, KAI4305955.1, KAI4305953.1	KRH73614, KRH14517, KRG98977, KRH46009, KRG98976, KRG98975, KRH46010	AET00336, AET00335, KEH33682, KEH33687	ONI17769, ONI17770, ONI17771	KAF7815694.1	Vitvi12g00080_P001, Vitvi12g00081_P001
N0.HOG0001417	NPAL_020802_R1, NPAL_020801_R1, NPAL_020803_R1	XP_028766516.1, XP_028798864.1, XP_028794975.1, XP_028798866.1, XP_028794974.1	XP_054778274.1, XP_054776600.1, XP_054779971.1, XP_054779847.1, XP_054780179.1	KAI4314036.1, KAI4314033.1		AES69077, KEH38117		KAF7808071.1, KAF7838367.1, KAF7838360.1, KAF7838186.1, KAF7838361.1, KAF7838372.1, KAF7838363.1, KAF7840376.1, KAF7836578.1, KAF7836579.1, KAF7838787.1, KAF7844672.1, KAF7814417.1, KAF7819549.1, KAF7825613.1, KAF7811501.1, KAF7814419.1, KAF7812296.1, KAF7822276.1, KAF7811502.1, KAF7844881.1, KAF7844773.1, KAF7820926.1
N0.HOG0001418	NPAL_006633_R1	XP_028753706.1, XP_028788176.1	XP_054822590.1, XP_054806451.1	KAI4343868.1	KRH63350	KEH33485	ONI08656	KAF7806189.1, KAF7838454.1	Vitvi17g00584_P001
N0.HOG0001419	NPAL_011915_R1, NPAL_019383_R1, NPAL_018893_R1	XP_028762443.1, XP_028772857.1, XP_028790103.1, XP_028762087.1	XP_054823614.1, XP_054810089.1, XP_054791115.1, XP_054809546.1, XP_054824393.1	KAI4327238.1, KAI4315160.1, KAI4314164.1, KAI4328432.1	KRH57576, KRH04298, KRH45908, KRG99085, KRH70718, KRH74852	AET02833, AES96706	ONI06170, ONI30797	KAF7828529.1	Vitvi01g00995_P001
N0.HOG0001420	NPAL_012309_R1, NPAL_012308_R1	XP_028759486.1, XP_028786030.1	XP_054775804.1, XP_054792078.1, XP_054823849.1, XP_054792079.1	KAI4357602.1, KAI4357646.1, KAI4328009.1, KAI4328008.1, KAI4314537.1	KRG98726, KRH74292, KRH39629	AES95653, AES95649, AES95645	ONI05988	KAF7816184.1, KAF7829170.1	Vitvi07g04237_P001
N0.HOG0001421	NPAL_012310_R1	XP_028786028.1, XP_028759480.1, XP_028786026.1	XP_054825392.1		KRH74294, KRH39626	AES95654, AES95650	ONI05818, ONI05816, ONI05819, ONI05814, ONI05813, ONI05810, ONI05812		Vitvi02g00851_P001
N0.HOG0001423	NPAL_019364_R1, NPAL_011943_R1	XP_028772902.1, XP_028762725.1	XP_054790957.1, XP_054776010.1	KAI4315193.1	KRH57530, KRH04240	KEH31605, KEH31607	ONI06341	KAF7810043.1, KAF7828494.1	Vitvi13g04602_P001
N0.HOG0001424	NPAL_008717_R1	XP_028771870.1	XP_054788785.1	KAI4337673.1	KRH16769, KRH72382	AES98115	ONI35196, ONI35199		Vitvi18g00440_P001
N0.HOG0001425	NPAL_007119_R1, NPAL_021020_R1	XP_028776577.1	XP_054806537.1, XP_054821861.1	KAI4345267.1, KAI4317291.1	KRH43149, KRH59295	KEH35291, KEH20794	ONI02341	KAF7839924.1, KAF7834437.1	Vitvi07g01500_P001
N0.HOG0001426	NPAL_001090_R1	XP_028806576.1, XP_028751434.1	XP_054785080.1	KAI4347068.1, KAI4350802.1	KRH60218, KRH07269, KRH74263	AET05203	ONH97957	KAF7819767.1	Vitvi11g00272_P001
N0.HOG0001427	NPAL_006097_R1	XP_028777789.1	XP_054798901.1, XP_054794604.1	KAI4316085.1	KRH62099, KRH52781	KEH36085	ONI33778	KAF7830101.1	Vitvi04g00009_P001
N0.HOG0001428	NPAL_019928_R1, NPAL_017904_R1	XP_028778961.1, XP_028783608.1, XP_028756206.1	XP_054780220.1, XP_054783590.1	KAI4355587.1, KAI4329205.1	KRH44278, KRH23402, KRH09931	AET01514, KEH39546	ONI15754		Vitvi09g00301_P001
N0.HOG0001429	NPAL_008915_R1, NPAL_005978_R1	XP_028752971.1, XP_028799179.1, XP_028779241.1, XP_028791868.1	XP_054789077.1, XP_054797165.1	KAI4337349.1, KAI4337348.1, KAI4316291.1	KRH61814, KRH52492, KRH05103	AES73690, AES58965	ONI34278	KAF7830259.1	Vitvi04g00439_P001
N0.HOG0001430	NPAL_017983_R1, NPAL_017982_R1	XP_028779110.1, XP_028791777.1, XP_028779109.1, XP_028779114.1	XP_054785046.1, XP_054784578.1, XP_054785279.1, XP_054785106.1, XP_054784349.1	KAI4324144.1, KAI4329303.1	KRH09786, KRH23534	KEH16038, KEH15890	ONI16081	KAF7814340.1	Vitvi11g00419_P001, Vitvi09g00500_P001
N0.HOG0001431	NPAL_015237_R1, NPAL_008151_R1, NPAL_008152_R1	XP_028761013.1, XP_028792397.1, XP_028759931.1, XP_028792393.1, XP_028759923.1	XP_054786489.1, XP_054806713.1	KAI4317738.1, KAI4317737.1, KAI4317711.1, KAI4345538.1, KAI4317713.1	KRH46676, KRH35047, KRH20939, KRH11340, KRH11341	KEH32817, AET03113, AES64215, AES64334, KEH37208, AES64338, AES64759, KEH36736, AES79465, AES64340, KEH36740	ONI17997, ONI36062, ONI17999	KAF7807721.1, KAF7813722.1, KAF7837208.1, KAF7837207.1	Vitvi18g02051_P001, Vitvi18g02050_P001
N0.HOG0001433	NPAL_015732_R2	XP_028782866.1, XP_028796295.1, XP_028782051.1, XP_028782049.1, XP_028782052.1	XP_054782472.1, XP_054782457.1, XP_054782486.1, XP_054803053.1	KAI4322234.1, KAI4322236.1, KAI4346362.1, KAI4323602.1	KRG93959, KRH58241, KRH07098, KRH34904, KRH57863, KRH04781	KEH43536, KEH43534, AES62210, AES59072, KEH43146, AES86784, KEH25376, AES74993	ONI00563, ONI26218, ONI00570	KAF7811852.1, KAF7820100.1, KAF7820105.1, KAF7820102.1	Vitvi13g02054_P001, Vitvi08g01069_P001
N0.HOG0001435	NPAL_013292_R1	XP_028803852.1, XP_028764831.1	XP_054776505.1, XP_054804410.1	KAI4332565.1	KRH21273, KRH11015	KEH36593	ONI10678	KAF7840327.1	Vitvi10g00583_P001
N0.HOG0001437	NPAL_022209_R1, NPAL_022210_R1, NPAL_022211_R1	XP_028755395.1, XP_028758716.1, XP_028758711.1, XP_028755358.1, XP_028755339.1, XP_028758718.1	XP_054814023.1, XP_054810919.1, XP_054813852.1, XP_054813929.1	KAI4333456.1, KAI4323080.1, KAI4323083.1, KAI4323085.1, KAI4323084.1	KRH44855, KRH13021, KRH44856, KRH27434, KRH27433	AET02982, KEH19505, KEH19472, KEH16150, KEH16370, KEH16836, KEH16752, AES68788, AES68783, KEH24394, AET02976, KEH38529, KEH38528	ONI12272	KAF7836602.1	Vitvi15g04174_P001, Vitvi15g04175_P001
N0.HOG0001438	NPAL_010612_R1	XP_028796034.1	XP_054812242.1	KAI4334055.1	KRH25448	KEH41621	ONI18604		Vitvi12g02440_P001, Vitvi12g00606_P001
N0.HOG0001439	NPAL_010613_R1	XP_028808425.1, XP_028796061.1, XP_028796130.1, XP_028808427.1, XP_028808414.1, XP_028796139.1, XP_028796052.1, XP_028796172.1	XP_054784061.1, XP_054812248.1, XP_054807235.1, XP_054812245.1, XP_054784063.1	KAI4334053.1, KAI4334054.1, KAI4334052.1	KRH22490, KRH26862, KRH26857	KEH16558, KEH16195, AES67317	ONI18611, ONI18605, ONI18608, ONI18610, ONI18606, ONI18612	KAF7823081.1	Vitvi12g04191_P001
N0.HOG0001440	NPAL_017105_R2, NPAL_017104_R1, NPAL_017111_R1, NPAL_017113_R2, NPAL_017107_R1, NPAL_017112_R1, NPAL_017114_R1, NPAL_017108_R1	XP_028806377.1, XP_028795331.1, XP_028806380.1, XP_028806364.1, XP_028776928.1, XP_028776944.1, XP_028806381.1, XP_028795335.1, XP_028795330.1, XP_028806379.1, XP_028776929.1, XP_028773091.1	XP_054785342.1, XP_054785368.1, XP_054783613.1, XP_054785166.1, XP_054782739.1, XP_054816905.1, XP_054785061.1	KAI4356432.1, KAI4334886.1, KAI4354410.1, KAI4334885.1, KAI4354415.1	KRH65347			KAF7824862.1, KAF7825723.1, KAF7825720.1, KAF7825719.1, KAF7825722.1	Vitvi01g01519_P001, Vitvi01g01520_P001
N0.HOG0001441	NPAL_001170_R1, NPAL_012550_R1	XP_028796665.1			KRG99215, KRH45778	AET03071, KEH24935, AES77662		KAF7829409.1	Vitvi17g01522_P001
N0.HOG0001448	NPAL_005149_R1, NPAL_008362_R1, NPAL_022271_R1, NPAL_004102_R1, NPAL_013186_R1	XP_028775904.1, XP_028791628.1, XP_028792464.1, XP_028792771.1, XP_028791629.1, XP_028775391.1, XP_028776110.1, XP_028800899.1, XP_028763183.1, XP_028757803.1, XP_028778406.1, XP_028786133.1, XP_028789610.1, XP_028788085.1, XP_028802568.1, XP_028796726.1, XP_028771466.1, XP_028794426.1, XP_028764213.1, XP_028754578.1, XP_028793952.1, XP_028754830.1, XP_028802897.1, XP_028755094.1	XP_054801566.1, XP_054806219.1, XP_054780737.1, XP_054778416.1, XP_054778408.1, XP_054778413.1, XP_054823157.1, XP_054804751.1, XP_054788950.1, XP_054797576.1			AES61197
N0.HOG0001450	NPAL_022385_R1, NPAL_000619_R1, NPAL_009157_R1	XP_028793353.1, XP_028782372.1, XP_028786380.1, XP_028768574.1, XP_028792305.1, XP_028782701.1, XP_028772094.1, XP_028758817.1, XP_028751289.1, XP_028795353.1, XP_028788367.1, XP_028800281.1, XP_028763107.1, XP_028801012.1, XP_028769456.1, XP_028755343.1, XP_028800322.1, XP_028803142.1, XP_028784169.1, XP_028773913.1, XP_028785742.1, XP_028779093.1, XP_028775405.1, XP_028769815.1, XP_028761877.1,…	XP_054824069.1, XP_054778261.1					KAF7835223.1, KAF7825206.1
N0.HOG0001451	NPAL_009676_R1	XP_028800062.1, XP_028800061.1, XP_028795377.1, XP_028800065.1, XP_028780189.1, XP_028800072.1, XP_028781185.1, XP_028800063.1, XP_028800060.1, XP_028783138.1, XP_028766079.1, XP_028779160.1, XP_028785025.1, XP_028771140.1, XP_028785021.1, XP_028783419.1, XP_028783818.1, XP_028786841.1, XP_028800066.1, XP_028794857.1, XP_028783526.1, XP_028783713.1, XP_028795037.1, XP_028800064.1, XP_028773108.1,…	XP_054796886.1, XP_054817798.1, XP_054817799.1, XP_054817795.1, XP_054817649.1, XP_054818054.1, XP_054817793.1, XP_054819109.1, XP_054817564.1					KAF7815813.1
N0.HOG0001457	NPAL_017052_R1, NPAL_020568_R1, NPAL_003083_R1, NPAL_003895_R1, NPAL_013372_R1	XP_028777538.1, XP_028765346.1, XP_028769664.1, XP_028764973.1, XP_028755867.1	XP_054780128.1, XP_054784843.1, XP_054790551.1, XP_054793729.1, XP_054802713.1, XP_054776233.1, XP_054792749.1	KAI4356319.1, KAI4298206.1, KAI4354212.1, KAI4295368.1	KRH31095, KRH58920, KRH42824, KRH67946, KRH42825, KRH18320, KRH12802	KEH22532, KEH21589, AET04193	ONH92744	KAF7825868.1, KAF7840402.1, KAF7840403.1, KAF7803217.1	Vitvi00g04245_P001
N0.HOG0001458	NPAL_013428_R1	XP_028754772.1, XP_028760651.1, XP_028764809.1, XP_028754771.1, XP_028760650.1	XP_054776771.1, XP_054801841.1, XP_054801839.1	KAI4298234.1, KAI4298236.1, KAI4298238.1, KAI4298235.1	KRH42317, KRH58441, KRH08669, KRH08672, KRH08676, KRH70280, KRH08634	AES75385, AES74698, AES74700, KEH25007, KEH25006, KEH25005, KEH31368		KAF7840436.1, KAF7840435.1
N0.HOG0001462	NPAL_010273_R1	XP_028775669.1	XP_054782660.1	KAI4322103.1	KRH24721, KRH29725	KEH30204	ONH99067	KAF7805412.1	Vitvi06g00562_P001
N0.HOG0001463	NPAL_008373_R1	XP_028792738.1	XP_054788622.1	KAI4299478.1, KAI4306776.1, KAI4299477.1, KAI4299474.1	KRH31069, KRH31068	AES71066, AES71065	ONI24495, ONI24494, ONI12363, ONI12366	KAF7816374.1	Vitvi13g00398_P001, Vitvi13g00397_P001, Vitvi13g00417_P001, Vitvi13g04127_P001
N0.HOG0001468	NPAL_000221_R1, NPAL_003115_R1, NPAL_001477_R1	XP_028788977.1, XP_028773595.1, XP_028808004.1, XP_028776054.1, XP_028793883.1	XP_054815471.1, XP_054812364.1, XP_054802286.1, XP_054799950.1	KAI4349141.1, KAI4351412.1, KAI4305570.1, KAI4300286.1	KRH34854, KRG91925, KRH74070, KRH32543, KRH19942, KRG95994, KRH67701, KRH67700	AES62128, KEH39353, AET01035, AES60722, KEH24018, KEH24019	ONI03046	KAF7820144.1, KAF7805612.1, KAF7804446.1, KAF7801471.1, KAF7818627.1	Vitvi06g04091_P001
N0.HOG0001469	NPAL_000216_R1, NPAL_000215_R1	XP_028788964.1, XP_028788979.1	XP_054789571.1, XP_054794867.1	KAI4351447.1	KRH71703, KRG91932, KRH34842	AES62116	ONI23827, ONI31743	KAF7820154.1, KAF7811833.1	Vitvi13g00638_P001
N0.HOG0001471	NPAL_003119_R1	XP_028775186.1	XP_054802744.1	KAI4349132.1, KAI4300297.1	KRH32536, KRH19928	AES81886, AES60710	ONI03036	KAF7818633.1, KAF7804438.1	Vitvi08g01013_P001
N0.HOG0001472	NPAL_014817_R1	XP_028773841.1, XP_028784421.1		KAI4305879.1, KAI4305018.1, KAI4349763.1, KAI4348129.1, KAI4346775.1, KAI4300932.1	KRH25392		ONI12690, ONI13105, ONI14785	KAF7811226.1	Vitvi08g00933_P001
N0.HOG0001473	NPAL_017361_R1	XP_028770544.1, XP_028785207.1, XP_028787804.1, XP_028770542.1, XP_028770517.1, XP_028770541.1, XP_028770543.1, XP_028770562.1	XP_054790250.1, XP_054785259.1	KAI4356579.1, KAI4356573.1, KAI4356575.1	KRH00112, KRH49255, KRH00116, KRH00115, KRH49260, KRH00114		ONH94495	KAF7825584.1, KAF7825586.1	Vitvi08g00934_P001
N0.HOG0001474	NPAL_010554_R1, NPAL_010553_R1	XP_028808321.1, XP_028808319.1		KAI4301912.1	KRH68728	AES82650	ONI04834, ONI04835		Vitvi14g02660_P001, Vitvi14g04185_P001, Vitvi00g04652_P001, Vitvi14g02659_P001, Vitvi14g02663_P001, Vitvi00g04653_P001, Vitvi14g00456_P001
N0.HOG0001475	NPAL_018665_R1, NPAL_002477_R1	XP_028783934.1, XP_028754616.1, XP_028790297.1	XP_054795620.1, XP_054795915.1, XP_054824739.1, XP_054793952.1, XP_054822252.1	KAI4301914.1	KRH68757	AES82659, AES82661, AES82656	ONI04832, ONI04833, ONI01471, ONI04831	KAF7843653.1, KAF7822173.1, KAF7817839.1	Vitvi14g00446_P001
N0.HOG0001477	NPAL_005480_R1	XP_028776224.1, XP_028797590.1	XP_054798516.1		KRH31051, KRH31049, KRG97822, KRG97823, KRH31052, KRG97825, KRH31046, KRG97824	AES71046, AES71051, AES71044	ONI24471	KAF7831011.1	Vitvi13g00367_P001
N0.HOG0001478	NPAL_020445_R1, NPAL_017383_R1	XP_028783437.1, XP_028772954.1	XP_054780181.1, XP_054784404.1		KRH00064, KRH49205, KRH65948, KRH75733	AES79371, KEH28963	ONI03549	KAF7845440.1, KAF7825614.1	Vitvi08g04251_P001
N0.HOG0001479	NPAL_006186_R1, NPAL_008732_R1	XP_028757353.1, XP_028797088.1, XP_028771862.1	XP_054796324.1, XP_054788710.1	KAI4307443.1	KRH62283	AES73108	ONI35242, ONI35240, ONI35244	KAF7816999.1	Vitvi18g00470_P001
N0.HOG0001480	NPAL_012422_R1, NPAL_012421_R1, NPAL_012420_R1, NPAL_012415_R1, NPAL_018719_R1	XP_028769420.1, XP_028769418.1, XP_028785409.1, XP_028769396.1, XP_028783900.1	XP_054823148.1, XP_054823630.1, XP_054825375.1, XP_054809942.1	KAI4328153.1, KAI4314398.1	KRH69641, KRH74515	AES96059, AES96057	ONI02394	KAF7829303.1, KAF7809347.1	Vitvi07g04591_P001
N0.HOG0001481	NPAL_012867_R1, NPAL_019083_R1	XP_028768268.1, XP_028779650.1, XP_028794040.1, XP_028757890.1	XP_054794745.1, XP_054810430.1	KAI4357785.1, KAI4313898.1	KRH35920, KRG90861	KEH44200, AES97518	ONI31463	KAF7827790.1, KAF7808861.1	Vitvi01g00317_P001
N0.HOG0001482	NPAL_020933_R1, NPAL_000999_R1	XP_028793749.1, XP_028800177.1, XP_028792981.1	XP_054820237.1, XP_054798296.1	KAI4347200.1, KAI4350933.1, KAI4350934.1, KAI4350935.1	KRH49603, KRH41690, KRH60391	KEH27363, AES93737, AES76651, AES73440	ONI09204		Vitvi17g00294_P001, Vitvi17g00295_P001
N0.HOG0001483	NPAL_001106_R1, NPAL_015099_R1	XP_028806507.1, XP_028770255.1	XP_054813563.1, XP_054786449.1	KAI4350776.1, KAI4347045.1	KRH74207, KRH49003, KRH41476, KRH60195	AES76971	ONH97906	KAF7819747.1	Vitvi11g00247_P001
N0.HOG0001485	NPAL_015100_R1	XP_028770254.1	XP_054785516.1	KAI4350777.1	KRH41478, KRH60197, KRH41477		ONH97908	KAF7819748.1	Vitvi11g00248_P001
N0.HOG0001487	NPAL_005873_R1	XP_028807192.1, XP_028807038.1	XP_054799756.1	KAI4337172.1	KRH15616, KRH02654, KRH19253	KEH39913	ONI33120	KAF7817360.1	Vitvi04g00140_P001
N0.HOG0001489	NPAL_017783_R1, NPAL_020020_R1	XP_028763152.1, XP_028752062.1, XP_028752091.1	XP_054785205.1, XP_054780377.1	KAI4329136.1, KAI4355489.1	KRH06119, KRH47546, KRH23260, KRH10063	KEH18447, AES67803	ONI15457	KAF7814081.1, KAF7843566.1	Vitvi09g01518_P001
N0.HOG0001491	NPAL_017846_R1, NPAL_017848_R1, NPAL_017847_R1	XP_028756276.1, XP_028790443.1, XP_028790444.1, XP_028790570.1, XP_028756268.1	XP_054784020.1	KAI4354231.1, KAI4352917.1, KAI4355527.1, KAI4329166.1	KRH44179, KRH44113, KRH44176, KRH47149	KEH18325, AES76690, KEH18319, AET02441, KEH18315, AET02407, KEH18322	ONI15615, ONI15617	KAF7814158.1, KAF7814161.1, KAF7843464.1, KAF7843463.1	Vitvi09g00206_P001
N0.HOG0001494	NPAL_008202_R1, NPAL_008204_R1, NPAL_008207_R1	XP_028759843.1, XP_028762682.1, XP_028762482.1	XP_054823757.1, XP_054804852.1, XP_054804851.1, XP_054820611.1	KAI4334693.1, KAI4334696.1	KRH66209, KRH66206, KRH43865, KRH13601	AET01339, AET01343, AET01345, KEH18099, AET01344, AET02602, KEH18098	ONH99187, ONH99190, ONH99196, ONH99198, ONH99191, ONH99197, ONH99194, ONH99199, ONH99195	KAF7837129.1, KAF7837130.1, KAF7806893.1	Vitvi13g02553_P001
N0.HOG0001497	NPAL_006806_R1, NPAL_006819_R1, NPAL_003634_R1, NPAL_007169_R1	XP_028765083.1, XP_028788154.1, XP_028765037.1	XP_054806417.1, XP_054805743.1	KAI4343645.1, KAI4336283.1	KRH54234, KRH54227, KRH63724, KRH63725	AES91072	ONI08054	KAF7838203.1, KAF7838204.1	Vitvi17g01598_P002
N0.HOG0001498	NPAL_000542_R1	XP_028789728.1	XP_054816269.1	KAI4352768.1	KRH70315			KAF7820318.1	Vitvi18g01558_P001, Vitvi18g01561_P001, Vitvi18g01562_P001, Vitvi18g01566_P001, Vitvi18g01570_P001, Vitvi18g01567_P001
N0.HOG0001499	NPAL_000540_R1, NPAL_000539_R1	XP_028799961.1, XP_028798211.1, XP_028799960.1	XP_054800350.1, XP_054799250.1	KAI4352766.1, KAI4346547.1, KAI4346546.1	KRH08600, KRH08632, KRH08633, KRH70238, KRH08280, KRH08603, KRH08670, KRH08631		ONH90217, ONH90216, ONH90218, ONH90219, ONH90221	KAF7820319.1, KAF7820322.1, KAF7820321.1	Vitvi02g04200_P001
N0.HOG0001501	NPAL_015661_R1, NPAL_000567_R1	XP_028763875.1, XP_028757275.1	XP_054786842.1, XP_054782599.1	KAI4348093.1	KRH70282, KRG91670, RCW19221	AES62344	ONH90066		Vitvi18g01632_P002
N0.HOG0001502	NPAL_022259_R1, NPAL_017435_R1	XP_028789175.1, XP_028789724.1, XP_028773068.1, XP_028773067.1	XP_054783746.1, XP_054795757.1	KAI4354434.1	RCW18862, KRH66105	AES87188, AES87191	ONH92992	KAF7825698.1, KAF7845521.1	Vitvi07g00792_P001
N0.HOG0001506	NPAL_000707_R1							KAF7835693.1, KAF7820716.1, KAF7812122.1, KAF7844129.1, KAF7835692.1, KAF7841321.1, KAF7810533.1, KAF7821932.1, KAF7802527.1, KAF7838968.1, KAF7802674.1, KAF7823473.1, KAF7812221.1, KAF7826359.1, KAF7802528.1, KAF7841944.1, KAF7808488.1, KAF7825059.1, KAF7844045.1, KAF7823933.1, KAF7832321.1, KAF7815201.1, KAF7821868.1, KAF7810532.1, KAF7821111.1, KAF7841845.1, KAF7812998.1, KAF7841338.1, KAF7821…
N0.HOG0001507	NPAL_003911_R1, NPAL_018371_R1	XP_028764908.1, XP_028767067.1	XP_054803748.1, XP_054803746.1, XP_054803747.1, XP_054804031.1, XP_054810158.1	KAI4295362.1, KAI4298198.1, KAI4298199.1, KAI4357422.1, KAI4357421.1, KAI4313633.1	KRH11118, RCW19098, KRH58593		ONI10860	KAF7803257.1, KAF7808469.1	Vitvi16g04276_P001, Vitvi16g00669_P001, Vitvi10g00687_P001, Vitvi10g00685_P001, Vitvi10g04390_P001, Vitvi10g01817_P001, Vitvi10g01821_P001, Vitvi10g01824_P001, Vitvi10g01823_P001, Vitvi10g01829_P001, Vitvi10g01822_P001, Vitvi10g04393_P001, Vitvi10g04391_P001, Vitvi10g04398_P001, Vitvi10g00689_P001, Vitvi10g01828_P001, Vitvi10g04392_P001
N0.HOG0001508	NPAL_005786_R1	XP_028772580.1, XP_028806854.1, XP_028793674.1	XP_054791965.1, XP_054794083.1	KAI4316675.1, KAI4337008.1	KRH05634, KRH15406	AES59384	ONI33532	KAF7817472.1, KAF7830595.1	Vitvi18g00740_P002
N0.HOG0001510	NPAL_011816_R1	XP_028760525.1, XP_028764100.1	XP_054824460.1	KAI4327418.1, KAI4314994.1	KRH57968, KRH07581, KRH04538	KEH31479	ONI02945	KAF7828689.1	Vitvi07g01690_P003
N0.HOG0001512	NPAL_013272_R1, NPAL_013268_R1, NPAL_013269_R1, NPAL_013275_R1, NPAL_013265_R1, NPAL_013266_R1, NPAL_013274_R1, NPAL_013276_R1, NPAL_013271_R1, NPAL_013267_R1	XP_028787553.1, XP_028774879.1, XP_028787549.1, XP_028774883.1, XP_028787552.1, XP_028774898.1, XP_028787547.1, XP_028787548.1, XP_028787550.1, XP_028774880.1, XP_028787554.1, XP_028774884.1, XP_028774897.1, XP_028787558.1	XP_054776746.1, XP_054778235.1, XP_054776501.1, XP_054778233.1, XP_054779408.1, XP_054779386.1, XP_054776181.1, XP_054795793.1, XP_054776535.1, XP_054778858.1	KAI4296890.1				KAF7818571.1, KAF7818572.1, KAF7806905.1
N0.HOG0001513	NPAL_011622_R1	XP_028765657.1	XP_054777444.1, XP_054825431.1	KAI4327719.1, KAI4314765.1	KRH28787, KRH76667, KRH69796, KRH08093	AES95106, AET03814	ONH97052		Vitvi04g01441_P001
N0.HOG0001516	NPAL_016820_R1, NPAL_010436_R1	XP_028756901.1, XP_028808163.1	XP_054791701.1, XP_054816154.1, XP_054813188.1	KAI4334326.1, KAI4322330.1	KRH22825, KRH26537, KRH30555, KRH25111	KEH38879, AES88524	ONI00950	KAF7823332.1, KAF7805650.1	Vitvi06g01350_P001
N0.HOG0001517	NPAL_001504_R1, NPAL_003146_R1	XP_028777142.1, XP_028789955.1, XP_028790195.1	XP_054784606.1, XP_054790130.1, XP_054803705.1	KAI4300348.1, KAI4349090.1	KRH67768, KRG96047, KRH67769, KRH32562, KRH19960	KEH42153	ONH96392	KAF7818662.1	Vitvi08g01600_P001
N0.HOG0001518	NPAL_002210_R1, NPAL_001885_R1, NPAL_001884_R1, NPAL_001887_R1, NPAL_013050_R1	XP_028771203.1, XP_028766721.1, XP_028766723.1, XP_028766722.1, XP_028772910.1	XP_054811381.1, XP_054789015.1, XP_054825082.1	KAI4301406.1, KAI4313395.1	KRH69300, KRH71571, KRH17296, KRH49404, KRH07600, KRH49402	AES61784, AES61786, AES98450, AES86917, KEH23193, KEH23191	ONI01744, ONI01745, ONI01746, ONI01747, ONI01748	KAF7804856.1, KAF7804855.1, KAF7819204.1	Vitvi07g02201_P002, Vitvi07g02198_P001, Vitvi07g00320_P003
N0.HOG0001519	NPAL_003807_R1, NPAL_000671_R1	XP_028796602.1, XP_028782700.1, XP_028796505.1	XP_054803536.1, XP_054798999.1	KAI4352444.1, KAI4346693.1	KRG93666, KRH18375	KEH25070, AES78079	ONI08895, ONI18992	KAF7822401.1	Vitvi14g04526_P001
N0.HOG0001520	NPAL_018981_R1, NPAL_012719_R1	XP_028761950.1, XP_028778190.1, XP_028754079.1, XP_028803568.1	XP_054810037.1, XP_054825571.1, XP_054825390.1	KAI4328561.1, KAI4314074.1	KRH75073, KRH70932	AES97098	ONI31044	KAF7809029.1, KAF7827965.1	Vitvi17g00489_P003, Vitvi01g00631_P001, Vitvi16g04495_P001, Vitvi01g00033_P001
N0.HOG0001522	NPAL_010658_R1, NPAL_010656_R1, NPAL_010659_R1, NPAL_016644_R1	XP_028807902.1, XP_028808472.1, XP_028807904.1, XP_028761586.1, XP_028807911.1	XP_054812977.1, XP_054813695.1, XP_054814616.1	KAI4331920.1, KAI4331937.1, KAI4331915.1, KAI4331918.1, KAI4331922.1, KAI4322646.1, KAI4322644.1, KAI4333989.1, KAI4322649.1, KAI4331938.1, KAI4331917.1	KRH56001, KRH25535	KEH16872, AES87941, KEH17409	ONI18736, ONI18735, ONI18734	KAF7805913.1, KAF7823016.1, KAF7802278.1, KAF7823019.1, KAF7823015.1, KAF7834504.1	Vitvi12g02389_P001
N0.HOG0001523	NPAL_011296_R1, NPAL_016068_R1	XP_028788859.1, XP_028760636.1, XP_028788868.1, XP_028769992.1, XP_028785924.1	XP_054810888.1, XP_054795539.1, XP_054811895.1, XP_054811021.1, XP_054811898.1, XP_054814119.1, XP_054814363.1	KAI4323525.1, KAI4323526.1, KAI4333016.1, KAI4323524.1, KAI4333015.1	KRH20779, KRH30018, KRH62894, KRH20777, KRH13429, KRH13419, KRH20773, KRH30022	AET02252, AES68900, AES68908, AET02254, AET02256, AES68899	ONI20752	KAF7836173.1, KAF7824698.1, KAF7824699.1	Vitvi06g01252_P001
N0.HOG0001524	NPAL_005192_R1, NPAL_010281_R1	XP_028758497.1, XP_028775679.1, XP_028788229.1, XP_028788230.1	XP_054797151.1, XP_054797147.1, XP_054797150.1, XP_054799252.1, XP_054798497.1	KAI4332641.1, KAI4332640.1, KAI4323883.1, KAI4345012.1	KRH24731, KRH24732, KRH24733	KEH30190	ONI00126, ONI00121, ONI00122, ONI00125, ONI00129, ONI00132, ONI00137, ONI00136	KAF7808545.1, KAF7808551.1, KAF7808549.1, KAF7808553.1, KAF7805424.1	Vitvi13g01997_P001, Vitvi13g01998_P001, Vitvi06g01718_P001, Vitvi06g00529_P001, Vitvi06g04171_P001, Vitvi06g04172_P001
N0.HOG0001525	NPAL_017566_R1, NPAL_020204_R1, NPAL_017567_R1	XP_028769317.1, XP_028770400.1	XP_054782859.1, XP_054779775.1	KAI4355153.1, KAI4328828.1	KRH48069, KRH06590, KRH40389, KRH00839	KEH18811, AES80271	ONI23212		Vitvi15g01078_P001
N0.HOG0001528	NPAL_011731_R1, NPAL_019547_R1	XP_028764002.1, XP_028760465.1	XP_054786037.1, XP_054810613.1	KAI4351395.1, KAI4351397.1, KAI4351396.1, KAI4351398.1, KAI4327543.1, KAI4355600.1	KRH76881, KRH28595, KRH30859, KRH08323	AES69512, AES88888, AET03983, AET03993, AET03985, AET03989, KEH42533, AES94852, AES94849, AES96333, AES94860, AES94861, AES76375, KEH42534	ONI09575, ONI36024, ONI36022, ONI36015, ONI36025	KAF7809757.1, KAF7828808.1	Vitvi16g00013_P001
N0.HOG0001529	NPAL_015803_R1	XP_028759747.1	XP_054800140.1, XP_054792311.1, XP_054791631.1, XP_054813283.1, XP_054813282.1, XP_054805364.1, XP_054817681.1	KAI4332857.1	KRH25653, KRH08621, KRH11148, KRH65204, KRH65988	KEH39971, AES59267, KEH37874, KEH25806, AES75830, AES71971, AES71968, AES71972, KEH34779, KEH25805	ONI24995	KAF7808986.1, KAF7827509.1, KAF7844599.1, KAF7820483.1, KAF7813369.1, KAF7801753.1, KAF7809079.1, KAF7831359.1, KAF7827764.1, KAF7838895.1, KAF7827922.1, KAF7833388.1
N0.HOG0001530	NPAL_010891_R1	XP_028807467.1, XP_028798530.1	XP_054813931.1	KAI4333639.1	KRH55180, KRH26230, KRH55186	AET03031	ONI12607	KAF7836688.1	Vitvi19g00186_P001
N0.HOG0001531	NPAL_010700_R1, NPAL_010701_R1, NPAL_010699_R1, NPAL_010702_R1	XP_028807836.1, XP_028790175.1, XP_028807865.1, XP_028790174.1, XP_028807835.1	XP_054811697.1, XP_054813160.1, XP_054810832.1	KAI4333935.1, KAI4333934.1, KAI4333933.1, KAI4333932.1	KRH22362, KRH26969, KRH22360	KEH39172	ONI16994, ONI16996		Vitvi12g00270_P001, Vitvi12g00272_P001, Vitvi12g04064_P001, Vitvi12g02300_P001
N0.HOG0001532	NPAL_017389_R1, NPAL_017390_R1	XP_028786519.1, XP_028772978.1	XP_054784335.1, XP_054784408.1	KAI4356517.1	KRH75705, KRH65915	KEH20249, KEH20251	ONI03512, ONI00551, ONI03513		Vitvi08g02209_P001, Vitvi08g02210_P001
N0.HOG0001533	NPAL_014183_R1, NPAL_017392_R1, NPAL_017391_R1	XP_028753138.1, XP_028797495.1, XP_028786525.1, XP_028772979.1, XP_028772981.1, XP_028786520.1, XP_028772980.1	XP_054782782.1, XP_054784312.1, XP_054782783.1	KAI4354562.1	KRH65858, KRH75702, KRH65857	AES87110	ONI03509, ONI03510	KAF7825623.1	Vitvi08g01259_P001
N0.HOG0001534	NPAL_007161_R1, NPAL_007162_R1, NPAL_007160_R1, NPAL_007158_R1, NPAL_007159_R1, NPAL_007156_R1, NPAL_007157_R1	XP_028793391.1, XP_028779025.1, XP_028771313.1, XP_028771305.1, XP_028779015.1, XP_028771310.1, XP_028793390.1, XP_028793388.1, XP_028793387.1, XP_028779020.1, XP_028779019.1, XP_028779026.1, XP_028793392.1, XP_028793393.1, XP_028779024.1, XP_028779023.1, XP_028793386.1, XP_028779018.1	XP_054806280.1, XP_054806300.1, XP_054806301.1, XP_054807703.1, XP_054806279.1, XP_054805108.1, XP_054807335.1, XP_054806281.1, XP_054806298.1, XP_054806297.1		KRH76697, KRH28761				Vitvi01g04380_P001
N0.HOG0001536	NPAL_022367_R1					AES65602, AES71224, AES68444, KEH37785, AES68024, AES82111, AET00166, AES71751, AES80926, AES68110, AES71358, AES91133, AET02860, AES78754, AES92361, KEH41006, KEH28093, AES73845, AET01069, AES74060, AET04154, AES77996, AES61519, AES77597, AES61518, AES65767, AES61279, AES78755, AET04289, KEH43810, AES90170, AES96037, KEH16559, AES82421, AES95062, AET04253, AET00630
N0.HOG0001541	NPAL_022349_R1, NPAL_011245_R1, NPAL_011267_R1, NPAL_022447_R1, NPAL_022369_R1, NPAL_009867_R1	XP_028798967.1, XP_028798979.1, XP_028755036.1, XP_028798975.1, XP_028784113.1, XP_028799010.1, XP_028798946.1, XP_028755030.1, XP_028788242.1, XP_028789470.1, XP_028801393.1, XP_028786132.1, XP_028801390.1, XP_028786231.1, XP_028801374.1, XP_028801380.1, XP_028787842.1, XP_028801387.1	XP_054818160.1, XP_054819860.1, XP_054817812.1, XP_054811165.1, XP_054811848.1, XP_054813866.1, XP_054792365.1, XP_054811874.1, XP_054811104.1, XP_054811214.1, XP_054811647.1, XP_054819139.1, XP_054819515.1, XP_054819135.1
N0.HOG0001546	NPAL_014572_R1, NPAL_014571_R1, NPAL_017795_R1, NPAL_017791_R1, NPAL_014569_R1, NPAL_013748_R1	XP_028777045.1, XP_028781969.1, XP_028781970.1, XP_028777069.1, XP_028763179.1, XP_028792034.1, XP_028763146.1, XP_028765839.1	XP_054787921.1, XP_054786082.1, XP_054783983.1, XP_054787102.1, XP_054792684.1, XP_054779045.1	KAI4295584.1, KAI4298396.1, KAI4295586.1	KRH49555, KRH24541, KRH29541	KEH40766, KEH40767, AES89057	ONH91367	KAF7810936.1, KAF7840900.1	Vitvi03g00392_P001, Vitvi03g00391_P001, Vitvi03g00395_P001, Vitvi03g00393_P001, Vitvi03g00394_P001
N0.HOG0001547	NPAL_009664_R1	XP_028760334.1	XP_054819052.1, XP_054797968.1	KAI4306101.1, KAI4308003.1	KRG98761, KRH46181, KRH73749, KRH14398	KEH33831, AET00506, KEH28424, KEH37656	ONI13292	KAF7815829.1, KAF7831285.1	Vitvi19g00497_P001
N0.HOG0001550	NPAL_010747_R1	XP_028790468.1, XP_028807747.1, XP_028807788.1, XP_028794796.1, XP_028764870.1	XP_054812237.1, XP_054802842.1	KAI4333854.1, KAI4322765.1, KAI4296935.1, KAI4306390.1	KRH27042, KRH22287, KRH58959, KRH42856	KEH39277, KEH36586, AET04239	ONI16767, ONI10668	KAF7803332.1	Vitvi19g00115_P001, Vitvi10g00579_P003
N0.HOG0001551	NPAL_008708_R1	XP_028771856.1		KAI4333578.1, KAI4323009.1, KAI4307397.1, KAI4337689.1	KRH27339, KRH21981	AES66661	ONI35132	KAF7836650.1, KAF7816970.1	Vitvi18g00409_P001
N0.HOG0001554	NPAL_014448_R1, NPAL_013847_R1, NPAL_006460_R1, NPAL_009432_R1	XP_028776788.1, XP_028768029.1, XP_028765693.1, XP_028773853.1, XP_028792931.1, XP_028765704.1, XP_028784659.1	XP_054786981.1, XP_054776494.1, XP_054818089.1	KAI4297725.1, KAI4299888.1, KAI4316942.1	KRH51416, KRH60719, KRH29120, KRH24153	AES74281, AES89469	ONH92186, ONH93463	KAF7841149.1, KAF7810803.1, KAF7829568.1	Vitvi03g04055_P001
N0.HOG0001555	NPAL_014990_R1	XP_028795931.1, XP_028799416.1	XP_054786372.1	KAI4351204.1		AES63059	ONI24060	KAF7811438.1	Vitvi13g00208_P001
N0.HOG0001556	NPAL_003077_R1, NPAL_001431_R1, NPAL_003078_R1	XP_028775127.1, XP_028776001.1, XP_028775129.1	XP_054803601.1, XP_054824210.1, XP_054802641.1	KAI4349226.1, KAI4300205.1, KAI4300206.1, KAI4300207.1, KAI4349224.1, KAI4300208.1	KRH67614, KRH19778, KRH32371, KRH19779, KRG95901	KEH42311, KEH42306, AES81762	ONI03207	KAF7804508.1	Vitvi06g00372_P002, Vitvi08g01129_P001, Vitvi08g01137_P001
N0.HOG0001557	NPAL_006743_R1	XP_028769948.1, XP_028784039.1		KAI4334355.1, KAI4336192.1	KRH26511, KRH22853, KRH30599, KRH25081, KRH54357, KRH63585	KEH39380, KEH39372	ONI00859	KAF7838299.1	Vitvi06g01303_P001, Vitvi17g00877_P001
N0.HOG0001558	NPAL_001485_R1, NPAL_010412_R1	XP_028776070.1, XP_028808147.1	XP_054802745.1, XP_054792439.1	KAI4300303.1, KAI4349125.1, KAI4322301.1	KRG96011, KRH67721, KRH32530, KRH19916	KEH42206, AES81894	ONI13681, ONI03017	KAF7818642.1, KAF7804433.1	Vitvi08g01002_P001
N0.HOG0001560	NPAL_001189_R1, NPAL_002879_R1, NPAL_001190_R1, NPAL_001188_R1, NPAL_002878_R1	XP_028762255.1, XP_028804193.1, XP_028762303.1, XP_028762304.1, XP_028804127.1	XP_054801773.1, XP_054804122.1, XP_054801514.1, XP_054809997.1, XP_054800084.1	KAI4301358.1, KAI4349614.1, KAI4349615.1, KAI4301359.1	KRH31916, KRG96389, KRH68129, KRH71538, KRH31917, KRG96390, KRH68130, KRH31915	AES82092, KEH43250, AES82093, KEH43248	ONH93817, ONH93816	KAF7818237.1, KAF7804818.1, KAF7818236.1	Vitvi07g00259_P001
N0.HOG0001562	NPAL_015353_R1	XP_028772121.1, XP_028751740.1, XP_028792894.1, XP_028779505.1	XP_054786799.1, XP_054805673.1, XP_054785639.1	KAI4344807.1, KAI4334939.1	KRH02328, KRH50760, KRH33832, KRG92955, KRG96730, KRH68446	KEH24485	ONI28094, ONI04302, ONH94108	KAF7817963.1	Vitvi07g00402_P001
N0.HOG0001563	NPAL_014984_R1, NPAL_014983_R1	XP_028799441.1, XP_028799442.1		KAI4305319.1, KAI4305321.1, KAI4305317.1, KAI4305316.1	KRH35030, KRG91738, KRH29155	AES71283, KEH30580, AES90060, AES89441, AES89442	ONI31969	KAF7811805.1, KAF7811404.1, KAF7811403.1, KAF7811475.1, KAF7811427.1, KAF7811414.1, KAF7811407.1, KAF7811405.1, KAF7811411.1, KAF7811428.1, KAF7812206.1, KAF7812321.1, KAF7812324.1, KAF7841733.1	Vitvi01g04367_P001, Vitvi01g02206_P001, Vitvi01g02205_P001, Vitvi01g04368_P001, Vitvi01g02210_P001, Vitvi01g01467_P001
N0.HOG0001564	NPAL_010032_R1	XP_028794679.1	XP_054818021.1, XP_054817729.1, XP_054817993.1, XP_054818020.1	KAI4308410.1, KAI4305728.1, KAI4308368.1, KAI4308377.1	KRH13727, KRG90083, KRH17605, KRH43731	AES71716, AES80481, AES71714, KEH35149, KEH35151	ONI18312, ONI18313, ONI06057, ONI20650	KAF7815072.1	Vitvi12g02384_P001
N0.HOG0001565	NPAL_004696_R1	XP_028757986.1	XP_054799176.1	KAI4308409.1	KRH14818, KRH73322	AES93714, AES99811	ONI18315	KAF7831729.1	Vitvi12g00452_P001, Vitvi12g02382_P001
N0.HOG0001566	NPAL_009905_R1, NPAL_009911_R1, NPAL_009906_R1, NPAL_009904_R1, NPAL_009894_R1, NPAL_009893_R1, NPAL_004668_R1	XP_028791047.1, XP_028790449.1, XP_028806120.1, XP_028790448.1, XP_028806121.1, XP_028806118.1, XP_028790413.1, XP_028799955.1, XP_028801323.1, XP_028752549.1, XP_028758102.1	XP_054817465.1, XP_054797014.1	KAI4308343.1, KAI4305798.1, KAI4308342.1	KRH73425, KRH14734, KRH73423	AET00010, AET00012	ONI01649	KAF7815420.1, KAF7815428.1, KAF7815425.1, KAF7831602.1	Vitvi18g02167_P001, Vitvi18g02171_P001, Vitvi18g04637_P001, Vitvi06g00956_P001
N0.HOG0001568	NPAL_017675_R1, NPAL_020134_R1	XP_028752283.1, XP_028796932.1, XP_028790707.1, XP_028752288.1, XP_028796931.1, XP_028779799.1	XP_054783957.1, XP_054782282.1, XP_054784915.1, XP_054785383.1	KAI4355288.1, KAI4328959.1, KAI4307048.1, KAI4338022.1, KAI4355289.1, KAI4328960.1	KRG97226, KRH47837, KRH06403, KRH53592, KRH64344, KRH47836, KRH06402, KRH68946	AES72578, AET01973, AES82805	ONI25729	KAF7843914.1, KAF7816642.1, KAF7843906.1, KAF7826232.1	Vitvi16g01359_P001
N0.HOG0001570	NPAL_012788_R1, NPAL_012790_R1, NPAL_012789_R1, NPAL_012787_R1	XP_028803427.1, XP_028787940.1, XP_028803445.1
N0.HOG0001573	NPAL_018912_R1, NPAL_012643_R1	XP_028762034.1, XP_028794438.1	XP_054809079.1, XP_054825136.1	KAI4314143.1	KRH70751, KRH74892, KRH50569, KRG89582	AES96807, AES89935	ONI30846		Vitvi17g01251_P001, Vitvi01g01030_P001
N0.HOG0001575	NPAL_000031_R1	XP_028779593.1	XP_054779332.1	KAI4352558.1	KRH01193, KRH40071, KRG93555	AES77475, AES74731	ONI19224	KAF7820518.1	Vitvi06g00016_P001, Vitvi14g01977_P001
N0.HOG0001576	NPAL_018692_R1, NPAL_018684_R1	XP_028754566.1, XP_028754575.1, XP_028770106.1, XP_028802798.1, XP_028789226.1	XP_054808752.1, XP_054808275.1, XP_054794928.1, XP_054825732.1	KAI4314433.1, KAI4328122.1	KRG99479, KRG99482	KEH20104, KEH20105, KEH20103	ONI02523, ONI02524, ONI02520, ONI02522	KAF7841067.1, KAF7841066.1, KAF7811656.1, KAF7831020.1, KAF7831012.1, KAF7831018.1, KAF7831019.1, KAF7831014.1, KAF7829284.1	Vitvi07g02563_P001, Vitvi07g01411_P001, Vitvi07g01415_P001, Vitvi07g04617_P001, Vitvi16g00307_P001, Vitvi19g04498_P001
N0.HOG0001577	NPAL_018690_R1, NPAL_022027_R1, NPAL_012394_R1	XP_028754603.1, XP_028762419.1, XP_028792227.1, XP_028802783.1, XP_028789223.1	XP_054809461.1, XP_054776124.1	KAI4328121.1, KAI4314438.1	KRH39479, KRH45527, KRH45528, KRG99484	AET03367, KEH20100	ONI02534	KAF7809404.1, KAF7829270.1	Vitvi07g01408_P001
N0.HOG0001578	NPAL_021692_R1	XP_028787122.1, XP_028773678.1, XP_028775421.1, XP_028775422.1, XP_028775393.1, XP_028791631.1	XP_054820759.1, XP_054807986.1	KAI4344376.1	KRH02914			KAF7838070.1	Vitvi11g01307_P001, Vitvi11g01303_P001, Vitvi11g01267_P001
N0.HOG0001579	NPAL_006096_R3	XP_028777788.1	XP_054788603.1	KAI4316087.1, KAI4337516.1	KRH52778, KRH62090, KRH62093			KAF7830102.1, KAF7817103.1	Vitvi04g00006_P001
N0.HOG0001580	NPAL_019925_R1	XP_028778932.1	XP_054782890.1, XP_054781385.1	KAI4355590.1, KAI4329208.1, KAI4345055.1	KRH01814, KRH46874, KRH44285, KRH47219	AES77231, AES63053, KEH44539, KEH36077, AES58679, AET01488	ONH99102, ONI33786	KAF7814226.1, KAF7843396.1, KAF7807181.1	Vitvi06g00104_P001
N0.HOG0001581	NPAL_010010_R1						ONI15772		Vitvi09g00306_P001
N0.HOG0001582	NPAL_021949_R1	XP_028751384.1, XP_028785090.1, XP_028784182.1	XP_054806197.1, XP_054804522.1, XP_054822412.1	KAI4317920.1	KRH34362, KRG92437, KRH69063, KRH31633	KEH42797, KEH41035	ONI26448	KAF7837958.1	Vitvi05g00616_P001
N0.HOG0001585	NPAL_005870_R1, NPAL_009014_R1	XP_028807041.1, XP_028807195.1, XP_028777352.1, XP_028777337.1	XP_054799404.1, XP_054818630.1	KAI4316490.1, KAI4337169.1	KRH52233, KRG89316, KRH61560, KRH05398, KRH15621, KRH15620, KRH05399	AES73434, KEH39911	ONI33126		Vitvi04g00135_P001, Vitvi04g01795_P001, Vitvi04g01796_P001, Vitvi04g01802_P001, Vitvi04g01792_P001, Vitvi04g01793_P001, Vitvi04g01799_P001, Vitvi04g04041_P001, Vitvi04g01794_P001
N0.HOG0001586	NPAL_005871_R1	XP_028807193.1, XP_028807039.1	XP_054799885.1				ONI33124	KAF7830433.1	Vitvi04g04040_P001, Vitvi04g04038_P001
N0.HOG0001587	NPAL_011438_R1, NPAL_016221_R1, NPAL_008335_R1, NPAL_011431_R1	XP_028788811.1, XP_028777882.1, XP_028773394.1, XP_028788810.1, XP_028773392.1, XP_028791309.1, XP_028788803.1, XP_028798382.1, XP_028798459.1, XP_028773384.1, XP_028799647.1	XP_054779666.1, XP_054813492.1, XP_054811313.1, XP_054816334.1	KAI4333232.1, KAI4323318.1	KRH13820, KRH43636	AES66105		KAF7824453.1	Vitvi05g04495_P001
N0.HOG0001590	NPAL_007997_R1, NPAL_008000_R1, NPAL_008003_R1	XP_028773502.1, XP_028783293.1	XP_054795715.1, XP_054804591.1	KAI4338071.1, KAI4345922.1, KAI4344708.1, KAI4345921.1, KAI4345920.1, KAI4345919.1, KAI4351732.1, KAI4351731.1, KAI4318183.1, KAI4318182.1, KAI4353681.1, KAI4353702.1, KAI4353716.1, KAI4353682.1, KAI4353684.1, KAI4353677.1, KAI4353683.1			ONH96085, ONI26844, ONI26843, ONI26842	KAF7837409.1	Vitvi05g00848_P001
N0.HOG0001591	NPAL_001155_R1	XP_028806442.1	XP_054781018.1	KAI4347623.1, KAI4351596.1	KRH18504, KRG93497	KEH24971	ONI30706, ONI19321	KAF7819674.1	Vitvi01g00929_P001
N0.HOG0001592	NPAL_018862_R1, NPAL_021384_R1	XP_028792543.1, XP_028784064.1	XP_054808512.1, XP_054821737.1, XP_054792973.1	KAI4328385.1, KAI4328384.1	KRG99162, KRH69355, KRH69350, KRH74781, KRH03423, KRH56960	KEH19834, AES91197, AES91194, AES91202, AES91192, AES91190	ONI08573	KAF7809173.1, KAF7806167.1	Vitvi17g00546_P003
N0.HOG0001593	NPAL_019854_R1, NPAL_000662_R1, NPAL_000661_R1	XP_028788942.1, XP_028771731.1, XP_028755920.1	XP_054825773.1, XP_054775790.1	KAI4356886.1, KAI4352412.1, KAI4356888.1, KAI4332147.1, KAI4352413.1, KAI4351513.1, KAI4347659.1	KRG93412, KRG93413, KRG93414, KRG93415	AES74567	ONI19408, ONI19410, ONI19407, ONI19409, ONI19403, ONI19402, ONI19406, ONI19404, ONI19405, ONI29451, ONI23723, ONI23727, ONI23722		Vitvi14g03036_P001, Vitvi14g03037_P001, Vitvi14g03035_P001, Vitvi11g01279_P001
N0.HOG0001595	NPAL_004441_R1, NPAL_004440_R1, NPAL_004439_R1	XP_028798836.1, XP_028792004.1, XP_028803072.1, XP_028799035.1	XP_054804322.1, XP_054802694.1, XP_054802693.1	KAI4343335.1, KAI4343336.1, KAI4346298.1, KAI4346297.1, KAI4346300.1, KAI4346299.1	KRH31599, KRH50514, KRG89471	AES90011, AES71847, AES71851, AES71846, AES71850, AES71852, AES71848, AES90013	ONH98928, ONH98929	KAF7803849.1, KAF7803848.1, KAF7836928.1, KAF7836917.1, KAF7803846.1	Vitvi00g04792_P001, Vitvi06g04003_P001, Vitvi06g04002_P001
N0.HOG0001596	NPAL_000711_R1, NPAL_000701_R1, NPAL_000709_R1, NPAL_000704_R1, NPAL_000708_R1, NPAL_000706_R1, NPAL_000705_R1	XP_028806239.1, XP_028806179.1, XP_028806236.1, XP_028806207.1, XP_028806254.1, XP_028806175.1, XP_028802413.1, XP_028806255.1, XP_028806168.1, XP_028806245.1	XP_054804231.1, XP_054778742.1, XP_054779198.1, XP_054787235.1, XP_054778868.1, XP_054785624.1, XP_054798015.1, XP_054809310.1, XP_054779082.1	KAI4351772.1, KAI4347527.1, KAI4351774.1, KAI4351776.1	KRH38504, KRH09080, KRH38505, KRH13267	AES75676, KEH43730	ONI02390
N0.HOG0001599	NPAL_018156_R1, NPAL_017890_R1, NPAL_017893_R1, NPAL_017892_R1, NPAL_017889_R1, NPAL_017887_R1, NPAL_017888_R1, NPAL_007311_R1, NPAL_018157_R1, NPAL_018161_R1, NPAL_018158_R1, NPAL_017886_R1	XP_028804692.1, XP_028756207.1, XP_028804671.1, XP_028756213.1, XP_028804779.1, XP_028763327.1, XP_028754131.1, XP_028754135.1, XP_028804742.1, XP_028763331.1, XP_028763321.1, XP_028756225.1	XP_054782571.1, XP_054782574.1, XP_054782870.1, XP_054782575.1, XP_054782572.1, XP_054782577.1, XP_054783498.1, XP_054785240.1		KRH44231	KEH18236		KAF7814202.1	Vitvi09g00260_P001, Vitvi07g00678_P001
N0.HOG0001600	NPAL_011306_R1, NPAL_011307_R1, NPAL_011308_R1	XP_028785336.1, XP_028760620.1, XP_028760593.1, XP_028785334.1, XP_028785333.1	XP_054811844.1, XP_054813629.1, XP_054813867.1, XP_054810945.1, XP_054810943.1, XP_054813612.1, XP_054811403.1		KRH29977	AES69074, AES69075		KAF7814639.1, KAF7836145.1, KAF7836143.1, KAF7836146.1, KAF7836144.1, KAF7836147.1, KAF7836140.1, KAF7803388.1, KAF7836142.1, KAF7836149.1, KAF7836156.1, KAF7836157.1, KAF7836229.1, KAF7836154.1, KAF7836152.1, KAF7836153.1, KAF7836155.1, KAF7836138.1, KAF7836141.1
N0.HOG0001605	NPAL_009764_R1, NPAL_000544_R1, NPAL_004587_R1, NPAL_005112_R1, NPAL_010001_R1, NPAL_017225_R1, NPAL_000547_R1, NPAL_018096_R1, NPAL_017191_R1, NPAL_016986_R1, NPAL_014761_R1, NPAL_015763_R1, NPAL_000631_R1, NPAL_015817_R1, NPAL_014938_R1, NPAL_019117_R1	XP_028807348.1, XP_028786066.1, XP_028766522.1, XP_028772635.1, XP_028795643.1, XP_028788673.1, XP_028801297.1, XP_028784407.1, XP_028757846.1	XP_054793461.1, XP_054824851.1, XP_054797561.1, XP_054808645.1, XP_054794577.1, XP_054796789.1, XP_054797462.1, XP_054795788.1					KAF7811771.1, KAF7827147.1, KAF7807798.1, KAF7808274.1
N0.HOG0001611	NPAL_007481_R1, NPAL_007479_R1, NPAL_007478_R1, NPAL_007475_R1, NPAL_007476_R1, NPAL_007477_R1, NPAL_007480_R1	XP_028775414.1, XP_028775426.1, XP_028775431.1, XP_028791119.1, XP_028775400.1, XP_028791113.1, XP_028791115.1, XP_028775408.1, XP_028791116.1, XP_028775407.1, XP_028775406.1, XP_028791112.1	XP_054807996.1, XP_054795552.1, XP_054806202.1, XP_054806203.1, XP_054795554.1, XP_054806204.1	KAI4295350.1, KAI4295347.1, KAI4295346.1, KAI4295344.1, KAI4344361.1			ONI27618, ONI27616, ONI27617	KAF7838084.1	Vitvi07g04167_P001, Vitvi01g02003_P001
N0.HOG0001612	NPAL_011356_R1, NPAL_011357_R1, NPAL_013767_R1, NPAL_013766_R1, NPAL_014531_R1, NPAL_014532_R1	XP_028776978.1, XP_028765806.1, XP_028765789.1, XP_028776107.1, XP_028765807.1, XP_028776189.1, XP_028798478.1, XP_028777060.1	XP_054776527.1, XP_054776789.1, XP_054787424.1	KAI4298365.1, KAI4298364.1, KAI4295548.1, KAI4298363.1	KRH60864, KRH29493, KRH24493, KRH24367	AES74137, KEH30426, AES89274	ONH91239, ONI15957, ONH91236, ONI05858	KAF7840928.1, KAF7840927.1, KAF7810903.1	Vitvi03g00359_P001
N0.HOG0001613	NPAL_000339_R1, NPAL_000338_R1, NPAL_000337_R1	XP_028795141.1, XP_028805879.1, XP_028805880.1, XP_028805878.1, XP_028795109.1, XP_028805876.1, XP_028805877.1	XP_054814985.1, XP_054814767.1, XP_054779529.1	KAI4305324.1, KAI4295558.1	KRH46921, KRH01762	AES69024, AES69022, AES68971, AES68975, AES68977, AES68979, AES68984, KEH33075, KEH32921, KEH26140, KEH26138, KEH26139, KEH21511, KEH21991, AES66501, AES78074, KEH32922	ONI06213	KAF7823422.1
N0.HOG0001614	NPAL_010559_R1, NPAL_010511_R1	XP_028808364.1, XP_028797106.1, XP_028804670.1, XP_028772270.1	XP_054814318.1, XP_054811868.1	KAI4334131.1, KAI4322521.1	KRH25355, KRH56160, KRH22585	AES67201	ONI18424	KAF7823154.1, KAF7805784.1	Vitvi12g00388_P001
N0.HOG0001616	NPAL_013568_R1	XP_028763029.1, XP_028791745.1, XP_028755228.1	XP_054787259.1, XP_054778749.1	KAI4295932.1, KAI4298722.1	KRH51128, KRH02033, KRH36485, KRH11472	KEH36906	ONI09905	KAF7840605.1	Vitvi10g00063_P001
N0.HOG0001617	NPAL_004229_R1, NPAL_014198_R1	XP_028753246.1, XP_028800797.1, XP_028754255.1, XP_028753173.1, XP_028754248.1, XP_028753133.1	XP_054803723.1, XP_054803636.1, XP_054779506.1, XP_054777993.1, XP_054777763.1	KAI4296329.1, KAI4299069.1	KRH10508, KRH43919	AES63416	ONI35866	KAF7803699.1, KAF7842612.1	Vitvi12g01604_P001
N0.HOG0001618	NPAL_008684_R1	XP_028771908.1	XP_054788355.1	KAI4307357.1, KAI4337726.1	KRH62396, KRH53121, KRH16677, KRH18870	KEH34873, AES97926	ONI35042	KAF7816937.1	Vitvi18g00365_P001
N0.HOG0001619	NPAL_004137_R1	XP_028788704.1, XP_028806639.1	XP_054800240.1	KAI4296616.1	KRH10751, KRH21576, KRH49944, KRH41931	KEH36511, AES90444	ONI10254	KAF7803555.1, KAF7807257.1	Vitvi00g04582_P001, Vitvi10g04258_P001, Vitvi10g04257_P001
N0.HOG0001620	NPAL_010636_R1	XP_028808447.1	XP_054813796.1, XP_054795072.1	KAI4334024.1	KRH25490	KEH29605	ONI18664, ONI16967	KAF7805889.1	Vitvi12g00642_P001
N0.HOG0001623	NPAL_010209_R1	XP_028780127.1	XP_054813128.1	KAI4297209.1, KAI4299782.1, KAI4297211.1, KAI4332470.1, KAI4332471.1	KRH23256, KRH24564, KRH29572, KRH29573, KRH24565	AES67799, AES67797, KEH39504	ONI29604, ONI29605	KAF7805317.1	Vitvi05g01578_P001, Vitvi05g01575_P001
N0.HOG0001624	NPAL_004992_R1	XP_028793223.1	XP_054778478.1			AET00245		KAF7815228.1	Vitvi16g04109_P001, Vitvi13g04349_P001
N0.HOG0001627	NPAL_017067_R1		XP_054789334.1, YP_009871022.1, YP_009871004.1		KRH07064, KRH66237	KEH15423, KEH29756, KEH15655, KEH16985, KEH17032, AES69830, AES94960, KEH25435, KEH18601, AES94094, AES94959			Vitvi18g01179_P001
N0.HOG0001628	NPAL_012864_R1, NPAL_014928_R1			KAI4297593.1	KRG98631, KRH75764, KRG89739, KRH29428, KRH07055	KEH17701, AET04352, AES73223, AES89081, AES94093, AES64202, AES88106, AET03463, AES58748			Vitvi09g04563_P001
N0.HOG0001630	NPAL_020414_R1	XP_028783633.1, XP_028783531.1	XP_054782353.1	KAI4354630.1	KRH66000, KRH75798	AES86983	ONI03615	KAF7845414.1	Vitvi08g01312_P001
N0.HOG0001631	NPAL_009515_R2		XP_054818398.1	KAI4306664.1	KRH46459, KRG98354	KEH34138		KAF7816051.1	Vitvi06g00575_P001
N0.HOG0001632	NPAL_008378_R1, NPAL_005495_R1	XP_028792647.1, XP_028792636.1, XP_028779765.1	XP_054788472.1, XP_054797909.1	KAI4299465.1	KRH15007, KRH73121, KRG97790	AES99511, AES71093	ONI24518	KAF7816365.1, KAF7830992.1	Vitvi13g00501_P001
N0.HOG0001633	NPAL_001645_R1, NPAL_003249_R1	XP_028777501.1, XP_028784904.1	XP_054788461.1, XP_054800341.1	KAI4300553.1, KAI4348882.1	KRG96263, KRH68006	KEH24242	ONH95895	KAF7818851.1	Vitvi08g00636_P001
N0.HOG0001634	NPAL_016738_R1	XP_028797378.1, XP_028756776.1	XP_054776383.1, XP_054779253.1, XP_054779495.1	KAI4322476.1, KAI4334180.1	KRH30357, KRH25315	KEH29773	ONI01527		Vitvi06g00922_P001
N0.HOG0001636	NPAL_010250_R1	XP_028793186.1, XP_028780042.1	XP_054811251.1	KAI4322061.1	KRH23179, KRH10160, KRH29670	KEH30271	ONH99215	KAF7804125.1, KAF7805379.1	Vitvi06g00162_P001
N0.HOG0001637	NPAL_005050_R1, NPAL_002714_R1	XP_028770841.1, XP_028791420.1	XP_054801606.1		KRH15602	AES59194	ONI11885, ONH99143	KAF7805063.1	Vitvi13g01775_P001
N0.HOG0001638	NPAL_003323_R1	XP_028808688.1	XP_054802388.1	KAI4348750.1, KAI4300717.1	KRG95352, KRH67030, KRH32992	AES81439, KEH16148	ONH95479		Vitvi08g01711_P001
N0.HOG0001639	NPAL_002208_R1, NPAL_002209_R1, NPAL_013286_R1, NPAL_012780_R2, NPAL_012779_R1	XP_028771210.1, XP_028771211.1, XP_028774899.1, XP_028788039.1, XP_028788651.1, XP_028803459.1, XP_028803460.1, XP_028788663.1	XP_054803292.1, XP_054811391.1, XP_054792198.1, XP_054779423.1, XP_054825047.1	KAI4351393.1, KAI4349656.1, KAI4301405.1	KRH22975, KRH71566, KRH31878, KRG96437	AES61792, AET00157, AES82142, AET02953	ONH93906, ONH93857, ONH93918	KAF7818208.1, KAF7804854.1	Vitvi07g00314_P001, Vitvi07g04075_P001
N0.HOG0001640	NPAL_005537_R1, NPAL_008410_R1, NPAL_009457_R1, NPAL_005538_R1, NPAL_008411_R1, NPAL_009456_R1	XP_028784679.1, XP_028803814.1	XP_054819083.1, XP_054789174.1, XP_054796287.1	KAI4305303.1, KAI4318238.1, KAI4306470.1, KAI4306845.1	KRH17059, KRH72708, KRH76885, KRH28591, KRH73205, KRH14933, KRH31163, KRG97711	KEH34327, AES98705, KEH28183, AES99619, AES71175	ONH99865, ONI24646	KAF7816131.1, KAF7833783.1, KAF7830932.1, KAF7816495.1	Vitvi06g00669_P001, Vitvi13g00072_P001
N0.HOG0001641	NPAL_008870_R1	XP_028753637.1, XP_028802307.1	XP_054788215.1	KAI4316202.1, KAI4337433.1	KRH16155, KRH04933	AES58902	ONI34006	KAF7817178.1	Vitvi04g00741_P001
N0.HOG0001642	NPAL_016374_R1	XP_028763810.1, XP_028753324.1, XP_028755472.1	XP_054796933.1, XP_054793363.1, XP_054816394.1, XP_054813847.1	KAI4306031.1, KAI4333463.1, KAI4323072.1	KRG98907, KRH21867, KRH27429, KRH43408, KRH13002	KEH38548, KEH17189	ONI17638, ONI12282	KAF7833530.1, KAF7822580.1, KAF7836611.1	Vitvi19g00025_P001
N0.HOG0001643	NPAL_009698_R2	XP_028760226.1, XP_028798130.1, XP_028797999.1, XP_028760227.1, XP_028760229.1	XP_054819879.1, XP_054819217.1	KAI4308049.1, KAI4306055.1	KRH14450, KRG99485, KRG99487, KRG99516, KRG99489, KRG99518, KRG98860	AES96233, AES70192	ONI17592, ONI16584, ONI16586, ONI16583, ONI16581		Vitvi12g00118_P001
N0.HOG0001644	NPAL_022191_R1	XP_028755466.1, XP_028789747.1	XP_054812715.1				ONI12323, ONI12328, ONI12325	KAF7836619.1	Vitvi19g00041_P001
N0.HOG0001646	NPAL_005280_R1	XP_028803563.1	XP_054798083.1	KAI4307798.1	KRG98402, KRH46483	KEH34119		KAF7831229.1	Vitvi19g00759_P001
N0.HOG0001647	NPAL_005279_R1, NPAL_009528_R2	XP_028803454.1, XP_028752807.1, XP_028771499.1, XP_028788108.1	XP_054798054.1, XP_054818669.1	KAI4306275.1, KAI4306270.1, KAI4306271.1, KAI4307799.1	KRH14176, KRH73956, KRG98404, KRH46487, KRG98406, KRG93981	AET00869, AES70708, KEH34113, KEH34114, KEH34118		KAF7831231.1, KAF7816031.1	Vitvi19g00760_P001
N0.HOG0001649	NPAL_009310_R1	XP_028768795.1, XP_028768793.1, XP_028752821.1, XP_028752818.1	XP_054819213.1, XP_054797366.1	KAI4306305.1	KRH72846, KRH17214, KRH17216, KRG98103, KRH30677	AES99015, AES70805, AES70807	ONH99612	KAF7816252.1	Vitvi08g00048_P001, Vitvi06g00819_P002
N0.HOG0001651	NPAL_004981_R1, NPAL_004983_R1, NPAL_004982_R1, NPAL_004984_R1	XP_028785327.1, XP_028758792.1, XP_028785329.1, XP_028785328.1, XP_028758790.1, XP_028785326.1, XP_028758793.1	XP_054797610.1, XP_054797609.1, XP_054796722.1	KAI4323481.1, KAI4318213.1, KAI4306745.1, KAI4306752.1, KAI4306746.1, KAI4306747.1	KRH14321, KRH29079, KRH24105, KRH62869, KRH29968	AES89499, KEH30631	ONI14013, ONI20658, ONI20663	KAF7833691.1	Vitvi13g02427_P001, Vitvi13g02428_P001, Vitvi13g02429_P001, Vitvi13g04653_P001, Vitvi13g02430_P001
N0.HOG0001652	NPAL_006166_R1	XP_028777763.1, XP_028783985.1	XP_054793321.1	KAI4346170.1, KAI4337611.1, KAI4307478.1	KRH62186	AES73187	ONI35312	KAF7808378.1, KAF7829996.1, KAF7815177.1, KAF7808379.1, KAF7817021.1	Vitvi18g00508_P001
N0.HOG0001653	NPAL_018712_R1, NPAL_012414_R1	XP_028754533.1, XP_028783982.1, XP_028785407.1, XP_028769408.1	XP_054808120.1, XP_054825713.1, XP_054825340.1, XP_054825201.1	KAI4328141.1	KRH45564, KRH74503, KRH69658	AET03378, AES96036	ONH90664, ONI02412	KAF7829291.1	Vitvi07g04600_P001
N0.HOG0001659	NPAL_018936_R1, NPAL_012669_R1	XP_028753671.1, XP_028787532.1, XP_028763482.1, XP_028803634.1, XP_028785342.1	XP_054822641.1, XP_054804875.1, XP_054809411.1, XP_054822846.1	KAI4314114.1, KAI4328500.1	KRH54605, KRH56874, KRH03532, KRH63282, KRH70826, KRH74954	KEH31974, KEH33402, AES96905	ONI30909	KAF7806224.1, KAF7809076.1, KAF7828012.1	Vitvi17g00650_P001
N0.HOG0001661	NPAL_000035_R1	XP_028780458.1, XP_028779589.1, XP_028759978.1	XP_054804030.1, XP_054803431.1	KAI4352550.1, KAI4346618.1	KRG93563, KRH18462	AES74748	ONI19209	KAF7803003.1, KAF7803008.1, KAF7803002.1	Vitvi14g01987_P001
N0.HOG0001663	NPAL_008931_R2	XP_028799098.1, XP_028799099.1	XP_054788396.1, XP_054788361.1	KAI4316323.1, KAI4316324.1	KRH52443, KRH61774, KRH52444	AES73654, AES73658	ONI34401	KAF7817249.1	Vitvi04g00480_P001
N0.HOG0001664	NPAL_018003_R1	XP_028791513.1, XP_028779139.1	XP_054784652.1	KAI4329331.1, KAI4355740.1	KRH23570, KRH44445, KRH47459	AES68145, AES86616	ONI16207	KAF7814366.1	Vitvi09g00595_P001
N0.HOG0001665	NPAL_019804_R1	XP_028767305.1	XP_054782042.1				ONH98333	KAF7843265.1	Vitvi11g00471_P001, Vitvi11g00469_P001
N0.HOG0001667	NPAL_010505_R1	XP_028773075.1, XP_028773180.1	XP_054811404.1	KAI4317510.1, KAI4345354.1, KAI4345353.1, KAI4345352.1	KRH25287, KRH25260, KRG90886, KRH26653, KRG89472, KRG90884, KRH25261	AES67086, AES67087, AES67088, KEH29839, KEH29840	ONI01328, ONI01327, ONI01326, ONI01331, ONI01329, ONI01330		Vitvi06g01970_P001, Vitvi12g02214_P001, Vitvi06g01972_P001
N0.HOG0001669	NPAL_011479_R1, NPAL_016280_R1, NPAL_016279_R1	XP_028797516.1, XP_028803846.1, XP_028799623.1, XP_028799615.1, XP_028796895.1	XP_054812012.1, XP_054815043.1, XP_054815228.1, XP_054795922.1	KAI4323232.1, KAI4333292.1, KAI4323335.1, KAI4333291.1, KAI4323233.1	KRH13058, KRH44880, KRH43705, KRH13740, KRH43703, KRH13741, KRH44883	KEH17162, KEH19158	ONH92410, ONI11881	KAF7834793.1, KAF7827483.1, KAF7834794.1, KAF7834806.1, KAF7834802.1	Vitvi19g01707_P001
N0.HOG0001670	NPAL_011250_R1, NPAL_011248_R1, NPAL_016044_R1, NPAL_016043_R1, NPAL_011251_R1	XP_028798988.1, XP_028770032.1, XP_028796999.1, XP_028770031.1, XP_028796995.1, XP_028799023.1	XP_054813566.1, XP_054815323.1, XP_054816744.1, XP_054795750.1, XP_054814989.1, XP_054814118.1	KAI4323555.1, KAI4332985.1, KAI4332986.1	KRH29994, KRH62889, KRH20717	AES68927, AES68928, AES68923, AET02319	ONI20873, ONI20872, ONI20876	KAF7836212.1, KAF7824730.1, KAF7836213.1	Vitvi13g04492_P001, Vitvi00g04717_P001, Vitvi13g01333_P001
N0.HOG0001671	NPAL_011017_R1, NPAL_015787_R1	XP_028805654.1, XP_028800239.1	XP_054813877.1, XP_054814599.1	KAI4324274.1, KAI4332417.1	KRH77739, KRH27792	AES93884	ONI35611		Vitvi18g02240_P001
N0.HOG0001672	NPAL_000321_R1, NPAL_011018_R1, NPAL_011019_R1	XP_028805857.1, XP_028795845.1, XP_028805663.1, XP_028805664.1, XP_028805667.1, XP_028805668.1	XP_054798279.1, XP_054811174.1, XP_054813279.1	KAI4332419.1, KAI4324275.1	KRH77737	AES75318, AES93875, AES93880, AES93881	ONI35607	KAF7820007.1, KAF7836487.1	Vitvi18g02241_P001
N0.HOG0001673	NPAL_017909_R1, NPAL_019923_R1, NPAL_019924_R1	XP_028756183.1, XP_028798052.1, XP_028778966.1, XP_028798050.1, XP_028778969.1, XP_028798049.1, XP_028778918.1, XP_028778920.1, XP_028798051.1, XP_028778967.1, XP_028798053.1, XP_028778936.1	XP_054785339.1, XP_054782139.1, XP_054779554.1, XP_054782471.1, XP_054782370.1, XP_054782065.1	KAI4355591.1, KAI4329210.1	KRH09924, KRH23407, KRH44286, KRH47221	AET01484, AET01486, AET01485, AES67935, AES67936	ONI15774	KAF7843395.1, KAF7814228.1	Vitvi09g00307_P001
N0.HOG0001674	NPAL_018011_R1	XP_028779187.1, XP_028791591.1	XP_054792929.1, XP_054783272.1	KAI4329342.1	KRH44463		ONI16229, ONI16637, ONI16228	KAF7814374.1	Vitvi09g01665_P001, Vitvi09g01664_P001, Vitvi09g01666_P001
N0.HOG0001675	NPAL_007269_R1, NPAL_007270_R1	XP_028801262.1, XP_028801258.1	XP_054807808.1, XP_054806266.1	KAI4335700.1	KRH03677, KRH03676, KRH54947	KEH27018, AES91558, KEH30324, KEH30268, KEH16093	ONH98361, ONH98356, ONH98357, ONH98359, ONH98355	KAF7840658.1	Vitvi11g01446_P001
N0.HOG0001676	NPAL_018084_R1, NPAL_019690_R1	XP_028776871.1	XP_054784018.1, XP_054781750.1	KAI4355895.1	KRH09610, KRH23705, RCW19314, KRH44631	KEH28611	ONI14972	KAF7814672.1, KAF7843134.1	Vitvi09g01320_P001
N0.HOG0001677	NPAL_007560_R1, NPAL_021749_R1, NPAL_021748_R1	XP_028751403.1, XP_028774111.1, XP_028789923.1	XP_054806665.1	KAI4335340.1, KAI4344481.1, KAI4344423.1	KRH12352, KRH37356, KRH05281	AES65357	ONI27179	KAF7806693.1, KAF7806692.1, KAF7837972.1, KAF7806695.1, KAF7833283.1	Vitvi11g01176_P001
N0.HOG0001679	NPAL_021296_R1, NPAL_006752_R1	XP_028781782.1, XP_028765146.1	XP_054822595.1, XP_054807794.1	KAI4336202.1, KAI4343717.1	KRH54337, KRH63605, KRH03242, KRH57118	KEH31799, AES71461	ONI08258		Vitvi17g00890_P002
N0.HOG0001680	NPAL_003666_R1, NPAL_002124_R1	XP_028778573.1, XP_028772354.1	XP_054803656.1, XP_054817677.1	KAI4348191.1, KAI4350653.1	KRG93236, KRH56555, KRG94119, KRH07170	KEH22162, AES74366, AES74365	ONI19670, ONI33210		Vitvi14g01707_P001
N0.HOG0001681	NPAL_021234_R1		XP_054822796.1	KAI4343628.1, KAI4336302.1	KRG99889, KRH37980, KRH62839, KRH30083, KRH30084, KRH62843, KRH62840, KRH75300, KRH63753		ONI08001	KAF7833969.1	Vitvi17g00131_P001
N0.HOG0001682	NPAL_002053_R1	XP_028772450.1	XP_054800417.1	KAI4350530.1	KRG94484, KRH06981		ONI05304		Vitvi18g02468_P001, Vitvi01g04404_P001, Vitvi01g04402_P001, Vitvi01g04405_P001
N0.HOG0001683	NPAL_003622_R1	XP_028771414.1, XP_028785201.1	XP_054800701.1	KAI4348296.1		AES75041	ONI19890	KAF7819445.1	Vitvi14g01573_P001
N0.HOG0001686	NPAL_000681_R1, NPAL_000682_R1, NPAL_000679_R1	XP_028806212.1, XP_028806216.1, XP_028806210.1, XP_028806215.1, XP_028806214.1, XP_028806211.1, XP_028789996.1, XP_028776108.1, XP_028782806.1, XP_028775183.1	XP_054783750.1, XP_054786038.1, XP_054778112.1, XP_054788038.1	KAI4352460.1, KAI4352458.1, KAI4352459.1, KAI4352457.1, KAI4352455.1	KRH01303, KRH45056, KRH01304, KRH01153, KRH01302	AES77714, AES77710, AES77711, AES77678, AES77679, AES77712, AES77680, KEH21659		KAF7822408.1
N0.HOG0001687	NPAL_004413_R1, NPAL_004411_R1, NPAL_004410_R1, NPAL_004412_R1	XP_028778196.1, XP_028778202.1, XP_028800478.1	XP_054802987.1, XP_054803640.1, XP_054780042.1	KAI4354837.1, KAI4354839.1, KAI4354838.1, KAI4354836.1, KAI4356757.1, KAI4354835.1	KRH76188, KRH76189, KRH65351, KRH65350, KRH65352, KRH76184	KEH29121, KEH29125	ONI22631	KAF7844826.1, KAF7844825.1, KAF7844822.1, KAF7825365.1, KAF7844835.1	Vitvi15g00704_P001, Vitvi06g04331_P001, Vitvi06g04330_P001, Vitvi06g01152_P001, Vitvi06g04332_P001, Vitvi06g01870_P001
N0.HOG0001689	NPAL_006433_R1, NPAL_022341_R1, NPAL_019702_R1, NPAL_014746_R1, NPAL_014254_R1	XP_028762822.1, XP_028773775.1, XP_028805650.1, XP_028775660.1, XP_028797479.1, XP_028785694.1, XP_028803709.1, XP_028768553.1, XP_028783122.1, XP_028768655.1, XP_028786246.1, XP_028778517.1, XP_028758694.1, XP_028795609.1, XP_028783254.1, XP_028789543.1	XP_054799505.1, XP_054794961.1, XP_054778114.1, XP_054793251.1, XP_054819057.1, XP_054797598.1, XP_054806327.1, XP_054797365.1, XP_054812617.1, XP_054777772.1, XP_054796793.1, XP_054811526.1		KRH61722			KAF7808680.1, KAF7835618.1
N0.HOG0001690	NPAL_007636_R1, NPAL_007639_R1, NPAL_007637_R1	XP_028751631.1, XP_028795215.1, XP_028751630.1, XP_028795205.1	XP_054805941.1, XP_054806003.1, XP_054806001.1		KRH11765, KRH36769, KRH11764, KRH36768, KRH11767, KRH11763, KRH36765, KRH36770, RCW19012, KRH11762, KRH36764, KRH36767, KRH11761	AES64749, AES64748, AES64753, AES64754, AES64742, AES64745, KEH37050, AES64746, AES64737, AES64738, AES64717, AES64751		KAF7837880.1
N0.HOG0001692	NPAL_010595_R1, NPAL_016684_R1	XP_028808385.1, XP_028796553.1, XP_028808384.1, XP_028785640.1, XP_028785684.1	XP_054811036.1, XP_054814146.1, XP_054811182.1, XP_054811124.1, XP_054816816.1, XP_054792600.1		KRH22515, KRH22514, KRH26837, KRH26838	AES67286, AES67291		KAF7823108.1, KAF7823109.1	Vitvi12g02418_P001, Vitvi12g02419_P001, Vitvi12g00552_P001, Vitvi12g02417_P001
N0.HOG0001699	NPAL_014524_R1, NPAL_014528_R1	XP_028767936.1, XP_028777109.1, XP_028767883.1	XP_054787620.1, XP_054787764.1, XP_054786305.1, XP_054787442.1	KAI4295538.1, KAI4295543.1	KRH29489, KRH29498, KRH24492, KRH29492, KRH29499	AES74153, AES73702, AES89068, AES74140, KEH30429, KEH30432, KEH30434, KEH30431, KEH30397, AES89048, AES76755	ONH91211, ONH91208, ONH91219, ONH91221, ONH91222	KAF7810898.1	Vitvi03g00352_P001, Vitvi03g00354_P001
N0.HOG0001700	NPAL_005795_R1	XP_028772605.1, XP_028806906.1	XP_054819262.1	KAI4295721.1, KAI4337023.1, KAI4316649.1	KRH52056, KRH61371, KRH52055, KRH61369, KRH61373, KRH61375	KEH35765, KEH35764, KEH35766, KEH35768, KEH35767	ONH91817, ONI14534	KAF7843521.1, KAF7817458.1	Vitvi03g00584_P001
N0.HOG0001701	NPAL_009090_R1	XP_028772606.1	XP_054819397.1	KAI4316648.1, KAI4337022.1	KRH05614, KRH15427	AES59369	ONI33493, ONI33494	KAF7817459.1	Vitvi18g00707_P001
N0.HOG0001702	NPAL_005167_R1	XP_028754190.1	XP_054799149.1	KAI4307983.1, KAI4306114.1			ONI13363	KAF7831345.1	Vitvi19g00529_P001
N0.HOG0001703	NPAL_010560_R1, NPAL_014789_R1, NPAL_013569_R1	XP_028808362.1, XP_028797167.1, XP_028763033.1, XP_028791748.1, XP_028755230.1	XP_054811871.1, XP_054786213.1, XP_054777805.1	KAI4322522.1, KAI4298720.1, KAI4295931.1	KRH11471, KRH36484, KRH02035, KRH51127	KEH36904, AES92659	ONI18426, ONI09907	KAF7805785.1, KAF7811194.1, KAF7840607.1, KAF7840608.1	Vitvi10g00064_P001
N0.HOG0001704	NPAL_014244_R1, NPAL_014232_R1, NPAL_018400_R1, NPAL_018399_R1	XP_028753178.1, XP_028771680.1, XP_028785312.1, XP_028798413.1, XP_028787232.1, XP_028767169.1	XP_054795603.1, XP_054777992.1, XP_054821801.1, XP_054808886.1	KAI4357479.1, KAI4313670.1, KAI4296399.1, KAI4299115.1	KRG99526, KRH07350, KRH10902, KRH21405, KRH46580, KRH50077, KRH20419	AES63852, KEH31033, KEH22531	ONI35190, ONI02340	KAF7803753.1, KAF7808569.1	Vitvi18g00438_P001, Vitvi03g01190_P001, Vitvi07g01501_P001
N0.HOG0001705	NPAL_007457_R1	XP_028775454.1	XP_054804791.1	KAI4344335.1, KAI4335507.1	KRH02993		ONI27717	KAF7838108.1	Vitvi11g00805_P001
N0.HOG0001706	NPAL_004185_R1, NPAL_014267_R1, NPAL_014265_R1	XP_028782925.1, XP_028787514.1, XP_028788897.1, XP_028754067.1, XP_028779696.1, XP_028797285.1	XP_054803481.1, XP_054804356.1, XP_054801389.1, XP_054777705.1	KAI4299176.1, KAI4296452.1	KRH21733, KRH42071, KRH49846	AES63532, AES99646, AES90574, AES99280	ONH90734	KAF7843031.1, KAF7803781.1	Vitvi03g01020_P001
N0.HOG0001707	NPAL_022393_R1, NPAL_013236_R1, NPAL_013235_R1, NPAL_022392_R1	XP_028788729.1, XP_028767644.1, XP_028766524.1, XP_028766517.1, XP_028766518.1, XP_028777860.1, XP_028766519.1, XP_028766521.1, XP_028777842.1, XP_028766523.1, XP_028766490.1, XP_028766492.1, XP_028777809.1, XP_028766493.1, XP_028777829.1	XP_054801406.1, XP_054792834.1, XP_054778276.1, XP_054790978.1, XP_054792835.1, XP_054776466.1, XP_054777259.1, XP_054777134.1, XP_054778278.1, XP_054778279.1, XP_054777133.1	KAI4296638.1, KAI4296637.1, KAI4296639.1, KAI4313367.1, KAI4313365.1
N0.HOG0001708	NPAL_014442_R1	XP_028768020.1	XP_054778073.1, XP_054786287.1	KAI4297738.1, KAI4299880.1	KRH24255, KRH29260		ONH92209	KAF7810796.1	Vitvi03g00119_P001
N0.HOG0001709	NPAL_011612_R1	XP_028774595.1, XP_028775246.1	XP_054825560.1	KAI4314750.1, KAI4327735.1	KRH76655, KRH28802, KRH38394, KRH20682, KRH50148, KRG99625, KRH69778, KRH08066, KRH69779	AES95134, AES95136, AES95137, AET03791	ONH97082, ONI32379	KAF7809656.1, KAF7828962.1	Vitvi18g01129_P001
N0.HOG0001710	NPAL_003875_R1, NPAL_003874_R1, NPAL_016364_R2	XP_028764765.1, XP_028786626.1, XP_028764764.1, XP_028786627.1, XP_028763785.1	XP_054800464.1, XP_054800002.1, XP_054804373.1, XP_054815845.1	KAI4298240.1, KAI4323108.1, KAI4333431.1	KRH20685, KRH20634, KRH20626, KRH20707, KRH20630, KRH21835, KRH13505	AET02394, AET02396, AET02391, AET02392, KEH38481	ONI10938, ONH94315, ONI12244	KAF7803190.1, KAF7812839.1, KAF7822561.1	Vitvi10g00749_P001, Vitvi19g00012_P002
N0.HOG0001711	NPAL_018355_R1, NPAL_018353_R1, NPAL_005373_R1, NPAL_000887_R1, NPAL_015402_R1	XP_028767040.1, XP_028768764.1, XP_028784709.1, XP_028805519.1, XP_028756655.1, XP_028793508.1	XP_054810133.1, XP_054797311.1, XP_054817604.1, XP_054787434.1, XP_054793919.1	KAI4313608.1, KAI4357385.1, KAI4299650.1, KAI4307693.1, KAI4347325.1, KAI4352056.1	KRH58579, KRH42481, KRH72939, KRH17293, KRH09503	AES99151, AES76282	ONI31917, ONI09457	KAF7808432.1, KAF7816305.1, KAF7813468.1	Vitvi01g00561_P001
N0.HOG0001712	NPAL_003365_R1, NPAL_001786_R1	XP_028761493.1, XP_028766668.1	XP_054802190.1, XP_054796919.1, XP_054790636.1	KAI4348656.1, KAI4300825.1	KRH66852, KRG95176	AES81318	ONH95101	KAF7804055.1, KAF7819061.1	Vitvi08g01962_P001
N0.HOG0001713	NPAL_016109_R1	XP_028783100.1, XP_028760582.1, XP_028789901.1, XP_028776358.1	XP_054812666.1	KAI4323497.1, KAI4333030.1, KAI4323494.1	KRH39870, KRH23926, KRH29957	AES88062, KEH17604, AES69857	ONI20634	KAF7836120.1, KAF7824642.1	Vitvi13g01614_P001
N0.HOG0001719	NPAL_001896_R2, NPAL_001897_R1, NPAL_001898_R1, NPAL_003456_R1	XP_028766898.1, XP_028766902.1, XP_028774935.1, XP_028766900.1, XP_028761388.1	XP_054816117.1, XP_054814179.1	KAI4348522.1, KAI4300990.1, KAI4300991.1	KRH64938, KRH64942, KRG94953, KRH64943, KRH64945, KRH64948, KRG94947, KRG94946	AES80999, AES80998, AES80997	ONH94686, ONH94682	KAF7819213.1, KAF7819214.1, KAF7801416.1	Vitvi08g00076_P001, Vitvi08g04014_P001, Vitvi08g00078_P001, Vitvi08g04015_P001, Vitvi08g00067_P001
N0.HOG0001720	NPAL_002991_R1, NPAL_001354_R1	XP_028767639.1, XP_028765476.1, XP_028758378.1	XP_054796055.1, XP_054794957.1, XP_054790625.1, XP_054778359.1	KAI4349378.1, KAI4301077.1	KRH19581, KRH32204, KRH67416, KRG95692	KEH42501, KEH23943	ONH93241		Vitvi07g00626_P001
N0.HOG0001722	NPAL_007946_R1		XP_054804783.1	KAI4318041.1, KAI4345815.1	KRH34395, KRG92406, KRH69089, KRH31692	AES61100, KEH41119, KEH41123	ONI26703	KAF7837460.1	Vitvi05g00764_P001
N0.HOG0001723	NPAL_001329_R1	XP_028790559.1, XP_028758366.1	XP_054792664.1, XP_054798680.1	KAI4301114.1	KRH19547, KRH32175, KRG95653, KRH67368	KEH42546, KEH23907, KEH23912, AET04194, KEH23908	ONH93308	KAF7818415.1	Vitvi07g00590_P001
N0.HOG0001724	NPAL_007366_R1, NPAL_007926_R1	XP_028760822.1, XP_028783341.1, XP_028780669.1	XP_054791348.1, XP_054804780.1	KAI4318011.1, KAI4345806.1	KRG92309, KRH34485	KEH42725, KEH42729, KEH42727	ONI26655	KAF7837485.1	Vitvi05g01722_P001
N0.HOG0001726	NPAL_002600_R1	XP_028794508.1, XP_028770664.1	XP_054800868.1	KAI4350057.1, KAI4301915.1	KRG94637, KRG96966, KRH68729	AES82664	ONI04839	KAF7805203.1	Vitvi14g00468_P001
N0.HOG0001728	NPAL_002740_R1	XP_028791499.1, XP_028792081.1		KAI4349871.1, KAI4301672.1	KRG96686, KRH68409, KRH33767, KRG90477	AES61489	ONI04179	KAF7818000.1, KAF7818001.1	Vitvi14g00053_P001
N0.HOG0001730	NPAL_002284_R1, NPAL_002779_R1	XP_028771030.1, XP_028786198.1, XP_028791445.1	XP_054819867.1, XP_054803042.1	KAI4301554.1, KAI4349780.1	KRH69166, KRH31752	AES82238, AES61591	ONI14748	KAF7818094.1	Vitvi07g00472_P002
N0.HOG0001731	NPAL_009234_R1, NPAL_020315_R1, NPAL_015916_R1, NPAL_017279_R1	XP_028768962.1, XP_028764486.1, XP_028802612.1, XP_028753511.1, XP_028786378.1	XP_054780955.1, XP_054783775.1, XP_054783776.1	KAI4318315.1, KAI4356051.1, KAI4353445.1, KAI4306871.1, KAI4306491.1	KRH65626, KRH76010, KRH69777, KRH08064, KRH73264, KRH14914	AES86765, AET02775, AES94837, AES79574	ONI11682, ONH99795, ONI24692	KAF7816511.1, KAF7825500.1	Vitvi06g00701_P001.1.6037826e, Vitvi13g00106_P001, Vitvi08g00757_P001
N0.HOG0001732	NPAL_008545_R1, NPAL_005727_R1	XP_028806766.1	XP_054788856.1, XP_054797809.1	KAI4307131.1	KRH53458, KRH64484, KRH16551	AES72465, KEH40404	ONI25543	KAF7816713.1, KAF7830681.1	Vitvi16g01218_P001
N0.HOG0001733	NPAL_020165_R1	XP_028794754.1, XP_028770288.1, XP_028791080.1	XP_054779956.1	KAI4328903.1, KAI4355221.1	KRG97176, KRG97173, KRH68907, KRH06483, KRH47917	KEH24626, KEH18669	ONI23400, ONI23394	KAF7826174.1, KAF7844011.1	Vitvi15g01617_P001, Vitvi15g00990_P001
N0.HOG0001734	NPAL_009617_R1, NPAL_019317_R1, NPAL_022381_R1, NPAL_005182_R1, NPAL_005183_R1, NPAL_005181_R1	XP_028777226.1, XP_028768347.1, XP_028772514.1, XP_028751822.1, XP_028758506.1, XP_028758490.1, XP_028758498.1, XP_028758477.1	XP_054819093.1, XP_054793863.1, XP_054797530.1, XP_054796711.1, XP_054799903.1, XP_054792900.1	KAI4307933.1	KRH00086, KRH00088, KRH49233, KRH49231, KRG98627, KRH46276	AET00633, AES70438	ONI13531	KAF7815905.1, KAF7831129.1	Vitvi19g00591_P001, Vitvi10g04080_P001, Vitvi10g04083_P001
N0.HOG0001736	NPAL_012794_R1	XP_028776396.1, XP_028787948.1, XP_028768671.1	XP_054824354.1, XP_054792611.1, XP_054808897.1	KAI4357895.1, KAI4313998.1	KRH63294, KRH75561, KRH71099, KRH45394, KRH07629	KEH33440, KEH17355, KEH20221	ONI31251	KAF7827882.1, KAF7808958.1	Vitvi01g00199_P001
N0.HOG0001737	NPAL_002176_R1	XP_028785034.1, XP_028771188.1	XP_054803524.1, XP_054814677.1		KRH20327, KRG93348	KEH24872	ONI19508	KAF7819614.1	Vitvi14g01798_P001
N0.HOG0001738	NPAL_018777_R2, NPAL_012506_R1	XP_028774969.1, XP_028801858.1, XP_028783352.1	XP_054809827.1, XP_054823376.1	KAI4328233.1, KAI4314290.1, KAI4350736.1, KAI4347000.1	KRH74619, KRH69531, KRH75505, KRH45700, KRG99315	AES96215, AES96207	ONI30531	KAF7809277.1, KAF7829377.1, KAF7829373.1	Vitvi01g00792_P002, Vitvi18g01390_P001
N0.HOG0001739	NPAL_020751_R1, NPAL_011756_R1	XP_028797807.1, XP_028777987.1, XP_028797810.1, XP_028777988.1, XP_028764023.1	XP_054824568.1	KAI4327503.1, KAI4314924.1, KAI4314921.1	KRH48865, KRH48864, KRH28529	KEH17957, KEH17958, AES93845, AET01213, AET01224, KEH34282, KEH17955, KEH27542, AES94786, AES94788	ONH96619, ONH96621, ONH96615, ONH96616, ONH96614, ONH96618, ONH96617	KAF7809788.1, KAF7828768.1	Vitvi07g02512_P001, Vitvi07g02513_P001
N0.HOG0001745	NPAL_008994_R1	XP_028807061.1, XP_028777359.1	XP_054796298.1, XP_054819314.1	KAI4337208.1, KAI4316446.1	KRH15713, KRH05316	AES73495, KEH21998, KEH39897, KEH39896, KEH39894, KEH39898		KAF7817337.1, KAF7830399.1	Vitvi04g00190_P001, Vitvi11g00046_P001
N0.HOG0001746	NPAL_021061_R1	XP_028765978.1	XP_054822481.1	KAI4345165.1	KRH43325, KRH59458	AET04595	ONI01968	KAF7840039.1, KAF7834212.1	Vitvi07g01848_P001
N0.HOG0001747	NPAL_000520_R1, NPAL_015684_R1, NPAL_000518_R1	XP_028806058.1, XP_028799927.1, XP_028799939.1, XP_028763900.1	XP_054788010.1, XP_054813442.1	KAI4317183.1, KAI4346560.1, KAI4352784.1	KRG99717, KRG91731, KRH35042	KEH15197, KEH15239, KEH43617	ONH90275	KAF7840935.1, KAF7812762.1, KAF7820350.1	Vitvi18g01535_P001
N0.HOG0001748	NPAL_008279_R1	XP_028759559.1	XP_054805227.1	KAI4344951.1, KAI4317360.1	KRG97345, KRH33199, KRH65789, KRH31570	AES71908	ONI28843	KAF7837024.1	Vitvi05g01112_P001
N0.HOG0001749	NPAL_003795_R1, NPAL_021454_R1	XP_028753792.1	XP_054803521.1, XP_054820429.1	KAI4352469.1, KAI4346667.1	KRH01278, KRH45033, KRH56813, KRH03133	KEH21650, KEH21651, AES68713, AES58729, AES69246, KEH32022	ONI34348, ONI08870	KAF7803078.1, KAF7806261.1	Vitvi17g01512_P001
N0.HOG0001750	NPAL_007897_R1, NPAL_007896_R1, NPAL_007894_R1	XP_028793452.1, XP_028804339.1, XP_028782760.1	XP_054794691.1, XP_054804479.1	KAI4345745.1, KAI4345729.1, KAI4345728.1, KAI4345936.1, KAI4345933.1, KAI4345935.1, KAI4317949.1, KAI4345744.1, KAI4317947.1, KAI4317946.1, KAI4345743.1	KRG92319, KRH34469, KRG92321, KRH34470	AES61011	ONI26503, ONI26502, ONI26492, ONI26491, ONI26497, ONI26501, ONI29578, ONI28876, ONI26507, ONI26508	KAF7837532.1
N0.HOG0001751	NPAL_011118_R1, NPAL_011201_R1, NPAL_011200_R1, NPAL_011226_R1, NPAL_011119_R1		XP_054794664.1, XP_054811600.1, XP_054813767.1	KAI4323651.1, KAI4323647.1, KAI4323649.1, KAI4323645.1, KAI4323642.1, KAI4323637.1, KAI4332877.1, KAI4332879.1, KAI4332882.1, KAI4332878.1, KAI4332891.1, KAI4323619.1, KAI4323622.1, KAI4323614.1, KAI4323617.1, KAI4323620.1, KAI4323621.1, KAI4323624.1, KAI4323616.1, KAI4323607.1, KAI4323606.1, KAI4323604.1, KAI4323612.1, KAI4323609.1, KAI4323615.1	KRH13264	KEH32942
N0.HOG0001752	NPAL_007356_R1	XP_028760772.1	XP_054807006.1	KAI4335647.1	KRH03607	AES91663, AES91665	ONH98496, ONH98497		Vitvi11g00565_P001, Vitvi11g00564_P001, Vitvi11g00566_P001
N0.HOG0001753	NPAL_007355_R1	XP_028760760.1	XP_054805052.1	KAI4335737.1, KAI4335649.1	KRH16182, KRH60778, KRH51466	AES74251, AET03645, AET03643, KEH36374	ONI13831, ONI13829, ONI13828, ONI13826, ONI13827		Vitvi11g00561_P002
N0.HOG0001756	NPAL_016194_R1, NPAL_016198_R1, NPAL_016199_R2	XP_028776051.1, XP_028799692.1, XP_028776803.1, XP_028799687.1, XP_028776596.1, XP_028799686.1	XP_054817080.1, XP_054815925.1, XP_054793032.1, XP_054793031.1, XP_054815653.1	KAI4333179.1, KAI4333180.1, KAI4333178.1	KRH13895, KRH13896	AES69264, KEH33182	ONI20262		Vitvi13g01690_P001, Vitvi13g01696_P001, Vitvi13g02541_P001, Vitvi14g04495_P001, Vitvi14g04494_P001
N0.HOG0001757	NPAL_016197_R1, NPAL_016196_R1	XP_028799684.1, XP_028776262.1	XP_054816186.1						Vitvi07g04077_P001
N0.HOG0001758	NPAL_020273_R1	XP_028764455.1	XP_054781472.1, XP_054817114.1, XP_054814236.1	KAI4355986.1, KAI4355985.1, KAI4353560.1, KAI4333531.1, KAI4333532.1, KAI4333534.1	KRH00435, KRH40720, KRH09521, KRH64882, KRH21926, KRH21927, KRH21925, KRH21928	AES79856, AES79852, AET01154, KEH18963, KEH17744, AES66552, AES66551, AES66550, AES66556, AES66544	ONI03982, ONI03983, ONI03981	KAF7822607.1, KAF7822606.1	Vitvi08g00868_P001
N0.HOG0001759	NPAL_016136_R1	XP_028803497.1, XP_028799928.1, XP_028799935.1, XP_028805791.1	XP_054813886.1, XP_054795130.1, XP_054813562.1, XP_054813474.1, XP_054795129.1, XP_054813991.1, XP_054813680.1, XP_054811051.1, XP_054814176.1	KAI4347549.1, KAI4338189.1, KAI4334759.1	KRH08790, KRG89672, KRH08973, KRH08949, KRH08996	KEH21676, AES87002	ONI15026, ONI14982, ONI04253, ONI15845, ONI35267, ONI15684, ONI15183, ONI14983, ONI35517	KAF7824382.1, KAF7813191.1
N0.HOG0001762	NPAL_006909_R1, NPAL_021153_R1	XP_028770744.1, XP_028766129.1	XP_054805631.1, XP_054821621.1	KAI4343520.1, KAI4336435.1	KRH59698, KRH41022, KRH54032, KRH63919	AET04904, AES72952, AES72950	ONI13614, ONI15281	KAF7834087.1	Vitvi07g02019_P001
N0.HOG0001763	NPAL_015721_R1, NPAL_000282_R1, NPAL_000281_R2	XP_028782877.1, XP_028805794.1, XP_028805795.1	XP_054787574.1, XP_054812409.1	KAI4346390.1, KAI4352866.1	KRG91803	KEH43562	ONH90503	KAF7811719.1, KAF7820072.1	Vitvi18g01681_P001
N0.HOG0001765	NPAL_015226_R4, NPAL_008142_R1	XP_028761223.1, XP_028761059.1, XP_028761060.1, XP_028761187.1, XP_028759911.1, XP_028759945.1	XP_054787777.1, XP_054786194.1, XP_054787773.1, XP_054806133.1	KAI4345552.1	KRH02134, KRH12844, KRH51007, KRH51008, KRH02132, KRH51009, KRH02133	KEH32209, KEH32213, KEH32210	ONI28581, ONI28582, ONI28580, ONI28583	KAF7813744.1, KAF7813748.1, KAF7813740.1, KAF7813755.1, KAF7837221.1	Vitvi05g00410_P001
N0.HOG0001766	NPAL_018947_R1, NPAL_018948_R1, NPAL_015434_R1, NPAL_015431_R1, NPAL_015433_R1, NPAL_015432_R1	XP_028761960.1, XP_028761959.1, XP_028756571.1, XP_028756569.1, XP_028768503.1, XP_028756566.1, XP_028756563.1	XP_054791977.1, XP_054810276.1, XP_054809974.1, XP_054787005.1, XP_054795824.1, XP_054785756.1	KAI4353205.1, KAI4353048.1, KAI4353207.1, KAI4353199.1, KAI4353182.1, KAI4353186.1, KAI4347379.1	KRH38854, KRH09375	AES89973, AES89974, AES96961, AES76409	ONI30931, ONI19127	KAF7813417.1
N0.HOG0001767	NPAL_003734_R1	XP_028780532.1	XP_054801252.1	KAI4347616.1, KAI4352309.1, KAI4351610.1	KRH01143, KRH01144, KRH01138, KRH01141, KRH01140, KRH01142, KRH01149, KRH40120	AES77366, AES77364, AES77370	ONI19304, ONI19302, ONI19303, ONI30731	KAF7802954.1	Vitvi01g00950_P001, Vitvi01g02121_P001
N0.HOG0001770	NPAL_003026_R2, NPAL_003025_R1, NPAL_003028_R1	XP_028765572.1, XP_028765555.1, XP_028765577.1, XP_028794809.1	XP_054791439.1, XP_054800437.1, XP_054792221.1, XP_054803926.1, XP_054791436.1, XP_054803424.1	KAI4350288.1, KAI4349315.1, KAI4351188.1, KAI4351187.1, KAI4349316.1, KAI4350290.1, KAI4350286.1	KRH67498, RCW19184, KRH19652, KRH19649, KRH32263, KRH67503	AES81667, KEH42438, KEH42440, AES81669	ONH93084	KAF7804580.1, KAF7804581.1, KAF7804579.1	Vitvi07g00721_P001
N0.HOG0001771	NPAL_014898_R1, NPAL_014855_R1, NPAL_014896_R1, NPAL_014897_R1	XP_028804536.1, XP_028784389.1, XP_028784390.1, XP_028804445.1, XP_028804444.1, XP_028775892.1, XP_028784391.1, XP_028804537.1, XP_028784392.1, XP_028804539.1	XP_054787584.1, XP_054787432.1	KAI4352191.1, KAI4352190.1, KAI4352187.1, KAI4352186.1, KAI4352185.1, KAI4352188.1, KAI4352189.1	KRG93187, KRH56524, KRH33571	KEH21557, AES80604, AES80599	ONI17237, ONI17236	KAF7811292.1	Vitvi14g04415_P001, Vitvi14g01128_P001, Vitvi14g04418_P001
N0.HOG0001772	NPAL_017051_R1, NPAL_020571_R1	XP_028777264.1, XP_028783001.1, XP_028769671.1, XP_028769668.1, XP_028765319.1, XP_028765323.1	XP_054784311.1, XP_054790550.1, XP_054781557.1, XP_054779736.1	KAI4356317.1, KAI4354208.1	KRG99579, KRH46604	AES78980	ONH92737	KAF7825869.1	Vitvi05g01319_P001
N0.HOG0001773	NPAL_020570_R1	XP_028765309.1, XP_028769663.1	XP_054781558.1	KAI4354209.1, KAI4356318.1	KRH07379, KRH66187	AET01366	ONH92740, ONH92739, ONH97789		Vitvi07g02881_P001, Vitvi04g01521_P001, Vitvi07g01071_P001
N0.HOG0001775	NPAL_019228_R1, NPAL_011083_R1, NPAL_015861_R1, NPAL_015860_R1, NPAL_012602_R1, NPAL_011081_R1	XP_028801698.1, XP_028802509.1, XP_028802465.1, XP_028768510.1, XP_028801690.1, XP_028784291.1, XP_028804591.1, XP_028763375.1, XP_028788299.1, XP_028772264.1	XP_054808654.1, XP_054824815.1, XP_054823071.1, XP_054823061.1, XP_054776023.1, XP_054824812.1, XP_054824814.1		KRH58386, KRH42265		ONH97299	KAF7808733.1, KAF7808734.1, KAF7808732.1, KAF7808727.1, KAF7808731.1, KAF7808730.1, KAF7808728.1, KAF7840528.1	Vitvi05g00637_P001
N0.HOG0001782	NPAL_014130_R1, NPAL_004272_R1	XP_028782210.1, XP_028753305.1, XP_028758619.1, XP_028800919.1	XP_054777777.1, XP_054804037.1	KAI4298975.1, KAI4296224.1	KRH26363, KRH44077	AES63231	ONI36175		Vitvi12g01972_P001
N0.HOG0001783	NPAL_006915_R1, NPAL_021147_R1	XP_028785136.1, XP_028766114.1, XP_028771384.1, XP_028786434.1	XP_054821444.1, XP_054806036.1	KAI4336502.1, KAI4343512.1	KRH63934, KRH54011, KRH59681, KRH41015	KEH35656, AET04893, AES94356			Vitvi07g02005_P001
N0.HOG0001784	NPAL_004169_R1, NPAL_014322_R1, NPAL_019293_R1	XP_028803368.1, XP_028787150.1, XP_028777939.1, XP_028779081.1	XP_054792948.1, XP_054789577.1, XP_054776624.1	KAI4296498.1, KAI4299217.1	KRH42015, KRH49887	AES90518	ONH92109		Vitvi03g00773_P006
N0.HOG0001785	NPAL_006237_R2	XP_028757473.1	XP_054799243.1	KAI4337741.1			ONI35002, ONI34993	KAF7829898.1	Vitvi18g00353_P001
N0.HOG0001786	NPAL_014196_R1	XP_028753134.1	XP_054776554.1	KAI4296327.1	KRH43921	AES63413	ONI35872		Vitvi12g01610_P001
N0.HOG0001789	NPAL_005243_R1	XP_028786169.1, XP_028752887.1, XP_028752910.1	XP_054797498.1, XP_054797499.1, XP_054799479.1		KRH73925, KRH14205, KRH66979	AET00815, AET00813, AET00810, AES81389, AES81391, AES81390	ONH99353, ONH99354, ONH99356		Vitvi19g00712_P001, Vitvi19g00713_P001, Vitvi19g04283_P001, Vitvi19g00719_P001
N0.HOG0001790	NPAL_004140_R1, NPAL_014361_R1	XP_028781108.1, XP_028792287.1, XP_028796000.1		KAI4299251.1, KAI4296547.1	KRH49921, KRH41967, KRH21623, KRH10706	KEH31167, AES63655	ONI10156	KAF7803580.1	Vitvi10g01735_P001, Vitvi10g01734_P001
N0.HOG0001791	NPAL_016519_R1, NPAL_010816_R1	XP_028807634.1, XP_028761815.1, XP_028761831.1	XP_054811623.1	KAI4322855.1, KAI4333775.1	KRH25954, KRH26229, KRH27139, KRH22189	KEH19664, AES66794	ONI12997	KAF7822809.1	Vitvi19g00366_P001
N0.HOG0001793	NPAL_008251_R1, NPAL_008254_R1, NPAL_008252_R1	XP_028759688.1, XP_028786061.1, XP_028786056.1, XP_028759749.1	XP_054806678.1	KAI4344884.1, KAI4344881.1, KAI4344882.1, KAI4317426.1, KAI4317443.1, KAI4317432.1, KAI4334867.1	KRH42704, KRH58810, KRH42701	KEH20624, AET04978, KEH20620, KEH20625, KEH20626	ONH92195, ONH92193, ONH92196		Vitvi03g00111_P001, Vitvi03g00110_P001, Vitvi03g01393_P001
N0.HOG0001794	NPAL_005510_R1, NPAL_008397_R1	XP_028803745.1, XP_028792665.1	XP_054799012.1, XP_054789075.1	KAI4299431.1, KAI4306804.1	KRH14968, KRH73169, KRG97762, KRH31122	AES99557	ONI24570	KAF7830973.1, KAF7816335.1	Vitvi13g00019_P001
N0.HOG0001795	NPAL_020394_R2, NPAL_017337_R1	XP_028788675.1, XP_028764386.1, XP_028770482.1	XP_054780926.1, XP_054784461.1	KAI4353275.1	KRH65815, KRH75846, KRH65819, KRH00182, KRH49310	KEH28865, AES79446	ONI03660		Vitvi08g01346_P001
N0.HOG0001796	NPAL_003668_R1	XP_028778571.1	XP_054803843.1	KAI4350666.1, KAI4348183.1	KRH56574	AES74397	ONI19628	KAF7801522.1	Vitvi14g01732_P001
N0.HOG0001797	NPAL_011446_R1	XP_028773302.1	XP_054810963.1	KAI4323312.1	KRH13828, KRH43614	AES66129	ONI11772	KAF7835846.1	Vitvi19g01771_P001
N0.HOG0001798	NPAL_005366_R1, NPAL_009342_R1	XP_028800599.1, XP_028768770.1, XP_028784742.1	XP_054797880.1, XP_054818814.1	KAI4299655.1	KRH72930, KRH17285	AES99144	ONI14907	KAF7816301.1	Vitvi04g00860_P001
N0.HOG0001800	NPAL_016904_R1, NPAL_010323_R1	XP_028757062.1, XP_028775746.1, XP_028776113.1	XP_054816493.1, XP_054811969.1	KAI4334490.1, KAI4322174.1	KRH23017, KRH29856	AES88811	ONI00372	KAF7823565.1	Vitvi06g00412_P001
N0.HOG0001803	NPAL_003460_R1, NPAL_001905_R1	XP_028761365.1, XP_028766846.1	XP_054800836.1, XP_054802160.1	KAI4301002.1, KAI4348513.1	KRG94933, KRH64963	AES80971	ONH94455	KAF7819225.1	Vitvi08g00102_P001
N0.HOG0001804	NPAL_004646_R1	XP_028758036.1	XP_054797712.1	KAI4308325.1	RCW18735	AES71580, KEH35120	ONI01694	KAF7831553.1	Vitvi06g01064_P001
N0.HOG0001805	NPAL_010833_R1	XP_028807569.1	XP_054811329.1, XP_054789393.1	KAI4332848.1	KRH13184, KRH44741	AET02616		KAF7836302.1	Vitvi13g01232_P001
N0.HOG0001806	NPAL_002275_R1, NPAL_002789_R1	XP_028771027.1, XP_028786105.1, XP_028796925.1	XP_054808175.1, XP_054800463.1	KAI4349773.1, KAI4301541.1	KRH68298, KRG96560, KRH31763, KRH69181	AES61612	ONI14758	KAF7818107.1, KAF7804951.1	Vitvi07g00453_P001
N0.HOG0001807	NPAL_020923_R1, NPAL_007803_R1	XP_028760102.1, XP_028786949.1	XP_054805518.1, XP_054821135.1	KAI4344744.1, KAI4335027.1	KRH02411, KRH50674, KRH36930	KEH32362, AES64926	ONI27933	KAF7837680.1	Vitvi05g00163_P001
N0.HOG0001808	NPAL_002314_R1, NPAL_002759_R1	XP_028770962.1, XP_028791389.1	XP_054818615.1, XP_054802044.1	KAI4349826.1, KAI4301611.1	KRH69134, KRH33669, KRG96622, KRH68354	KEH43170, AES82306	ONI14661	KAF7818065.1, KAF7804989.1	Vitvi07g02249_P001
N0.HOG0001809	NPAL_002746_R1	XP_028791441.1, XP_028779408.1	XP_054803177.1, XP_054815758.1	KAI4301643.1, KAI4349852.1	KRH33722, KRG90428, KRG96657, KRH68387	AES61515, AES82343	ONI04108	KAF7818040.1	Vitvi15g04656_P001
N0.HOG0001810	NPAL_019780_R1	XP_028766402.1, XP_028776411.1	XP_054780980.1, XP_054780839.1	KAI4355776.1, KAI4329364.1	KRH47417, KRH44486		ONI16318	KAF7843231.1	Vitvi09g00693_P001
N0.HOG0001812	NPAL_021584_R1, NPAL_007354_R1	XP_028753985.1, XP_028790139.1, XP_028760741.1, XP_028781573.1	XP_054822516.1, XP_054806125.1	KAI4344205.1, KAI4335651.1	KRH03609, KRH20199	AES91660	ONH98480	KAF7806453.1, KAF7838749.1	Vitvi11g00560_P001
N0.HOG0001813	NPAL_008406_R1, NPAL_005531_R1	XP_028803778.1, XP_028784227.1	XP_054796416.1	KAI4306466.1, KAI4306836.1	KRG97722, KRH31155, KRH14938, KRH73197	AES71169, AES99604	ONI24628	KAF7830937.1, KAF7816488.1	Vitvi13g00055_P001
N0.HOG0001814	NPAL_020361_R1, NPAL_017319_R1	XP_028786541.1, XP_028764397.1, XP_028786563.1, XP_028760974.1	XP_054780142.1	KAI4353364.1	KRH00254, KRH49391, KRH65721	KEH23177, AES86871	ONI03733	KAF7845358.1, KAF7825534.1	Vitvi08g00656_P001
N0.HOG0001815	NPAL_017248_R1	XP_028808629.1	XP_054785144.1	KAI4356126.1, KAI4353524.1	KRH40787, KRH00402, KRH76095, KRH65465	AES79787, KEH29220	ONI03903		Vitvi06g01776_P001, Vitvi08g02089_P001
N0.HOG0001816	NPAL_020286_R1, NPAL_005582_R1	XP_028764660.1, XP_028778802.1	XP_054779668.1, XP_054799905.1, XP_054790729.1	KAI4306926.1, KAI4306528.1	KRH31226, KRG97646, KRH73216, KRH14871	AES71291, AES99717	ONI24760	KAF7816545.1, KAF7845237.1, KAF7812454.1	Vitvi13g01903_P001
N0.HOG0001819	NPAL_019335_R1	XP_028786095.1, XP_028772920.1	XP_054824022.1, XP_054793731.1, XP_054808239.1	KAI4313844.1, KAI4327149.1, KAI4315228.1	KRH04169, KRH57459, KRH28146	AES90882, AES94296	ONI06507	KAF7828443.1, KAF7810082.1	Vitvi00g04049_P001, Vitvi00g00859_P001, Vitvi14g01067_P001, Vitvi02g01729_P001
N0.HOG0001821	NPAL_015343_R1, NPAL_019057_R1, NPAL_012832_R1, NPAL_001019_R1	XP_028793893.1, XP_028800144.1, XP_028772139.1, XP_028772171.1, XP_028780279.1	XP_054781941.1, XP_054786755.1	KAI4350921.1, KAI4347174.1	KRH48464, KRH39213	KEH27050	ONI09131	KAF7819862.1, KAF7813574.1	Vitvi17g00335_P001
N0.HOG0001823	NPAL_018774_R1	XP_028754410.1	XP_054809910.1	KAI4314312.1	KRH74615, KRH69545, KRH45689, KRG99327	KEH19980	ONI30518	KAF7809282.1	Vitvi01g00787_P003, Vitvi01g04135_P001
N0.HOG0001824	NPAL_002175_R1	XP_028771189.1, XP_028785035.1	XP_054806787.1	KAI4350741.1	KRH20324, KRG93347				Vitvi14g01796_P001
N0.HOG0001825	NPAL_021336_R1	XP_028778339.1, XP_028790893.1	XP_054822306.1	KAI4343766.1, KAI4343767.1	KRH03318, KRH54419	AES91175, KEH35050	ONI08401	KAF7806105.1	Vitvi17g00786_P001
N0.HOG0001826	NPAL_006757_R1, NPAL_006756_R1	XP_028765065.1	XP_054781679.1, XP_054807008.1		KRH54328, KRH63615, KRH69632, KRH74528, KRH57125, KRH03233	AES71444, AES96085, AET03424	ONI19687, ONI11338, ONI30314	KAF7838286.1	Vitvi17g00899_P001, Vitvi14g01698_P001
N0.HOG0001827	NPAL_021293_R1, NPAL_018728_R1	XP_028781807.1, XP_028798098.1, XP_028783961.1, XP_028754545.1, XP_028754509.1	XP_054820877.1, XP_054809940.1	KAI4314384.1, KAI4328171.1, KAI4334718.1				KAF7809337.1	Vitvi01g04157_P001
N0.HOG0001829	NPAL_018108_R1	XP_028791069.1, XP_028776835.1	XP_054779817.1, XP_054791286.1, XP_054782803.1	KAI4355925.1	KRH44681, KRH46980	KEH28516	ONI15068		Vitvi08g04281_P001, Vitvi12g04355_P001, Vitvi18g04648_P001, Vitvi01g04130_P001, Vitvi09g01982_P001, Vitvi09g01984_P001
N0.HOG0001832	NPAL_016001_R1, NPAL_011183_R1	XP_028790113.1, XP_028782308.1	XP_054791109.1, XP_054791108.1, XP_054811862.1	KAI4332873.1	KRH20579, KRH13238	AES74037, AES74057, KEH19202, KEH19205	ONI21188	KAF7824800.1, KAF7836283.1	Vitvi13g01114_P001
N0.HOG0001833	NPAL_011167_R1	XP_028807305.1	XP_054820878.1	KAI4323775.1, KAI4323771.1	KRH56308	AES68396	ONI05299	KAF7836332.1	Vitvi03g00274_P001, Vitvi18g00008_P001
N0.HOG0001834	NPAL_000563_R1	XP_028757269.1	XP_054813512.1	KAI4352742.1	KRH08677, KRH70281, KRH35122	KEH43649	ONH90095		Vitvi18g01628_P001
N0.HOG0001835	NPAL_021075_R1, NPAL_021076_R1	XP_028765969.1	XP_054821036.1, XP_054821034.1	KAI4317153.1, KAI4345139.1	KRH59510, KRH43375	AET04650	ONI01821	KAF7834193.1	Vitvi07g01881_P001
N0.HOG0001836	NPAL_008310_R1	XP_028759641.1	XP_054806075.1	KAI4317498.1, KAI4345335.1	KRG97325, KRH58901, KRH42811	AES71876	ONH99042	KAF7807206.1, KAF7807208.1	Vitvi06g00086_P003
N0.HOG0001837	NPAL_001692_R1	XP_028777626.1	XP_054821636.1	KAI4348812.1	KRH38030, KRH71800	KEH41770	ONH95675	KAF7804177.1, KAF7818917.1	Vitvi08g01782_P001
N0.HOG0001838	NPAL_007314_R1	XP_028764319.1		KAI4335749.1, KAI4344114.1	KRH20283, KRH03709	AES91491			Vitvi11g00449_P001
N0.HOG0001840	NPAL_011377_R1	XP_028776976.1, XP_028774334.1	XP_054812899.1	KAI4333157.1, KAI4323383.1	KRH43480, KRG91824, KRH12883	AES69357		KAF7835998.1	Vitvi13g01760_P001
N0.HOG0001841	NPAL_016180_R1	XP_028799815.1, XP_028780070.1, XP_028757169.1, XP_028808731.1	XP_054816152.1, XP_054813600.1	KAI4322073.1, KAI4322072.1	KRH24681, KRH29680, KRH24680, KRH23157	AET02194, KEH30247, AES92125, KEH30249, AES67705	ONI20333, ONH99274	KAF7824521.1	Vitvi06g00182_P001
N0.HOG0001842	NPAL_016574_R1, NPAL_010753_R2	XP_028761745.1, XP_028807722.1	XP_054815215.1, XP_054792293.1	KAI4333850.1, KAI4322772.1	KRH27044, KRH22285, KRH55745	AES67375, AES89779	ONI16737	KAF7833922.1	Vitvi12g00185_P003
N0.HOG0001843	NPAL_010921_R1, NPAL_016415_R1	XP_028755505.1, XP_028782644.1, XP_028763760.1	XP_054811900.1, XP_054815214.1	KAI4323011.1, KAI4333576.1	KRH26228, KRH55092, KRH27345, KRH21976	KEH19559, AES66636	ONI12460	KAF7822635.1	Vitvi19g00112_P001
N0.HOG0001844	NPAL_016002_R1	XP_028790112.1, XP_028782761.1, XP_028782754.1, XP_028790106.1, XP_028802653.1	XP_054817023.1, XP_054817024.1, XP_054817025.1, XP_054813280.1, XP_054813397.1	KAI4332884.1, KAI4332885.1, KAI4323634.1, KAI4323632.1, KAI4323635.1, KAI4332886.1, KAI4323633.1	KRH62712, KRH56245, KRH20591, KRH16643, KRH56244, KRH62713	KEH32925, AET02560, KEH32931	ONI21144	KAF7824796.1, KAF7836278.1, KAF7824792.1	Vitvi13g01267_P001, Vitvi06g04228_P001, Vitvi06g04321_P001
N0.HOG0001845	NPAL_015898_R1, NPAL_011108_R1, NPAL_011104_R1, NPAL_011099_R1, NPAL_011111_R1, NPAL_011109_R1, NPAL_011105_R1	XP_028806125.1, XP_028770100.1, XP_028755570.1, XP_028763360.1, XP_028763356.1, XP_028763366.1	XP_054816366.1, XP_054814099.1, XP_054811037.1, XP_054810856.1	KAI4332647.1, KAI4323846.1, KAI4323845.1	KRH56359, KRH62606, KRH23796, KRH39990	AES68481, AES68476, KEH22545, AES68480, AES69711, KEH29375	ONI25067	KAF7836370.1, KAF7836365.1	Vitvi16g00719_P001
N0.HOG0001846	NPAL_018652_R1, NPAL_015395_R1, NPAL_015404_R1, NPAL_000912_R1	XP_028754641.1, XP_028784444.1, XP_028756647.1, XP_028797277.1, XP_028756654.1, XP_028791395.1, XP_028805485.1	XP_054808261.1, XP_054785790.1, XP_054825068.1, XP_054785207.1	KAI4328046.1, KAI4352083.1, KAI4347297.1	KRH74386, KRH48686, KRH39023, KRH39022, KRH48688	AES95802, AES76100	ONI05949, ONI29300, ONI27381, ONI27461, ONI26958, ONI09415	KAF7809478.1, KAF7813502.1	Vitvi17g00165_P001
N0.HOG0001847	NPAL_015548_R1	XP_028806078.1, XP_028756396.1, XP_028806242.1	XP_054786165.1, XP_054807926.1	KAI4351788.1	KRH38560, KRH09109, KRH35356, KRG91457	KEH16395, AES62546	ONI25244	KAF7813258.1	Vitvi16g00974_P001
N0.HOG0001848	NPAL_019651_R1, NPAL_017489_R1	XP_028769098.1, XP_028759104.1, XP_028759149.1	XP_054784084.1, XP_054781565.1	KAI4354988.1, KAI4328738.1	KRH00639, KRH40540, KRH48236, KRH65144	AES80044, KEH18947	ONI22884	KAF7844661.1	Vitvi15g00839_P001
N0.HOG0001849	NPAL_001143_R1, NPAL_001144_R1, NPAL_017508_R1, NPAL_020250_R1	XP_028806408.1, XP_028769162.1, XP_028769654.1, XP_028770449.1	XP_054817943.1, XP_054817764.1, XP_054783999.1, XP_054778448.1, XP_054778445.1	KAI4352506.1, KAI4355020.1, KAI4328758.1	KRH44981, KRH01255, KRH48197, KRH41960	AES77586, AES77610, AES77604, AES77587, KEH28356, AES77813, KEH18775, AES90476		KAF7825230.1	Vitvi02g00055_P001, Vitvi02g00056_P001, Vitvi02g00054_P001, Vitvi02g00053_P001, Vitvi02g00052_P001
N0.HOG0001850	NPAL_017245_R1	XP_028768293.1, XP_028778257.1	XP_054784568.1	KAI4353528.1	KRH00415, KRG94820, KRH40770, KRH76102	KEH23254, KEH29212	ONI03910	KAF7825441.1	Vitvi08g00828_P001
N0.HOG0001851	NPAL_005587_R1	XP_028796769.1			KRG97651, KRH31220		ONI24768		Vitvi13g00149_P001
N0.HOG0001852	NPAL_013316_R1, NPAL_013317_R1, NPAL_003963_R1	XP_028784145.1, XP_028764853.1	XP_054779039.1, XP_054801186.1	KAI4332545.1	KRH21249, KRH11037	KEH36611	ONI10715	KAF7803311.1	Vitvi10g00599_P001
N0.HOG0001853	NPAL_000366_R1, NPAL_016927_R1, NPAL_010295_R1	XP_028757113.1, XP_028775759.1, XP_028775710.1, XP_028788646.1	XP_054815005.1, XP_054814019.1	KAI4334540.1	KRH23095, KRH10239, KRH10240, KRH23094, KRH29771, KRH24773	KEH39452, KEH39453, KEH39451, AES88870	ONI00189, ONI00190, ONI00191, ONI00192, ONH89492, ONH89493, ONI00188, ONI00186	KAF7823665.1, KAF7805439.1	Vitvi06g04165_P001, Vitvi06g00491_P001, Vitvi06g00490_P001, Vitvi06g00492_P001
N0.HOG0001854	NPAL_008196_R1, NPAL_022156_R1, NPAL_008199_R1	XP_028759854.1, XP_028798520.1, XP_028759503.1, XP_028801543.1, XP_028798522.1, XP_028759797.1, XP_028798517.1, XP_028759796.1	XP_054804653.1, XP_054789826.1, XP_054807833.1, XP_054821755.1, XP_054795860.1, XP_054795810.1, XP_054804853.1, XP_054804913.1	KAI4344961.1, KAI4334720.1, KAI4334721.1	KRG93064, KRH46867, KRG93066	AES63093, AES77221, AES63094, AES71915	ONI29267	KAF7837135.1, KAF7807225.1, KAF7837132.1	Vitvi05g01471_P001
N0.HOG0001855	NPAL_006100_R1, NPAL_008807_R1	XP_028777802.1, XP_028798274.1, XP_028802088.1	XP_054796627.1, XP_054791885.1, XP_054788642.1	KAI4337524.1, KAI4337523.1, KAI4337522.1	KRH16259, KRH16264, KRH04869, KRH16266, KRH16269, KRH62110, KRH52799, KRH52795	AES58684, AES58691, AES73894, AES58683, AES58688, KEH37101, AES73893	ONI33758, ONI33760	KAF7817098.1	Vitvi04g00014_P001, Vitvi04g00016_P001, Vitvi04g04004_P001, Vitvi04g01769_P001, Vitvi04g01770_P001
N0.HOG0001857	NPAL_003716_R1	XP_028778661.1, XP_028778679.1	XP_054800373.1, XP_054800344.1, XP_054800543.1	KAI4351559.1, KAI4347633.1, KAI4351564.1, KAI4351568.1	KRH01107, KRH40149, KRG93468	KEH21596, AES74657, AES74655, AES75341, AES74654, AES74667, KEH24942, AES74676, AES74672	ONI19356, ONI19354, ONI19357, ONI19358		Vitvi14g03042_P001, Vitvi17g04141_P001, Vitvi14g03041_P001, Vitvi14g03043_P001, Vitvi14g03044_P001, Vitvi14g03045_P001
N0.HOG0001858	NPAL_020650_R1, NPAL_016993_R1, NPAL_020648_R1, NPAL_020643_R1, NPAL_020647_R1, NPAL_020642_R1, NPAL_020640_R1, NPAL_020645_R1	XP_028763055.1, XP_028751257.1, XP_028755650.1, XP_028763085.1, XP_028763084.1, XP_028763093.1, XP_028778260.1	XP_054781044.1, XP_054782824.1, XP_054780313.1, XP_054779877.1, XP_054782333.1	KAI4353930.1, KAI4353947.1	KRH66249, KRH07301, KRH60671, KRH51360	KEH18068, KEH18066, AES74322	ONH93864, ONI22108	KAF7845081.1, KAF7825930.1	Vitvi07g01217_P001
N0.HOG0001859	NPAL_017085_R1	XP_028795583.1	XP_054782663.1	KAI4356059.1, KAI4356063.1, KAI4356061.1		KEH16632, AES68342, AES68335, AES68336, AES68328, AES68338, AES92735, AES92750, AES77102, AES77122, AES77104, AES76878, AES72139, KEH24946, KEH34760, AES72081, AES62476, KEH33542, AES80711, KEH44165, AES58998, KEH43277, AES62062, KEH44185, AES79590, KEH44005, KEH44147, KEH43270
N0.HOG0001860	NPAL_015202_R1, NPAL_015203_R1	XP_028761103.1	XP_054787169.1, XP_054787170.1		KRG91257, KRH35554, KRH77875	AES62689, KEH43899, AES78920, KEH33676, AET02461		KAF7837262.1, KAF7813790.1	Vitvi05g00456_P001
N0.HOG0001861	NPAL_016103_R1, NPAL_008112_R1, NPAL_008111_R1	XP_028789900.1, XP_028773965.1, XP_028789351.1, XP_028789353.1, XP_028773964.1	XP_054805826.1		KRH27615, KRH77876, KRH35555	AES93637, AES62697	ONI28685, ONI28686, ONI28683		Vitvi05g00457_P001
N0.HOG0001869	NPAL_005213_R1, NPAL_022286_R1, NPAL_022025_R1, NPAL_010189_R1, NPAL_005341_R1, NPAL_005011_R1, NPAL_022280_R1	XP_028790434.1, XP_028752958.1, XP_028775371.1, XP_028768395.1, XP_028793137.1, XP_028767870.1, XP_028775146.1, XP_028804036.1, XP_028754199.1, XP_028797766.1, XP_028808404.1, XP_028752270.1, XP_028804741.1, XP_028777172.1, XP_028773891.1, XP_028784590.1, XP_028785100.1, XP_028804921.1, XP_028790095.1, XP_028780407.1, XP_028792623.1, XP_028805882.1, XP_028801025.1, XP_028796894.1	XP_054797540.1					KAF7844372.1, KAF7838932.1
N0.HOG0001873	NPAL_011768_R1	XP_028764116.1, XP_028779386.1	XP_054824623.1	KAI4327490.1	KRH04679, KRH57751, KRH28516, RCW19575	AET04043, KEH27541	ONH96578	KAF7828757.1	Vitvi07g01323_P001
N0.HOG0001874	NPAL_013730_R1, NPAL_014557_R1	XP_028765830.1, XP_028777078.1	XP_054777150.1, XP_054795500.1, XP_054787110.1	KAI4295615.1, KAI4298422.1	KRH71186, KRH50231, KRH49772, KRG89230	KEH30920, KEH40741	ONH91455	KAF7840874.1, KAF7810924.1	Vitvi03g00452_P001
N0.HOG0001875	NPAL_015197_R1, NPAL_015198_R1	XP_028774074.1, XP_028774073.1	XP_054787650.1, XP_054786112.1, XP_054785713.1	KAI4347168.1, KAI4350894.1	KRH39230	KEH27065	ONI31346, ONI09118	KAF7813796.1	Vitvi01g00261_P001
N0.HOG0001876	NPAL_013707_R1	XP_028765809.1	XP_054777011.1	KAI4295642.1	KRH50266, KRH71889, KRH71150	AES90190, AES90189	ONH91572	KAF7840848.1	Vitvi03g04177_P001, Vitvi01g01990_P001, Vitvi01g01988_P001, Vitvi01g01987_P001, Vitvi03g01565_P001, Vitvi03g01567_P001, Vitvi03g01566_P001
N0.HOG0001877	NPAL_013497_R1, NPAL_012626_R1	XP_028768998.1, XP_028754966.1, XP_028801977.1	XP_054778915.1, XP_054825300.1, XP_054775833.1, XP_054824770.1, XP_054775934.1, XP_054824769.1, XP_054775910.1, XP_054775941.1, XP_054776115.1, XP_054824772.1, XP_054775920.1, XP_054776089.1	KAI4296042.1, KAI4296044.1, KAI4298815.1, KAI4298813.1, KAI4298814.1	KRH11581, KRH36595, KRH01960, KRH51189	KEH36983, AES92792, KEH22674	ONI09716, ONI09719	KAF7840520.1, KAF7803866.1
N0.HOG0001878	NPAL_014088_R1	XP_028765013.1, XP_028762840.1, XP_028765011.1, XP_028765012.1, XP_028762825.1, XP_028762824.1	XP_054776705.1, XP_054777035.1, XP_054777404.1, XP_054776452.1	KAI4296156.1, KAI4297424.1, KAI4297410.1, KAI4297420.1	KRH42980, KRH59104		ONH89719, ONH89720	KAF7842813.1, KAF7842808.1, KAF7842814.1	Vitvi02g04312_P001, Vitvi12g04597_P001, Vitvi12g04602_P001, Vitvi12g04603_P001, Vitvi12g02743_P001, Vitvi12g02088_P001, Vitvi12g02745_P001, Vitvi12g02066_P001, Vitvi12g02735_P001, Vitvi12g04596_P001, Vitvi12g02732_P001
N0.HOG0001881	NPAL_004206_R1	XP_028753145.1, XP_028782417.1	XP_054776686.1, XP_054802573.1	KAI4296389.1, KAI4299107.1	KRH10562, KRH53034	AES63472	ONH90615, ONI06347	KAF7842988.1, KAF7803743.1	Vitvi13g04616_P001
N0.HOG0001883	NPAL_022300_R1	XP_028777984.1, XP_028804428.1	XP_054778856.1	KAI4299276.1, KAI4296612.1, KAI4296609.1, KAI4296606.1	KRH49937, KRH41938	AES90454, AES90393	ONI10264	KAF7841951.1	Vitvi10g00358_P001
N0.HOG0001888	NPAL_004525_R1	XP_028759309.1, XP_028784373.1, XP_028758791.1, XP_028803227.1	XP_054778819.1, XP_054778054.1, XP_054800435.1	KAI4296980.1, KAI4306373.1	KRH50476, KRG89416, KRH36722, KRH11729	AES90046, AES64705	ONI11487	KAF7842538.1, KAF7801374.1	Vitvi10g01359_P001
N0.HOG0001893	NPAL_012433_R1, NPAL_012432_R1, NPAL_012436_R1, NPAL_012435_R1	XP_028790428.1, XP_028769361.1, XP_028769375.1, XP_028769417.1, XP_028790421.1	XP_054823653.1, XP_054823288.1	KAI4328172.1, KAI4328173.1, KAI4314383.1, KAI4328176.1, KAI4328174.1, KAI4328175.1, KAI4314382.1, KAI4314381.1, KAI4299738.1	KRH69631, KRH74529, KRH45605, KRH16473, KRG99422	AES96086, AET03425	ONI30313	KAF7829314.1	Vitvi01g00655_P001, Vitvi01g00654_P001, Vitvi01g00657_P001, Vitvi01g00653_P001
N0.HOG0001894	NPAL_003265_R1, NPAL_001665_R1, NPAL_010548_R1, NPAL_016723_R1	XP_028784774.1, XP_028789858.1, XP_028777662.1, XP_028808342.1, XP_028756762.1	XP_054801978.1, XP_054780574.1, XP_054813671.1, XP_054814466.1	KAI4300606.1, KAI4348851.1, KAI4334151.1, KAI4322500.1	KRG96296, KRH68040, KRH26735, KRH22598, KRH25343, KRH56176	KEH24284, AES67183, KEH29726	ONH95805	KAF7804206.1, KAF7818881.1, KAF7805772.1, KAF7823163.1	Vitvi08g00235_P005, Vitvi08g00240_P001
N0.HOG0001895	NPAL_001218_R1	XP_028762278.1	XP_054784951.1, XP_054781977.1	KAI4301321.1, KAI4349579.1	KRH67115, KRG95441	AES81541	ONH93747		Vitvi07g00219_P001
N0.HOG0001896	NPAL_001217_R1, NPAL_002449_R1	XP_028762279.1, XP_028793491.1, XP_028780836.1	XP_054822966.1, XP_054784395.1, XP_054776615.1	KAI4301322.1, KAI4301855.1, KAI4350015.1	KRG96887, KRH68620	AES82560, AES82558, AES82099	ONH93748, ONI04652	KAF7818261.1, KAF7805156.1	Vitvi07g00220_P001, Vitvi14g00323_P001
N0.HOG0001897	NPAL_015258_R1	XP_028781638.1	XP_054786385.1, XP_054791739.1	KAI4345478.1, KAI4317647.1	KRH02197, KRH50926, KRH21021, KRH11268	AES91777, AES64252	ONI28427	KAF7842804.1, KAF7813689.1	Vitvi05g00355_P001
N0.HOG0001898	NPAL_002459_R1, NPAL_002631_R1	XP_028780861.1, XP_028770749.1	XP_054819062.1, XP_054802351.1	KAI4301873.1, KAI4350026.1	KRH34012, KRH68662, KRG96918	KEH43056, AES82586	ONI04717	KAF7817862.1, KAF7805171.1	Vitvi14g00382_P002
N0.HOG0001899	NPAL_003958_R1	XP_028764719.1	XP_054793702.1, XP_054803285.1	KAI4332539.1	KRH52379, KRH61706	KEH36620	ONI10726	KAF7803298.1, KAF7803305.1	Vitvi10g00602_P001
N0.HOG0001900	NPAL_009980_R1, NPAL_004713_R1	XP_028773802.1, XP_028800333.1, XP_028782181.1, XP_028753928.1, XP_028757942.1	XP_054819896.1, XP_054793249.1	KAI4305751.1, KAI4308384.1	KRH42880, KRH73365, KRH14766, KRG89940, KRH17909	AET04261, AES71659	ONI18357	KAF7832274.1	Vitvi12g00433_P001
N0.HOG0001902	NPAL_015981_R1	XP_028802604.1, XP_028802599.1	XP_054795078.1, XP_054817018.1	KAI4332860.1		AES68604	ONI21266, ONI21265	KAF7824810.1	Vitvi04g04256_P001
N0.HOG0001903	NPAL_009850_R1, NPAL_004631_R1	XP_028800054.1, XP_028797109.1, XP_028758019.1	XP_054819029.1, XP_054799598.1	KAI4305845.1, KAI4308285.1	KRG89867, KRH72068, KRH73469, KRH14678	KEH35100, KEH26048, AET01083, AET00057, AET00054	ONI01702	KAF7831507.1	Vitvi08g00884_P001, Vitvi06g01020_P001
N0.HOG0001904	NPAL_008509_R1, NPAL_005678_R1, NPAL_008510_R1	XP_028806646.1, XP_028777893.1, XP_028777895.1, XP_028806626.1, XP_028790803.1, XP_028777892.1, XP_028806658.1, XP_028790802.1	XP_054796280.1, XP_054798771.1	KAI4338016.1, KAI4307055.1, KAI4307053.1, KAI4338018.1, KAI4307054.1, KAI4338017.1	KRH53584, KRH64349, KRH16553, KRH16555	AES72568, KEH40401, KEH40400	ONI25717	KAF7830766.1, KAF7830767.1, KAF7816649.1, KAF7830768.1, KAF7816650.1	Vitvi16g01365_P001
N0.HOG0001905	NPAL_020141_R1	XP_028767586.1	XP_054782898.1	KAI4328945.1, KAI4355271.1	KRH47866	KEH18611	ONI23527	KAF7826214.1	Vitvi15g00929_P001
N0.HOG0001907	NPAL_012226_R1	XP_028774706.1, XP_028788264.1	XP_054825738.1	KAI4326789.1	KRH34266, KRG92527		ONI07561	KAF7828102.1	Vitvi02g00208_P006
N0.HOG0001908	NPAL_006203_R1	XP_028756963.1, XP_028757360.1	XP_054796419.1	KAI4307411.1, KAI4337680.1	KRH53041, KRH16765	KEH34956	ONI35176, ONI35177	KAF7829953.1, KAF7816978.1	Vitvi18g00432_P001
N0.HOG0001909	NPAL_006202_R1	XP_028757029.1, XP_028757361.1	XP_054798970.1	KAI4307412.1, KAI4337679.1	KRH62323, KRH53040, KRH72378, KRH16766	KEH34958, KEH34959, AES98102, KEH28079, AES98100, KEH28100	ONI35178		Vitvi18g02584_P001, Vitvi18g00424_P001
N0.HOG0001912	NPAL_009385_R1	XP_028784710.1	XP_054818509.1	KAI4317046.1	KRH51580, KRH60898	KEH36346	ONI05454	KAF7836260.1	Vitvi18g00071_P001
N0.HOG0001913	NPAL_018530_R2	XP_028776654.1, XP_028795294.1	XP_054809746.1, XP_054775868.1	KAI4327858.1, KAI4353640.1, KAI4314663.1, KAI4327857.1, KAI4353641.1	KRH07800, KRH39412, KRH76526, KRH28939	AET03581, AES95334	ONH96088, ONH97329, ONH97340, ONH98011	KAF7809579.1, KAF7829066.1	Vitvi07g01890_P001
N0.HOG0001915	NPAL_011022_R1, NPAL_011023_R1	XP_028805670.1, XP_028788505.1, XP_028788493.1, XP_028805671.1	XP_054811280.1				ONI21417	KAF7836486.1	Vitvi16g00290_P001, Vitvi16g00314_P001
N0.HOG0001916	NPAL_011964_R1	XP_028762617.1	XP_054775854.1	KAI4315200.1, KAI4327183.1, KAI4327184.1	KRH77297, KRH28192	AES86607, AES94344, KEH28682	ONI06381	KAF7828478.1	Vitvi00g04140_P001
N0.HOG0001917	NPAL_020042_R1	XP_028751836.1, XP_028785732.1, XP_028752183.1, XP_028752188.1	XP_054809296.1, XP_054781141.1, XP_054780935.1	KAI4327146.1, KAI4329092.1, KAI4355439.1, KAI4329091.1, KAI4355438.1	RCW19390, KRH04166, KRH28144, KRH77336	AES90887	ONI06509, ONI15395	KAF7828441.1, KAF7810083.1	Vitvi02g01732_P001
N0.HOG0001918	NPAL_009007_R1	XP_028777356.1	XP_054817396.1	KAI4316473.1, KAI4337184.1			ONI33086, ONI33088	KAF7817350.1	Vitvi09g00110_P001, Vitvi04g00160_P001
N0.HOG0001919	NPAL_000970_R1	XP_028786870.1, XP_028805382.1	XP_054820239.1, XP_054783124.1	KAI4347225.1, KAI4350972.1	KRH39121, KRH48595	AES76571	ONI09261	KAF7834598.1, KAF7819930.1	Vitvi17g00264_P001
N0.HOG0001920	NPAL_006431_R1	XP_028766488.1, XP_028803013.1	XP_054798414.1, XP_054795040.1, XP_054819522.1, XP_054791617.1	KAI4316869.1, KAI4336830.1	KRH51770, KRH61091, KRH17381, KRH05893	KEH36219, AES59596	ONI32542	KAF7817608.1, KAF7829620.1	Vitvi18g01034_P001
N0.HOG0001921	NPAL_007047_R1, NPAL_021064_R1	XP_028755042.1, XP_028763377.1, XP_028765998.1	XP_054804710.1, XP_054822573.1	KAI4317173.1	KRH43346, KRH59482, KRH53815, KRH64128	AET04612, AES72758	ONI01930	KAF7834206.1	Vitvi07g01862_P002
N0.HOG0001922	NPAL_015674_R1, NPAL_000548_R1	XP_028763928.1, XP_028772383.1, XP_028790188.1	XP_054790829.1, XP_054787855.1, XP_054782530.1	KAI4352762.1, KAI4346541.1	KRH08643, KRH70258, KRH35090	AES62307	ONH90201		Vitvi18g01602_P001
N0.HOG0001923	NPAL_002108_R1	XP_028772332.1	XP_054799016.1	KAI4350627.1, KAI4348211.1	KRG93199, KRG94031	KEH22120	ONI19716	KAF7819513.1	Vitvi14g01676_P002
N0.HOG0001924	NPAL_003662_R1, NPAL_021010_R1, NPAL_007127_R1	XP_028793145.1, XP_028776505.1, XP_028795672.1, XP_028752352.1	XP_054803764.1, XP_054822524.1, XP_054804866.1	KAI4317310.1, KAI4345281.1	KRH31342, KRG97530, KRH59271, KRH43122	AES72855, KEH20776	ONI30344	KAF7834454.1, KAF7839900.1	Vitvi01g00642_P001
N0.HOG0001927	NPAL_010528_R1, NPAL_016740_R1, NPAL_016742_R1, NPAL_010529_R1	XP_028808347.1, XP_028797375.1, XP_028756787.1, XP_028808346.1, XP_028756783.1, XP_028797377.1	XP_054814719.1, XP_054812833.1, XP_054814516.1	KAI4322468.1, KAI4334188.1, KAI4322469.1	KRH30362, KRH25309, KRG93565, KRH37667, KRH30359, KRH25312	KEH29784, KEH29779		KAF7805747.1, KAF7823200.1, KAF7823201.1, KAF7823192.1, KAF7823199.1
N0.HOG0001928	NPAL_016125_R3, NPAL_016123_R1, NPAL_016124_R1, NPAL_016127_R1, NPAL_016126_R3, NPAL_016122_R1	XP_028776338.1, XP_028776299.1, XP_028776300.1, XP_028776305.1, XP_028776303.1, XP_028797218.1, XP_028760572.1, XP_028784511.1	XP_054817069.1, XP_054815388.1, XP_054817068.1, XP_054795012.1, XP_054813469.1	KAI4333073.1, KAI4323460.1	KRH39902, KRH23907	AES69761, KEH17668	ONI20595, ONI20592, ONI20594	KAF7836099.1, KAF7836098.1	Vitvi13g01636_P001, Vitvi13g01633_P001, Vitvi13g01634_P001
N0.HOG0001929	NPAL_012110_R1	XP_028779509.1, XP_028767455.1	XP_054825689.1	KAI4326941.1	KRH59919, KRH41194	KEH21074	ONI07132		Vitvi02g00309_P001
N0.HOG0001930	NPAL_015595_R1	XP_028773260.1	XP_054786942.1		KRH38419				Vitvi16g01070_P001
N0.HOG0001931	NPAL_000598_R1	XP_028798791.1	XP_054779166.1	KAI4351702.1	KRH38433, KRH08898, KRG91556	KEH26388, KEH26386, KEH43689, KEH43684, KEH43681, KEH43680		KAF7821863.1	Vitvi16g01908_P001, Vitvi16g01907_P001, Vitvi16g04376_P001
N0.HOG0001932	NPAL_020033_R1	XP_028752157.1	XP_054781168.1	KAI4355448.1, KAI4329098.1			ONH97632, ONI33105	KAF7843581.1	Vitvi04g00149_P001
N0.HOG0001933	NPAL_007592_R1, NPAL_015329_R1	XP_028751478.1, XP_028785258.1, XP_028772156.1	XP_054806907.1, XP_054792487.1, XP_054786127.1	KAI4344582.1	KRG90325, KRH33577, KRH33585, KRH38770, KRH09270, KRH09269	AES60374, AES59580, KEH44265, AES75621, AES75623		KAF7837926.1, KAF7813596.1	Vitvi11g00103_P001, Vitvi09g00119_P001
N0.HOG0001935	NPAL_016018_R1, NPAL_011208_R1	XP_028783647.1, XP_028782566.1, XP_028798645.1	XP_054814822.1, XP_054811688.1	KAI4332922.1	RCW19094, KRH56193	AET02481, AES68668	ONI20997	KAF7824770.1, KAF7836250.1	Vitvi13g01386_P001
N0.HOG0001936	NPAL_015675_R1	XP_028799951.1, XP_028763925.1, XP_028772351.1	XP_054776337.1, XP_054787853.1, XP_054790830.1	KAI4352770.1, KAI4346548.1	KRG91707, KRH35066, KRH75820, KRH70250	AES62268, KEH26017	ONH90230		Vitvi18g01572_P001.1.6037826d
N0.HOG0001937	NPAL_007605_R1, NPAL_007604_R1, NPAL_007603_R1	XP_028751470.1, XP_028751469.1, XP_028751463.1	XP_054789815.1, XP_054806194.1, XP_054806195.1, XP_054789823.1	KAI4335223.1, KAI4335222.1			ONH97607, ONH97609, ONH97606		Vitvi11g01340_P001
N0.HOG0001938	NPAL_018209_R1	XP_028790370.1, XP_028804655.1			KRH53167	AES80514, AES80512	ONI24811, ONI24937, ONH95094, ONH95099, ONH96630	KAF7814793.1, KAF7814782.1, KAF7814784.1, KAF7814788.1, KAF7814792.1	Vitvi02g00721_P001
N0.HOG0001939	NPAL_006858_R1	XP_028766227.1, XP_028765223.1, XP_028764607.1	XP_054822321.1	KAI4343574.1, KAI4336361.1	KRH59782, KRH41095, KRH54136, KRH63815	AES73022	ONI07902	KAF7834064.1	Vitvi17g00068_P001
N0.HOG0001940	NPAL_003589_R1, NPAL_002018_R1	XP_028785231.1, XP_028771346.1, XP_028780267.1	XP_054802408.1, XP_054824318.1	KAI4348352.1, KAI4350472.1	KRH70047, KRH08385, KRG94638, KRH06890	KEH25651, AES80672	ONI20016	KAF7819376.1	Vitvi14g01503_P001
N0.HOG0001941	NPAL_002961_R1, NPAL_018571_R1, NPAL_018573_R1, NPAL_002962_R1	XP_028807975.1, XP_028795716.1, XP_028807971.1, XP_028765511.1	XP_054809932.1, XP_054802961.1	KAI4349425.1, KAI4349424.1, KAI4345888.1, KAI4349422.1	KRH67326, KRH67327, KRG95635, KRH67328, KRH19520	KEH23872, KEH23874, KEH42592, KEH42588, KEH42593	ONH93380, ONH93389, ONH91669	KAF7804668.1, KAF7804669.1, KAF7812501.1, KAF7804667.1	Vitvi07g00012_P001, Vitvi07g00011_P001
N0.HOG0001942	NPAL_000816_R1, NPAL_000814_R1	XP_028783195.1, XP_028779656.1, XP_028779654.1, XP_028805624.1, XP_028783197.1	XP_054799434.1, XP_054784325.1	KAI4346738.1, KAI4352367.1	KRH09258, KRH38756	KEH37949, KEH43736, AES82644, KEH22584	ONI22693	KAF7843770.1, KAF7811872.1, KAF7811874.1, KAF7834714.1, KAF7811861.1, KAF7811860.1, KAF7811873.1, KAF7811862.1, KAF7811875.1, KAF7834715.1, KAF7833016.1	Vitvi16g00851_P001, Vitvi16g00816_P001, Vitvi01g04044_P001, Vitvi01g00185_P001
N0.HOG0001945	NPAL_018231_R1	XP_028772973.1, XP_028772967.1, XP_028772990.1, XP_028786413.1, XP_028773000.1, XP_028786423.1, XP_028790159.1, XP_028804650.1	XP_054782659.1	KAI4356506.1, KAI4356505.1, KAI4356507.1, KAI4356509.1, KAI4354552.1	KRH49152, KRH00026, KRH49151, KRH49153, KRH00030	KEH22973, KEH22972, KEH22982, KEH22981, KEH22978, KEH22977		KAF7825633.1, KAF7825629.1, KAF7825630.1, KAF7825632.1	Vitvi08g01253_P001, Vitvi08g01252_P001, Vitvi08g01250_P001
N0.HOG0001946	NPAL_005553_R1, NPAL_017488_R1, NPAL_017487_R1	XP_028803809.1, XP_028784630.1, XP_028769099.1	XP_054789961.1, XP_054782299.1, XP_054782434.1, XP_054782302.1, XP_054781995.1, XP_054781702.1, XP_054781645.1, XP_054785272.1, XP_054792977.1	KAI4354939.1, KAI4354942.1	KRH48313, KRH48312	KEH19020, KEH19019, KEH19018	ONI22771, ONI22773, ONI22775, ONI22776, ONI22795, ONI22770, ONI22774	KAF7814602.1, KAF7844700.1, KAF7825975.1	Vitvi15g00783_P002
N0.HOG0001948	NPAL_009938_R1, NPAL_009927_R1, NPAL_009926_R1, NPAL_009930_R1, NPAL_009928_R1, NPAL_009934_R1	XP_028753034.1, XP_028806077.1, XP_028752985.1, XP_028806085.1, XP_028787623.1, XP_028806079.1, XP_028787631.1	XP_054818497.1, XP_054818492.1, XP_054818493.1, XP_054818494.1, XP_054793318.1		KRH01300, KRH45055, KRH45054, KRH01299, KRH01329, KRH45066, KRH01289, KRH45052	AES78096, AES78098, KEH30982, KEH30981, AES77706, AES77702		KAF7840299.1
N0.HOG0001953	NPAL_022314_R1, NPAL_022266_R1, NPAL_022270_R1, NPAL_022264_R1, NPAL_022269_R1, NPAL_022258_R3, NPAL_022320_R3, NPAL_022318_R2, NPAL_022316_R1	XP_028780994.1, XP_028789193.1, XP_028780988.1, XP_028783521.1, XP_028789190.1	XP_054790030.1, XP_054780779.1, XP_054790029.1, XP_054782426.1, XP_054780620.1, XP_054824338.1, XP_054780478.1, XP_054780789.1					KAF7845537.1, KAF7845539.1, KAF7845528.1, KAF7845542.1, KAF7801372.1, KAF7825711.1, KAF7844985.1, KAF7845086.1, KAF7845229.1, KAF7827778.1, KAF7823503.1
N0.HOG0001957	NPAL_006422_R1	XP_028766072.1	XP_054798686.1, XP_054791789.1	KAI4317459.1, KAI4344849.1, KAI4336850.1	KRH61129, KRH51803	KEH40186, KEH36191	ONH96936, ONI32583	KAF7836952.1	Vitvi18g01005_P001
N0.HOG0001958	NPAL_013800_R1	XP_028787503.1, XP_028767949.1, XP_028773517.1	XP_054785830.1, XP_054776617.1	KAI4298313.1, KAI4295494.1	KRH11069, KRH24436, KRH29414	AES74222, AES89177	ONH91076	KAF7810861.1, KAF7840989.1	Vitvi03g00292_P001
N0.HOG0001960	NPAL_013662_R1, NPAL_014670_R1, NPAL_009077_R1, NPAL_005801_R1	XP_028767692.1, XP_028788336.1, XP_028780605.1, XP_028798004.1, XP_028792914.1, XP_028806934.1	XP_054778595.1, XP_054791920.1, XP_054787121.1, XP_054819277.1, XP_054792930.1	KAI4295757.1, KAI4298549.1, KAI4337042.1, KAI4316629.1	KRG91102, KRH35675, KRH15443, KRH05601	AES62753, KEH35805, AES59347	ONI33443	KAF7840746.1, KAF7830559.1	Vitvi07g01602_P001
N0.HOG0001962	NPAL_016696_R1, NPAL_010581_R1, NPAL_013607_R1	XP_028767805.1	XP_054776945.1, XP_054790330.1	KAI4295862.1, KAI4298652.1	KRH35579, KRG91238, KRH77881, KRH27600	AES93619	ONI10048	KAF7840655.1	Vitvi10g00033_P001
N0.HOG0001963	NPAL_013528_R1	XP_028755309.1	XP_054778053.1, XP_054778621.1	KAI4298776.1, KAI4295998.1	KRH51157, KRH01997, KRH36543, KRH11529	AES64472	ONI09806	KAF7840555.1	Vitvi10g00194_P001
N0.HOG0001964	NPAL_010105_R1, NPAL_004682_R2	XP_028778203.1, XP_028803146.1, XP_028758118.1, XP_028756848.1, XP_028758016.1	XP_054800117.1, XP_054793323.1, XP_054817816.1, XP_054799330.1	KAI4305705.1	KRH74038, KRH14075	AES71805	ONI18248	KAF7831621.1	Vitvi12g00363_P001
N0.HOG0001965	NPAL_014047_R1	XP_028791736.1, XP_028804575.1	XP_054776669.1	KAI4296085.1, KAI4298854.1	KRH36659, KRH11646	AES64604	ONI09646	KAF7842857.1	Vitvi12g00769_P001
N0.HOG0001966	NPAL_003655_R1, NPAL_002086_R1	XP_028778579.1, XP_028792949.1, XP_028772394.1	XP_054779439.1	KAI4348231.1, KAI4350607.1	KRH58242, KRG93957	AES74992	ONI19755		Vitvi14g01658_P001
N0.HOG0001967	NPAL_000635_R1, NPAL_000637_R1	XP_028800495.1, XP_028803945.1	XP_054794823.1, XP_054814401.1						Vitvi10g04148_P001
N0.HOG0001968	NPAL_010598_R1, NPAL_016679_R1	XP_028808382.1, XP_028796625.1, XP_028761582.1	XP_054814150.1, XP_054816044.1	KAI4334071.1, KAI4322575.1			ONI18545	KAF7823099.1	Vitvi16g04216_P001, Vitvi12g00561_P001
N0.HOG0001969	NPAL_018340_R1	XP_028767030.1	XP_054808777.1, XP_054795063.1	KAI4324031.1, KAI4299240.1, KAI4327501.1, KAI4296521.1, KAI4313132.1, KAI4313121.1	KRH10688, KRH21647, KRH57852	AES63628	ONI15512, ONI10133, ONH94190	KAF7827776.1	Vitvi10g02200_P001
N0.HOG0001970	NPAL_004091_R1	XP_028788765.1, XP_028775529.1, XP_028788758.1, XP_028775501.1	XP_054800810.1, XP_054801103.1	KAI4296685.1, KAI4296684.1, KAI4296683.1, KAI4299346.1	KRH20505, KRH62648, KRH10822, KRH21500, KRH10821, KRH21501, KRH55663, KRH10820	AES63768, AES87890, AES87883, AES63766	ONI10340, ONI10336	KAF7803498.1, KAF7803499.1	Vitvi10g04289_P001, Vitvi10g04292_P001, Vitvi03g04455_P001, Vitvi10g02336_P001, Vitvi10g04287_P001
N0.HOG0001972	NPAL_004432_R1	XP_028755606.1, XP_028781685.1, XP_028755599.1, XP_028768703.1, XP_028759181.1, XP_028794465.1	XP_054803537.1, XP_054791339.1, XP_054804088.1, XP_054778826.1, XP_054793776.1	KAI4297286.1	KRH58706, KRH21115, KRH11128, KRH42601			KAF7842902.1, KAF7801240.1	Vitvi05g01548_P001
N0.HOG0001974	NPAL_015544_R1, NPAL_013157_R1	XP_028756381.1, XP_028751887.1, XP_028799283.1, XP_028751896.1, XP_028751876.1, XP_028799244.1	XP_054778658.1, XP_054776928.1, XP_054777815.1	KAI4297793.1, KAI4297787.1, KAI4297789.1, KAI4297785.1, KAI4297790.1, KAI4350259.1	KRH36077, KRG90670, KRH36082, KRH36112, KRG90645, KRH36080	KEH43301, KEH44372, KEH44373	ONH92304, ONH92298, ONH92301	KAF7841301.1	Vitvi18g00185_P001, Vitvi03g00164_P001
N0.HOG0001981	NPAL_011451_R1				KRG92989, KRH57644	AET02870
N0.HOG0001986	NPAL_004470_R1		YP_009870957.1	KAI4297915.1	KRH76460, KRH54903	AES89392			Vitvi07g02745_P001
N0.HOG0001987	NPAL_019946_R1, NPAL_015086_R1, NPAL_015085_R1	XP_028794818.1, XP_028778921.1, XP_028770259.1, XP_028770258.1	XP_054779732.1, XP_054787499.1	KAI4329186.1, KAI4357159.1, KAI4355562.1, KAI4355565.1, KAI4329185.1, KAI4347036.1, KAI4350760.1, KAI4299730.1	KRH44249, KRH47182, KRH60171	KEH18252, AET05152	ONI15678, ONI31983, ONI06333, ONI06332, ONI21792, ONH97886	KAF7814183.1, KAF7803915.1, KAF7813900.1	Vitvi11g00231_P001
N0.HOG0001989	NPAL_012896_R1, NPAL_019104_R1	XP_028758164.1, XP_028781990.1, XP_028757852.1	XP_054825694.1, XP_054809621.1	KAI4357723.1, KAI4313867.1	KRH26114, KRG90928, KRH35847	KEH44159	ONI31556		Vitvi01g00360_P001
N0.HOG0001990	NPAL_013825_R1	XP_028765674.1	XP_054776935.1	KAI4300071.1	KRH60768, KRH24377, KRH29352, KRH29349	KEH29977, AES89262, KEH30472	ONH97028, ONH90952		Vitvi04g01421_P001, Vitvi03g00048_P001
N0.HOG0001991	NPAL_016112_R1	XP_028776357.1, XP_028783028.1	XP_054816389.1		RCW19127, KRH39871	KEH17607, AES88043	ONI20626	KAF7824633.1	Vitvi13g01611_P002
N0.HOG0001992	NPAL_001781_R1, NPAL_003358_R1	XP_028766665.1, XP_028761457.1	XP_054794638.1, XP_054803998.1	KAI4300812.1, KAI4348669.1	KRH33214, KRH72028, KRH66886, KRG95208	KEH28645, KEH28646, KEH20815	ONH95149, ONH95160, ONH95151	KAF7819054.1, KAF7804062.1	Vitvi08g02413_P001
N0.HOG0001993	NPAL_003375_R1, NPAL_019839_R1	XP_028760362.1, XP_028761404.1, XP_028760352.1, XP_028795898.1, XP_028766299.1, XP_028795899.1, XP_028766305.1	XP_054803900.1, XP_054804093.1, XP_054782468.1, XP_054780189.1, XP_054779546.1, XP_054781765.1	KAI4348637.1, KAI4300848.1, KAI4355692.1	KRG94107, KRH66828, KRG95146, KRG94105, KRH07176, KRH66825, KRG95143, KRH44399, KRH47507	AES81278	ONI16055	KAF7804042.1, KAF7843301.1, KAF7843302.1
N0.HOG0001994	NPAL_003399_R1	XP_028761411.1, XP_028761770.1, XP_028766661.1	XP_054814809.1	KAI4348600.1, KAI4300886.1	KRG95103, KRH66771	AES81211	ONH94895	KAF7804006.1	Vitvi08g01638_P001
N0.HOG0001995	NPAL_016031_R1, NPAL_011269_R3	XP_028770059.1, XP_028784320.1	XP_054815359.1, XP_054793607.1, XP_054793735.1	KAI4332958.1, KAI4323570.1	KRH36325, KRG93068, KRH13334, KRG88515, KRH20679	AET02402	ONI20926	KAF7836199.1, KAF7824746.1	Vitvi13g01350_P001
N0.HOG0001996	NPAL_007662_R1, NPAL_015274_R2	XP_028751564.1, XP_028796514.1, XP_028781450.1	XP_054804535.1, XP_054790379.1, XP_054786435.1	KAI4317613.1, KAI4345445.1	KRH02230, KRH50894, KRH37135, KRH12134	AES91833, KEH15992	ONI28344	KAF7837846.1, KAF7813666.1	Vitvi05g00328_P001
N0.HOG0001997	NPAL_002682_R2	XP_028770861.1	XP_054801738.1	KAI4301783.1	KRH33916, KRG92868, KRG96825, KRH68538	AES82490	ONI04478	KAF7805110.1	Vitvi14g00229_P001
N0.HOG0001999	NPAL_004818_R1, NPAL_004816_R1	XP_028777917.1, XP_028790273.1	XP_054792011.1, XP_054823413.1	KAI4354542.1, KAI4356499.1, KAI4301930.1, KAI4301929.1	KRG96981, KRH68739, KRH34094, KRH34093, KRG92686, KRG92685	KEH43010, KEH43011, KEH43013, KEH43012	ONI04857, ONI01466, ONI04856		Vitvi14g00487_P001
N0.HOG0002000	NPAL_009480_R1, NPAL_009738_R1, NPAL_009735_R1, NPAL_009736_R1, NPAL_009739_R1, NPAL_009737_R1, NPAL_009734_R1	XP_028797778.1, XP_028793849.1, XP_028751956.1, XP_028793848.1, XP_028793850.1, XP_028793834.1, XP_028751908.1, XP_028793839.1, XP_028751873.1	XP_054817391.1, XP_054790657.1, XP_054791767.1	KAI4306613.1, KAI4306615.1, KAI4306614.1, KAI4305239.1	KRH72667, KRH17026, KRH17027	AES98584, AES98582	ONH99927	KAF7816096.1, KAF7816095.1	Vitvi06g00634_P001
N0.HOG0002001	NPAL_008440_R1, NPAL_005580_R1	XP_028782299.1, XP_028797120.1	XP_054788813.1, XP_054798468.1	KAI4306526.1, KAI4306924.1	KRH64171, KRH53775	AES72713, AES72714, AES72712, AES99706	ONI24757	KAF7830892.1	Vitvi13g00143_P001
N0.HOG0002002	NPAL_009268_R1	XP_028768924.1	XP_054818135.1	KAI4305426.1, KAI4305428.1, KAI4307572.1	KRH30136, KRG98178	AES98953, KEH34419	ONH99692, ONH99697	KAF7833825.1, KAF7816210.1	Vitvi06g00771_P001
N0.HOG0002004	NPAL_009888_R1	XP_028799999.1, XP_028799828.1, XP_028801328.1, XP_028758084.1	XP_054798675.1	KAI4305802.1, KAI4308334.1	KRH17939, KRG89918	AES71592	ONI01666	KAF7831577.1	Vitvi06g00995_P001
N0.HOG0002006	NPAL_004859_R1, NPAL_004861_R1, NPAL_004860_R1	XP_028781341.1, XP_028781340.1, XP_028796976.1	XP_054796874.1, XP_054793209.1	KAI4305962.1, KAI4305959.1	KRH46004, KRG98983, KRH46006, KRH14518, KRH73608	KEH33677, KEH33678, AET00327, AET00325, AET00332	ONI15157, ONI15155	KAF7833472.1, KAF7833470.1, KAF7833468.1	Vitvi09g04611_P001, Vitvi09g04325_P001, Vitvi09g04320_P001, Vitvi09g04305_P001
N0.HOG0002007	NPAL_008450_R1, NPAL_005603_R1	XP_028782263.1, XP_028778861.1, XP_028793785.1	XP_054798831.1, XP_054793753.1	KAI4306549.1, KAI4306956.1	KRH53731, KRH64203	KEH35547	ONI24817	KAF7816555.1	Vitvi06g00801_P001, Vitvi13g01912_P001, Vitvi15g00217_P001
N0.HOG0002008	NPAL_017235_R1	XP_028808609.1, XP_028774669.1	XP_054784432.1	KAI4356146.1, KAI4323078.1, KAI4333458.1, KAI4353542.1	KRH00452, KRH49701, KRH40742	AES79835	ONI03940	KAF7825420.1	Vitvi08g00857_P001
N0.HOG0002010	NPAL_021124_R1	XP_028766030.1	XP_054822664.1, XP_054795007.1	KAI4317081.1, KAI4317384.1	KRH53918, KRH64020	AES72892, AET04768		KAF7834135.1	Vitvi04g01719_P001, Vitvi04g01731_P001
N0.HOG0002011	NPAL_008599_R1	XP_028781539.1, XP_028794442.1	XP_054788209.1	KAI4337882.1, KAI4337878.1, KAI4307214.1	KRH18058, KRH16465, KRH64596, KRH53327	KEH43054, KEH35367		KAF7816790.1	Vitvi18g00204_P001
N0.HOG0002012	NPAL_006253_R1, NPAL_008663_R1	XP_028757497.1, XP_028775029.1	XP_054788765.1	KAI4307317.1, KAI4337771.1	KRH53184, KRH33266, KRH64734, KRH16599	AES71352, KEH28023	ONI34888	KAF7816898.1	Vitvi18g00321_P001
N0.HOG0002013	NPAL_006919_R1, NPAL_021145_R1	XP_028771193.1, XP_028786223.1, XP_028766107.1, XP_028785103.1	XP_054807164.1, XP_054820546.1	KAI4336492.1	KRH53998, KRH63940	KEH35651		KAF7829868.1, KAF7840184.1, KAF7834098.1	Vitvi07g01980_P001
N0.HOG0002014	NPAL_011581_R1	XP_028787344.1, XP_028774543.1	XP_054823344.1	KAI4327785.1	KRH28848, KRH76600	AES95205	ONH97191	KAF7828999.1	Vitvi04g01535_P001
N0.HOG0002015	NPAL_009661_R1, NPAL_016704_R1	XP_028796756.1, XP_028785606.1	XP_054807281.1, XP_054815081.1	KAI4307994.1, KAI4334095.1, KAI4322553.1	KRH25376, KRH56130, KRH22567, KRH26786	AES88126, AES67239, AES61065	ONI18457	KAF7815832.1, KAF7831295.1	Vitvi19g00502_P001, Vitvi12g00505_P001
N0.HOG0002016	NPAL_010039_R1, NPAL_010037_R1, NPAL_010036_R1, NPAL_010035_R1	XP_028795957.1, XP_028795023.1, XP_028764685.1, XP_028795953.1, XP_028764680.1, XP_028764684.1, XP_028764676.1, XP_028764686.1, XP_028764688.1	XP_054790982.1, XP_054790986.1, XP_054817351.1, XP_054790984.1, XP_054818194.1, XP_054818092.1	KAI4308431.1	KRH14837, KRH14838	AES99752, AES99770, AES99773, AES99762, AES99763, AES99769, AES99759, KEH38141	ONI18259	KAF7827399.1
N0.HOG0002017	NPAL_018409_R1, NPAL_018408_R1	XP_028767170.1, XP_028767179.1	XP_054780749.1, XP_054809946.1	KAI4357524.1, KAI4357518.1, KAI4357515.1, KAI4357523.1, KAI4357517.1, KAI4357519.1, KAI4357516.1, KAI4313683.1, KAI4357521.1	KRH70363, KRH49672	KEH40649, KEH40645, KEH40642, KEH40648, KEH40639	ONI28223, ONI31851, ONI28221, ONI31821, ONI31848, ONI10958, ONI10961	KAF7808597.1	Vitvi01g00503_P002, Vitvi01g00505_P001
N0.HOG0002018	NPAL_012489_R1, NPAL_018768_R1	XP_028801820.1, XP_028786123.1, XP_028787594.1	XP_054825712.1	KAI4328251.1, KAI4354649.1, KAI4314322.1, KAI4354422.1, KAI4356594.1	KRH69560, KRH74605, KRG99337, KRH45676, KRH45674, KRG99339	AES96192, AES92785, KEH20007, KEH20006, AES92786, KEH20005	ONI30492, ONI30491	KAF7829361.1, KAF7809290.1, KAF7809289.1, KAF7809288.1	Vitvi01g00747_P001, Vitvi01g00745_P001, Vitvi17g00796_P001
N0.HOG0002019	NPAL_012452_R1, NPAL_012450_R1, NPAL_012446_R1, NPAL_012449_R1, NPAL_012451_R1, NPAL_012445_R1, NPAL_012453_R1, NPAL_012448_R1, NPAL_012447_R1	XP_028769390.1, XP_028785910.1, XP_028785908.1, XP_028769388.1, XP_028769391.1, XP_028769387.1, XP_028785909.1, XP_028769373.1	XP_054824710.1, XP_054782954.1, XP_054822968.1, XP_054825639.1	KAI4328190.1, KAI4314368.1	KRH69616, KRH74546	AES96125, AES96126	ONI30387, ONI30388	KAF7829326.1	Vitvi08g00096_P001, Vitvi01g00672_P001
N0.HOG0002021	NPAL_018731_R1, NPAL_012439_R1	XP_028754511.1, XP_028783966.1, XP_028769421.1, XP_028790429.1	XP_054810823.1, XP_054791199.1, XP_054775932.1	KAI4355952.1, KAI4314377.1, KAI4328180.1	KRG99417, KRH45611, KRH74533, KRH69625	KEH20165, AES96096	ONI30307	KAF7829321.1	Vitvi01g02039_P001
N0.HOG0002022	NPAL_011889_R1, NPAL_011888_R1, NPAL_019413_R1	XP_028764249.1, XP_028764270.1, XP_028754286.1, XP_028798047.1	XP_054776103.1, XP_054809012.1, XP_054809795.1	KAI4315123.1, KAI4327285.1, KAI4327284.1	KRH58186, KRH04348, KRH77192, KRH28296	AES90789, AES90788, AES94460		KAF7828572.1, KAF7809978.1
N0.HOG0002025	NPAL_012108_R1	XP_028767449.1, XP_028779534.1	XP_054824032.1, XP_054790896.1, XP_054810423.1	KAI4315428.1	RCW19576, KRH27921	KEH26503	ONI07127	KAF7828266.1, KAF7810305.1	Vitvi02g00311_P001
N0.HOG0002026	NPAL_017541_R1, NPAL_020218_R1	XP_028769306.1, XP_028770406.1	XP_054784228.1, XP_054781016.1	KAI4355081.1, KAI4355082.1, KAI4328797.1	KRH00766, KRH40447, KRH48125, KRH65010	AES80189, AET02050	ONI23126	KAF7844532.1	Vitvi15g01114_P001
N0.HOG0002027	NPAL_001113_R1, NPAL_015092_R1	XP_028806508.1, XP_028770238.1	XP_054785740.1, XP_054787500.1	KAI4350763.1, KAI4347038.1	KRH41464, KRH60180, KRH74196	AET05157, AES76981	ONI15704, ONH97891	KAF7814211.1	Vitvi11g00237_P001
N0.HOG0002028	NPAL_008806_R1	XP_028792116.1, XP_028777799.1, XP_028802087.1	XP_054794831.1, XP_054795849.1, XP_054791887.1	KAI4337529.1, KAI4316075.1	KRH52812, KRH62114	KEH36099	ONI33737	KAF7817095.1	Vitvi04g00040_P003
N0.HOG0002029	NPAL_008917_R1	XP_028799148.1, XP_028791869.1, XP_028779293.1	XP_054789184.1, XP_054795155.1	KAI4337345.1, KAI4316294.1	KRH16010, KRH05109	AES58962	ONI34282	KAF7817230.1, KAF7830264.1	Vitvi04g00442_P001
N0.HOG0002030	NPAL_019832_R1, NPAL_019831_R1, NPAL_019830_R1, NPAL_017984_R1	XP_028766317.1, XP_028795082.1, XP_028766316.1, XP_028779115.1	XP_054781801.1, XP_054782297.1, XP_054785167.1	KAI4329305.1	KRH23537, KRH09784	AES68094	ONI16090		Vitvi09g00512_P001
N0.HOG0002031	NPAL_005963_R2	XP_028779298.1	XP_054789025.1, XP_054798753.1	KAI4316326.1	KRH15887, KRH05161, KRH61772, KRH52441	KEH39830, AES73651	ONI34406	KAF7817250.1, KAF7830291.1	Vitvi04g00481_P003
N0.HOG0002032	NPAL_018006_R1, NPAL_019803_R1	XP_028791589.1, XP_028766359.1, XP_028767309.1	XP_054782933.1, XP_054781251.1	KAI4329333.1, KAI4355741.1	KRH47456, KRH44447, KRH23573, KRH09731	AES86590	ONI16213	KAF7843263.1	Vitvi09g04185_P001
N0.HOG0002034	NPAL_004654_R1, NPAL_004656_R1, NPAL_004653_R1, NPAL_004655_R1		XP_054799489.1, XP_054799488.1, XP_054790934.1, XP_054799830.1		KRG89921, KRH17944, KRH17941, KRH17948	AES71588, AES71587, AES71586, AES71590, AES71591, AES71585		KAF7831573.1, KAF7831572.1	Vitvi18g00837_P001, Vitvi03g00474_P001
N0.HOG0002035	NPAL_000263_R1	XP_028782629.1, XP_028782062.1	XP_054785387.1	KAI4346373.1, KAI4352897.1	KRG91848, KRH34918	AES62228	ONI24000	KAF7820093.1	Vitvi13g00543_P001
N0.HOG0002036	NPAL_010356_R1, NPAL_016880_R1	XP_028808060.1, XP_028775843.1, XP_028807286.1	XP_054793580.1, XP_054811081.1, XP_054816294.1	KAI4322226.1, KAI4334438.1	KRH10407, KRH22937, KRH24932	AES67410, AES88690	ONI00543	KAF7805555.1, KAF7823449.1	Vitvi06g00338_P001, Vitvi06g00336_P001
N0.HOG0002037	NPAL_020024_R1	XP_028752093.1, XP_028784453.1	XP_054781726.1	KAI4329139.1	KRH06144, KRH47568	KEH18453		KAF7843572.1	Vitvi09g00129_P002
N0.HOG0002038	NPAL_016798_R2		XP_054815496.1	KAI4322355.1	KRH25152, KRH30527	KEH29916	ONI01017	KAF7823299.1	Vitvi06g01388_P001
N0.HOG0002039	NPAL_007589_R1, NPAL_021828_R1	XP_028771271.1, XP_028751472.1, XP_028753539.1	XP_054807745.1, XP_054822750.1		KRH02647, KRH19258		ONH97647	KAF7837929.1, KAF7806780.1	Vitvi11g00108_P001
N0.HOG0002040	NPAL_010733_R1	XP_028807811.1, XP_028761760.1	XP_054813008.1, XP_054815695.1, XP_054794080.1	KAI4333864.1, KAI4322745.1	KRH27013, KRH22317	KEH39223	ONI16854	KAF7833940.1, KAF7822938.1	Vitvi12g00226_P001
N0.HOG0002041	NPAL_016429_R1, NPAL_010900_R1	XP_028792966.1, XP_028763680.1, XP_028755553.1, XP_028796822.1, XP_028796820.1	XP_054814815.1, XP_054813609.1	KAI4322986.1, KAI4333607.1	KRH27307, KRH22014		ONI12565	KAF7822665.1, KAF7836670.1	Vitvi19g00147_P001
N0.HOG0002042	NPAL_022219_R1, NPAL_016360_R1, NPAL_016361_R1, NPAL_016362_R1	XP_028755350.1, XP_028763761.1, XP_028796126.1, XP_028796127.1, XP_028763759.1, XP_028763758.1, XP_028796128.1	XP_054813248.1, XP_054817099.1, XP_054817100.1, XP_054817101.1	KAI4333418.1, KAI4333416.1, KAI4333417.1, KAI4323113.1, KAI4333419.1	KRH21830	KEH15605		KAF7836587.1, KAF7838605.1, KAF7838601.1, KAF7838600.1, KAF7832305.1, KAF7823586.1, KAF7835130.1, KAF7823584.1, KAF7832306.1, KAF7838599.1
N0.HOG0002043	NPAL_001957_R1	XP_028780153.1	XP_054795308.1, XP_054807443.1	KAI4348450.1, KAI4350366.1	KRH70158, KRH08494, KRG94813, KRH06712	AES75190, KEH23527	ONH94203		Vitvi08g01812_P005
N0.HOG0002044	NPAL_000481_R1	XP_028804316.1, XP_028790670.1	XP_054823718.1	KAI4327192.1, KAI4351192.1	KRH77294, KRH04228, KRH57522	AES94348, KEH31619	ONI06373, ONI24934	KAF7828484.1, KAF7822432.1	Vitvi16g01561_P001, Vitvi16g04072_P001, Vitvi16g01559_P001
N0.HOG0002046	NPAL_000021_R1	XP_028759317.1, XP_028779604.1	XP_054777038.1	KAI4350725.1, KAI4350722.1, KAI4347009.1	KRH60141, KRH41431	KEH21314	ONH97823	KAF7820538.1	Vitvi11g00199_P003, Vitvi18g00764_P001, Vitvi01g04190_P001
N0.HOG0002047	NPAL_019710_R1, NPAL_007499_R1, NPAL_007501_R1	XP_028797196.1, XP_028772011.1, XP_028797570.1, XP_028775357.1, XP_028797571.1, XP_028775359.1	XP_054781103.1, XP_054806505.1, XP_054792237.1, XP_054807846.1	KAI4329430.1, KAI4355876.1, KAI4344399.1, KAI4335433.1, KAI4335432.1	KRH09616, KRH23700, KRH19011, KRH02886, KRH02885, KRH02884	AES86324, KEH39676, KEH32559	ONI16571, ONI27456	KAF7838052.1	Vitvi11g01257_P001, Vitvi11g01258_P001
N0.HOG0002049	NPAL_007613_R1	XP_028751497.1, XP_028751615.1, XP_028796467.1	XP_054806038.1	KAI4335276.1, KAI4344535.1	KRH37421, RCW19020, KRH19210, KRH02686	AES65481, KEH32501	ONH97716	KAF7806743.1	Vitvi11g00155_P001
N0.HOG0002050	NPAL_017797_R1, NPAL_020001_R1	XP_028763177.1, XP_028807407.1	XP_054783864.1, XP_054780686.1	KAI4355466.1	KRH10046, KRH23273, KRH44105	AES67816, AET01635	ONI15496	KAF7814090.1, KAF7843530.1	Vitvi09g00148_P001
N0.HOG0002052	NPAL_008102_R1, NPAL_008103_R1	XP_028771615.1, XP_028773974.1, XP_028773973.1	XP_054820263.1, XP_054805403.1, XP_054794847.1, XP_054794927.1, XP_054794717.1, XP_054807470.1, XP_054804864.1, XP_054794718.1	KAI4345616.1, KAI4345615.1	KRH35541, KRH77866, KRH27626	AES62669, AES62670, AES93659, AES62671	ONI28712, ONI28714, ONI28710, ONI28713, ONI28711, ONI28708	KAF7837273.1, KAF7810938.1, KAF7837272.1	Vitvi05g00468_P001
N0.HOG0002054	NPAL_015422_R3, NPAL_001977_R1, NPAL_003534_R1	XP_028780143.1, XP_028761153.1, XP_028790144.1	XP_054786935.1, XP_054799214.1, XP_054795959.1, XP_054802989.1	KAI4347355.1, KAI4352027.1, KAI4352025.1, KAI4350400.1, KAI4348419.1	KRH38906, KRH09439, KRH08442, KRH70100, KRH06769	KEH26865, AES80777, KEH26862	ONI29714, ONI20115, ONH93012	KAF7813443.1, KAF7820314.1, KAF7819316.1	Vitvi18g00937_P002, Vitvi18g01678_P001, Vitvi18g02013_P001
N0.HOG0002055	NPAL_020319_R1, NPAL_017291_R1, NPAL_017292_R1	XP_028764541.1, XP_028760953.1, XP_028786253.1, XP_028759122.1, XP_028786252.1, XP_028760954.1, XP_028786391.1, XP_028767538.1	XP_054780724.1, XP_054784724.1, XP_054782770.1	KAI4353420.1, KAI4353777.1, KAI4353778.1, KAI4353417.1, KAI4353419.1, KAI4353776.1, KAI4353421.1, KAI4356042.1	KRH65632, KRH00307, KRH49438	AES79556	ONI03797	KAF7845284.1, KAF7825503.1	Vitvi08g00746_P001, Vitvi08g04121_P001, Vitvi08g01969_P001
N0.HOG0002056	NPAL_019387_R1, NPAL_011907_R1	XP_028772835.1, XP_028762508.1	XP_054809721.1, XP_054825408.1		KRH77224, KRH28272, KRH04311, KRH57592	AES94411, KEH31554	ONI06126	KAF7828539.1	Vitvi02g00683_P001
N0.HOG0002057	NPAL_020790_R1, NPAL_020791_R1	XP_028783420.1, XP_028783512.1, XP_028806047.1	XP_054790215.1, XP_054780259.1, XP_054782177.1, XP_054780063.1, XP_054794067.1	KAI4355997.1	KRG98785, KRH01181, KRH40090	AES77454	ONI22148		Vitvi15g00434_P001
N0.HOG0002067	NPAL_012694_R1, NPAL_022142_R1, NPAL_004550_R1, NPAL_005085_R1, NPAL_014976_R1, NPAL_001022_R1, NPAL_011060_R1, NPAL_000758_R1, NPAL_007301_R1, NPAL_019238_R1	XP_028800360.1, XP_028790916.1, XP_028752879.1, XP_028806037.1, XP_028764311.1, XP_028804723.1, XP_028793394.1, XP_028805403.1, XP_028802979.1, XP_028793346.1, XP_028796393.1, XP_028759334.1, XP_028799745.1, XP_028754430.1, XP_028793397.1, XP_028765152.1, XP_028801288.1, XP_028804719.1, XP_028770073.1, XP_028805310.1	XP_054796548.1, XP_054782057.1
N0.HOG0002070	NPAL_000054_R1	XP_028805103.1, XP_028799335.1, XP_028805092.1, XP_028805095.1, XP_028799612.1, XP_028805105.1, XP_028805096.1, XP_028799486.1, XP_028799457.1, XP_028799527.1, XP_028799514.1, XP_028799469.1, XP_028799448.1, XP_028799507.1, XP_028799519.1, XP_028805091.1, XP_028799440.1, XP_028799497.1, XP_028805102.1, XP_028799409.1, XP_028799654.1, XP_028805093.1, XP_028799430.1, XP_028805094.1, XP_028799420.1	XP_054793472.1, XP_054793471.1, XP_054818742.1, XP_054818490.1					KAF7820493.1, KAF7820491.1
N0.HOG0002078	NPAL_013796_R1	XP_028765669.1	XP_054776810.1	KAI4298318.1	KRH24442		ONH91097	KAF7840981.1	Vitvi03g00298_P001
N0.HOG0002079	NPAL_006417_R1, NPAL_011665_R1, NPAL_011664_R1, NPAL_011666_R1, NPAL_015172_R1, NPAL_011662_R1, NPAL_011663_R1	XP_028766558.1, XP_028788460.1, XP_028774645.1	XP_054798300.1, XP_054823348.1	KAI4295500.1, KAI4314820.1, KAI4327646.1	KRH08172, KRH69865	AET03875	ONI32604, ONH96908	KAF7829641.1, KAF7809701.1	Vitvi04g01353_P001
N0.HOG0002080	NPAL_014525_R1, NPAL_014523_R1	XP_028767937.1	XP_054785472.1, XP_054786849.1, XP_054787472.1	KAI4297428.1, KAI4297426.1, KAI4297425.1, KAI4317361.1, KAI4295537.1, KAI4298356.1, KAI4298357.1	KRH29487, KRH51540	AES69779, AES89080	ONH91218, ONH91216, ONH91210, ONH91215, ONH91207, ONH91212	KAF7810894.1, KAF7810893.1, KAF7810895.1	Vitvi03g01503_P001, Vitvi03g01500_P001, Vitvi03g04123_P001, Vitvi03g00351_P001, Vitvi03g01501_P001
N0.HOG0002081	NPAL_014593_R1, NPAL_013704_R1	XP_028781124.1, XP_028777039.1, XP_028765883.1	XP_054787715.1, XP_054776661.1	KAI4295652.1, KAI4298455.1	KRH71139, KRH50278	AES90168, AES90172	ONH91596	KAF7840839.1	Vitvi03g00508_P001
N0.HOG0002083	NPAL_005764_R1	XP_028806805.1	XP_054798445.1	KAI4336977.1, KAI4316703.1	KRH05684, KRH49022, KRH26021, KRH15360	AES59434	ONI33602	KAF7830623.1	Vitvi18g00792_P001
N0.HOG0002084	NPAL_014626_R1	XP_028781143.1, XP_028798330.1, XP_028788059.1, XP_028767660.1, XP_028788057.1, XP_028767661.1	XP_054785452.1, XP_054795749.1, XP_054779205.1	KAI4298495.1, KAI4295687.1, KAI4295688.1	KRH57915, KRH62888, KRG91000, KRH35754, KRH35757, KRG90997, KRH27567	KEH44121, KEH44124	ONH91720, ONH91725, ONH91719, ONH91724, ONH91721	KAF7811020.1, KAF7840787.1	Vitvi03g00547_P001, Vitvi03g00545_P001
N0.HOG0002085	NPAL_004743_R1, NPAL_005230_R1, NPAL_009576_R1	XP_028805218.1, XP_028752919.1, XP_028768806.1, XP_028796868.1	XP_054796247.1, XP_054796552.1, XP_054819816.1	KAI4305628.1, KAI4296050.1, KAI4298820.1, KAI4306215.1, KAI4307871.1	KRH57816, KRH66225, KRH36605, KRH11589, KRH73908, KRH46369, KRG98494	KEH36990, AET00771, KEH34078	ONI09701, ONI18111, ONI13742	KAF7815968.1	Vitvi10g00251_P001, Vitvi19g00673_P001
N0.HOG0002086	NPAL_000575_R3	XP_028760206.1, XP_028757244.1	XP_054787287.1, XP_054789675.1, XP_054778838.1	KAI4348083.1, KAI4352980.1	KRH70300, KRH08695, KRH35144, KRG91652	AES62357	ONH90003	KAF7812847.1	Vitvi18g01647_P001
N0.HOG0002087	NPAL_004322_R1, NPAL_014168_R1	XP_028801007.1, XP_028753220.1	XP_054803975.1, XP_054778729.1	KAI4296293.1, KAI4299034.1	KRH43964, KRH10476	AES63362	ONI35934	KAF7803666.1, KAF7842670.1	Vitvi12g01664_P001
N0.HOG0002088	NPAL_006206_R3	XP_028757371.1		KAI4307396.1, KAI4337691.1	KRH62341, KRH53060	AES98073, KEH34941	ONI35127	KAF7816969.1, KAF7829946.1	Vitvi18g00408_P001
N0.HOG0002089	NPAL_004213_R1, NPAL_014223_R2	XP_028800806.1, XP_028753191.1	XP_054801873.1, XP_054777870.1	KAI4299097.1, KAI4296366.1	KRH10542, KRH43897, KRH58266, KRH42145	AES63451, KEH31214	ONH90539	KAF7803723.1, KAF7842981.1	Vitvi07g01368_P002, Vitvi12g00864_P001
N0.HOG0002090	NPAL_000537_R1, NPAL_015039_R1	XP_028798210.1, XP_028760131.1	XP_054815090.1	KAI4333079.1, KAI4296402.1, KAI4357085.1, KAI4357095.1, KAI4357084.1, KAI4357094.1, KAI4357104.1, KAI4357083.1, KAI4356983.1, KAI4297509.1	KRG93979, KRH57667, KRG94249, KRG94248, KRH16396, KRH17985, KRG98338	AET01372, KEH18914, KEH18918, KEH41794, KEH41793, AET01375, AET01374, AET01382			Vitvi11g01523_P001
N0.HOG0002092	NPAL_016512_R1	XP_028761845.1, XP_028807609.1, XP_028800277.1	XP_054816189.1, XP_054812805.1	KAI4299261.1, KAI4296588.1, KAI4322863.1, KAI4333757.1	KRH55435, KRH26018, KRH05778	KEH15278, KEH15227	ONI10190, ONI18620, ONI12935	KAF7822787.1, KAF7836789.1	Vitvi10g00352_P001
N0.HOG0002097	NPAL_013812_R1	XP_028765663.1, XP_028792377.1, XP_028767942.1	XP_054776247.1, XP_054786273.1	KAI4300055.1, KAI4297638.1	KRH29385, KRH24406	AES89195	ONH91016	KAF7841020.1, KAF7810844.1	Vitvi03g00021_P001
N0.HOG0002098	NPAL_011568_R1	XP_028795257.1, XP_028774579.1	XP_054822970.1	KAI4327817.1	KRH07937, KRH69696, KRH76560	KEH20361, AET03667, AET03668	ONH97234	KAF7829025.1, KAF7829026.1	Vitvi04g04434_P001
N0.HOG0002099	NPAL_013895_R1, NPAL_004877_R1, NPAL_013896_R1	XP_028805244.1, XP_028796154.1, XP_028797585.1, XP_028797531.1, XP_028797557.1, XP_028797586.1	XP_054777486.1	KAI4297845.1, KAI4297846.1		AES74343	ONH92432	KAF7827759.1	Vitvi03g00206_P001
N0.HOG0002100	NPAL_005398_R2	XP_028800512.1	XP_054799491.1	KAI4307656.1, KAI4299599.1	KRH30935, KRG97940, KRH72984, KRH17336	AES70967, AES99240	ONI14939	KAF7831108.1, KAF7816330.1	Vitvi14g00821_P001
N0.HOG0002101	NPAL_018439_R1, NPAL_012981_R1	XP_028767120.1, XP_028759005.1	XP_054808842.1, XP_054824357.1	KAI4357585.1, KAI4313744.1	KRH08471, KRH70129, KRH41666	AES76330, KEH40580	ONI31794	KAF7827657.1	Vitvi01g00468_P001
N0.HOG0002102	NPAL_005319_R1, NPAL_005321_R1, NPAL_005318_R1	XP_028800566.1, XP_028752756.1, XP_028752755.1, XP_028800553.1, XP_028798078.1, XP_028752757.1	XP_054796780.1, XP_054797024.1, XP_054799727.1, XP_054798008.1	KAI4306326.1, KAI4307731.1, KAI4307730.1, KAI4299697.1	KRH72893, KRH17248, KRH72895, KRH17249, KRH72894	KEH16506, AES99066, AES99068, AES99069	ONI14833, ONI14834	KAF7831191.1	Vitvi04g00781_P001, Vitvi04g04209_P001
N0.HOG0002103	NPAL_000078_R1, NPAL_003058_R1, NPAL_014951_R1	XP_028805118.1, XP_028775094.1, XP_028799531.1, XP_028807301.1	XP_054803005.1, XP_054791894.1, XP_054779030.1, XP_054787416.1	KAI4351144.1, KAI4347743.1, KAI4349254.1, KAI4300166.1	KRH36218, KRG92967, KRH32348, KRH19753, KRH22989, KRH10326	KEH42332, AES88800, AES89313, KEH44508, AES80398	ONI24141, ONI00395	KAF7818547.1	Vitvi13g00234_P001, Vitvi06g00398_P001
N0.HOG0002104	NPAL_000411_R1, NPAL_014955_R1	XP_028796481.1, XP_028778086.1, XP_028799484.1, XP_028791353.1	XP_054806034.1, XP_054786034.1	KAI4351162.1	KRG92984	AES63009	ONI24125	KAF7822316.1, KAF7822320.1, KAF7811397.1, KAF7811398.1	Vitvi13g00221_P001
N0.HOG0002105	NPAL_001423_R1	XP_028783227.1, XP_028775112.1, XP_028775096.1	XP_054801600.1, XP_054795585.1, XP_054801052.1	KAI4300187.1	KRH67592, KRG95875	AES81744	ONI03234	KAF7804518.1	Vitvi08g01112_P001
N0.HOG0002106	NPAL_021453_R1, NPAL_006578_R1, NPAL_001441_R1	XP_028753791.1, XP_028763568.1, XP_028776016.1, XP_028775218.1	XP_054820430.1, XP_054805316.1, XP_054785292.1, XP_054795346.1, XP_054801287.1	KAI4343962.1, KAI4335906.1, KAI4300224.1, KAI4349207.1	KRG95915, KRH32387, KRH19796	AES95407, AES60419, KEH42294	ONI27294, ONI03167	KAF7806260.1, KAF7838530.1, KAF7804499.1	Vitvi11g04340_P001, Vitvi06g04010_P001, Vitvi06g00041_P001, Vitvi08g01147_P001
N0.HOG0002107	NPAL_016848_R1	XP_028808001.1, XP_028757018.1	XP_054814671.1	KAI4334382.1, KAI4322278.1	KRH22873, KRH26448, KRH29895	KEH39342, AES88564	ONI00759		Vitvi06g00263_P001
N0.HOG0002108	NPAL_001474_R1, NPAL_003112_R1	XP_028776089.1, XP_028775217.1	XP_054808119.1, XP_054803930.1	KAI4349145.1, KAI4300280.1	KRG95991, KRH67693, KRH19875, RCW19187	AES81854, KEH17130, AES60735	ONI03061	KAF7823383.1	Vitvi08g01030_P001
N0.HOG0002109	NPAL_007306_R1, NPAL_014371_R1, NPAL_007304_R1, NPAL_007303_R1, NPAL_007302_R1, NPAL_007305_R1, NPAL_014372_R1	XP_028765938.1, XP_028795068.1, XP_028764852.1, XP_028795380.1, XP_028766115.1, XP_028804439.1, XP_028793482.1, XP_028775665.1, XP_028765772.1	XP_054806982.1, XP_054807972.1, XP_054807471.1, XP_054778479.1, XP_054817977.1, XP_054795195.1, XP_054805903.1	KAI4300869.1, KAI4348621.1	KRG95125, KRH66802	KEH42223	ONH94961	KAF7819111.1	Vitvi08g01660_P001
N0.HOG0002110	NPAL_007948_R1	XP_028769622.1	XP_054805602.1	KAI4318043.1, KAI4345816.1	KRH34398, KRG92405	AES61099, AES60208	ONI26705	KAF7837459.1	Vitvi05g00767_P001
N0.HOG0002111	NPAL_002992_R1, NPAL_001356_R1	XP_028765496.1, XP_028767616.1, XP_028758314.1	XP_054802576.1, XP_054796053.1, XP_054809847.1	KAI4301075.1, KAI4349376.1	KRH67417, KRG95693, KRH19588	KEH23944, KEH42496	ONH93226	KAF7804621.1, KAF7818446.1	Vitvi07g00628_P001
N0.HOG0002112	NPAL_001244_R1, NPAL_002909_R1	XP_028762237.1, XP_028804155.1	XP_054777845.1, XP_054800215.1	KAI4349530.1, KAI4301272.1	KRG95503, KRH67183, KRG95505	KEH23741	ONH93614	KAF7804760.1	Vitvi07g00142_P001
N0.HOG0002113	NPAL_015214_R1	XP_028761088.1, XP_028795186.1	XP_054786274.1	KAI4345583.1, KAI4317765.1	KRH67185, KRH51043, KRH02105, KRH11392, KRH20889	KEH36796, KEH36795	ONI28647	KAF7813780.1	Vitvi05g00437_P001
N0.HOG0002114	NPAL_015278_R2, NPAL_007669_R3	XP_028781426.1, XP_028751642.1	XP_054786679.1, XP_054805979.1	KAI4317610.1, KAI4345439.1	KRH12128, KRH37131, KRH02236, KRH50876	KEH32281, KEH37311	ONI28330	KAF7813662.1, KAF7837843.1	Vitvi05g00296_P001
N0.HOG0002115	NPAL_006914_R1, NPAL_002873_R1	XP_028804235.1	XP_054802737.1	KAI4301366.1, KAI4349627.1	KRG96406, KRH68142	AES82101	ONH93830	KAF7809601.1, KAF7804825.1	Vitvi07g00268_P001
N0.HOG0002116	NPAL_007719_R1	XP_028751572.1	XP_054785721.1, XP_054790672.1	KAI4346241.1, KAI4338302.1			ONI28194	KAF7837787.1	Vitvi05g00053_P001
N0.HOG0002117	NPAL_002235_R1	XP_028785995.1, XP_028771121.1, XP_028781906.1	XP_054823213.1, XP_054804060.1	KAI4349694.1, KAI4301448.1	KRH69268, KRH31847, KRH69269, KRH31849, KRG96473, KRH68219, KRH68137, KRG96400	AES61724, KEH24413	ONH93985	KAF7804883.1, KAF7818179.1	Vitvi07g02210_P001
N0.HOG0002118	NPAL_002782_R1	XP_028791447.1	XP_054804190.1	KAI4301548.1	KRG96573, KRH68309	AES82231	ONI14743	KAF7804957.1, KAF7818097.1	Vitvi07g00470_P001
N0.HOG0002120	NPAL_021317_R1	XP_028778398.1, XP_028778276.1	XP_054821641.1	KAI4336151.1, KAI4343749.1	KRH03280, KRH63541, KRH54390	AES71504	ONI08342	KAF7838323.1, KAF7806075.1	Vitvi17g00829_P001
N0.HOG0002121	NPAL_002296_R1, NPAL_022260_R1	XP_028786556.1, XP_028770999.1, XP_028789196.1, XP_028789726.1	XP_054781080.1	KAI4301586.1, KAI4349801.1	KRH61544, KRH33639, KRH69153	AES61566	ONI14709		Vitvi07g00538_P001
N0.HOG0002123	NPAL_013343_R1	XP_028770128.1, XP_028763750.1	XP_054777186.1, XP_054815246.1	KAI4332462.1, KAI4333452.1		KEH38514	ONI10777	KAF7840358.1, KAF7822576.1	Vitvi10g00631_P001
N0.HOG0002124	NPAL_008013_R1, NPAL_022137_R1	XP_028773454.1, XP_028793269.1, XP_028801549.1	XP_054805292.1, XP_054821865.1	KAI4345939.1, KAI4338083.1	KRH33569	AES60428	ONI26875	KAF7807277.1	Vitvi05g00873_P001
N0.HOG0002125	NPAL_003021_R1, NPAL_002573_R1	XP_028765603.1, XP_028770667.1	XP_054802503.1, XP_054800413.1	KAI4301999.1	KRH34173, KRH34170	AES81636, AES82491, AES61174	ONH93095, ONI36169, ONI05044	KAF7804585.1	Vitvi04g00973_P001
N0.HOG0002128	NPAL_022236_R1, NPAL_010854_R1	XP_028807558.1	XP_054790575.1	KAI4354399.1, KAI4354400.1, KAI4328367.1, KAI4328365.1, KAI4328366.1, KAI4305484.1, KAI4305487.1, KAI4305156.1, KAI4305488.1, KAI4305499.1, KAI4334844.1, KAI4354398.1		AES79567, AES79565, AES79564, AES79562, AES79560, AES59787, KEH42469, KEH42468, AES81777	ONI19676, ONI18787	KAF7805503.1, KAF7843238.1, KAF7829375.1, KAF7833752.1
N0.HOG0002129	NPAL_014173_R1, NPAL_014178_R1, NPAL_014172_R1, NPAL_014170_R1	XP_028797492.1, XP_028797489.1, XP_028753218.1, XP_028797487.1, XP_028797485.1, XP_028797486.1, XP_028797491.1, XP_028753183.1, XP_028753141.1, XP_028753147.1, XP_028753139.1, XP_028753140.1	XP_054777044.1, XP_054792901.1	KAI4305416.1, KAI4305347.1, KAI4305346.1	KRH01595, KRH01598, KRH01534, KRG88521, KRH17117, KRG88520, KRH45220, KRH23932	KEH30519	ONI29357
N0.HOG0002130	NPAL_016041_R1, NPAL_011255_R3	XP_028770039.1, XP_028796993.1, XP_028798963.1	XP_054816725.1, XP_054811299.1, XP_054791171.1	KAI4332969.1, KAI4323560.1	KRH13369, KRH20715	AET02336	ONI20879	KAF7824731.1, KAF7836210.1	Vitvi13g01336_P002
N0.HOG0002131	NPAL_009785_R1	XP_028803968.1	XP_054791748.1, XP_054817941.1	KAI4308185.1, KAI4305922.1	KRH14581, KRH73545, KRG89683, KRH50603	AET00211	ONI14165	KAF7815648.1	Vitvi06g01227_P001
N0.HOG0002132	NPAL_009282_R1	XP_028768857.1, XP_028787224.1		KAI4307548.1	KRH72824, KRH17181, KRG98154, KRH30116	AES98984, KEH34458, KEH34460	ONH99663	KAF7816224.1, KAF7833836.1	Vitvi06g00790_P001
N0.HOG0002133	NPAL_005601_R1, NPAL_008449_R1	XP_028785077.1, XP_028793784.1, XP_028778897.1, XP_028782246.1	XP_054795697.1, XP_054789284.1	KAI4306547.1	KRH64201, KRH53734	KEH35550, KEH35551	ONI03930, ONI24814		Vitvi13g00172_P001
N0.HOG0002134	NPAL_005003_R2	XP_028790045.1, XP_028758756.1	XP_054799319.1	KAI4306708.1, KAI4306707.1			ONH97854	KAF7833725.1	Vitvi11g00215_P001, Vitvi11g00217_P001, Vitvi11g00218_P001
N0.HOG0002135	NPAL_001124_R1, NPAL_001123_R1	XP_028806470.1, XP_028806465.1, XP_028806460.1, XP_028808187.1, XP_028806459.1	XP_054780710.1	KAI4350749.1	KRH74173, KRH41444, KRH60154, KRH41443, KRH60152	AES77089, KEH18483, AET05130	ONH97853	KAF7819722.1	Vitvi12g00261_P001
N0.HOG0002136	NPAL_007466_R1	XP_028775441.1, XP_028790609.1, XP_028775440.1	XP_054804666.1	KAI4344347.1, KAI4335491.1	KRH18933, KRH02965	KEH32587	ONI27656	KAF7838099.1	Vitvi11g00826_P001
N0.HOG0002137	NPAL_008721_R1, NPAL_011923_R1	XP_028771827.1, XP_028762473.1	XP_054794995.1, XP_054788909.1	KAI4307424.1, KAI4337670.1	KRH72388, KRH16776, KRH28234	AES98120, KEH27487	ONI35203, ONI06236	KAF7829957.1, KAF7828520.1	Vitvi02g00628_P001
N0.HOG0002138	NPAL_013395_R1, NPAL_000356_R1, NPAL_000357_R1, NPAL_000355_R1	XP_028785661.1, XP_028785488.1, XP_028785487.1, XP_028785660.1, XP_028785663.1, XP_028785486.1, XP_028785659.1, XP_028803139.1, XP_028783967.1	XP_054776605.1, XP_054800658.1	KAI4308453.1, KAI4326948.1, KAI4315427.1	KRH42540, KRH58631, KRH42537	AES74394, AES74395, KEH25367, KEH44429, AES65829, KEH31870		KAF7840418.1, KAF7819970.1	Vitvi15g01211_P001, Vitvi15g01212_P001
N0.HOG0002140	NPAL_000649_R1, NPAL_003820_R1	XP_028764890.1, XP_028755938.1, XP_028804442.1	XP_054793665.1, XP_054784378.1	KAI4352375.1, KAI4346729.1	KRG93698, KRH18339, KRH45097, KRH01380	KEH25149, AES77737	ONI18960	KAF7822372.1, KAF7803106.1	Vitvi14g01344_P001
N0.HOG0002141	NPAL_012734_R1	XP_028803539.1	XP_054823000.1	KAI4314058.1, KAI4357993.1	KRH75123, KRH70973	AES97196	ONI08933, ONI31077	KAF7827948.1	Vitvi01g00011_P001
N0.HOG0002142	NPAL_018887_R1, NPAL_012627_R1	XP_028786826.1, XP_028762095.1, XP_028800705.1	XP_054809823.1, XP_054792119.1, XP_054810471.1	KAI4328423.1, KAI4314173.1	KRH45897, KRG99095	KEH22335, AES96670, KEH22338, AET02849	ONI30790	KAF7809140.1, KAF7828067.1	Vitvi01g00985_P001
N0.HOG0002143	NPAL_001138_R1	XP_028806440.1		KAI4352586.1, KAI4346420.1	KRG93521, KRH18484	KEH24997, KEH24999	ONI19276	KAF7819700.1	Vitvi14g01934_P001
N0.HOG0002144	NPAL_018886_R1	XP_028762122.1, XP_028762089.1	XP_054808212.1	KAI4314174.1, KAI4328422.1	KRH74841, KRH70711, KRH45894	AET02855	ONI23276, ONI23278	KAF7809141.1	Vitvi17g04340_P001, Vitvi15g01049_P001
N0.HOG0002145	NPAL_009031_R1, NPAL_005856_R1	XP_028777302.1, XP_028807017.1	XP_054817848.1, XP_054798494.1, XP_054793544.1	KAI4337144.1	KRH15550, KRH05451	AES59235	ONI33209	KAF7828068.1, KAF7817385.1, KAF7830463.1	Vitvi04g00103_P001
N0.HOG0002146	NPAL_018856_R1	XP_028792527.1, XP_028793033.1	XP_054809812.1	KAI4328378.1, KAI4314219.1	KRG99178, KRH45836, KRH69374, KRH74760	AES96536	ONI30690	KAF7809179.1, KAF7824673.1, KAF7820698.1, KAF7810289.1, KAF7811890.1	Vitvi01g00918_P001
N0.HOG0002147	NPAL_006661_R1		XP_054807873.1	KAI4336042.1, KAI4343832.1	KRH54501, KRH63409, KRH03417, KRH56963	AES91183	ONI08568	KAF7838417.1, KAF7806164.1	Vitvi17g00540_P001
N0.HOG0002148	NPAL_012528_R1, NPAL_003696_R1	XP_028778681.1, XP_028793133.1	XP_054823424.1, XP_054804010.1	KAI4314275.1, KAI4351497.1	RCW18858, KRH45753, KRG93396, KRH18589	AET03106	ONI30584	KAF7819627.1, KAF7802870.1	Vitvi01g00821_P001
N0.HOG0002149	NPAL_006694_R1	XP_028782403.1, XP_028781737.1	XP_054807970.1	KAI4343783.1, KAI4336096.1	KRH63474, KRH54442, KRH03355, KRH57027	AES91159	ONI08448	KAF7838373.1	Vitvi17g00750_P001
N0.HOG0002150	NPAL_017159_R1	XP_028792558.1, XP_028806300.1	XP_054791385.1, XP_054783205.1, XP_054784844.1	KAI4356167.1	KRH48964, KRH66331	AES80686	ONI22068	KAF7825937.1	Vitvi15g00084_P001
N0.HOG0002151	NPAL_012266_R1, NPAL_018586_R1	XP_028755959.1, XP_028793685.1	XP_054824498.1, XP_054793506.1, XP_054810005.1	KAI4314589.1, KAI4327927.1	KRH76416, KRH39722, KRH07731, KRH07231	AES95511, AET03464	ONI05643	KAF7809516.1	Vitvi02g01224_P001
N0.HOG0002154	NPAL_009188_R1, NPAL_019727_R1	XP_028791261.1	XP_054819358.1, XP_054791813.1	KAI4336869.1, KAI4316832.1	KRH51833, KRH61145	KEH36170	ONI32624	KAF7817584.1	Vitvi04g01325_P001
N0.HOG0002155	NPAL_019580_R1	XP_028792068.1, XP_028782438.1, XP_028760396.1, XP_028807212.1, XP_028760354.1, XP_028760364.1	XP_054799624.1, XP_054809316.1	KAI4327628.1, KAI4314828.1	KRH76755, KRH28712	KEH40168, AES95018	ONH96888	KAF7829652.1	Vitvi18g00981_P001
N0.HOG0002156	NPAL_009089_R1	XP_028772596.1		KAI4354069.1					Vitvi04g04213_P001
N0.HOG0002157	NPAL_009088_R1, NPAL_005797_R1	XP_028806902.1	XP_054797727.1		KRH61379, KRH52059	KEH35778	ONI33480	KAF7830569.1	Vitvi18g00695_P001
N0.HOG0002158	NPAL_019476_R1, NPAL_011830_R1	XP_028795211.1, XP_028760498.1, XP_028764206.1	XP_054810484.1, XP_054825374.1	KAI4315024.1	KRH28413, KRH77065, KRH58028	AES94606, KEH31517	ONI02880	KAF7809888.1, KAF7828656.1	Vitvi07g01642_P001
N0.HOG0002159	NPAL_019454_R1	XP_028772792.1	XP_054809104.1	KAI4327361.1, KAI4315055.1	RCW19393, KRH04447	AES94569, KEH31524	ONI02809	KAF7828631.1, KAF7809920.1	Vitvi07g01605_P001
N0.HOG0002161	NPAL_011840_R1	XP_028764220.1, XP_028766768.1	XP_054824126.1, XP_054808960.1	KAI4315045.1, KAI4327373.1	KRH04471, KRH58068, KRH28388, KRH77093	AES90662	ONI02824	KAF7828642.1, KAF7809907.1	Vitvi07g01620_P002
N0.HOG0002163	NPAL_019211_R1, NPAL_012089_R1	XP_028804795.1, XP_028767414.1	XP_054810778.1, XP_054822949.1	KAI4315397.1, KAI4326976.1	KRH59852, KRH41152, KRH27952, KRH77515	KEH21050, KEH21048, KEH15776, KEH21052, KEH21049, KEH15962, KEH21051, KEH15777	ONI07040	KAF7810261.1, KAF7828291.1	Vitvi02g04077_P001
N0.HOG0002164	NPAL_017940_R1	XP_028807856.1, XP_028756099.1	XP_054795580.1, XP_054782810.1, XP_054784834.1	KAI4329245.1, KAI4355639.1	KRH59083, KRH23445, KRH09870	AET04373, AET04372	ONI15906, ONI15910, ONI15903, ONI15857, ONI15842, ONI15858		Vitvi09g00350_P001
N0.HOG0002165	NPAL_006064_R1	XP_028781323.1	XP_054799247.1	KAI4316147.1, KAI4337470.1	KRH62016, KRH52675	KEH35983	ONI33904	KAF7830135.1	Vitvi04g00334_P001
N0.HOG0002169	NPAL_005845_R1	XP_028806984.1	XP_054797399.1	KAI4316540.1, KAI4337128.1	KRH05498, KRH15517, KRH61495, RCW19365	AES59278	ONI33272	KAF7830479.1	Vitvi04g00070_P001
N0.HOG0002170	NPAL_015076_R1, NPAL_000025_R1	XP_028770154.1, XP_028759364.1, XP_028779607.1	XP_054787999.1, XP_054809003.1	KAI4347015.1, KAI4350718.1	KRH41435, KRH60144, KRH74163, KRH49044	AET05121	ONH97833	KAF7813915.1, KAF7820531.1	Vitvi11g00203_P001
N0.HOG0002171	NPAL_004504_R1, NPAL_013910_R1, NPAL_020781_R1, NPAL_020857_R1, NPAL_020782_R1	XP_028797752.1, XP_028758227.1, XP_028759375.1, XP_028787341.1, XP_028787305.1	XP_054800603.1, XP_054776381.1, XP_054781947.1, XP_054782473.1, XP_054781946.1, XP_054780965.1	KAI4317497.1	KRH11858, KRH36870	KEH37115, KEH37116	ONI22139, ONI22137, ONI22118, ONI22123, ONI22121	KAF7844425.1, KAF7844912.1	Vitvi15g00432_P001, Vitvi15g00431_P001, Vitvi00g04701_P001
N0.HOG0002172	NPAL_016900_R1, NPAL_010325_R2, NPAL_000069_R1	XP_028776119.1, XP_028756981.1, XP_028775781.1, XP_028805112.1	XP_054812737.1, XP_054814253.1, XP_054823541.1	KAI4322176.1, KAI4334485.1, KAI4351107.1, KAI4348111.1	KRH10303, KRH23013, KRH24855, KRH29859, KRH70516, KRH01587	AES88808, KEH39410, KEH21885	ONI24179, ONI00375	KAF7805506.1, KAF7820266.1, KAF7820475.1	Vitvi06g00408_P001, Vitvi13g00249_P001, Vitvi08g01090_P001
N0.HOG0002173	NPAL_016792_R1, NPAL_010463_R1	XP_028756819.1, XP_028788599.1, XP_028808190.1, XP_028776855.1	XP_054816035.1, XP_054812292.1	KAI4334289.1, KAI4322368.1	KRH22734, KRH26575, KRH25160, KRH30517	KEH38943, AES88463, AES88464, KEH30530	ONI01050	KAF7823279.1, KAF7805676.1	Vitvi06g01195_P001, Vitvi03g00904_P001, Vitvi06g01399_P001, Vitvi18g04780_P001
N0.HOG0002176	NPAL_016774_R1, NPAL_016772_R1	XP_028788440.1, XP_028756814.1, XP_028788439.1, XP_028756813.1	XP_054814729.1, XP_054789968.1, XP_054789962.1, XP_054815764.1	KAI4322406.1, KAI4334256.1	KRH25197, KRH30451, KRH22691, KRH26619	KEH29865, AES67039	ONI01195	KAF7823248.1	Vitvi06g01460_P001
N0.HOG0002181	NPAL_010772_R1, NPAL_015871_R1, NPAL_010768_R1, NPAL_015877_R1, NPAL_015872_R1	XP_028807765.1, XP_028795980.1		KAI4323977.1	KRG88497			KAF7822831.1
N0.HOG0002182	NPAL_003728_R1, NPAL_001152_R1	XP_028780486.1, XP_028806430.1	XP_054801507.1, XP_054796330.1, XP_054792806.1	KAI4351602.1, KAI4351360.1	KRH40131, KRH01131	KEH24983, AES77338, AES77337, AES77335	ONI19312, ONI19314	KAF7819679.1	Vitvi14g01902_P001
N0.HOG0002183	NPAL_012594_R1	XP_028804609.1, XP_028792574.1	XP_054824756.1, XP_054808056.1	KAI4328391.1	KRG99157, KRH45852	KEH19819	ONI30716	KAF7809169.1	Vitvi01g00934_P001
N0.HOG0002185	NPAL_016138_R1	XP_028794118.1, XP_028794116.1, XP_028776331.1, XP_028776333.1, XP_028794112.1, XP_028794114.1, XP_028794117.1, XP_028794110.1	XP_054817075.1, XP_054817074.1, XP_054817076.1, XP_054814922.1, XP_054793476.1	KAI4333087.1, KAI4333089.1		KEH29508, KEH29514, KEH29511, KEH29509	ONI20540	KAF7824588.1, KAF7824589.1, KAF7824587.1, KAF7824384.1, KAF7824592.1, KAF7824332.1, KAF7824381.1, KAF7807080.1	Vitvi09g01946_P001, Vitvi09g01181_P001
N0.HOG0002186	NPAL_010617_R1, NPAL_010621_R1, NPAL_010619_R1, NPAL_010620_R1, NPAL_010618_R1	XP_028761561.1, XP_028808418.1, XP_028783213.1, XP_028796499.1, XP_028808420.1, XP_028795762.1, XP_028796519.1, XP_028783217.1, XP_028796509.1, XP_028808419.1, XP_028795772.1, XP_028783218.1	XP_054816785.1, XP_054812184.1, XP_054814030.1	KAI4334040.1	KRH25468, KRH56056, KRH56057	KEH17558, KEH16942	ONI18626	KAF7823070.1, KAF7805860.1, KAF7805871.1	Vitvi12g00626_P001
[truncated: 14,296 more rows]
