# Supplementary material for: A chromosome-level genome assembly of the Peruvian Algarrobo (Neltuma pallida) provides insights on its adaptation to its unique ecological niche
Source: G3 (Bethesda). 2024 Dec 5;15(2):jkae283. doi: 10.1093/g3journal/jkae283 (PMC11797065; doi:10.1093/g3journal/jkae283)
Supplement: jkae283_Supplementary_Data [file jkae283_supplementary_data.zip › Table_S4_G3-2024-405403.xlsx]

## Sheet: S4
Table S4. Expanded CAFE results for all branches and nodes, showing the number of expansions, contractions and gene families with no change, the average expansion rate and the estimated number of families and genes.
Species / Node	Expansions*	No change	Contractions*	Average expansion rate (λ)	Gene families (n)	Genes (n)
B. variegata	4,282 (130)	11137	2,340 (56)	0.175742	15490	27652
G. max	9,204 (420)	7795	760 (60)	0.70263	15343	37624
M. truncatula	1,295 (219)	12966	3,498 (89)	-0.0325469	14855	24568
N. pallida	279 (83)	13314	4,166 (982)	-0.278507	13126	17961
N. alba	5,941 (1154)	11234	584 (115)	0.447998	14779	30863
P. cineraria	1,468 (109)	14723	1,568 (23)	0.0184695	14715	23278
P. persica	1,071 (51)	9686	7,002 (18)	-0.296019	15783	19926
S. tora	859 (79)	12751	4,149 (199)	-0.160989	13925	19564
V. vinifera	1,997 (65)	10735	5,027 (7)	-0.0555211	17759	24697
(1)†	33 (1)	17321	405 (29)	-0.0281547	17759	25183
(2)†	410 (13)	16340	1,009 (18)	-0.0367138	16927	24531
(3)†	12 (3)	17470	277 (3)	-0.0146405	16661	24271
(4)†	1442 (160)	15373	944 (18)	0.0492708	15858	25146
(5)†	132 (37)	15694	1933 (40)	-0.10406	15905	22423
(6)†	1,137 (156)	15807	815 (26)	0.0296751	15436	22950
(7)†	502 (65)	16623	634 (10)	-0.00242131	15156	22907
*For the expansions and contractions, the number of significant changes based on the branch-specific p-value is shown in parenthesis. †The numbers for the nodes are from Figure 7.
