# Supplementary material for: A chromosome-level genome assembly of the Peruvian Algarrobo (Neltuma pallida) provides insights on its adaptation to its unique ecological niche
Source: G3 (Bethesda). 2024 Dec 5;15(2):jkae283. doi: 10.1093/g3journal/jkae283 (PMC11797065; doi:10.1093/g3journal/jkae283)
Supplement: jkae283_Supplementary_Data [file jkae283_supplementary_data.zip › Table_S5_G3-2024-405403.xlsx]

## Sheet: S5
Table S5. Summary of gene family changes, counts and probabilities for all species included in this study
FamilyID	TaxonID	Count	Change	Pvalue
N0.HOG0000295	Neltuma pallida	14	13	2.76343e-24
N0.HOG0001330	Neltuma pallida	8	5	1.12787e-08
N0.HOG0000871	Neltuma pallida	11	5	1.31413e-07
N0.HOG0000387	Neltuma pallida	6	4	1.69953e-07
N0.HOG0015655	Neltuma pallida	6	4	1.69953e-07
N0.HOG0002079	Neltuma pallida	7	4	4.96731e-07
N0.HOG0000969	Neltuma pallida	13	4	2.1648e-05
N0.HOG0000034	Neltuma pallida	4	3	2.14665e-06
N0.HOG0000070	Neltuma pallida	4	3	2.14665e-06
N0.HOG0013097	Neltuma pallida	4	3	2.14665e-06
N0.HOG0015165	Neltuma pallida	4	3	2.14665e-06
N0.HOG0019805	Neltuma pallida	4	3	2.14665e-06
N0.HOG0021358	Neltuma pallida	4	3	2.14665e-06
N0.HOG0008712	Neltuma pallida	5	3	8.37842e-06
N0.HOG0003030	Neltuma pallida	6	3	2.47352e-05
N0.HOG0007660	Neltuma pallida	6	3	2.47352e-05
N0.HOG0000736	Neltuma pallida	7	3	5.65937e-05
N0.HOG0002193	Neltuma pallida	7	3	5.65937e-05
N0.HOG0006754	Neltuma pallida	7	3	5.65937e-05
N0.HOG0001256	Neltuma pallida	8	3	0.000108721
N0.HOG0000208	Neltuma pallida	3	2	0.000132067
N0.HOG0001314	Neltuma pallida	3	2	0.000132067
N0.HOG0004281	Neltuma pallida	3	2	0.000132067
N0.HOG0006022	Neltuma pallida	3	2	0.000132067
N0.HOG0009949	Neltuma pallida	3	2	0.000132067
N0.HOG0009997	Neltuma pallida	3	2	0.000132067
N0.HOG0010515	Neltuma pallida	3	2	0.000132067
N0.HOG0019297	Neltuma pallida	3	2	0.000132067
N0.HOG0019455	Neltuma pallida	3	2	0.000132067
N0.HOG0000454	Neltuma pallida	4	2	0.000651853
N0.HOG0000737	Neltuma pallida	4	2	0.000651853
N0.HOG0003538	Neltuma pallida	4	2	0.000651853
N0.HOG0006728	Neltuma pallida	4	2	0.000651853
N0.HOG0008167	Neltuma pallida	4	2	0.000651853
N0.HOG0009381	Neltuma pallida	4	2	0.000651853
N0.HOG0015586	Neltuma pallida	4	2	0.000651853
N0.HOG0008658	Neltuma pallida	5	2	0.00153003
N0.HOG0000429	Neltuma pallida	6	2	0.00273916
N0.HOG0001640	Neltuma pallida	6	2	0.00273916
N0.HOG0002333	Neltuma pallida	6	2	0.00273916
N0.HOG0003715	Neltuma pallida	6	2	0.00273916
N0.HOG0000877	Neltuma pallida	9	2	0.00810386
N0.HOG0000035	Neltuma pallida	2	1	0.00812501
N0.HOG0001628	Neltuma pallida	2	1	0.00812501
N0.HOG0002534	Neltuma pallida	2	1	0.00812501
N0.HOG0002953	Neltuma pallida	2	1	0.00812501
N0.HOG0003516	Neltuma pallida	2	1	0.00812501
N0.HOG0003952	Neltuma pallida	2	1	0.00812501
N0.HOG0004155	Neltuma pallida	2	1	0.00812501
N0.HOG0004246	Neltuma pallida	2	1	0.00812501
N0.HOG0004808	Neltuma pallida	2	1	0.00812501
N0.HOG0005418	Neltuma pallida	2	1	0.00812501
N0.HOG0007666	Neltuma pallida	2	1	0.00812501
N0.HOG0015403	Neltuma pallida	2	1	0.00812501
N0.HOG0015779	Neltuma pallida	2	1	0.00812501
N0.HOG0016654	Neltuma pallida	2	1	0.00812501
N0.HOG0017997	Neltuma pallida	2	1	0.00812501
N0.HOG0019527	Neltuma pallida	2	1	0.00812501
N0.HOG0019763	Neltuma pallida	2	1	0.00812501
N0.HOG0020748	Neltuma pallida	2	1	0.00812501
N0.HOG0021364	Neltuma pallida	2	1	0.00812501
N0.HOG0021956	Neltuma pallida	2	1	0.00812501
N0.HOG0022008	Neltuma pallida	2	1	0.00812501
N0.HOG0024707	Neltuma pallida	2	1	0.00812501
N0.HOG0024716	Neltuma pallida	2	1	0.00812501
N0.HOG0024724	Neltuma pallida	2	1	0.00812501
N0.HOG0024737	Neltuma pallida	2	1	0.00812501
N0.HOG0001590	Neltuma pallida	3	1	0.0162502
N0.HOG0002819	Neltuma pallida	3	1	0.0162502
N0.HOG0003599	Neltuma pallida	3	1	0.0162502
N0.HOG0005285	Neltuma pallida	3	1	0.0162502
N0.HOG0005930	Neltuma pallida	3	1	0.0162502
N0.HOG0009610	Neltuma pallida	3	1	0.0162502
N0.HOG0000203	Neltuma pallida	4	1	0.0243651
N0.HOG0002034	Neltuma pallida	4	1	0.0243651
N0.HOG0004374	Neltuma pallida	4	1	0.0243651
N0.HOG0011502	Neltuma pallida	4	1	0.0243651
N0.HOG0000379	Neltuma pallida	5	1	0.0324601
N0.HOG0000679	Neltuma pallida	5	1	0.0324601
N0.HOG0017530	Neltuma pallida	5	1	0.0324601
N0.HOG0000555	Neltuma pallida	6	1	0.0405264
N0.HOG0008396	Neltuma pallida	6	1	0.0405264
N0.HOG0000486	Neltuma pallida	7	1	0.0485561
N0.HOG0002019	Neltuma pallida	9	1	0.064478
N0.HOG0001288	Neltuma pallida	11	1	0.0801768
N0.HOG0000054	Neltuma pallida	0	0	0.5
N0.HOG0000060	Neltuma pallida	0	0	0.5
N0.HOG0000081	Neltuma pallida	0	0	0.5
N0.HOG0000188	Neltuma pallida	0	0	0.5
N0.HOG0000223	Neltuma pallida	0	0	0.5
N0.HOG0000238	Neltuma pallida	0	0	0.5
N0.HOG0000256	Neltuma pallida	0	0	0.5
N0.HOG0000360	Neltuma pallida	0	0	0.5
N0.HOG0000361	Neltuma pallida	0	0	0.5
N0.HOG0000374	Neltuma pallida	0	0	0.5
N0.HOG0000407	Neltuma pallida	0	0	0.5
N0.HOG0000408	Neltuma pallida	0	0	0.5
N0.HOG0000437	Neltuma pallida	0	0	0.5
N0.HOG0000440	Neltuma pallida	0	0	0.5
N0.HOG0000449	Neltuma pallida	0	0	0.5
N0.HOG0000483	Neltuma pallida	0	0	0.5
N0.HOG0000489	Neltuma pallida	0	0	0.5
N0.HOG0000594	Neltuma pallida	0	0	0.5
N0.HOG0000635	Neltuma pallida	0	0	0.5
N0.HOG0000660	Neltuma pallida	0	0	0.5
N0.HOG0000668	Neltuma pallida	0	0	0.5
N0.HOG0000670	Neltuma pallida	0	0	0.5
N0.HOG0000695	Neltuma pallida	0	0	0.5
N0.HOG0000858	Neltuma pallida	0	0	0.5
N0.HOG0000863	Neltuma pallida	0	0	0.5
N0.HOG0000865	Neltuma pallida	0	0	0.5
N0.HOG0000866	Neltuma pallida	0	0	0.5
N0.HOG0000931	Neltuma pallida	0	0	0.5
N0.HOG0000953	Neltuma pallida	0	0	0.5
N0.HOG0000975	Neltuma pallida	0	0	0.5
N0.HOG0000978	Neltuma pallida	0	0	0.5
N0.HOG0001037	Neltuma pallida	0	0	0.5
N0.HOG0001083	Neltuma pallida	0	0	0.5
N0.HOG0001384	Neltuma pallida	0	0	0.5
N0.HOG0001442	Neltuma pallida	0	0	0.5
N0.HOG0001539	Neltuma pallida	0	0	0.5
N0.HOG0001544	Neltuma pallida	0	0	0.5
N0.HOG0001572	Neltuma pallida	0	0	0.5
N0.HOG0001693	Neltuma pallida	0	0	0.5
N0.HOG0001776	Neltuma pallida	0	0	0.5
N0.HOG0001871	Neltuma pallida	0	0	0.5
N0.HOG0001892	Neltuma pallida	0	0	0.5
N0.HOG0001955	Neltuma pallida	0	0	0.5
N0.HOG0001980	Neltuma pallida	0	0	0.5
N0.HOG0002063	Neltuma pallida	0	0	0.5
N0.HOG0002066	Neltuma pallida	0	0	0.5
N0.HOG0002073	Neltuma pallida	0	0	0.5
N0.HOG0002299	Neltuma pallida	0	0	0.5
N0.HOG0002347	Neltuma pallida	0	0	0.5
N0.HOG0002350	Neltuma pallida	0	0	0.5
N0.HOG0002352	Neltuma pallida	0	0	0.5
N0.HOG0002365	Neltuma pallida	0	0	0.5
N0.HOG0002366	Neltuma pallida	0	0	0.5
N0.HOG0002666	Neltuma pallida	0	0	0.5
N0.HOG0002680	Neltuma pallida	0	0	0.5
N0.HOG0002686	Neltuma pallida	0	0	0.5
N0.HOG0002868	Neltuma pallida	0	0	0.5
N0.HOG0003048	Neltuma pallida	0	0	0.5
N0.HOG0003120	Neltuma pallida	0	0	0.5
N0.HOG0003329	Neltuma pallida	0	0	0.5
N0.HOG0003505	Neltuma pallida	0	0	0.5
N0.HOG0003508	Neltuma pallida	0	0	0.5
N0.HOG0003887	Neltuma pallida	0	0	0.5
N0.HOG0004108	Neltuma pallida	0	0	0.5
N0.HOG0004119	Neltuma pallida	0	0	0.5
N0.HOG0004122	Neltuma pallida	0	0	0.5
N0.HOG0004344	Neltuma pallida	0	0	0.5
N0.HOG0004386	Neltuma pallida	0	0	0.5
N0.HOG0004404	Neltuma pallida	0	0	0.5
N0.HOG0004405	Neltuma pallida	0	0	0.5
N0.HOG0004407	Neltuma pallida	0	0	0.5
N0.HOG0004429	Neltuma pallida	0	0	0.5
N0.HOG0004440	Neltuma pallida	0	0	0.5
N0.HOG0004651	Neltuma pallida	0	0	0.5
N0.HOG0004810	Neltuma pallida	0	0	0.5
N0.HOG0004829	Neltuma pallida	0	0	0.5
N0.HOG0005455	Neltuma pallida	0	0	0.5
N0.HOG0006777	Neltuma pallida	0	0	0.5
N0.HOG0006778	Neltuma pallida	0	0	0.5
N0.HOG0006796	Neltuma pallida	0	0	0.5
N0.HOG0006880	Neltuma pallida	0	0	0.5
N0.HOG0007356	Neltuma pallida	0	0	0.5
N0.HOG0007364	Neltuma pallida	0	0	0.5
N0.HOG0007683	Neltuma pallida	0	0	0.5
N0.HOG0007719	Neltuma pallida	0	0	0.5
N0.HOG0007795	Neltuma pallida	0	0	0.5
N0.HOG0007958	Neltuma pallida	0	0	0.5
N0.HOG0008308	Neltuma pallida	0	0	0.5
N0.HOG0008719	Neltuma pallida	0	0	0.5
N0.HOG0008728	Neltuma pallida	0	0	0.5
N0.HOG0008744	Neltuma pallida	0	0	0.5
N0.HOG0009858	Neltuma pallida	0	0	0.5
N0.HOG0009973	Neltuma pallida	0	0	0.5
N0.HOG0010015	Neltuma pallida	0	0	0.5
N0.HOG0010324	Neltuma pallida	0	0	0.5
N0.HOG0010371	Neltuma pallida	0	0	0.5
N0.HOG0012084	Neltuma pallida	0	0	0.5
N0.HOG0012401	Neltuma pallida	0	0	0.5
N0.HOG0013385	Neltuma pallida	0	0	0.5
N0.HOG0013426	Neltuma pallida	0	0	0.5
N0.HOG0013909	Neltuma pallida	0	0	0.5
N0.HOG0015616	Neltuma pallida	0	0	0.5
N0.HOG0015628	Neltuma pallida	0	0	0.5
N0.HOG0015809	Neltuma pallida	0	0	0.5
N0.HOG0016012	Neltuma pallida	0	0	0.5
N0.HOG0017482	Neltuma pallida	0	0	0.5
N0.HOG0017513	Neltuma pallida	0	0	0.5
N0.HOG0018519	Neltuma pallida	0	0	0.5
N0.HOG0018545	Neltuma pallida	0	0	0.5
N0.HOG0019046	Neltuma pallida	0	0	0.5
N0.HOG0019347	Neltuma pallida	0	0	0.5
N0.HOG0019731	Neltuma pallida	0	0	0.5
N0.HOG0019953	Neltuma pallida	0	0	0.5
N0.HOG0000067	Neltuma pallida	1	0	0.516122
N0.HOG0000296	Neltuma pallida	1	0	0.516122
N0.HOG0000469	Neltuma pallida	1	0	0.516122
N0.HOG0000479	Neltuma pallida	1	0	0.516122
N0.HOG0000548	Neltuma pallida	1	0	0.516122
N0.HOG0000984	Neltuma pallida	1	0	0.516122
N0.HOG0001010	Neltuma pallida	1	0	0.516122
N0.HOG0001195	Neltuma pallida	1	0	0.516122
N0.HOG0001257	Neltuma pallida	1	0	0.516122
N0.HOG0001302	Neltuma pallida	1	0	0.516122
N0.HOG0001421	Neltuma pallida	1	0	0.516122
N0.HOG0001472	Neltuma pallida	1	0	0.516122
N0.HOG0001477	Neltuma pallida	1	0	0.516122
N0.HOG0001557	Neltuma pallida	1	0	0.516122
N0.HOG0001627	Neltuma pallida	1	0	0.516122
N0.HOG0001667	Neltuma pallida	1	0	0.516122
N0.HOG0001681	Neltuma pallida	1	0	0.516122
N0.HOG0001758	Neltuma pallida	1	0	0.516122
N0.HOG0001938	Neltuma pallida	1	0	0.516122
N0.HOG0002004	Neltuma pallida	1	0	0.516122
N0.HOG0002236	Neltuma pallida	1	0	0.516122
N0.HOG0002310	Neltuma pallida	1	0	0.516122
N0.HOG0002432	Neltuma pallida	1	0	0.516122
N0.HOG0002524	Neltuma pallida	1	0	0.516122
N0.HOG0002598	Neltuma pallida	1	0	0.516122
N0.HOG0002632	Neltuma pallida	1	0	0.516122
N0.HOG0002672	Neltuma pallida	1	0	0.516122
N0.HOG0002685	Neltuma pallida	1	0	0.516122
N0.HOG0002707	Neltuma pallida	1	0	0.516122
N0.HOG0002711	Neltuma pallida	1	0	0.516122
N0.HOG0002758	Neltuma pallida	1	0	0.516122
N0.HOG0002797	Neltuma pallida	1	0	0.516122
N0.HOG0002818	Neltuma pallida	1	0	0.516122
N0.HOG0002849	Neltuma pallida	1	0	0.516122
N0.HOG0002905	Neltuma pallida	1	0	0.516122
N0.HOG0002921	Neltuma pallida	1	0	0.516122
N0.HOG0003108	Neltuma pallida	1	0	0.516122
N0.HOG0003164	Neltuma pallida	1	0	0.516122
N0.HOG0003198	Neltuma pallida	1	0	0.516122
N0.HOG0003226	Neltuma pallida	1	0	0.516122
N0.HOG0003253	Neltuma pallida	1	0	0.516122
N0.HOG0003337	Neltuma pallida	1	0	0.516122
N0.HOG0003346	Neltuma pallida	1	0	0.516122
N0.HOG0003412	Neltuma pallida	1	0	0.516122
N0.HOG0003423	Neltuma pallida	1	0	0.516122
N0.HOG0003631	Neltuma pallida	1	0	0.516122
N0.HOG0003640	Neltuma pallida	1	0	0.516122
N0.HOG0003668	Neltuma pallida	1	0	0.516122
N0.HOG0003686	Neltuma pallida	1	0	0.516122
N0.HOG0003716	Neltuma pallida	1	0	0.516122
N0.HOG0003745	Neltuma pallida	1	0	0.516122
N0.HOG0003893	Neltuma pallida	1	0	0.516122
N0.HOG0003956	Neltuma pallida	1	0	0.516122
N0.HOG0004023	Neltuma pallida	1	0	0.516122
N0.HOG0004037	Neltuma pallida	1	0	0.516122
N0.HOG0004050	Neltuma pallida	1	0	0.516122
N0.HOG0004051	Neltuma pallida	1	0	0.516122
N0.HOG0004074	Neltuma pallida	1	0	0.516122
N0.HOG0004121	Neltuma pallida	1	0	0.516122
N0.HOG0004176	Neltuma pallida	1	0	0.516122
N0.HOG0004204	Neltuma pallida	1	0	0.516122
N0.HOG0004514	Neltuma pallida	1	0	0.516122
N0.HOG0004521	Neltuma pallida	1	0	0.516122
N0.HOG0004554	Neltuma pallida	1	0	0.516122
N0.HOG0004566	Neltuma pallida	1	0	0.516122
N0.HOG0004637	Neltuma pallida	1	0	0.516122
N0.HOG0004714	Neltuma pallida	1	0	0.516122
N0.HOG0004751	Neltuma pallida	1	0	0.516122
N0.HOG0004771	Neltuma pallida	1	0	0.516122
N0.HOG0004789	Neltuma pallida	1	0	0.516122
N0.HOG0004806	Neltuma pallida	1	0	0.516122
N0.HOG0004898	Neltuma pallida	1	0	0.516122
N0.HOG0004905	Neltuma pallida	1	0	0.516122
N0.HOG0004912	Neltuma pallida	1	0	0.516122
N0.HOG0005019	Neltuma pallida	1	0	0.516122
N0.HOG0005183	Neltuma pallida	1	0	0.516122
N0.HOG0005190	Neltuma pallida	1	0	0.516122
N0.HOG0005301	Neltuma pallida	1	0	0.516122
N0.HOG0005360	Neltuma pallida	1	0	0.516122
N0.HOG0005461	Neltuma pallida	1	0	0.516122
N0.HOG0005744	Neltuma pallida	1	0	0.516122
N0.HOG0005835	Neltuma pallida	1	0	0.516122
N0.HOG0006162	Neltuma pallida	1	0	0.516122
N0.HOG0006221	Neltuma pallida	1	0	0.516122
N0.HOG0006361	Neltuma pallida	1	0	0.516122
N0.HOG0006489	Neltuma pallida	1	0	0.516122
N0.HOG0006560	Neltuma pallida	1	0	0.516122
N0.HOG0006845	Neltuma pallida	1	0	0.516122
N0.HOG0006889	Neltuma pallida	1	0	0.516122
N0.HOG0006891	Neltuma pallida	1	0	0.516122
N0.HOG0007169	Neltuma pallida	1	0	0.516122
N0.HOG0007295	Neltuma pallida	1	0	0.516122
N0.HOG0007300	Neltuma pallida	1	0	0.516122
N0.HOG0007458	Neltuma pallida	1	0	0.516122
N0.HOG0007553	Neltuma pallida	1	0	0.516122
N0.HOG0007640	Neltuma pallida	1	0	0.516122
N0.HOG0007776	Neltuma pallida	1	0	0.516122
N0.HOG0008163	Neltuma pallida	1	0	0.516122
N0.HOG0008206	Neltuma pallida	1	0	0.516122
N0.HOG0008208	Neltuma pallida	1	0	0.516122
N0.HOG0008252	Neltuma pallida	1	0	0.516122
N0.HOG0008444	Neltuma pallida	1	0	0.516122
N0.HOG0008696	Neltuma pallida	1	0	0.516122
N0.HOG0008703	Neltuma pallida	1	0	0.516122
N0.HOG0008726	Neltuma pallida	1	0	0.516122
N0.HOG0008731	Neltuma pallida	1	0	0.516122
N0.HOG0008802	Neltuma pallida	1	0	0.516122
N0.HOG0009152	Neltuma pallida	1	0	0.516122
N0.HOG0009356	Neltuma pallida	1	0	0.516122
N0.HOG0009430	Neltuma pallida	1	0	0.516122
N0.HOG0009448	Neltuma pallida	1	0	0.516122
N0.HOG0009463	Neltuma pallida	1	0	0.516122
N0.HOG0009686	Neltuma pallida	1	0	0.516122
N0.HOG0009952	Neltuma pallida	1	0	0.516122
N0.HOG0009954	Neltuma pallida	1	0	0.516122
N0.HOG0009956	Neltuma pallida	1	0	0.516122
N0.HOG0009996	Neltuma pallida	1	0	0.516122
N0.HOG0010101	Neltuma pallida	1	0	0.516122
N0.HOG0010130	Neltuma pallida	1	0	0.516122
N0.HOG0010179	Neltuma pallida	1	0	0.516122
N0.HOG0010235	Neltuma pallida	1	0	0.516122
N0.HOG0010372	Neltuma pallida	1	0	0.516122
N0.HOG0010410	Neltuma pallida	1	0	0.516122
N0.HOG0010549	Neltuma pallida	1	0	0.516122
N0.HOG0010645	Neltuma pallida	1	0	0.516122
N0.HOG0010961	Neltuma pallida	1	0	0.516122
N0.HOG0011173	Neltuma pallida	1	0	0.516122
N0.HOG0011218	Neltuma pallida	1	0	0.516122
N0.HOG0011326	Neltuma pallida	1	0	0.516122
N0.HOG0011339	Neltuma pallida	1	0	0.516122
N0.HOG0011404	Neltuma pallida	1	0	0.516122
N0.HOG0012116	Neltuma pallida	1	0	0.516122
N0.HOG0012305	Neltuma pallida	1	0	0.516122
N0.HOG0012467	Neltuma pallida	1	0	0.516122
N0.HOG0012834	Neltuma pallida	1	0	0.516122
N0.HOG0013380	Neltuma pallida	1	0	0.516122
N0.HOG0013833	Neltuma pallida	1	0	0.516122
N0.HOG0014971	Neltuma pallida	1	0	0.516122
N0.HOG0015020	Neltuma pallida	1	0	0.516122
N0.HOG0015375	Neltuma pallida	1	0	0.516122
N0.HOG0017471	Neltuma pallida	1	0	0.516122
N0.HOG0017902	Neltuma pallida	1	0	0.516122
N0.HOG0018481	Neltuma pallida	1	0	0.516122
N0.HOG0018600	Neltuma pallida	1	0	0.516122
N0.HOG0018862	Neltuma pallida	1	0	0.516122
N0.HOG0019290	Neltuma pallida	1	0	0.516122
N0.HOG0019293	Neltuma pallida	1	0	0.516122
N0.HOG0020307	Neltuma pallida	1	0	0.516122
N0.HOG0020366	Neltuma pallida	1	0	0.516122
N0.HOG0021363	Neltuma pallida	1	0	0.516122
N0.HOG0023554	Neltuma pallida	1	0	0.516122
N0.HOG0023858	Neltuma pallida	1	0	0.516122
N0.HOG0024280	Neltuma pallida	1	0	0.516122
N0.HOG0028654	Neltuma pallida	1	0	0.516122
N0.HOG0028668	Neltuma pallida	1	0	0.516122
N0.HOG0028684	Neltuma pallida	1	0	0.516122
N0.HOG0028690	Neltuma pallida	1	0	0.516122
N0.HOG0028710	Neltuma pallida	1	0	0.516122
N0.HOG0028713	Neltuma pallida	1	0	0.516122
N0.HOG0028715	Neltuma pallida	1	0	0.516122
N0.HOG0028718	Neltuma pallida	1	0	0.516122
N0.HOG0028730	Neltuma pallida	1	0	0.516122
N0.HOG0028740	Neltuma pallida	1	0	0.516122
N0.HOG0028749	Neltuma pallida	1	0	0.516122
N0.HOG0000382	Neltuma pallida	2	0	0.531469
N0.HOG0000706	Neltuma pallida	2	0	0.531469
N0.HOG0000711	Neltuma pallida	2	0	0.531469
N0.HOG0000712	Neltuma pallida	2	0	0.531469
N0.HOG0000733	Neltuma pallida	2	0	0.531469
N0.HOG0000914	Neltuma pallida	2	0	0.531469
N0.HOG0001050	Neltuma pallida	2	0	0.531469
N0.HOG0001068	Neltuma pallida	2	0	0.531469
N0.HOG0001130	Neltuma pallida	2	0	0.531469
N0.HOG0001159	Neltuma pallida	2	0	0.531469
N0.HOG0001175	Neltuma pallida	2	0	0.531469
N0.HOG0001192	Neltuma pallida	2	0	0.531469
N0.HOG0001234	Neltuma pallida	2	0	0.531469
N0.HOG0001263	Neltuma pallida	2	0	0.531469
N0.HOG0001499	Neltuma pallida	2	0	0.531469
N0.HOG0001507	Neltuma pallida	2	0	0.531469
N0.HOG0001528	Neltuma pallida	2	0	0.531469
N0.HOG0001563	Neltuma pallida	2	0	0.531469
N0.HOG0001585	Neltuma pallida	2	0	0.531469
N0.HOG0001647	Neltuma pallida	2	0	0.531469
N0.HOG0001739	Neltuma pallida	2	0	0.531469
N0.HOG0001783	Neltuma pallida	2	0	0.531469
N0.HOG0001827	Neltuma pallida	2	0	0.531469
N0.HOG0001900	Neltuma pallida	2	0	0.531469
N0.HOG0002041	Neltuma pallida	2	0	0.531469
N0.HOG0002090	Neltuma pallida	2	0	0.531469
N0.HOG0002121	Neltuma pallida	2	0	0.531469
N0.HOG0002135	Neltuma pallida	2	0	0.531469
N0.HOG0002227	Neltuma pallida	2	0	0.531469
N0.HOG0002379	Neltuma pallida	2	0	0.531469
N0.HOG0002464	Neltuma pallida	2	0	0.531469
N0.HOG0002651	Neltuma pallida	2	0	0.531469
N0.HOG0002668	Neltuma pallida	2	0	0.531469
N0.HOG0002670	Neltuma pallida	2	0	0.531469
N0.HOG0002846	Neltuma pallida	2	0	0.531469
N0.HOG0002908	Neltuma pallida	2	0	0.531469
N0.HOG0002911	Neltuma pallida	2	0	0.531469
N0.HOG0002960	Neltuma pallida	2	0	0.531469
N0.HOG0003012	Neltuma pallida	2	0	0.531469
N0.HOG0003075	Neltuma pallida	2	0	0.531469
N0.HOG0003079	Neltuma pallida	2	0	0.531469
N0.HOG0003114	Neltuma pallida	2	0	0.531469
N0.HOG0003218	Neltuma pallida	2	0	0.531469
N0.HOG0003227	Neltuma pallida	2	0	0.531469
N0.HOG0003240	Neltuma pallida	2	0	0.531469
N0.HOG0003244	Neltuma pallida	2	0	0.531469
N0.HOG0003252	Neltuma pallida	2	0	0.531469
N0.HOG0003301	Neltuma pallida	2	0	0.531469
N0.HOG0003417	Neltuma pallida	2	0	0.531469
N0.HOG0003469	Neltuma pallida	2	0	0.531469
N0.HOG0003515	Neltuma pallida	2	0	0.531469
N0.HOG0003532	Neltuma pallida	2	0	0.531469
N0.HOG0003554	Neltuma pallida	2	0	0.531469
N0.HOG0003577	Neltuma pallida	2	0	0.531469
N0.HOG0003609	Neltuma pallida	2	0	0.531469
N0.HOG0003629	Neltuma pallida	2	0	0.531469
N0.HOG0003652	Neltuma pallida	2	0	0.531469
N0.HOG0003696	Neltuma pallida	2	0	0.531469
N0.HOG0003838	Neltuma pallida	2	0	0.531469
N0.HOG0003848	Neltuma pallida	2	0	0.531469
N0.HOG0003869	Neltuma pallida	2	0	0.531469
N0.HOG0003894	Neltuma pallida	2	0	0.531469
N0.HOG0003935	Neltuma pallida	2	0	0.531469
N0.HOG0003939	Neltuma pallida	2	0	0.531469
N0.HOG0003968	Neltuma pallida	2	0	0.531469
N0.HOG0003970	Neltuma pallida	2	0	0.531469
N0.HOG0003993	Neltuma pallida	2	0	0.531469
N0.HOG0004088	Neltuma pallida	2	0	0.531469
N0.HOG0004146	Neltuma pallida	2	0	0.531469
N0.HOG0004182	Neltuma pallida	2	0	0.531469
N0.HOG0004212	Neltuma pallida	2	0	0.531469
N0.HOG0004276	Neltuma pallida	2	0	0.531469
N0.HOG0004356	Neltuma pallida	2	0	0.531469
N0.HOG0004380	Neltuma pallida	2	0	0.531469
N0.HOG0004433	Neltuma pallida	2	0	0.531469
N0.HOG0004443	Neltuma pallida	2	0	0.531469
N0.HOG0004495	Neltuma pallida	2	0	0.531469
N0.HOG0004496	Neltuma pallida	2	0	0.531469
N0.HOG0004530	Neltuma pallida	2	0	0.531469
N0.HOG0004630	Neltuma pallida	2	0	0.531469
N0.HOG0004666	Neltuma pallida	2	0	0.531469
N0.HOG0004704	Neltuma pallida	2	0	0.531469
N0.HOG0004883	Neltuma pallida	2	0	0.531469
N0.HOG0004896	Neltuma pallida	2	0	0.531469
N0.HOG0004960	Neltuma pallida	2	0	0.531469
N0.HOG0004974	Neltuma pallida	2	0	0.531469
N0.HOG0004975	Neltuma pallida	2	0	0.531469
N0.HOG0004994	Neltuma pallida	2	0	0.531469
N0.HOG0004995	Neltuma pallida	2	0	0.531469
N0.HOG0005025	Neltuma pallida	2	0	0.531469
N0.HOG0005079	Neltuma pallida	2	0	0.531469
N0.HOG0005086	Neltuma pallida	2	0	0.531469
N0.HOG0005092	Neltuma pallida	2	0	0.531469
N0.HOG0005160	Neltuma pallida	2	0	0.531469
N0.HOG0005186	Neltuma pallida	2	0	0.531469
N0.HOG0005237	Neltuma pallida	2	0	0.531469
N0.HOG0005283	Neltuma pallida	2	0	0.531469
N0.HOG0005303	Neltuma pallida	2	0	0.531469
N0.HOG0005318	Neltuma pallida	2	0	0.531469
N0.HOG0005413	Neltuma pallida	2	0	0.531469
N0.HOG0005419	Neltuma pallida	2	0	0.531469
N0.HOG0005500	Neltuma pallida	2	0	0.531469
N0.HOG0005516	Neltuma pallida	2	0	0.531469
N0.HOG0005529	Neltuma pallida	2	0	0.531469
N0.HOG0005564	Neltuma pallida	2	0	0.531469
N0.HOG0005633	Neltuma pallida	2	0	0.531469
N0.HOG0005785	Neltuma pallida	2	0	0.531469
N0.HOG0005902	Neltuma pallida	2	0	0.531469
N0.HOG0005976	Neltuma pallida	2	0	0.531469
N0.HOG0006133	Neltuma pallida	2	0	0.531469
N0.HOG0006176	Neltuma pallida	2	0	0.531469
N0.HOG0006247	Neltuma pallida	2	0	0.531469
N0.HOG0006383	Neltuma pallida	2	0	0.531469
N0.HOG0006415	Neltuma pallida	2	0	0.531469
N0.HOG0006446	Neltuma pallida	2	0	0.531469
N0.HOG0006465	Neltuma pallida	2	0	0.531469
N0.HOG0006536	Neltuma pallida	2	0	0.531469
N0.HOG0006545	Neltuma pallida	2	0	0.531469
N0.HOG0006688	Neltuma pallida	2	0	0.531469
N0.HOG0006699	Neltuma pallida	2	0	0.531469
N0.HOG0006738	Neltuma pallida	2	0	0.531469
N0.HOG0006740	Neltuma pallida	2	0	0.531469
N0.HOG0006976	Neltuma pallida	2	0	0.531469
N0.HOG0007020	Neltuma pallida	2	0	0.531469
N0.HOG0007092	Neltuma pallida	2	0	0.531469
N0.HOG0007156	Neltuma pallida	2	0	0.531469
N0.HOG0007230	Neltuma pallida	2	0	0.531469
N0.HOG0007249	Neltuma pallida	2	0	0.531469
N0.HOG0007424	Neltuma pallida	2	0	0.531469
N0.HOG0007434	Neltuma pallida	2	0	0.531469
N0.HOG0007439	Neltuma pallida	2	0	0.531469
N0.HOG0007457	Neltuma pallida	2	0	0.531469
N0.HOG0007523	Neltuma pallida	2	0	0.531469
N0.HOG0007543	Neltuma pallida	2	0	0.531469
N0.HOG0007655	Neltuma pallida	2	0	0.531469
N0.HOG0007681	Neltuma pallida	2	0	0.531469
N0.HOG0007813	Neltuma pallida	2	0	0.531469
N0.HOG0007914	Neltuma pallida	2	0	0.531469
N0.HOG0008191	Neltuma pallida	2	0	0.531469
N0.HOG0008406	Neltuma pallida	2	0	0.531469
N0.HOG0009339	Neltuma pallida	2	0	0.531469
N0.HOG0009932	Neltuma pallida	2	0	0.531469
N0.HOG0010373	Neltuma pallida	2	0	0.531469
N0.HOG0010840	Neltuma pallida	2	0	0.531469
N0.HOG0017514	Neltuma pallida	2	0	0.531469
N0.HOG0000150	Neltuma pallida	3	0	0.546081
N0.HOG0000205	Neltuma pallida	3	0	0.546081
N0.HOG0000742	Neltuma pallida	3	0	0.546081
N0.HOG0001048	Neltuma pallida	3	0	0.546081
N0.HOG0001200	Neltuma pallida	3	0	0.546081
N0.HOG0001265	Neltuma pallida	3	0	0.546081
N0.HOG0001298	Neltuma pallida	3	0	0.546081
N0.HOG0001377	Neltuma pallida	3	0	0.546081
N0.HOG0001395	Neltuma pallida	3	0	0.546081
N0.HOG0001409	Neltuma pallida	3	0	0.546081
N0.HOG0001431	Neltuma pallida	3	0	0.546081
N0.HOG0001491	Neltuma pallida	3	0	0.546081
N0.HOG0001593	Neltuma pallida	3	0	0.546081
N0.HOG0001672	Neltuma pallida	3	0	0.546081
N0.HOG0001793	Neltuma pallida	3	0	0.546081
N0.HOG0001861	Neltuma pallida	3	0	0.546081
N0.HOG0001946	Neltuma pallida	3	0	0.546081
N0.HOG0002099	Neltuma pallida	3	0	0.546081
N0.HOG0002258	Neltuma pallida	3	0	0.546081
N0.HOG0002318	Neltuma pallida	3	0	0.546081
N0.HOG0002331	Neltuma pallida	3	0	0.546081
N0.HOG0002415	Neltuma pallida	3	0	0.546081
N0.HOG0002590	Neltuma pallida	3	0	0.546081
N0.HOG0002733	Neltuma pallida	3	0	0.546081
N0.HOG0002751	Neltuma pallida	3	0	0.546081
N0.HOG0002764	Neltuma pallida	3	0	0.546081
N0.HOG0002771	Neltuma pallida	3	0	0.546081
N0.HOG0002811	Neltuma pallida	3	0	0.546081
N0.HOG0002928	Neltuma pallida	3	0	0.546081
N0.HOG0003001	Neltuma pallida	3	0	0.546081
N0.HOG0003103	Neltuma pallida	3	0	0.546081
N0.HOG0003250	Neltuma pallida	3	0	0.546081
N0.HOG0003421	Neltuma pallida	3	0	0.546081
N0.HOG0003441	Neltuma pallida	3	0	0.546081
N0.HOG0003548	Neltuma pallida	3	0	0.546081
N0.HOG0003891	Neltuma pallida	3	0	0.546081
N0.HOG0004018	Neltuma pallida	3	0	0.546081
N0.HOG0004105	Neltuma pallida	3	0	0.546081
N0.HOG0004314	Neltuma pallida	3	0	0.546081
N0.HOG0004348	Neltuma pallida	3	0	0.546081
N0.HOG0004358	Neltuma pallida	3	0	0.546081
N0.HOG0004784	Neltuma pallida	3	0	0.546081
N0.HOG0005792	Neltuma pallida	3	0	0.546081
N0.HOG0006085	Neltuma pallida	3	0	0.546081
N0.HOG0006698	Neltuma pallida	3	0	0.546081
N0.HOG0000485	Neltuma pallida	4	0	0.559999
N0.HOG0000505	Neltuma pallida	4	0	0.559999
N0.HOG0001002	Neltuma pallida	4	0	0.559999
N0.HOG0001408	Neltuma pallida	4	0	0.559999
N0.HOG0001522	Neltuma pallida	4	0	0.559999
N0.HOG0001554	Neltuma pallida	4	0	0.559999
N0.HOG0001651	Neltuma pallida	4	0	0.559999
N0.HOG0001771	Neltuma pallida	4	0	0.559999
N0.HOG0001846	Neltuma pallida	4	0	0.559999
N0.HOG0001849	Neltuma pallida	4	0	0.559999
N0.HOG0001893	Neltuma pallida	4	0	0.559999
N0.HOG0002138	Neltuma pallida	4	0	0.559999
N0.HOG0002244	Neltuma pallida	4	0	0.559999
N0.HOG0002291	Neltuma pallida	4	0	0.559999
N0.HOG0002339	Neltuma pallida	4	0	0.559999
N0.HOG0002376	Neltuma pallida	4	0	0.559999
N0.HOG0002463	Neltuma pallida	4	0	0.559999
N0.HOG0002660	Neltuma pallida	4	0	0.559999
N0.HOG0002718	Neltuma pallida	4	0	0.559999
N0.HOG0002781	Neltuma pallida	4	0	0.559999
N0.HOG0002831	Neltuma pallida	4	0	0.559999
N0.HOG0006705	Neltuma pallida	4	0	0.559999
N0.HOG0008716	Neltuma pallida	4	0	0.559999
N0.HOG0000654	Neltuma pallida	5	0	0.573258
N0.HOG0000674	Neltuma pallida	5	0	0.573258
N0.HOG0000840	Neltuma pallida	5	0	0.573258
N0.HOG0001004	Neltuma pallida	5	0	0.573258
N0.HOG0001106	Neltuma pallida	5	0	0.573258
N0.HOG0001249	Neltuma pallida	5	0	0.573258
N0.HOG0002186	Neltuma pallida	5	0	0.573258
N0.HOG0002679	Neltuma pallida	5	0	0.573258
N0.HOG0002705	Neltuma pallida	5	0	0.573258
N0.HOG0003208	Neltuma pallida	5	0	0.573258
N0.HOG0006023	Neltuma pallida	5	0	0.573258
N0.HOG0007425	Neltuma pallida	5	0	0.573258
N0.HOG0000748	Neltuma pallida	6	0	0.585894
N0.HOG0001266	Neltuma pallida	6	0	0.585894
N0.HOG0001734	Neltuma pallida	6	0	0.585894
N0.HOG0003209	Neltuma pallida	6	0	0.585894
N0.HOG0000455	Neltuma pallida	7	0	0.59794
N0.HOG0000511	Neltuma pallida	7	0	0.59794
N0.HOG0000632	Neltuma pallida	7	0	0.59794
N0.HOG0001271	Neltuma pallida	7	0	0.59794
N0.HOG0001566	Neltuma pallida	7	0	0.59794
N0.HOG0002000	Neltuma pallida	7	0	0.59794
N0.HOG0002109	Neltuma pallida	7	0	0.59794
N0.HOG0000018	Neltuma pallida	8	0	0.609426
N0.HOG0001139	Neltuma pallida	8	0	0.609426
N0.HOG0001199	Neltuma pallida	8	0	0.609426
N0.HOG0001272	Neltuma pallida	8	0	0.609426
N0.HOG0001291	Neltuma pallida	8	0	0.609426
N0.HOG0000720	Neltuma pallida	9	0	0.620382
N0.HOG0000855	Neltuma pallida	9	0	0.620382
N0.HOG0003642	Neltuma pallida	9	0	0.620382
N0.HOG0000378	Neltuma pallida	12	0	0.650339
N0.HOG0001599	Neltuma pallida	12	0	0.650339
N0.HOG0000039	Neltuma pallida	0	-1	0.0241173
N0.HOG0000045	Neltuma pallida	0	-1	0.0241173
N0.HOG0000151	Neltuma pallida	0	-1	0.0241173
N0.HOG0000198	Neltuma pallida	0	-1	0.0241173
N0.HOG0000214	Neltuma pallida	0	-1	0.0241173
N0.HOG0000216	Neltuma pallida	0	-1	0.0241173
N0.HOG0000320	Neltuma pallida	0	-1	0.0241173
N0.HOG0000325	Neltuma pallida	0	-1	0.0241173
N0.HOG0000326	Neltuma pallida	0	-1	0.0241173
N0.HOG0000329	Neltuma pallida	0	-1	0.0241173
N0.HOG0000336	Neltuma pallida	0	-1	0.0241173
N0.HOG0000337	Neltuma pallida	0	-1	0.0241173
N0.HOG0000394	Neltuma pallida	0	-1	0.0241173
N0.HOG0000443	Neltuma pallida	0	-1	0.0241173
N0.HOG0000445	Neltuma pallida	0	-1	0.0241173
N0.HOG0000537	Neltuma pallida	0	-1	0.0241173
N0.HOG0000574	Neltuma pallida	0	-1	0.0241173
N0.HOG0000626	Neltuma pallida	0	-1	0.0241173
N0.HOG0000681	Neltuma pallida	0	-1	0.0241173
N0.HOG0000685	Neltuma pallida	0	-1	0.0241173
N0.HOG0000693	Neltuma pallida	0	-1	0.0241173
N0.HOG0000762	Neltuma pallida	0	-1	0.0241173
N0.HOG0000775	Neltuma pallida	0	-1	0.0241173
N0.HOG0000779	Neltuma pallida	0	-1	0.0241173
N0.HOG0000821	Neltuma pallida	0	-1	0.0241173
N0.HOG0000872	Neltuma pallida	0	-1	0.0241173
N0.HOG0000898	Neltuma pallida	0	-1	0.0241173
N0.HOG0000902	Neltuma pallida	0	-1	0.0241173
N0.HOG0000911	Neltuma pallida	0	-1	0.0241173
N0.HOG0001029	Neltuma pallida	0	-1	0.0241173
N0.HOG0001078	Neltuma pallida	0	-1	0.0241173
N0.HOG0001171	Neltuma pallida	0	-1	0.0241173
N0.HOG0001216	Neltuma pallida	0	-1	0.0241173
N0.HOG0001275	Neltuma pallida	0	-1	0.0241173
N0.HOG0001310	Neltuma pallida	0	-1	0.0241173
N0.HOG0001416	Neltuma pallida	0	-1	0.0241173
N0.HOG0001465	Neltuma pallida	0	-1	0.0241173
N0.HOG0001514	Neltuma pallida	0	-1	0.0241173
N0.HOG0001521	Neltuma pallida	0	-1	0.0241173
N0.HOG0001625	Neltuma pallida	0	-1	0.0241173
N0.HOG0001717	Neltuma pallida	0	-1	0.0241173
N0.HOG0001727	Neltuma pallida	0	-1	0.0241173
N0.HOG0001743	Neltuma pallida	0	-1	0.0241173
N0.HOG0001799	Neltuma pallida	0	-1	0.0241173
N0.HOG0001831	Neltuma pallida	0	-1	0.0241173
N0.HOG0001885	Neltuma pallida	0	-1	0.0241173
N0.HOG0001983	Neltuma pallida	0	-1	0.0241173
N0.HOG0002095	Neltuma pallida	0	-1	0.0241173
N0.HOG0002153	Neltuma pallida	0	-1	0.0241173
N0.HOG0002178	Neltuma pallida	0	-1	0.0241173
N0.HOG0002364	Neltuma pallida	0	-1	0.0241173
N0.HOG0002368	Neltuma pallida	0	-1	0.0241173
N0.HOG0002629	Neltuma pallida	0	-1	0.0241173
N0.HOG0002664	Neltuma pallida	0	-1	0.0241173
N0.HOG0002940	Neltuma pallida	0	-1	0.0241173
N0.HOG0002982	Neltuma pallida	0	-1	0.0241173
N0.HOG0003014	Neltuma pallida	0	-1	0.0241173
N0.HOG0003076	Neltuma pallida	0	-1	0.0241173
N0.HOG0003129	Neltuma pallida	0	-1	0.0241173
N0.HOG0003235	Neltuma pallida	0	-1	0.0241173
N0.HOG0003256	Neltuma pallida	0	-1	0.0241173
N0.HOG0003354	Neltuma pallida	0	-1	0.0241173
N0.HOG0003380	Neltuma pallida	0	-1	0.0241173
N0.HOG0003381	Neltuma pallida	0	-1	0.0241173
N0.HOG0003401	Neltuma pallida	0	-1	0.0241173
N0.HOG0003429	Neltuma pallida	0	-1	0.0241173
N0.HOG0003440	Neltuma pallida	0	-1	0.0241173
N0.HOG0003748	Neltuma pallida	0	-1	0.0241173
N0.HOG0003872	Neltuma pallida	0	-1	0.0241173
N0.HOG0003886	Neltuma pallida	0	-1	0.0241173
N0.HOG0003972	Neltuma pallida	0	-1	0.0241173
N0.HOG0003981	Neltuma pallida	0	-1	0.0241173
N0.HOG0004082	Neltuma pallida	0	-1	0.0241173
N0.HOG0004112	Neltuma pallida	0	-1	0.0241173
N0.HOG0004115	Neltuma pallida	0	-1	0.0241173
N0.HOG0004140	Neltuma pallida	0	-1	0.0241173
N0.HOG0004141	Neltuma pallida	0	-1	0.0241173
N0.HOG0004208	Neltuma pallida	0	-1	0.0241173
N0.HOG0004289	Neltuma pallida	0	-1	0.0241173
N0.HOG0004360	Neltuma pallida	0	-1	0.0241173
N0.HOG0004369	Neltuma pallida	0	-1	0.0241173
N0.HOG0004402	Neltuma pallida	0	-1	0.0241173
N0.HOG0004594	Neltuma pallida	0	-1	0.0241173
N0.HOG0004638	Neltuma pallida	0	-1	0.0241173
N0.HOG0004813	Neltuma pallida	0	-1	0.0241173
N0.HOG0004875	Neltuma pallida	0	-1	0.0241173
N0.HOG0004885	Neltuma pallida	0	-1	0.0241173
N0.HOG0004895	Neltuma pallida	0	-1	0.0241173
N0.HOG0005215	Neltuma pallida	0	-1	0.0241173
N0.HOG0005305	Neltuma pallida	0	-1	0.0241173
N0.HOG0005344	Neltuma pallida	0	-1	0.0241173
N0.HOG0005372	Neltuma pallida	0	-1	0.0241173
N0.HOG0005374	Neltuma pallida	0	-1	0.0241173
N0.HOG0005423	Neltuma pallida	0	-1	0.0241173
N0.HOG0005485	Neltuma pallida	0	-1	0.0241173
N0.HOG0005542	Neltuma pallida	0	-1	0.0241173
N0.HOG0005854	Neltuma pallida	0	-1	0.0241173
N0.HOG0006086	Neltuma pallida	0	-1	0.0241173
N0.HOG0006094	Neltuma pallida	0	-1	0.0241173
N0.HOG0006198	Neltuma pallida	0	-1	0.0241173
N0.HOG0006224	Neltuma pallida	0	-1	0.0241173
N0.HOG0006229	Neltuma pallida	0	-1	0.0241173
N0.HOG0006260	Neltuma pallida	0	-1	0.0241173
N0.HOG0006278	Neltuma pallida	0	-1	0.0241173
N0.HOG0006391	Neltuma pallida	0	-1	0.0241173
N0.HOG0006393	Neltuma pallida	0	-1	0.0241173
N0.HOG0006498	Neltuma pallida	0	-1	0.0241173
N0.HOG0006512	Neltuma pallida	0	-1	0.0241173
N0.HOG0006701	Neltuma pallida	0	-1	0.0241173
N0.HOG0006763	Neltuma pallida	0	-1	0.0241173
N0.HOG0006786	Neltuma pallida	0	-1	0.0241173
N0.HOG0006984	Neltuma pallida	0	-1	0.0241173
N0.HOG0007000	Neltuma pallida	0	-1	0.0241173
N0.HOG0007044	Neltuma pallida	0	-1	0.0241173
N0.HOG0007065	Neltuma pallida	0	-1	0.0241173
N0.HOG0007102	Neltuma pallida	0	-1	0.0241173
N0.HOG0007256	Neltuma pallida	0	-1	0.0241173
N0.HOG0007499	Neltuma pallida	0	-1	0.0241173
N0.HOG0007513	Neltuma pallida	0	-1	0.0241173
N0.HOG0007595	Neltuma pallida	0	-1	0.0241173
N0.HOG0007653	Neltuma pallida	0	-1	0.0241173
N0.HOG0007661	Neltuma pallida	0	-1	0.0241173
N0.HOG0007697	Neltuma pallida	0	-1	0.0241173
N0.HOG0007837	Neltuma pallida	0	-1	0.0241173
N0.HOG0007860	Neltuma pallida	0	-1	0.0241173
N0.HOG0007924	Neltuma pallida	0	-1	0.0241173
N0.HOG0007966	Neltuma pallida	0	-1	0.0241173
N0.HOG0007972	Neltuma pallida	0	-1	0.0241173
N0.HOG0007981	Neltuma pallida	0	-1	0.0241173
N0.HOG0008047	Neltuma pallida	0	-1	0.0241173
N0.HOG0008224	Neltuma pallida	0	-1	0.0241173
N0.HOG0008257	Neltuma pallida	0	-1	0.0241173
N0.HOG0008304	Neltuma pallida	0	-1	0.0241173
N0.HOG0008411	Neltuma pallida	0	-1	0.0241173
N0.HOG0008540	Neltuma pallida	0	-1	0.0241173
N0.HOG0008677	Neltuma pallida	0	-1	0.0241173
N0.HOG0008698	Neltuma pallida	0	-1	0.0241173
N0.HOG0008730	Neltuma pallida	0	-1	0.0241173
N0.HOG0008750	Neltuma pallida	0	-1	0.0241173
N0.HOG0008857	Neltuma pallida	0	-1	0.0241173
N0.HOG0008869	Neltuma pallida	0	-1	0.0241173
N0.HOG0008870	Neltuma pallida	0	-1	0.0241173
N0.HOG0008903	Neltuma pallida	0	-1	0.0241173
N0.HOG0009104	Neltuma pallida	0	-1	0.0241173
N0.HOG0009291	Neltuma pallida	0	-1	0.0241173
N0.HOG0009294	Neltuma pallida	0	-1	0.0241173
N0.HOG0009336	Neltuma pallida	0	-1	0.0241173
N0.HOG0009349	Neltuma pallida	0	-1	0.0241173
N0.HOG0009375	Neltuma pallida	0	-1	0.0241173
N0.HOG0009503	Neltuma pallida	0	-1	0.0241173
N0.HOG0009571	Neltuma pallida	0	-1	0.0241173
N0.HOG0009594	Neltuma pallida	0	-1	0.0241173
N0.HOG0009782	Neltuma pallida	0	-1	0.0241173
N0.HOG0010067	Neltuma pallida	0	-1	0.0241173
N0.HOG0010071	Neltuma pallida	0	-1	0.0241173
N0.HOG0010228	Neltuma pallida	0	-1	0.0241173
N0.HOG0010351	Neltuma pallida	0	-1	0.0241173
N0.HOG0010385	Neltuma pallida	0	-1	0.0241173
N0.HOG0010595	Neltuma pallida	0	-1	0.0241173
N0.HOG0010699	Neltuma pallida	0	-1	0.0241173
N0.HOG0010714	Neltuma pallida	0	-1	0.0241173
N0.HOG0010772	Neltuma pallida	0	-1	0.0241173
N0.HOG0011150	Neltuma pallida	0	-1	0.0241173
N0.HOG0011184	Neltuma pallida	0	-1	0.0241173
N0.HOG0011238	Neltuma pallida	0	-1	0.0241173
N0.HOG0011322	Neltuma pallida	0	-1	0.0241173
N0.HOG0011422	Neltuma pallida	0	-1	0.0241173
N0.HOG0011453	Neltuma pallida	0	-1	0.0241173
N0.HOG0011579	Neltuma pallida	0	-1	0.0241173
N0.HOG0011631	Neltuma pallida	0	-1	0.0241173
N0.HOG0011640	Neltuma pallida	0	-1	0.0241173
N0.HOG0011641	Neltuma pallida	0	-1	0.0241173
N0.HOG0011959	Neltuma pallida	0	-1	0.0241173
N0.HOG0012068	Neltuma pallida	0	-1	0.0241173
N0.HOG0012140	Neltuma pallida	0	-1	0.0241173
N0.HOG0012194	Neltuma pallida	0	-1	0.0241173
N0.HOG0012297	Neltuma pallida	0	-1	0.0241173
N0.HOG0012325	Neltuma pallida	0	-1	0.0241173
N0.HOG0012596	Neltuma pallida	0	-1	0.0241173
N0.HOG0012624	Neltuma pallida	0	-1	0.0241173
N0.HOG0012633	Neltuma pallida	0	-1	0.0241173
N0.HOG0012775	Neltuma pallida	0	-1	0.0241173
N0.HOG0012930	Neltuma pallida	0	-1	0.0241173
N0.HOG0012984	Neltuma pallida	0	-1	0.0241173
N0.HOG0013035	Neltuma pallida	0	-1	0.0241173
N0.HOG0013054	Neltuma pallida	0	-1	0.0241173
N0.HOG0013060	Neltuma pallida	0	-1	0.0241173
N0.HOG0013062	Neltuma pallida	0	-1	0.0241173
N0.HOG0013131	Neltuma pallida	0	-1	0.0241173
N0.HOG0013169	Neltuma pallida	0	-1	0.0241173
N0.HOG0013224	Neltuma pallida	0	-1	0.0241173
N0.HOG0013403	Neltuma pallida	0	-1	0.0241173
N0.HOG0013452	Neltuma pallida	0	-1	0.0241173
N0.HOG0013593	Neltuma pallida	0	-1	0.0241173
N0.HOG0013637	Neltuma pallida	0	-1	0.0241173
N0.HOG0013925	Neltuma pallida	0	-1	0.0241173
N0.HOG0013948	Neltuma pallida	0	-1	0.0241173
N0.HOG0014118	Neltuma pallida	0	-1	0.0241173
N0.HOG0014259	Neltuma pallida	0	-1	0.0241173
N0.HOG0014388	Neltuma pallida	0	-1	0.0241173
N0.HOG0014435	Neltuma pallida	0	-1	0.0241173
N0.HOG0014538	Neltuma pallida	0	-1	0.0241173
N0.HOG0014558	Neltuma pallida	0	-1	0.0241173
N0.HOG0014619	Neltuma pallida	0	-1	0.0241173
N0.HOG0014628	Neltuma pallida	0	-1	0.0241173
N0.HOG0014638	Neltuma pallida	0	-1	0.0241173
N0.HOG0014796	Neltuma pallida	0	-1	0.0241173
N0.HOG0014870	Neltuma pallida	0	-1	0.0241173
N0.HOG0014965	Neltuma pallida	0	-1	0.0241173
N0.HOG0015063	Neltuma pallida	0	-1	0.0241173
N0.HOG0015187	Neltuma pallida	0	-1	0.0241173
N0.HOG0015328	Neltuma pallida	0	-1	0.0241173
N0.HOG0015831	Neltuma pallida	0	-1	0.0241173
N0.HOG0015833	Neltuma pallida	0	-1	0.0241173
N0.HOG0015866	Neltuma pallida	0	-1	0.0241173
N0.HOG0016185	Neltuma pallida	0	-1	0.0241173
N0.HOG0016214	Neltuma pallida	0	-1	0.0241173
N0.HOG0016326	Neltuma pallida	0	-1	0.0241173
N0.HOG0016402	Neltuma pallida	0	-1	0.0241173
N0.HOG0016462	Neltuma pallida	0	-1	0.0241173
N0.HOG0016490	Neltuma pallida	0	-1	0.0241173
N0.HOG0017150	Neltuma pallida	0	-1	0.0241173
N0.HOG0017255	Neltuma pallida	0	-1	0.0241173
N0.HOG0017283	Neltuma pallida	0	-1	0.0241173
N0.HOG0017420	Neltuma pallida	0	-1	0.0241173
N0.HOG0017536	Neltuma pallida	0	-1	0.0241173
N0.HOG0017640	Neltuma pallida	0	-1	0.0241173
N0.HOG0017681	Neltuma pallida	0	-1	0.0241173
N0.HOG0017762	Neltuma pallida	0	-1	0.0241173
N0.HOG0018271	Neltuma pallida	0	-1	0.0241173
N0.HOG0018398	Neltuma pallida	0	-1	0.0241173
N0.HOG0018448	Neltuma pallida	0	-1	0.0241173
N0.HOG0018513	Neltuma pallida	0	-1	0.0241173
N0.HOG0018514	Neltuma pallida	0	-1	0.0241173
N0.HOG0018516	Neltuma pallida	0	-1	0.0241173
N0.HOG0018523	Neltuma pallida	0	-1	0.0241173
N0.HOG0018526	Neltuma pallida	0	-1	0.0241173
N0.HOG0018688	Neltuma pallida	0	-1	0.0241173
N0.HOG0018895	Neltuma pallida	0	-1	0.0241173
N0.HOG0018930	Neltuma pallida	0	-1	0.0241173
N0.HOG0018967	Neltuma pallida	0	-1	0.0241173
N0.HOG0019104	Neltuma pallida	0	-1	0.0241173
N0.HOG0019148	Neltuma pallida	0	-1	0.0241173
N0.HOG0019156	Neltuma pallida	0	-1	0.0241173
N0.HOG0019191	Neltuma pallida	0	-1	0.0241173
N0.HOG0019266	Neltuma pallida	0	-1	0.0241173
N0.HOG0019461	Neltuma pallida	0	-1	0.0241173
N0.HOG0019604	Neltuma pallida	0	-1	0.0241173
N0.HOG0019699	Neltuma pallida	0	-1	0.0241173
N0.HOG0019720	Neltuma pallida	0	-1	0.0241173
N0.HOG0019739	Neltuma pallida	0	-1	0.0241173
N0.HOG0019898	Neltuma pallida	0	-1	0.0241173
N0.HOG0020016	Neltuma pallida	0	-1	0.0241173
N0.HOG0020356	Neltuma pallida	0	-1	0.0241173
N0.HOG0020370	Neltuma pallida	0	-1	0.0241173
N0.HOG0021053	Neltuma pallida	0	-1	0.0241173
N0.HOG0021216	Neltuma pallida	0	-1	0.0241173
N0.HOG0021951	Neltuma pallida	0	-1	0.0241173
N0.HOG0022111	Neltuma pallida	0	-1	0.0241173
N0.HOG0022508	Neltuma pallida	0	-1	0.0241173
N0.HOG0022673	Neltuma pallida	0	-1	0.0241173
N0.HOG0023526	Neltuma pallida	0	-1	0.0241173
N0.HOG0023762	Neltuma pallida	0	-1	0.0241173
N0.HOG0023848	Neltuma pallida	0	-1	0.0241173
N0.HOG0023918	Neltuma pallida	0	-1	0.0241173
N0.HOG0023936	Neltuma pallida	0	-1	0.0241173
N0.HOG0024064	Neltuma pallida	0	-1	0.0241173
N0.HOG0024339	Neltuma pallida	0	-1	0.0241173
N0.HOG0028243	Neltuma pallida	0	-1	0.0241173
N0.HOG0028486	Neltuma pallida	0	-1	0.0241173
N0.HOG0028494	Neltuma pallida	0	-1	0.0241173
N0.HOG0028503	Neltuma pallida	0	-1	0.0241173
N0.HOG0028573	Neltuma pallida	0	-1	0.0241173
N0.HOG0028602	Neltuma pallida	0	-1	0.0241173
N0.HOG0000095	Neltuma pallida	1	-1	0.0472076
N0.HOG0000115	Neltuma pallida	1	-1	0.0472076
N0.HOG0000148	Neltuma pallida	1	-1	0.0472076
N0.HOG0000450	Neltuma pallida	1	-1	0.0472076
N0.HOG0000590	Neltuma pallida	1	-1	0.0472076
N0.HOG0000604	Neltuma pallida	1	-1	0.0472076
N0.HOG0000628	Neltuma pallida	1	-1	0.0472076
N0.HOG0000809	Neltuma pallida	1	-1	0.0472076
N0.HOG0000882	Neltuma pallida	1	-1	0.0472076
N0.HOG0000929	Neltuma pallida	1	-1	0.0472076
N0.HOG0000976	Neltuma pallida	1	-1	0.0472076
N0.HOG0000985	Neltuma pallida	1	-1	0.0472076
N0.HOG0001028	Neltuma pallida	1	-1	0.0472076
N0.HOG0001030	Neltuma pallida	1	-1	0.0472076
N0.HOG0001095	Neltuma pallida	1	-1	0.0472076
N0.HOG0001096	Neltuma pallida	1	-1	0.0472076
N0.HOG0001122	Neltuma pallida	1	-1	0.0472076
N0.HOG0001123	Neltuma pallida	1	-1	0.0472076
N0.HOG0001227	Neltuma pallida	1	-1	0.0472076
N0.HOG0001229	Neltuma pallida	1	-1	0.0472076
N0.HOG0001268	Neltuma pallida	1	-1	0.0472076
N0.HOG0001295	Neltuma pallida	1	-1	0.0472076
N0.HOG0001299	Neltuma pallida	1	-1	0.0472076
N0.HOG0001322	Neltuma pallida	1	-1	0.0472076
N0.HOG0001334	Neltuma pallida	1	-1	0.0472076
N0.HOG0001354	Neltuma pallida	1	-1	0.0472076
N0.HOG0001397	Neltuma pallida	1	-1	0.0472076
N0.HOG0001473	Neltuma pallida	1	-1	0.0472076
N0.HOG0001550	Neltuma pallida	1	-1	0.0472076
N0.HOG0001578	Neltuma pallida	1	-1	0.0472076
N0.HOG0001643	Neltuma pallida	1	-1	0.0472076
N0.HOG0001649	Neltuma pallida	1	-1	0.0472076
N0.HOG0001709	Neltuma pallida	1	-1	0.0472076
N0.HOG0001713	Neltuma pallida	1	-1	0.0472076
N0.HOG0001789	Neltuma pallida	1	-1	0.0472076
N0.HOG0001841	Neltuma pallida	1	-1	0.0472076
N0.HOG0001857	Neltuma pallida	1	-1	0.0472076
N0.HOG0001936	Neltuma pallida	1	-1	0.0472076
N0.HOG0001970	Neltuma pallida	1	-1	0.0472076
N0.HOG0002117	Neltuma pallida	1	-1	0.0472076
N0.HOG0002155	Neltuma pallida	1	-1	0.0472076
N0.HOG0002263	Neltuma pallida	1	-1	0.0472076
N0.HOG0002309	Neltuma pallida	1	-1	0.0472076
N0.HOG0002314	Neltuma pallida	1	-1	0.0472076
N0.HOG0002336	Neltuma pallida	1	-1	0.0472076
N0.HOG0002374	Neltuma pallida	1	-1	0.0472076
N0.HOG0002425	Neltuma pallida	1	-1	0.0472076
N0.HOG0002450	Neltuma pallida	1	-1	0.0472076
N0.HOG0002528	Neltuma pallida	1	-1	0.0472076
N0.HOG0002579	Neltuma pallida	1	-1	0.0472076
N0.HOG0002649	Neltuma pallida	1	-1	0.0472076
N0.HOG0002677	Neltuma pallida	1	-1	0.0472076
N0.HOG0002695	Neltuma pallida	1	-1	0.0472076
N0.HOG0002708	Neltuma pallida	1	-1	0.0472076
N0.HOG0002770	Neltuma pallida	1	-1	0.0472076
N0.HOG0002786	Neltuma pallida	1	-1	0.0472076
N0.HOG0002901	Neltuma pallida	1	-1	0.0472076
N0.HOG0003073	Neltuma pallida	1	-1	0.0472076
N0.HOG0003074	Neltuma pallida	1	-1	0.0472076
N0.HOG0003123	Neltuma pallida	1	-1	0.0472076
N0.HOG0003155	Neltuma pallida	1	-1	0.0472076
N0.HOG0003203	Neltuma pallida	1	-1	0.0472076
N0.HOG0003291	Neltuma pallida	1	-1	0.0472076
N0.HOG0003358	Neltuma pallida	1	-1	0.0472076
N0.HOG0003400	Neltuma pallida	1	-1	0.0472076
N0.HOG0003424	Neltuma pallida	1	-1	0.0472076
N0.HOG0003431	Neltuma pallida	1	-1	0.0472076
N0.HOG0003442	Neltuma pallida	1	-1	0.0472076
N0.HOG0003466	Neltuma pallida	1	-1	0.0472076
N0.HOG0003541	Neltuma pallida	1	-1	0.0472076
N0.HOG0003568	Neltuma pallida	1	-1	0.0472076
N0.HOG0003582	Neltuma pallida	1	-1	0.0472076
N0.HOG0003735	Neltuma pallida	1	-1	0.0472076
N0.HOG0003800	Neltuma pallida	1	-1	0.0472076
N0.HOG0003911	Neltuma pallida	1	-1	0.0472076
N0.HOG0003921	Neltuma pallida	1	-1	0.0472076
N0.HOG0003992	Neltuma pallida	1	-1	0.0472076
N0.HOG0004013	Neltuma pallida	1	-1	0.0472076
N0.HOG0004028	Neltuma pallida	1	-1	0.0472076
N0.HOG0004075	Neltuma pallida	1	-1	0.0472076
N0.HOG0004183	Neltuma pallida	1	-1	0.0472076
N0.HOG0004221	Neltuma pallida	1	-1	0.0472076
N0.HOG0004270	Neltuma pallida	1	-1	0.0472076
N0.HOG0004366	Neltuma pallida	1	-1	0.0472076
N0.HOG0004379	Neltuma pallida	1	-1	0.0472076
N0.HOG0004431	Neltuma pallida	1	-1	0.0472076
N0.HOG0004462	Neltuma pallida	1	-1	0.0472076
N0.HOG0004493	Neltuma pallida	1	-1	0.0472076
N0.HOG0004539	Neltuma pallida	1	-1	0.0472076
N0.HOG0004541	Neltuma pallida	1	-1	0.0472076
N0.HOG0004551	Neltuma pallida	1	-1	0.0472076
N0.HOG0004589	Neltuma pallida	1	-1	0.0472076
N0.HOG0004618	Neltuma pallida	1	-1	0.0472076
N0.HOG0004623	Neltuma pallida	1	-1	0.0472076
N0.HOG0004668	Neltuma pallida	1	-1	0.0472076
N0.HOG0004677	Neltuma pallida	1	-1	0.0472076
N0.HOG0004683	Neltuma pallida	1	-1	0.0472076
N0.HOG0004713	Neltuma pallida	1	-1	0.0472076
N0.HOG0004740	Neltuma pallida	1	-1	0.0472076
N0.HOG0004796	Neltuma pallida	1	-1	0.0472076
N0.HOG0004800	Neltuma pallida	1	-1	0.0472076
N0.HOG0004811	Neltuma pallida	1	-1	0.0472076
N0.HOG0004878	Neltuma pallida	1	-1	0.0472076
N0.HOG0005044	Neltuma pallida	1	-1	0.0472076
N0.HOG0005123	Neltuma pallida	1	-1	0.0472076
N0.HOG0005153	Neltuma pallida	1	-1	0.0472076
N0.HOG0005194	Neltuma pallida	1	-1	0.0472076
N0.HOG0005205	Neltuma pallida	1	-1	0.0472076
N0.HOG0005290	Neltuma pallida	1	-1	0.0472076
N0.HOG0005335	Neltuma pallida	1	-1	0.0472076
N0.HOG0005396	Neltuma pallida	1	-1	0.0472076
N0.HOG0005480	Neltuma pallida	1	-1	0.0472076
N0.HOG0005556	Neltuma pallida	1	-1	0.0472076
N0.HOG0005562	Neltuma pallida	1	-1	0.0472076
N0.HOG0005574	Neltuma pallida	1	-1	0.0472076
N0.HOG0005610	Neltuma pallida	1	-1	0.0472076
N0.HOG0005655	Neltuma pallida	1	-1	0.0472076
N0.HOG0005731	Neltuma pallida	1	-1	0.0472076
N0.HOG0005749	Neltuma pallida	1	-1	0.0472076
N0.HOG0005779	Neltuma pallida	1	-1	0.0472076
N0.HOG0005781	Neltuma pallida	1	-1	0.0472076
N0.HOG0005800	Neltuma pallida	1	-1	0.0472076
N0.HOG0005805	Neltuma pallida	1	-1	0.0472076
N0.HOG0005881	Neltuma pallida	1	-1	0.0472076
N0.HOG0005906	Neltuma pallida	1	-1	0.0472076
N0.HOG0005909	Neltuma pallida	1	-1	0.0472076
N0.HOG0005919	Neltuma pallida	1	-1	0.0472076
N0.HOG0005954	Neltuma pallida	1	-1	0.0472076
N0.HOG0006115	Neltuma pallida	1	-1	0.0472076
N0.HOG0006124	Neltuma pallida	1	-1	0.0472076
N0.HOG0006155	Neltuma pallida	1	-1	0.0472076
N0.HOG0006177	Neltuma pallida	1	-1	0.0472076
N0.HOG0006246	Neltuma pallida	1	-1	0.0472076
N0.HOG0006252	Neltuma pallida	1	-1	0.0472076
N0.HOG0006254	Neltuma pallida	1	-1	0.0472076
N0.HOG0006291	Neltuma pallida	1	-1	0.0472076
N0.HOG0006294	Neltuma pallida	1	-1	0.0472076
N0.HOG0006333	Neltuma pallida	1	-1	0.0472076
N0.HOG0006431	Neltuma pallida	1	-1	0.0472076
N0.HOG0006497	Neltuma pallida	1	-1	0.0472076
N0.HOG0006627	Neltuma pallida	1	-1	0.0472076
N0.HOG0006642	Neltuma pallida	1	-1	0.0472076
N0.HOG0006711	Neltuma pallida	1	-1	0.0472076
N0.HOG0006830	Neltuma pallida	1	-1	0.0472076
N0.HOG0006871	Neltuma pallida	1	-1	0.0472076
N0.HOG0006892	Neltuma pallida	1	-1	0.0472076
N0.HOG0006916	Neltuma pallida	1	-1	0.0472076
N0.HOG0006970	Neltuma pallida	1	-1	0.0472076
N0.HOG0007055	Neltuma pallida	1	-1	0.0472076
N0.HOG0007090	Neltuma pallida	1	-1	0.0472076
N0.HOG0007098	Neltuma pallida	1	-1	0.0472076
N0.HOG0007285	Neltuma pallida	1	-1	0.0472076
N0.HOG0007320	Neltuma pallida	1	-1	0.0472076
N0.HOG0007407	Neltuma pallida	1	-1	0.0472076
N0.HOG0007456	Neltuma pallida	1	-1	0.0472076
N0.HOG0007787	Neltuma pallida	1	-1	0.0472076
N0.HOG0007823	Neltuma pallida	1	-1	0.0472076
N0.HOG0007980	Neltuma pallida	1	-1	0.0472076
N0.HOG0008152	Neltuma pallida	1	-1	0.0472076
N0.HOG0008218	Neltuma pallida	1	-1	0.0472076
N0.HOG0008409	Neltuma pallida	1	-1	0.0472076
N0.HOG0008434	Neltuma pallida	1	-1	0.0472076
N0.HOG0008453	Neltuma pallida	1	-1	0.0472076
N0.HOG0008565	Neltuma pallida	1	-1	0.0472076
N0.HOG0008575	Neltuma pallida	1	-1	0.0472076
N0.HOG0008667	Neltuma pallida	1	-1	0.0472076
N0.HOG0008681	Neltuma pallida	1	-1	0.0472076
N0.HOG0008868	Neltuma pallida	1	-1	0.0472076
N0.HOG0008980	Neltuma pallida	1	-1	0.0472076
N0.HOG0009183	Neltuma pallida	1	-1	0.0472076
N0.HOG0009684	Neltuma pallida	1	-1	0.0472076
N0.HOG0009876	Neltuma pallida	1	-1	0.0472076
N0.HOG0010496	Neltuma pallida	1	-1	0.0472076
N0.HOG0011435	Neltuma pallida	1	-1	0.0472076
N0.HOG0013376	Neltuma pallida	1	-1	0.0472076
N0.HOG0000008	Neltuma pallida	2	-1	0.0693221
N0.HOG0000460	Neltuma pallida	2	-1	0.0693221
N0.HOG0000676	Neltuma pallida	2	-1	0.0693221
N0.HOG0000802	Neltuma pallida	2	-1	0.0693221
N0.HOG0001022	Neltuma pallida	2	-1	0.0693221
N0.HOG0001210	Neltuma pallida	2	-1	0.0693221
N0.HOG0001220	Neltuma pallida	2	-1	0.0693221
N0.HOG0001309	Neltuma pallida	2	-1	0.0693221
N0.HOG0001358	Neltuma pallida	2	-1	0.0693221
N0.HOG0001363	Neltuma pallida	2	-1	0.0693221
N0.HOG0001699	Neltuma pallida	2	-1	0.0693221
N0.HOG0001772	Neltuma pallida	2	-1	0.0693221
N0.HOG0001942	Neltuma pallida	2	-1	0.0693221
N0.HOG0001964	Neltuma pallida	2	-1	0.0693221
N0.HOG0001974	Neltuma pallida	2	-1	0.0693221
N0.HOG0002052	Neltuma pallida	2	-1	0.0693221
N0.HOG0002057	Neltuma pallida	2	-1	0.0693221
N0.HOG0002312	Neltuma pallida	2	-1	0.0693221
N0.HOG0002316	Neltuma pallida	2	-1	0.0693221
N0.HOG0002538	Neltuma pallida	2	-1	0.0693221
N0.HOG0002580	Neltuma pallida	2	-1	0.0693221
N0.HOG0002744	Neltuma pallida	2	-1	0.0693221
N0.HOG0002787	Neltuma pallida	2	-1	0.0693221
N0.HOG0002915	Neltuma pallida	2	-1	0.0693221
N0.HOG0003223	Neltuma pallida	2	-1	0.0693221
N0.HOG0003618	Neltuma pallida	2	-1	0.0693221
N0.HOG0003660	Neltuma pallida	2	-1	0.0693221
N0.HOG0003722	Neltuma pallida	2	-1	0.0693221
N0.HOG0003912	Neltuma pallida	2	-1	0.0693221
N0.HOG0003984	Neltuma pallida	2	-1	0.0693221
N0.HOG0004034	Neltuma pallida	2	-1	0.0693221
N0.HOG0004213	Neltuma pallida	2	-1	0.0693221
N0.HOG0004297	Neltuma pallida	2	-1	0.0693221
N0.HOG0004306	Neltuma pallida	2	-1	0.0693221
N0.HOG0004359	Neltuma pallida	2	-1	0.0693221
N0.HOG0004665	Neltuma pallida	2	-1	0.0693221
N0.HOG0004709	Neltuma pallida	2	-1	0.0693221
N0.HOG0004748	Neltuma pallida	2	-1	0.0693221
N0.HOG0004794	Neltuma pallida	2	-1	0.0693221
N0.HOG0005179	Neltuma pallida	2	-1	0.0693221
N0.HOG0005722	Neltuma pallida	2	-1	0.0693221
N0.HOG0008108	Neltuma pallida	2	-1	0.0693221
N0.HOG0008330	Neltuma pallida	2	-1	0.0693221
N0.HOG0008351	Neltuma pallida	2	-1	0.0693221
N0.HOG0000527	Neltuma pallida	3	-1	0.0905094
N0.HOG0000672	Neltuma pallida	3	-1	0.0905094
N0.HOG0000727	Neltuma pallida	3	-1	0.0905094
N0.HOG0000879	Neltuma pallida	3	-1	0.0905094
N0.HOG0000894	Neltuma pallida	3	-1	0.0905094
N0.HOG0001057	Neltuma pallida	3	-1	0.0905094
N0.HOG0001236	Neltuma pallida	3	-1	0.0905094
N0.HOG0001346	Neltuma pallida	3	-1	0.0905094
N0.HOG0001419	Neltuma pallida	3	-1	0.0905094
N0.HOG0001437	Neltuma pallida	3	-1	0.0905094
N0.HOG0001468	Neltuma pallida	3	-1	0.0905094
N0.HOG0001533	Neltuma pallida	3	-1	0.0905094
N0.HOG0001669	Neltuma pallida	3	-1	0.0905094
N0.HOG0001706	Neltuma pallida	3	-1	0.0905094
N0.HOG0001756	Neltuma pallida	3	-1	0.0905094
N0.HOG0001904	Neltuma pallida	3	-1	0.0905094
N0.HOG0002047	Neltuma pallida	3	-1	0.0905094
N0.HOG0002055	Neltuma pallida	3	-1	0.0905094
N0.HOG0002102	Neltuma pallida	3	-1	0.0905094
N0.HOG0002327	Neltuma pallida	3	-1	0.0905094
N0.HOG0002375	Neltuma pallida	3	-1	0.0905094
N0.HOG0002488	Neltuma pallida	3	-1	0.0905094
N0.HOG0002560	Neltuma pallida	3	-1	0.0905094
N0.HOG0002567	Neltuma pallida	3	-1	0.0905094
N0.HOG0002767	Neltuma pallida	3	-1	0.0905094
N0.HOG0002807	Neltuma pallida	3	-1	0.0905094
N0.HOG0002825	Neltuma pallida	3	-1	0.0905094
N0.HOG0002827	Neltuma pallida	3	-1	0.0905094
N0.HOG0003044	Neltuma pallida	3	-1	0.0905094
N0.HOG0003084	Neltuma pallida	3	-1	0.0905094
N0.HOG0003118	Neltuma pallida	3	-1	0.0905094
N0.HOG0004382	Neltuma pallida	3	-1	0.0905094
N0.HOG0001203	Neltuma pallida	4	-1	0.110815
N0.HOG0001278	Neltuma pallida	4	-1	0.110815
N0.HOG0001587	Neltuma pallida	4	-1	0.110815
N0.HOG0002759	Neltuma pallida	4	-1	0.110815
N0.HOG0002859	Neltuma pallida	4	-1	0.110815
N0.HOG0002949	Neltuma pallida	4	-1	0.110815
N0.HOG0003311	Neltuma pallida	4	-1	0.110815
N0.HOG0003437	Neltuma pallida	4	-1	0.110815
N0.HOG0003439	Neltuma pallida	4	-1	0.110815
N0.HOG0000543	Neltuma pallida	5	-1	0.130283
N0.HOG0000861	Neltuma pallida	5	-1	0.130283
N0.HOG0001208	Neltuma pallida	5	-1	0.130283
N0.HOG0001639	Neltuma pallida	5	-1	0.130283
N0.HOG0002675	Neltuma pallida	5	-1	0.130283
N0.HOG0000525	Neltuma pallida	6	-1	0.148954
N0.HOG0000657	Neltuma pallida	6	-1	0.148954
N0.HOG0000799	Neltuma pallida	6	-1	0.148954
N0.HOG0000868	Neltuma pallida	6	-1	0.148954
N0.HOG0001247	Neltuma pallida	6	-1	0.148954
N0.HOG0001775	Neltuma pallida	6	-1	0.148954
N0.HOG0002348	Neltuma pallida	6	-1	0.148954
N0.HOG0001221	Neltuma pallida	7	-1	0.166867
N0.HOG0001611	Neltuma pallida	7	-1	0.166867
N0.HOG0000814	Neltuma pallida	8	-1	0.184059
N0.HOG0001440	Neltuma pallida	8	-1	0.184059
N0.HOG0000002	Neltuma pallida	10	-1	0.216417
N0.HOG0000498	Neltuma pallida	10	-1	0.216417
N0.HOG0000636	Neltuma pallida	10	-1	0.216417
N0.HOG0000817	Neltuma pallida	11	-1	0.231648
N0.HOG0001103	Neltuma pallida	11	-1	0.231648
N0.HOG0000023	Neltuma pallida	0	-2	0.000148525
N0.HOG0000043	Neltuma pallida	0	-2	0.000148525
N0.HOG0000046	Neltuma pallida	0	-2	0.000148525
N0.HOG0000061	Neltuma pallida	0	-2	0.000148525
N0.HOG0000075	Neltuma pallida	0	-2	0.000148525
N0.HOG0000093	Neltuma pallida	0	-2	0.000148525
N0.HOG0000125	Neltuma pallida	0	-2	0.000148525
N0.HOG0000127	Neltuma pallida	0	-2	0.000148525
N0.HOG0000128	Neltuma pallida	0	-2	0.000148525
N0.HOG0000132	Neltuma pallida	0	-2	0.000148525
N0.HOG0000135	Neltuma pallida	0	-2	0.000148525
N0.HOG0000137	Neltuma pallida	0	-2	0.000148525
N0.HOG0000239	Neltuma pallida	0	-2	0.000148525
N0.HOG0000247	Neltuma pallida	0	-2	0.000148525
N0.HOG0000267	Neltuma pallida	0	-2	0.000148525
N0.HOG0000279	Neltuma pallida	0	-2	0.000148525
N0.HOG0000284	Neltuma pallida	0	-2	0.000148525
N0.HOG0000299	Neltuma pallida	0	-2	0.000148525
N0.HOG0000339	Neltuma pallida	0	-2	0.000148525
N0.HOG0000385	Neltuma pallida	0	-2	0.000148525
N0.HOG0000398	Neltuma pallida	0	-2	0.000148525
N0.HOG0000416	Neltuma pallida	0	-2	0.000148525
N0.HOG0000466	Neltuma pallida	0	-2	0.000148525
N0.HOG0000478	Neltuma pallida	0	-2	0.000148525
N0.HOG0000482	Neltuma pallida	0	-2	0.000148525
N0.HOG0000520	Neltuma pallida	0	-2	0.000148525
N0.HOG0000557	Neltuma pallida	0	-2	0.000148525
N0.HOG0000580	Neltuma pallida	0	-2	0.000148525
N0.HOG0000591	Neltuma pallida	0	-2	0.000148525
N0.HOG0000640	Neltuma pallida	0	-2	0.000148525
N0.HOG0000656	Neltuma pallida	0	-2	0.000148525
N0.HOG0000682	Neltuma pallida	0	-2	0.000148525
N0.HOG0000684	Neltuma pallida	0	-2	0.000148525
N0.HOG0000717	Neltuma pallida	0	-2	0.000148525
N0.HOG0000887	Neltuma pallida	0	-2	0.000148525
N0.HOG0000909	Neltuma pallida	0	-2	0.000148525
N0.HOG0000912	Neltuma pallida	0	-2	0.000148525
N0.HOG0000915	Neltuma pallida	0	-2	0.000148525
N0.HOG0000920	Neltuma pallida	0	-2	0.000148525
N0.HOG0000979	Neltuma pallida	0	-2	0.000148525
N0.HOG0000980	Neltuma pallida	0	-2	0.000148525
N0.HOG0000993	Neltuma pallida	0	-2	0.000148525
N0.HOG0001018	Neltuma pallida	0	-2	0.000148525
N0.HOG0001025	Neltuma pallida	0	-2	0.000148525
N0.HOG0001047	Neltuma pallida	0	-2	0.000148525
N0.HOG0001073	Neltuma pallida	0	-2	0.000148525
N0.HOG0001267	Neltuma pallida	0	-2	0.000148525
N0.HOG0001325	Neltuma pallida	0	-2	0.000148525
N0.HOG0001328	Neltuma pallida	0	-2	0.000148525
N0.HOG0001351	Neltuma pallida	0	-2	0.000148525
N0.HOG0001367	Neltuma pallida	0	-2	0.000148525
N0.HOG0001402	Neltuma pallida	0	-2	0.000148525
N0.HOG0001436	Neltuma pallida	0	-2	0.000148525
N0.HOG0001526	Neltuma pallida	0	-2	0.000148525
N0.HOG0001552	Neltuma pallida	0	-2	0.000148525
N0.HOG0001714	Neltuma pallida	0	-2	0.000148525
N0.HOG0001740	Neltuma pallida	0	-2	0.000148525
N0.HOG0001760	Neltuma pallida	0	-2	0.000148525
N0.HOG0001761	Neltuma pallida	0	-2	0.000148525
N0.HOG0001884	Neltuma pallida	0	-2	0.000148525
N0.HOG0001889	Neltuma pallida	0	-2	0.000148525
N0.HOG0001891	Neltuma pallida	0	-2	0.000148525
N0.HOG0001901	Neltuma pallida	0	-2	0.000148525
N0.HOG0002003	Neltuma pallida	0	-2	0.000148525
N0.HOG0002045	Neltuma pallida	0	-2	0.000148525
N0.HOG0002127	Neltuma pallida	0	-2	0.000148525
N0.HOG0002152	Neltuma pallida	0	-2	0.000148525
N0.HOG0002253	Neltuma pallida	0	-2	0.000148525
N0.HOG0002321	Neltuma pallida	0	-2	0.000148525
N0.HOG0002334	Neltuma pallida	0	-2	0.000148525
N0.HOG0002337	Neltuma pallida	0	-2	0.000148525
N0.HOG0002419	Neltuma pallida	0	-2	0.000148525
N0.HOG0002421	Neltuma pallida	0	-2	0.000148525
N0.HOG0002446	Neltuma pallida	0	-2	0.000148525
N0.HOG0002456	Neltuma pallida	0	-2	0.000148525
N0.HOG0002469	Neltuma pallida	0	-2	0.000148525
N0.HOG0002510	Neltuma pallida	0	-2	0.000148525
N0.HOG0002702	Neltuma pallida	0	-2	0.000148525
N0.HOG0002802	Neltuma pallida	0	-2	0.000148525
N0.HOG0002809	Neltuma pallida	0	-2	0.000148525
N0.HOG0002976	Neltuma pallida	0	-2	0.000148525
N0.HOG0002991	Neltuma pallida	0	-2	0.000148525
N0.HOG0003004	Neltuma pallida	0	-2	0.000148525
N0.HOG0003031	Neltuma pallida	0	-2	0.000148525
N0.HOG0003078	Neltuma pallida	0	-2	0.000148525
N0.HOG0003104	Neltuma pallida	0	-2	0.000148525
N0.HOG0003340	Neltuma pallida	0	-2	0.000148525
N0.HOG0003374	Neltuma pallida	0	-2	0.000148525
N0.HOG0003468	Neltuma pallida	0	-2	0.000148525
N0.HOG0003624	Neltuma pallida	0	-2	0.000148525
N0.HOG0003678	Neltuma pallida	0	-2	0.000148525
N0.HOG0003684	Neltuma pallida	0	-2	0.000148525
N0.HOG0003910	Neltuma pallida	0	-2	0.000148525
N0.HOG0003963	Neltuma pallida	0	-2	0.000148525
N0.HOG0003977	Neltuma pallida	0	-2	0.000148525
N0.HOG0003999	Neltuma pallida	0	-2	0.000148525
N0.HOG0004104	Neltuma pallida	0	-2	0.000148525
N0.HOG0004132	Neltuma pallida	0	-2	0.000148525
N0.HOG0004151	Neltuma pallida	0	-2	0.000148525
N0.HOG0004200	Neltuma pallida	0	-2	0.000148525
N0.HOG0004230	Neltuma pallida	0	-2	0.000148525
N0.HOG0004313	Neltuma pallida	0	-2	0.000148525
N0.HOG0004481	Neltuma pallida	0	-2	0.000148525
N0.HOG0004494	Neltuma pallida	0	-2	0.000148525
N0.HOG0004595	Neltuma pallida	0	-2	0.000148525
N0.HOG0004785	Neltuma pallida	0	-2	0.000148525
N0.HOG0004907	Neltuma pallida	0	-2	0.000148525
N0.HOG0004915	Neltuma pallida	0	-2	0.000148525
N0.HOG0005018	Neltuma pallida	0	-2	0.000148525
N0.HOG0005023	Neltuma pallida	0	-2	0.000148525
N0.HOG0005112	Neltuma pallida	0	-2	0.000148525
N0.HOG0005180	Neltuma pallida	0	-2	0.000148525
N0.HOG0005216	Neltuma pallida	0	-2	0.000148525
N0.HOG0005406	Neltuma pallida	0	-2	0.000148525
N0.HOG0005530	Neltuma pallida	0	-2	0.000148525
N0.HOG0005573	Neltuma pallida	0	-2	0.000148525
N0.HOG0005613	Neltuma pallida	0	-2	0.000148525
N0.HOG0005614	Neltuma pallida	0	-2	0.000148525
N0.HOG0005688	Neltuma pallida	0	-2	0.000148525
N0.HOG0005689	Neltuma pallida	0	-2	0.000148525
N0.HOG0005716	Neltuma pallida	0	-2	0.000148525
N0.HOG0005758	Neltuma pallida	0	-2	0.000148525
N0.HOG0005809	Neltuma pallida	0	-2	0.000148525
N0.HOG0005837	Neltuma pallida	0	-2	0.000148525
N0.HOG0005852	Neltuma pallida	0	-2	0.000148525
N0.HOG0005853	Neltuma pallida	0	-2	0.000148525
N0.HOG0005983	Neltuma pallida	0	-2	0.000148525
N0.HOG0006071	Neltuma pallida	0	-2	0.000148525
N0.HOG0006082	Neltuma pallida	0	-2	0.000148525
N0.HOG0006092	Neltuma pallida	0	-2	0.000148525
N0.HOG0006154	Neltuma pallida	0	-2	0.000148525
N0.HOG0006164	Neltuma pallida	0	-2	0.000148525
N0.HOG0006175	Neltuma pallida	0	-2	0.000148525
N0.HOG0006199	Neltuma pallida	0	-2	0.000148525
N0.HOG0006286	Neltuma pallida	0	-2	0.000148525
N0.HOG0006317	Neltuma pallida	0	-2	0.000148525
N0.HOG0006328	Neltuma pallida	0	-2	0.000148525
N0.HOG0006331	Neltuma pallida	0	-2	0.000148525
N0.HOG0006336	Neltuma pallida	0	-2	0.000148525
N0.HOG0006341	Neltuma pallida	0	-2	0.000148525
N0.HOG0006351	Neltuma pallida	0	-2	0.000148525
N0.HOG0006370	Neltuma pallida	0	-2	0.000148525
N0.HOG0006395	Neltuma pallida	0	-2	0.000148525
N0.HOG0006414	Neltuma pallida	0	-2	0.000148525
N0.HOG0006428	Neltuma pallida	0	-2	0.000148525
N0.HOG0006452	Neltuma pallida	0	-2	0.000148525
N0.HOG0006569	Neltuma pallida	0	-2	0.000148525
N0.HOG0006572	Neltuma pallida	0	-2	0.000148525
N0.HOG0006607	Neltuma pallida	0	-2	0.000148525
N0.HOG0006628	Neltuma pallida	0	-2	0.000148525
N0.HOG0006629	Neltuma pallida	0	-2	0.000148525
N0.HOG0006666	Neltuma pallida	0	-2	0.000148525
N0.HOG0006720	Neltuma pallida	0	-2	0.000148525
N0.HOG0006814	Neltuma pallida	0	-2	0.000148525
N0.HOG0006818	Neltuma pallida	0	-2	0.000148525
N0.HOG0006914	Neltuma pallida	0	-2	0.000148525
N0.HOG0006918	Neltuma pallida	0	-2	0.000148525
N0.HOG0006948	Neltuma pallida	0	-2	0.000148525
N0.HOG0006983	Neltuma pallida	0	-2	0.000148525
N0.HOG0006991	Neltuma pallida	0	-2	0.000148525
N0.HOG0007019	Neltuma pallida	0	-2	0.000148525
N0.HOG0007104	Neltuma pallida	0	-2	0.000148525
N0.HOG0007107	Neltuma pallida	0	-2	0.000148525
N0.HOG0007115	Neltuma pallida	0	-2	0.000148525
N0.HOG0007137	Neltuma pallida	0	-2	0.000148525
N0.HOG0007159	Neltuma pallida	0	-2	0.000148525
N0.HOG0007265	Neltuma pallida	0	-2	0.000148525
N0.HOG0007275	Neltuma pallida	0	-2	0.000148525
N0.HOG0007297	Neltuma pallida	0	-2	0.000148525
N0.HOG0007307	Neltuma pallida	0	-2	0.000148525
N0.HOG0007332	Neltuma pallida	0	-2	0.000148525
N0.HOG0007378	Neltuma pallida	0	-2	0.000148525
N0.HOG0007413	Neltuma pallida	0	-2	0.000148525
N0.HOG0007427	Neltuma pallida	0	-2	0.000148525
N0.HOG0007460	Neltuma pallida	0	-2	0.000148525
N0.HOG0007472	Neltuma pallida	0	-2	0.000148525
N0.HOG0007539	Neltuma pallida	0	-2	0.000148525
N0.HOG0007745	Neltuma pallida	0	-2	0.000148525
N0.HOG0007764	Neltuma pallida	0	-2	0.000148525
N0.HOG0007831	Neltuma pallida	0	-2	0.000148525
N0.HOG0007838	Neltuma pallida	0	-2	0.000148525
N0.HOG0007845	Neltuma pallida	0	-2	0.000148525
N0.HOG0007846	Neltuma pallida	0	-2	0.000148525
N0.HOG0007850	Neltuma pallida	0	-2	0.000148525
N0.HOG0007875	Neltuma pallida	0	-2	0.000148525
N0.HOG0007900	Neltuma pallida	0	-2	0.000148525
N0.HOG0007906	Neltuma pallida	0	-2	0.000148525
N0.HOG0007956	Neltuma pallida	0	-2	0.000148525
N0.HOG0008032	Neltuma pallida	0	-2	0.000148525
N0.HOG0008069	Neltuma pallida	0	-2	0.000148525
N0.HOG0008073	Neltuma pallida	0	-2	0.000148525
N0.HOG0008081	Neltuma pallida	0	-2	0.000148525
N0.HOG0008101	Neltuma pallida	0	-2	0.000148525
N0.HOG0008114	Neltuma pallida	0	-2	0.000148525
N0.HOG0008120	Neltuma pallida	0	-2	0.000148525
N0.HOG0008137	Neltuma pallida	0	-2	0.000148525
N0.HOG0008140	Neltuma pallida	0	-2	0.000148525
N0.HOG0008190	Neltuma pallida	0	-2	0.000148525
N0.HOG0008196	Neltuma pallida	0	-2	0.000148525
N0.HOG0008212	Neltuma pallida	0	-2	0.000148525
N0.HOG0008317	Neltuma pallida	0	-2	0.000148525
N0.HOG0008381	Neltuma pallida	0	-2	0.000148525
N0.HOG0008454	Neltuma pallida	0	-2	0.000148525
N0.HOG0008460	Neltuma pallida	0	-2	0.000148525
N0.HOG0008462	Neltuma pallida	0	-2	0.000148525
N0.HOG0008479	Neltuma pallida	0	-2	0.000148525
N0.HOG0008544	Neltuma pallida	0	-2	0.000148525
N0.HOG0008570	Neltuma pallida	0	-2	0.000148525
N0.HOG0008572	Neltuma pallida	0	-2	0.000148525
N0.HOG0008586	Neltuma pallida	0	-2	0.000148525
N0.HOG0008633	Neltuma pallida	0	-2	0.000148525
N0.HOG0008725	Neltuma pallida	0	-2	0.000148525
N0.HOG0008796	Neltuma pallida	0	-2	0.000148525
N0.HOG0008818	Neltuma pallida	0	-2	0.000148525
N0.HOG0008918	Neltuma pallida	0	-2	0.000148525
N0.HOG0008956	Neltuma pallida	0	-2	0.000148525
N0.HOG0008981	Neltuma pallida	0	-2	0.000148525
N0.HOG0009165	Neltuma pallida	0	-2	0.000148525
N0.HOG0009243	Neltuma pallida	0	-2	0.000148525
N0.HOG0009275	Neltuma pallida	0	-2	0.000148525
N0.HOG0009348	Neltuma pallida	0	-2	0.000148525
N0.HOG0009367	Neltuma pallida	0	-2	0.000148525
N0.HOG0009383	Neltuma pallida	0	-2	0.000148525
N0.HOG0009453	Neltuma pallida	0	-2	0.000148525
N0.HOG0009475	Neltuma pallida	0	-2	0.000148525
N0.HOG0009482	Neltuma pallida	0	-2	0.000148525
N0.HOG0009484	Neltuma pallida	0	-2	0.000148525
N0.HOG0009488	Neltuma pallida	0	-2	0.000148525
N0.HOG0009496	Neltuma pallida	0	-2	0.000148525
N0.HOG0009515	Neltuma pallida	0	-2	0.000148525
N0.HOG0009535	Neltuma pallida	0	-2	0.000148525
N0.HOG0009580	Neltuma pallida	0	-2	0.000148525
N0.HOG0009643	Neltuma pallida	0	-2	0.000148525
N0.HOG0009644	Neltuma pallida	0	-2	0.000148525
N0.HOG0009657	Neltuma pallida	0	-2	0.000148525
N0.HOG0009664	Neltuma pallida	0	-2	0.000148525
N0.HOG0009703	Neltuma pallida	0	-2	0.000148525
N0.HOG0009715	Neltuma pallida	0	-2	0.000148525
N0.HOG0009719	Neltuma pallida	0	-2	0.000148525
N0.HOG0009728	Neltuma pallida	0	-2	0.000148525
N0.HOG0009790	Neltuma pallida	0	-2	0.000148525
N0.HOG0009798	Neltuma pallida	0	-2	0.000148525
N0.HOG0009824	Neltuma pallida	0	-2	0.000148525
N0.HOG0009835	Neltuma pallida	0	-2	0.000148525
N0.HOG0009843	Neltuma pallida	0	-2	0.000148525
N0.HOG0009893	Neltuma pallida	0	-2	0.000148525
N0.HOG0010046	Neltuma pallida	0	-2	0.000148525
N0.HOG0010055	Neltuma pallida	0	-2	0.000148525
N0.HOG0010283	Neltuma pallida	0	-2	0.000148525
N0.HOG0010292	Neltuma pallida	0	-2	0.000148525
N0.HOG0010355	Neltuma pallida	0	-2	0.000148525
N0.HOG0010457	Neltuma pallida	0	-2	0.000148525
N0.HOG0010600	Neltuma pallida	0	-2	0.000148525
N0.HOG0010685	Neltuma pallida	0	-2	0.000148525
N0.HOG0010729	Neltuma pallida	0	-2	0.000148525
N0.HOG0010813	Neltuma pallida	0	-2	0.000148525
N0.HOG0010917	Neltuma pallida	0	-2	0.000148525
N0.HOG0011025	Neltuma pallida	0	-2	0.000148525
N0.HOG0011098	Neltuma pallida	0	-2	0.000148525
N0.HOG0011160	Neltuma pallida	0	-2	0.000148525
N0.HOG0011204	Neltuma pallida	0	-2	0.000148525
N0.HOG0011227	Neltuma pallida	0	-2	0.000148525
N0.HOG0011247	Neltuma pallida	0	-2	0.000148525
N0.HOG0011253	Neltuma pallida	0	-2	0.000148525
N0.HOG0011267	Neltuma pallida	0	-2	0.000148525
N0.HOG0011397	Neltuma pallida	0	-2	0.000148525
N0.HOG0011617	Neltuma pallida	0	-2	0.000148525
N0.HOG0012485	Neltuma pallida	0	-2	0.000148525
N0.HOG0012800	Neltuma pallida	0	-2	0.000148525
N0.HOG0012802	Neltuma pallida	0	-2	0.000148525
N0.HOG0012868	Neltuma pallida	0	-2	0.000148525
N0.HOG0013032	Neltuma pallida	0	-2	0.000148525
N0.HOG0013187	Neltuma pallida	0	-2	0.000148525
N0.HOG0013189	Neltuma pallida	0	-2	0.000148525
N0.HOG0013337	Neltuma pallida	0	-2	0.000148525
N0.HOG0013390	Neltuma pallida	0	-2	0.000148525
N0.HOG0013408	Neltuma pallida	0	-2	0.000148525
N0.HOG0013558	Neltuma pallida	0	-2	0.000148525
N0.HOG0013683	Neltuma pallida	0	-2	0.000148525
N0.HOG0014226	Neltuma pallida	0	-2	0.000148525
N0.HOG0014342	Neltuma pallida	0	-2	0.000148525
N0.HOG0015032	Neltuma pallida	0	-2	0.000148525
N0.HOG0015609	Neltuma pallida	0	-2	0.000148525
N0.HOG0016221	Neltuma pallida	0	-2	0.000148525
N0.HOG0016395	Neltuma pallida	0	-2	0.000148525
N0.HOG0017392	Neltuma pallida	0	-2	0.000148525
N0.HOG0017457	Neltuma pallida	0	-2	0.000148525
N0.HOG0019303	Neltuma pallida	0	-2	0.000148525
N0.HOG0019862	Neltuma pallida	0	-2	0.000148525
N0.HOG0000335	Neltuma pallida	1	-2	0.00042773
N0.HOG0000497	Neltuma pallida	1	-2	0.00042773
N0.HOG0000645	Neltuma pallida	1	-2	0.00042773
N0.HOG0000651	Neltuma pallida	1	-2	0.00042773
N0.HOG0000683	Neltuma pallida	1	-2	0.00042773
N0.HOG0001076	Neltuma pallida	1	-2	0.00042773
N0.HOG0001101	Neltuma pallida	1	-2	0.00042773
N0.HOG0001157	Neltuma pallida	1	-2	0.00042773
N0.HOG0001273	Neltuma pallida	1	-2	0.00042773
N0.HOG0001294	Neltuma pallida	1	-2	0.00042773
N0.HOG0001307	Neltuma pallida	1	-2	0.00042773
N0.HOG0001331	Neltuma pallida	1	-2	0.00042773
N0.HOG0001370	Neltuma pallida	1	-2	0.00042773
N0.HOG0001407	Neltuma pallida	1	-2	0.00042773
N0.HOG0001562	Neltuma pallida	1	-2	0.00042773
N0.HOG0001642	Neltuma pallida	1	-2	0.00042773
N0.HOG0001888	Neltuma pallida	1	-2	0.00042773
N0.HOG0001917	Neltuma pallida	1	-2	0.00042773
N0.HOG0001945	Neltuma pallida	1	-2	0.00042773
N0.HOG0002084	Neltuma pallida	1	-2	0.00042773
N0.HOG0002187	Neltuma pallida	1	-2	0.00042773
N0.HOG0002330	Neltuma pallida	1	-2	0.00042773
N0.HOG0002362	Neltuma pallida	1	-2	0.00042773
N0.HOG0002515	Neltuma pallida	1	-2	0.00042773
N0.HOG0002899	Neltuma pallida	1	-2	0.00042773
N0.HOG0003653	Neltuma pallida	1	-2	0.00042773
N0.HOG0003720	Neltuma pallida	1	-2	0.00042773
N0.HOG0004025	Neltuma pallida	1	-2	0.00042773
N0.HOG0004035	Neltuma pallida	1	-2	0.00042773
N0.HOG0004076	Neltuma pallida	1	-2	0.00042773
N0.HOG0004583	Neltuma pallida	1	-2	0.00042773
N0.HOG0004601	Neltuma pallida	1	-2	0.00042773
N0.HOG0004707	Neltuma pallida	1	-2	0.00042773
N0.HOG0004779	Neltuma pallida	1	-2	0.00042773
N0.HOG0004792	Neltuma pallida	1	-2	0.00042773
N0.HOG0004870	Neltuma pallida	1	-2	0.00042773
N0.HOG0005027	Neltuma pallida	1	-2	0.00042773
N0.HOG0005251	Neltuma pallida	1	-2	0.00042773
N0.HOG0005288	Neltuma pallida	1	-2	0.00042773
N0.HOG0005476	Neltuma pallida	1	-2	0.00042773
N0.HOG0005481	Neltuma pallida	1	-2	0.00042773
N0.HOG0005553	Neltuma pallida	1	-2	0.00042773
N0.HOG0005636	Neltuma pallida	1	-2	0.00042773
N0.HOG0005780	Neltuma pallida	1	-2	0.00042773
N0.HOG0005901	Neltuma pallida	1	-2	0.00042773
N0.HOG0005910	Neltuma pallida	1	-2	0.00042773
N0.HOG0006048	Neltuma pallida	1	-2	0.00042773
N0.HOG0006053	Neltuma pallida	1	-2	0.00042773
N0.HOG0006105	Neltuma pallida	1	-2	0.00042773
N0.HOG0006284	Neltuma pallida	1	-2	0.00042773
N0.HOG0006477	Neltuma pallida	1	-2	0.00042773
N0.HOG0006549	Neltuma pallida	1	-2	0.00042773
N0.HOG0006571	Neltuma pallida	1	-2	0.00042773
N0.HOG0006950	Neltuma pallida	1	-2	0.00042773
N0.HOG0007108	Neltuma pallida	1	-2	0.00042773
N0.HOG0007228	Neltuma pallida	1	-2	0.00042773
N0.HOG0007471	Neltuma pallida	1	-2	0.00042773
N0.HOG0007647	Neltuma pallida	1	-2	0.00042773
N0.HOG0000107	Neltuma pallida	2	-2	0.000836745
N0.HOG0000250	Neltuma pallida	2	-2	0.000836745
N0.HOG0000261	Neltuma pallida	2	-2	0.000836745
N0.HOG0000587	Neltuma pallida	2	-2	0.000836745
N0.HOG0001113	Neltuma pallida	2	-2	0.000836745
N0.HOG0001385	Neltuma pallida	2	-2	0.000836745
N0.HOG0001568	Neltuma pallida	2	-2	0.000836745
N0.HOG0001576	Neltuma pallida	2	-2	0.000836745
N0.HOG0001617	Neltuma pallida	2	-2	0.000836745
N0.HOG0001659	Neltuma pallida	2	-2	0.000836745
N0.HOG0001692	Neltuma pallida	2	-2	0.000836745
N0.HOG0001765	Neltuma pallida	2	-2	0.000836745
N0.HOG0002329	Neltuma pallida	2	-2	0.000836745
N0.HOG0002676	Neltuma pallida	2	-2	0.000836745
N0.HOG0002834	Neltuma pallida	2	-2	0.000836745
N0.HOG0003063	Neltuma pallida	2	-2	0.000836745
N0.HOG0003969	Neltuma pallida	2	-2	0.000836745
N0.HOG0004012	Neltuma pallida	2	-2	0.000836745
N0.HOG0000222	Neltuma pallida	3	-2	0.00137056
N0.HOG0001270	Neltuma pallida	3	-2	0.00137056
N0.HOG0001673	Neltuma pallida	3	-2	0.00137056
N0.HOG0002197	Neltuma pallida	3	-2	0.00137056
N0.HOG0000409	Neltuma pallida	4	-2	0.00202425
N0.HOG0000472	Neltuma pallida	4	-2	0.00202425
N0.HOG0000752	Neltuma pallida	4	-2	0.00202425
N0.HOG0001151	Neltuma pallida	4	-2	0.00202425
N0.HOG0001259	Neltuma pallida	4	-2	0.00202425
N0.HOG0002200	Neltuma pallida	4	-2	0.00202425
N0.HOG0000517	Neltuma pallida	6	-2	0.00367205
N0.HOG0000600	Neltuma pallida	6	-2	0.00367205
N0.HOG0001534	Neltuma pallida	7	-2	0.00465681
N0.HOG0000459	Neltuma pallida	8	-2	0.00574276
N0.HOG0000853	Neltuma pallida	8	-2	0.00574276
N0.HOG0000030	Neltuma pallida	0	-3	3.1186e-06
N0.HOG0000038	Neltuma pallida	0	-3	3.1186e-06
N0.HOG0000092	Neltuma pallida	0	-3	3.1186e-06
N0.HOG0000377	Neltuma pallida	0	-3	3.1186e-06
N0.HOG0000447	Neltuma pallida	0	-3	3.1186e-06
N0.HOG0000538	Neltuma pallida	0	-3	3.1186e-06
N0.HOG0000586	Neltuma pallida	0	-3	3.1186e-06
N0.HOG0000606	Neltuma pallida	0	-3	3.1186e-06
N0.HOG0000624	Neltuma pallida	0	-3	3.1186e-06
N0.HOG0000764	Neltuma pallida	0	-3	3.1186e-06
N0.HOG0000804	Neltuma pallida	0	-3	3.1186e-06
N0.HOG0001125	Neltuma pallida	0	-3	3.1186e-06
N0.HOG0001162	Neltuma pallida	0	-3	3.1186e-06
N0.HOG0001165	Neltuma pallida	0	-3	3.1186e-06
N0.HOG0001228	Neltuma pallida	0	-3	3.1186e-06
N0.HOG0001248	Neltuma pallida	0	-3	3.1186e-06
N0.HOG0001290	Neltuma pallida	0	-3	3.1186e-06
N0.HOG0001466	Neltuma pallida	0	-3	3.1186e-06
N0.HOG0001559	Neltuma pallida	0	-3	3.1186e-06
N0.HOG0001606	Neltuma pallida	0	-3	3.1186e-06
N0.HOG0002058	Neltuma pallida	0	-3	3.1186e-06
N0.HOG0002628	Neltuma pallida	0	-3	3.1186e-06
N0.HOG0002837	Neltuma pallida	0	-3	3.1186e-06
N0.HOG0003165	Neltuma pallida	0	-3	3.1186e-06
N0.HOG0003446	Neltuma pallida	0	-3	3.1186e-06
N0.HOG0003998	Neltuma pallida	0	-3	3.1186e-06
N0.HOG0004444	Neltuma pallida	0	-3	3.1186e-06
N0.HOG0004575	Neltuma pallida	0	-3	3.1186e-06
N0.HOG0004633	Neltuma pallida	0	-3	3.1186e-06
N0.HOG0004636	Neltuma pallida	0	-3	3.1186e-06
N0.HOG0004701	Neltuma pallida	0	-3	3.1186e-06
N0.HOG0005816	Neltuma pallida	0	-3	3.1186e-06
N0.HOG0008732	Neltuma pallida	0	-3	3.1186e-06
N0.HOG0000343	Neltuma pallida	1	-3	1.05832e-05
N0.HOG0000376	Neltuma pallida	1	-3	1.05832e-05
N0.HOG0000694	Neltuma pallida	1	-3	1.05832e-05
N0.HOG0000724	Neltuma pallida	1	-3	1.05832e-05
N0.HOG0000805	Neltuma pallida	1	-3	1.05832e-05
N0.HOG0001115	Neltuma pallida	1	-3	1.05832e-05
N0.HOG0001173	Neltuma pallida	1	-3	1.05832e-05
N0.HOG0001433	Neltuma pallida	1	-3	1.05832e-05
N0.HOG0001439	Neltuma pallida	1	-3	1.05832e-05
N0.HOG0001844	Neltuma pallida	1	-3	1.05832e-05
N0.HOG0001878	Neltuma pallida	1	-3	1.05832e-05
N0.HOG0001972	Neltuma pallida	1	-3	1.05832e-05
N0.HOG0002190	Neltuma pallida	1	-3	1.05832e-05
N0.HOG0002563	Neltuma pallida	1	-3	1.05832e-05
N0.HOG0004045	Neltuma pallida	1	-3	1.05832e-05
N0.HOG0004174	Neltuma pallida	1	-3	1.05832e-05
N0.HOG0000627	Neltuma pallida	2	-3	2.47284e-05
N0.HOG0000760	Neltuma pallida	2	-3	2.47284e-05
N0.HOG0000917	Neltuma pallida	2	-3	2.47284e-05
N0.HOG0001105	Neltuma pallida	2	-3	2.47284e-05
N0.HOG0001523	Neltuma pallida	2	-3	2.47284e-05
N0.HOG0000175	Neltuma pallida	3	-3	4.74053e-05
N0.HOG0000300	Neltuma pallida	3	-3	4.74053e-05
N0.HOG0000526	Neltuma pallida	3	-3	4.74053e-05
N0.HOG0000766	Neltuma pallida	3	-3	4.74053e-05
N0.HOG0001854	Neltuma pallida	3	-3	4.74053e-05
N0.HOG0000477	Neltuma pallida	4	-3	8.03216e-05
N0.HOG0000751	Neltuma pallida	5	-3	0.000125049
N0.HOG0000847	Neltuma pallida	5	-3	0.000125049
N0.HOG0001277	Neltuma pallida	5	-3	0.000125049
N0.HOG0000359	Neltuma pallida	7	-3	0.000255588
N0.HOG0000235	Neltuma pallida	8	-3	0.000343922
N0.HOG0000831	Neltuma pallida	8	-3	0.000343922
N0.HOG0000475	Neltuma pallida	9	-3	0.000449128
N0.HOG0000020	Neltuma pallida	0	-4	9.20544e-08
N0.HOG0000037	Neltuma pallida	0	-4	9.20544e-08
N0.HOG0000064	Neltuma pallida	0	-4	9.20544e-08
N0.HOG0000142	Neltuma pallida	0	-4	9.20544e-08
N0.HOG0000217	Neltuma pallida	0	-4	9.20544e-08
N0.HOG0000269	Neltuma pallida	0	-4	9.20544e-08
N0.HOG0000448	Neltuma pallida	0	-4	9.20544e-08
N0.HOG0000579	Neltuma pallida	0	-4	9.20544e-08
N0.HOG0000582	Neltuma pallida	0	-4	9.20544e-08
N0.HOG0000585	Neltuma pallida	0	-4	9.20544e-08
N0.HOG0000718	Neltuma pallida	0	-4	9.20544e-08
N0.HOG0000771	Neltuma pallida	0	-4	9.20544e-08
N0.HOG0000781	Neltuma pallida	0	-4	9.20544e-08
N0.HOG0000819	Neltuma pallida	0	-4	9.20544e-08
N0.HOG0001024	Neltuma pallida	0	-4	9.20544e-08
N0.HOG0001110	Neltuma pallida	0	-4	9.20544e-08
N0.HOG0001422	Neltuma pallida	0	-4	9.20544e-08
N0.HOG0001650	Neltuma pallida	0	-4	9.20544e-08
N0.HOG0001879	Neltuma pallida	0	-4	9.20544e-08
N0.HOG0002247	Neltuma pallida	0	-4	9.20544e-08
N0.HOG0002412	Neltuma pallida	0	-4	9.20544e-08
N0.HOG0002721	Neltuma pallida	0	-4	9.20544e-08
N0.HOG0003150	Neltuma pallida	0	-4	9.20544e-08
N0.HOG0003820	Neltuma pallida	0	-4	9.20544e-08
N0.HOG0004807	Neltuma pallida	0	-4	9.20544e-08
N0.HOG0000069	Neltuma pallida	1	-4	2.94853e-07
N0.HOG0000147	Neltuma pallida	1	-4	2.94853e-07
N0.HOG0000270	Neltuma pallida	1	-4	2.94853e-07
N0.HOG0001205	Neltuma pallida	1	-4	2.94853e-07
N0.HOG0001335	Neltuma pallida	1	-4	2.94853e-07
N0.HOG0002185	Neltuma pallida	1	-4	2.94853e-07
N0.HOG0002630	Neltuma pallida	1	-4	2.94853e-07
N0.HOG0000655	Neltuma pallida	2	-4	7.39371e-07
N0.HOG0000275	Neltuma pallida	3	-4	1.56147e-06
N0.HOG0000567	Neltuma pallida	4	-4	2.92074e-06
N0.HOG0000381	Neltuma pallida	8	-4	1.75882e-05
N0.HOG0000170	Neltuma pallida	12	-4	5.79136e-05
N0.HOG0000044	Neltuma pallida	0	-5	6.53426e-10
N0.HOG0000314	Neltuma pallida	0	-5	6.53426e-10
N0.HOG0000331	Neltuma pallida	0	-5	6.53426e-10
N0.HOG0000709	Neltuma pallida	0	-5	6.53426e-10
N0.HOG0000729	Neltuma pallida	0	-5	6.53426e-10
N0.HOG0000750	Neltuma pallida	0	-5	6.53426e-10
N0.HOG0000870	Neltuma pallida	0	-5	6.53426e-10
N0.HOG0000109	Neltuma pallida	1	-5	3.51301e-09
N0.HOG0000332	Neltuma pallida	1	-5	3.51301e-09
N0.HOG0000375	Neltuma pallida	1	-5	3.51301e-09
N0.HOG0000228	Neltuma pallida	5	-5	1.94201e-07
N0.HOG0000179	Neltuma pallida	0	-6	1.45108e-11
N0.HOG0000544	Neltuma pallida	0	-6	1.45108e-11
N0.HOG0000891	Neltuma pallida	0	-6	1.45108e-11
N0.HOG0001684	Neltuma pallida	0	-6	1.45108e-11
N0.HOG0000347	Neltuma pallida	8	-6	3.76158e-08
N0.HOG0000173	Neltuma pallida	12	-6	1.84156e-07
N0.HOG0000063	Neltuma pallida	0	-7	1.58298e-13
N0.HOG0000321	Neltuma pallida	0	-7	1.58298e-13
N0.HOG0001260	Neltuma pallida	0	-7	1.58298e-13
N0.HOG0001443	Neltuma pallida	0	-7	1.58298e-13
N0.HOG0000149	Neltuma pallida	4	-7	4.94231e-11
N0.HOG0000202	Neltuma pallida	9	-7	2.81754e-09
N0.HOG0000174	Neltuma pallida	0	-8	2.96274e-15
N0.HOG0000906	Neltuma pallida	0	-8	2.96274e-15
N0.HOG0000397	Neltuma pallida	10	-8	2.24596e-10
N0.HOG0000048	Neltuma pallida	0	-10	6.98072e-19
N0.HOG0000166	Neltuma pallida	0	-10	6.98072e-19
N0.HOG0000312	Neltuma pallida	0	-10	6.98072e-19
N0.HOG0000458	Neltuma pallida	0	-10	6.98072e-19
N0.HOG0001011	Neltuma pallida	0	-10	6.98072e-19
N0.HOG0001133	Neltuma pallida	1	-10	1.14192e-17
N0.HOG0000026	Neltuma pallida	3	-10	1.87823e-16
N0.HOG0000509	Neltuma pallida	0	-11	1.38881e-20
N0.HOG0000598	Neltuma pallida	0	-11	1.38881e-20
N0.HOG0000199	Neltuma pallida	3	-11	4.6598e-18
N0.HOG0000334	Neltuma pallida	1	-12	2.63131e-21
N0.HOG0000369	Neltuma pallida	1	-12	2.63131e-21
N0.HOG0000159	Neltuma pallida	1	-13	6.76717e-23
N0.HOG0000432	Neltuma pallida	1	-13	6.76717e-23
N0.HOG0000001	Neltuma pallida	0	-14	6.79864e-26
N0.HOG0000169	Neltuma pallida	1	-15	1.46192e-26
N0.HOG0000344	Neltuma pallida	2	-15	1.0058e-25
N0.HOG0000462	Neltuma pallida	0	-17	3.51448e-31
N0.HOG0000083	Neltuma pallida	4	-17	1.13781e-27
N0.HOG0000144	Neltuma pallida	0	-18	3.40987e-33
N0.HOG0000178	Neltuma pallida	0	-20	1.93415e-36
N0.HOG0000068	Neltuma pallida	0	-21	1.53923e-38
N0.HOG0000047	Neltuma pallida	5	-22	2.16138e-35
N0.HOG0000548	Vitis vinifera	61	49	1.28492e-13
N0.HOG0000377	Vitis vinifera	51	42	1.84986e-12
N0.HOG0000865	Vitis vinifera	52	42	4.5781e-12
N0.HOG0001544	Vitis vinifera	37	30	3.09114e-09
N0.HOG0001693	Vitis vinifera	35	28	1.43129e-08
N0.HOG0002073	Vitis vinifera	31	25	5.94298e-08
N0.HOG0002350	Vitis vinifera	29	23	2.75644e-07
N0.HOG0000931	Vitis vinifera	31	23	1.20948e-06
N0.HOG0001955	Vitis vinifera	28	22	5.88803e-07
N0.HOG0000866	Vitis vinifera	29	21	4.9329e-06
N0.HOG0002868	Vitis vinifera	26	20	2.63803e-06
N0.HOG0001216	Vitis vinifera	32	20	7.67183e-05
N0.HOG0000670	Vitis vinifera	22	18	2.19643e-06
N0.HOG0001885	Vitis vinifera	20	16	1.07057e-05
N0.HOG0004402	Vitis vinifera	20	16	1.07057e-05
N0.HOG0000407	Vitis vinifera	22	15	0.000170488
N0.HOG0002632	Vitis vinifera	17	14	1.99196e-05
N0.HOG0005374	Vitis vinifera	17	14	1.99196e-05
N0.HOG0000449	Vitis vinifera	18	14	5.07645e-05
N0.HOG0004386	Vitis vinifera	18	14	5.07645e-05
N0.HOG0004051	Vitis vinifera	16	13	4.49574e-05
N0.HOG0001507	Vitis vinifera	17	12	0.000449631
N0.HOG0001083	Vitis vinifera	19	12	0.00120071
N0.HOG0001125	Vitis vinifera	19	12	0.00120071
N0.HOG0003686	Vitis vinifera	14	11	0.000224014
N0.HOG0006778	Vitis vinifera	14	11	0.000224014
N0.HOG0007697	Vitis vinifera	14	11	0.000224014
N0.HOG0000454	Vitis vinifera	18	11	0.00224019
N0.HOG0001625	Vitis vinifera	13	10	0.000493585
N0.HOG0007719	Vitis vinifera	13	10	0.000493585
N0.HOG0009996	Vitis vinifera	13	10	0.000493585
N0.HOG0000984	Vitis vinifera	12	9	0.00107633
N0.HOG0004808	Vitis vinifera	12	9	0.00107633
N0.HOG0000585	Vitis vinifera	19	9	0.0202099
N0.HOG0000489	Vitis vinifera	20	9	0.0268732
N0.HOG0000208	Vitis vinifera	12	8	0.00426781
N0.HOG0002058	Vitis vinifera	12	8	0.00426781
N0.HOG0005372	Vitis vinifera	12	8	0.00426781
N0.HOG0000587	Vitis vinifera	13	8	0.00677746
N0.HOG0001302	Vitis vinifera	13	8	0.00677746
N0.HOG0001030	Vitis vinifera	14	8	0.0135508
N0.HOG0000498	Vitis vinifera	15	8	0.0146464
N0.HOG0000737	Vitis vinifera	17	8	0.0309436
N0.HOG0004885	Vitis vinifera	9	7	0.0022594
N0.HOG0009997	Vitis vinifera	9	7	0.0022594
N0.HOG0011631	Vitis vinifera	9	7	0.0022594
N0.HOG0017536	Vitis vinifera	9	7	0.0022594
N0.HOG0000214	Vitis vinifera	11	7	0.00849874
N0.HOG0001878	Vitis vinifera	11	7	0.00849874
N0.HOG0002680	Vitis vinifera	12	7	0.0127875
N0.HOG0000378	Vitis vinifera	14	7	0.0339978
N0.HOG0000312	Vitis vinifera	19	7	0.0823092
N0.HOG0018600	Vitis vinifera	8	6	0.00513901
N0.HOG0001585	Vitis vinifera	9	6	0.0102932
N0.HOG0003048	Vitis vinifera	9	6	0.0102932
N0.HOG0003684	Vitis vinifera	9	6	0.0102932
N0.HOG0000376	Vitis vinifera	10	6	0.0165837
N0.HOG0001331	Vitis vinifera	11	6	0.0331775
N0.HOG0001227	Vitis vinifera	12	6	0.0347944
N0.HOG0000674	Vitis vinifera	13	6	0.0498051
N0.HOG0000174	Vitis vinifera	14	6	0.0671483
N0.HOG0000458	Vitis vinifera	14	6	0.0671483
N0.HOG0003291	Vitis vinifera	8	5	0.0210763
N0.HOG0003748	Vitis vinifera	9	5	0.0315959
N0.HOG0001266	Vitis vinifera	10	5	0.052013
N0.HOG0001521	Vitis vinifera	10	5	0.052013
N0.HOG0001740	Vitis vinifera	11	5	0.0780392
N0.HOG0000879	Vitis vinifera	6	4	0.0254743
N0.HOG0000591	Vitis vinifera	7	4	0.0421015
N0.HOG0000920	Vitis vinifera	7	4	0.0421015
N0.HOG0002676	Vitis vinifera	7	4	0.0421015
N0.HOG0000727	Vitis vinifera	9	4	0.0836385
N0.HOG0000472	Vitis vinifera	10	4	0.113377
N0.HOG0000657	Vitis vinifera	11	4	0.143944
N0.HOG0000709	Vitis vinifera	14	4	0.226882
N0.HOG0000151	Vitis vinifera	5	3	0.0550258
N0.HOG0000497	Vitis vinifera	5	3	0.0550258
N0.HOG0001756	Vitis vinifera	5	3	0.0550258
N0.HOG0003078	Vitis vinifera	5	3	0.0550258
N0.HOG0004651	Vitis vinifera	5	3	0.0550258
N0.HOG0019266	Vitis vinifera	5	3	0.0550258
N0.HOG0001256	Vitis vinifera	6	3	0.0815344
N0.HOG0002705	Vitis vinifera	6	3	0.0815344
N0.HOG0003440	Vitis vinifera	6	3	0.0815344
N0.HOG0003993	Vitis vinifera	6	3	0.0815344
N0.HOG0005344	Vitis vinifera	6	3	0.0815344
N0.HOG0001162	Vitis vinifera	7	3	0.128972
N0.HOG0001572	Vitis vinifera	7	3	0.128972
N0.HOG0000526	Vitis vinifera	8	3	0.17886
N0.HOG0000660	Vitis vinifera	8	3	0.17886
N0.HOG0000668	Vitis vinifera	8	3	0.17886
N0.HOG0000804	Vitis vinifera	8	3	0.17886
N0.HOG0003014	Vitis vinifera	8	3	0.17886
N0.HOG0000863	Vitis vinifera	11	3	0.230625
N0.HOG0000511	Vitis vinifera	10	3	0.264415
N0.HOG0000632	Vitis vinifera	10	3	0.264415
N0.HOG0000847	Vitis vinifera	10	3	0.264415
N0.HOG0000858	Vitis vinifera	10	3	0.264415
N0.HOG0000008	Vitis vinifera	3	2	0.0657668
N0.HOG0000525	Vitis vinifera	3	2	0.0657668
N0.HOG0001578	Vitis vinifera	3	2	0.0657668
N0.HOG0002464	Vitis vinifera	3	2	0.0657668
N0.HOG0002695	Vitis vinifera	3	2	0.0657668
N0.HOG0004810	Vitis vinifera	3	2	0.0657668
N0.HOG0007458	Vitis vinifera	3	2	0.0657668
N0.HOG0008163	Vitis vinifera	3	2	0.0657668
N0.HOG0009728	Vitis vinifera	3	2	0.0657668
N0.HOG0010496	Vitis vinifera	3	2	0.0657668
N0.HOG0012084	Vitis vinifera	3	2	0.0657668
N0.HOG0013426	Vitis vinifera	3	2	0.0657668
N0.HOG0019297	Vitis vinifera	3	2	0.0657668
N0.HOG0019763	Vitis vinifera	3	2	0.0657668
N0.HOG0021216	Vitis vinifera	3	2	0.0657668
N0.HOG0021364	Vitis vinifera	3	2	0.0657668
N0.HOG0000320	Vitis vinifera	4	2	0.115308
N0.HOG0000329	Vitis vinifera	4	2	0.115308
N0.HOG0000382	Vitis vinifera	4	2	0.115308
N0.HOG0001025	Vitis vinifera	4	2	0.115308
N0.HOG0001103	Vitis vinifera	4	2	0.115308
N0.HOG0001692	Vitis vinifera	4	2	0.115308
N0.HOG0001789	Vitis vinifera	4	2	0.115308
N0.HOG0001884	Vitis vinifera	4	2	0.115308
N0.HOG0002759	Vitis vinifera	4	2	0.115308
N0.HOG0002915	Vitis vinifera	4	2	0.115308
N0.HOG0003745	Vitis vinifera	4	2	0.115308
N0.HOG0003999	Vitis vinifera	4	2	0.115308
N0.HOG0004045	Vitis vinifera	4	2	0.115308
N0.HOG0004132	Vitis vinifera	4	2	0.115308
N0.HOG0004429	Vitis vinifera	4	2	0.115308
N0.HOG0005186	Vitis vinifera	4	2	0.115308
N0.HOG0005205	Vitis vinifera	4	2	0.115308
N0.HOG0005485	Vitis vinifera	4	2	0.115308
N0.HOG0005853	Vitis vinifera	4	2	0.115308
N0.HOG0006391	Vitis vinifera	4	2	0.115308
N0.HOG0009482	Vitis vinifera	4	2	0.115308
N0.HOG0013169	Vitis vinifera	4	2	0.115308
N0.HOG0000527	Vitis vinifera	5	2	0.213237
N0.HOG0001330	Vitis vinifera	5	2	0.213237
N0.HOG0001651	Vitis vinifera	5	2	0.213237
N0.HOG0001849	Vitis vinifera	5	2	0.213237
N0.HOG0001970	Vitis vinifera	5	2	0.213237
N0.HOG0002827	Vitis vinifera	5	2	0.213237
N0.HOG0003911	Vitis vinifera	5	2	0.213237
N0.HOG0000109	Vitis vinifera	6	2	0.294046
N0.HOG0001385	Vitis vinifera	6	2	0.294046
N0.HOG0001563	Vitis vinifera	6	2	0.294046
N0.HOG0001576	Vitis vinifera	6	2	0.294046
N0.HOG0001857	Vitis vinifera	6	2	0.294046
N0.HOG0000250	Vitis vinifera	8	2	0.302042
N0.HOG0000600	Vitis vinifera	8	2	0.302042
N0.HOG0000766	Vitis vinifera	8	2	0.302042
N0.HOG0000018	Vitis vinifera	9	2	0.341877
N0.HOG0000381	Vitis vinifera	9	2	0.341877
N0.HOG0001248	Vitis vinifera	9	2	0.341877
N0.HOG0000636	Vitis vinifera	10	2	0.376197
N0.HOG0000679	Vitis vinifera	10	2	0.376197
N0.HOG0000359	Vitis vinifera	14	2	0.475464
N0.HOG0000035	Vitis vinifera	2	1	0.166613
N0.HOG0000061	Vitis vinifera	2	1	0.166613
N0.HOG0000075	Vitis vinifera	2	1	0.166613
N0.HOG0000360	Vitis vinifera	2	1	0.166613
N0.HOG0000681	Vitis vinifera	2	1	0.166613
N0.HOG0000902	Vitis vinifera	2	1	0.166613
N0.HOG0000975	Vitis vinifera	2	1	0.166613
N0.HOG0000980	Vitis vinifera	2	1	0.166613
N0.HOG0001029	Vitis vinifera	2	1	0.166613
N0.HOG0001442	Vitis vinifera	2	1	0.166613
N0.HOG0001599	Vitis vinifera	2	1	0.166613
N0.HOG0002258	Vitis vinifera	2	1	0.166613
N0.HOG0002347	Vitis vinifera	2	1	0.166613
N0.HOG0002366	Vitis vinifera	2	1	0.166613
N0.HOG0002630	Vitis vinifera	2	1	0.166613
N0.HOG0002664	Vitis vinifera	2	1	0.166613
N0.HOG0002928	Vitis vinifera	2	1	0.166613
N0.HOG0003311	Vitis vinifera	2	1	0.166613
N0.HOG0003642	Vitis vinifera	2	1	0.166613
N0.HOG0004344	Vitis vinifera	2	1	0.166613
N0.HOG0004905	Vitis vinifera	2	1	0.166613
N0.HOG0005360	Vitis vinifera	2	1	0.166613
N0.HOG0005455	Vitis vinifera	2	1	0.166613
N0.HOG0006022	Vitis vinifera	2	1	0.166613
N0.HOG0006086	Vitis vinifera	2	1	0.166613
N0.HOG0006763	Vitis vinifera	2	1	0.166613
N0.HOG0006880	Vitis vinifera	2	1	0.166613
N0.HOG0006889	Vitis vinifera	2	1	0.166613
N0.HOG0007640	Vitis vinifera	2	1	0.166613
N0.HOG0007776	Vitis vinifera	2	1	0.166613
N0.HOG0008032	Vitis vinifera	2	1	0.166613
N0.HOG0008108	Vitis vinifera	2	1	0.166613
N0.HOG0008308	Vitis vinifera	2	1	0.166613
N0.HOG0008406	Vitis vinifera	2	1	0.166613
N0.HOG0008716	Vitis vinifera	2	1	0.166613
N0.HOG0012325	Vitis vinifera	2	1	0.166613
N0.HOG0013390	Vitis vinifera	2	1	0.166613
N0.HOG0013452	Vitis vinifera	2	1	0.166613
N0.HOG0013948	Vitis vinifera	2	1	0.166613
N0.HOG0014118	Vitis vinifera	2	1	0.166613
N0.HOG0015586	Vitis vinifera	2	1	0.166613
N0.HOG0015866	Vitis vinifera	2	1	0.166613
N0.HOG0018523	Vitis vinifera	2	1	0.166613
N0.HOG0018895	Vitis vinifera	2	1	0.166613
N0.HOG0019156	Vitis vinifera	2	1	0.166613
N0.HOG0019303	Vitis vinifera	2	1	0.166613
N0.HOG0019461	Vitis vinifera	2	1	0.166613
N0.HOG0019604	Vitis vinifera	2	1	0.166613
N0.HOG0019898	Vitis vinifera	2	1	0.166613
N0.HOG0020016	Vitis vinifera	2	1	0.166613
N0.HOG0000142	Vitis vinifera	3	1	0.23108
N0.HOG0000299	Vitis vinifera	3	1	0.23108
N0.HOG0000374	Vitis vinifera	3	1	0.23108
N0.HOG0000447	Vitis vinifera	3	1	0.23108
N0.HOG0000479	Vitis vinifera	3	1	0.23108
N0.HOG0000574	Vitis vinifera	3	1	0.23108
N0.HOG0000684	Vitis vinifera	3	1	0.23108
N0.HOG0001270	Vitis vinifera	3	1	0.23108
N0.HOG0002660	Vitis vinifera	3	1	0.23108
N0.HOG0002802	Vitis vinifera	3	1	0.23108
N0.HOG0002831	Vitis vinifera	3	1	0.23108
N0.HOG0002859	Vitis vinifera	3	1	0.23108
N0.HOG0002949	Vitis vinifera	3	1	0.23108
N0.HOG0002982	Vitis vinifera	3	1	0.23108
N0.HOG0003012	Vitis vinifera	3	1	0.23108
N0.HOG0003030	Vitis vinifera	3	1	0.23108
N0.HOG0003252	Vitis vinifera	3	1	0.23108
N0.HOG0003468	Vitis vinifera	3	1	0.23108
N0.HOG0003577	Vitis vinifera	3	1	0.23108
N0.HOG0003582	Vitis vinifera	3	1	0.23108
N0.HOG0003715	Vitis vinifera	3	1	0.23108
N0.HOG0004035	Vitis vinifera	3	1	0.23108
N0.HOG0004204	Vitis vinifera	3	1	0.23108
N0.HOG0004348	Vitis vinifera	3	1	0.23108
N0.HOG0004358	Vitis vinifera	3	1	0.23108
N0.HOG0004379	Vitis vinifera	3	1	0.23108
N0.HOG0004493	Vitis vinifera	3	1	0.23108
N0.HOG0004595	Vitis vinifera	3	1	0.23108
N0.HOG0005216	Vitis vinifera	3	1	0.23108
N0.HOG0005461	Vitis vinifera	3	1	0.23108
N0.HOG0006198	Vitis vinifera	3	1	0.23108
N0.HOG0006252	Vitis vinifera	3	1	0.23108
N0.HOG0006291	Vitis vinifera	3	1	0.23108
N0.HOG0006336	Vitis vinifera	3	1	0.23108
N0.HOG0007065	Vitis vinifera	3	1	0.23108
N0.HOG0000038	Vitis vinifera	4	1	0.329374
N0.HOG0000628	Vitis vinifera	4	1	0.329374
N0.HOG0000694	Vitis vinifera	4	1	0.329374
N0.HOG0001272	Vitis vinifera	4	1	0.329374
N0.HOG0001566	Vitis vinifera	4	1	0.329374
N0.HOG0001893	Vitis vinifera	4	1	0.329374
N0.HOG0001942	Vitis vinifera	4	1	0.329374
N0.HOG0002330	Vitis vinifera	4	1	0.329374
N0.HOG0003079	Vitis vinifera	4	1	0.329374
N0.HOG0000048	Vitis vinifera	5	1	0.407038
N0.HOG0000855	Vitis vinifera	5	1	0.407038
N0.HOG0000969	Vitis vinifera	5	1	0.407038
N0.HOG0001106	Vitis vinifera	5	1	0.407038
N0.HOG0001422	Vitis vinifera	5	1	0.407038
N0.HOG0001901	Vitis vinifera	5	1	0.407038
N0.HOG0002334	Vitis vinifera	5	1	0.407038
N0.HOG0001157	Vitis vinifera	6	1	0.464962
N0.HOG0002419	Vitis vinifera	6	1	0.464962
N0.HOG0000582	Vitis vinifera	7	1	0.509281
N0.HOG0000764	Vitis vinifera	7	1	0.509281
N0.HOG0000188	Vitis vinifera	8	1	0.544351
N0.HOG0000347	Vitis vinifera	11	1	0.617003
N0.HOG0000023	Vitis vinifera	1	0	0.422095
N0.HOG0000034	Vitis vinifera	1	0	0.422095
N0.HOG0000045	Vitis vinifera	1	0	0.422095
N0.HOG0000054	Vitis vinifera	1	0	0.422095
N0.HOG0000060	Vitis vinifera	1	0	0.422095
N0.HOG0000067	Vitis vinifera	1	0	0.422095
N0.HOG0000069	Vitis vinifera	1	0	0.422095
N0.HOG0000070	Vitis vinifera	1	0	0.422095
N0.HOG0000081	Vitis vinifera	1	0	0.422095
N0.HOG0000125	Vitis vinifera	1	0	0.422095
N0.HOG0000127	Vitis vinifera	1	0	0.422095
N0.HOG0000216	Vitis vinifera	1	0	0.422095
N0.HOG0000223	Vitis vinifera	1	0	0.422095
N0.HOG0000238	Vitis vinifera	1	0	0.422095
N0.HOG0000239	Vitis vinifera	1	0	0.422095
N0.HOG0000256	Vitis vinifera	1	0	0.422095
N0.HOG0000267	Vitis vinifera	1	0	0.422095
N0.HOG0000270	Vitis vinifera	1	0	0.422095
N0.HOG0000295	Vitis vinifera	1	0	0.422095
N0.HOG0000296	Vitis vinifera	1	0	0.422095
N0.HOG0000326	Vitis vinifera	1	0	0.422095
N0.HOG0000336	Vitis vinifera	1	0	0.422095
N0.HOG0000337	Vitis vinifera	1	0	0.422095
N0.HOG0000387	Vitis vinifera	1	0	0.422095
N0.HOG0000408	Vitis vinifera	1	0	0.422095
N0.HOG0000416	Vitis vinifera	1	0	0.422095
N0.HOG0000437	Vitis vinifera	1	0	0.422095
N0.HOG0000440	Vitis vinifera	1	0	0.422095
N0.HOG0000478	Vitis vinifera	1	0	0.422095
N0.HOG0000483	Vitis vinifera	1	0	0.422095
N0.HOG0000486	Vitis vinifera	1	0	0.422095
N0.HOG0000537	Vitis vinifera	1	0	0.422095
N0.HOG0000557	Vitis vinifera	1	0	0.422095
N0.HOG0000579	Vitis vinifera	1	0	0.422095
N0.HOG0000626	Vitis vinifera	1	0	0.422095
N0.HOG0000656	Vitis vinifera	1	0	0.422095
N0.HOG0000676	Vitis vinifera	1	0	0.422095
N0.HOG0000682	Vitis vinifera	1	0	0.422095
[truncated: 25,138 more rows]
