# Supplementary material for: A chromosome-level genome assembly of the Peruvian Algarrobo (Neltuma pallida) provides insights on its adaptation to its unique ecological niche
Source: G3 (Bethesda). 2024 Dec 5;15(2):jkae283. doi: 10.1093/g3journal/jkae283 (PMC11797065; doi:10.1093/g3journal/jkae283)
Supplement: jkae283_Supplementary_Data [file jkae283_supplementary_data.zip › Table_S6_G3-2024-405403.xlsx]

## Sheet: S6
Table S6. Overlapping significantly expanding gene families among the species included in this study.
Species names	Number	Gene families
Neltuma pallida	47	N0.HOG0024716 N0.HOG0008396 N0.HOG0008658 N0.HOG0013097 N0.HOG0003030 N0.HOG0000035 N0.HOG0002079 N0.HOG0015586 N0.HOG0019527 N0.HOG0021956 N0.HOG0006728 N0.HOG0019455 N0.HOG0008712 N0.HOG0020748 N0.HOG0000295 N0.HOG0017530 N0.HOG0005418 N0.HOG0002034 N0.HOG0006754 N0.HOG0021364 N0.HOG0017997 N0.HOG0000034 N0.HOG0019763 N0.HOG0003538 N0.HOG0009949 N0.HOG0001256 N0.HOG0002333 N0.HOG0000877 N0.HOG0…
Bauhinia variegata	28	N0.HOG0012401 N0.HOG0007356 N0.HOG0002366 N0.HOG0001397 N0.HOG0000847 N0.HOG0004800 N0.HOG0000455 N0.HOG0001892 N0.HOG0006880 N0.HOG0001901 N0.HOG0003417 N0.HOG0005461 N0.HOG0007795 N0.HOG0002375 N0.HOG0013909 N0.HOG0002095 N0.HOG0015809 N0.HOG0004108 N0.HOG0000720 N0.HOG0012084 N0.HOG0008208 N0.HOG0017902 N0.HOG0001195 N0.HOG0003429 N0.HOG0002090 N0.HOG0002327 N0.HOG0002365 N0.HOG0010324
Glycine max	72	N0.HOG0011025 N0.HOG0007838 N0.HOG0001291 N0.HOG0002469 N0.HOG0005303 N0.HOG0003981 N0.HOG0007044 N0.HOG0001419 N0.HOG0006666 N0.HOG0006176 N0.HOG0002244 N0.HOG0019148 N0.HOG0003208 N0.HOG0001029 N0.HOG0009643 N0.HOG0006341 N0.HOG0001248 N0.HOG0003716 N0.HOG0004638 N0.HOG0009453 N0.HOG0000223 N0.HOG0004344 N0.HOG0000038 N0.HOG0005909 N0.HOG0004595 N0.HOG0006229 N0.HOG0001346 N0.HOG0001229 N0.HOG0…
Medicago truncatula	78	N0.HOG0007424 N0.HOG0008716 N0.HOG0008308 N0.HOG0018545 N0.HOG0000660 N0.HOG0001442 N0.HOG0015628 N0.HOG0003423 N0.HOG0002063 N0.HOG0017513 N0.HOG0001857 N0.HOG0009782 N0.HOG0007102 N0.HOG0002685 N0.HOG0001384 N0.HOG0004810 N0.HOG0001849 N0.HOG0002911 N0.HOG0000872 N0.HOG0004112 N0.HOG0003346 N0.HOG0001048 N0.HOG0018519 N0.HOG0006699 N0.HOG0007683 N0.HOG0004875 N0.HOG0000511 N0.HOG0002670 N0.HOG0…
Neltuma alba	607	N0.HOG0002135 N0.HOG0007845 N0.HOG0007098 N0.HOG0008918 N0.HOG0000092 N0.HOG0008406 N0.HOG0000868 N0.HOG0006221 N0.HOG0009684 N0.HOG0009475 N0.HOG0005614 N0.HOG0010292 N0.HOG0001370 N0.HOG0010046 N0.HOG0005722 N0.HOG0011326 N0.HOG0010372 N0.HOG0002705 N0.HOG0004701 N0.HOG0003439 N0.HOG0006284 N0.HOG0000299 N0.HOG0001667 N0.HOG0002200 N0.HOG0008224 N0.HOG0002915 N0.HOG0006830 N0.HOG0004075 N0.HOG0…
Prosopis cineraria	33	N0.HOG0002415 N0.HOG0006916 N0.HOG0008381 N0.HOG0001307 N0.HOG0005910 N0.HOG0016221 N0.HOG0007914 N0.HOG0001022 N0.HOG0002807 N0.HOG0001113 N0.HOG0001200 N0.HOG0004119 N0.HOG0005288 N0.HOG0019347 N0.HOG0000023 N0.HOG0000557 N0.HOG0008725 N0.HOG0001247 N0.HOG0000325 N0.HOG0002052 N0.HOG0017514 N0.HOG0003998 N0.HOG0004748 N0.HOG0004665 N0.HOG0001879 N0.HOG0000075 N0.HOG0001385 N0.HOG0002686 N0.HOG0…
Prunus persica	14	N0.HOG0001210 N0.HOG0000628 N0.HOG0000635 N0.HOG0002419 N0.HOG0000594 N0.HOG0004407 N0.HOG0000188 N0.HOG0004405 N0.HOG0000858 N0.HOG0000863 N0.HOG0001871 N0.HOG0004404 N0.HOG0001593 N0.HOG0004829
Senna tora	25	N0.HOG0000676 N0.HOG0000695 N0.HOG0003079 N0.HOG0000054 N0.HOG0003031 N0.HOG0002347 N0.HOG0001539 N0.HOG0000256 N0.HOG0002299 N0.HOG0010015 N0.HOG0006796 N0.HOG0002352 N0.HOG0000060 N0.HOG0003508 N0.HOG0003164 N0.HOG0000360 N0.HOG0017482 N0.HOG0004023 N0.HOG0000978 N0.HOG0000343 N0.HOG0009294 N0.HOG0002331 N0.HOG0001563 N0.HOG0019953 N0.HOG0009858
Vitis vinifera	22	N0.HOG0011631 N0.HOG0001216 N0.HOG0002073 N0.HOG0000587 N0.HOG0000670 N0.HOG0004402 N0.HOG0002058 N0.HOG0000984 N0.HOG0002350 N0.HOG0001955 N0.HOG0000931 N0.HOG0002868 N0.HOG0005374 N0.HOG0009996 N0.HOG0004051 N0.HOG0018600 N0.HOG0001693 N0.HOG0004386 N0.HOG0017536 N0.HOG0001544 N0.HOG0000866 N0.HOG0007697
Bauhinia variegata Medicago truncatula Neltuma alba Prosopis cineraria	1	N0.HOG0000334
Bauhinia variegata Glycine max Neltuma alba	3	N0.HOG0001263 N0.HOG0003609 N0.HOG0001236
Bauhinia variegata Glycine max Prosopis cineraria	1	N0.HOG0000238
Bauhinia variegata Medicago truncatula Neltuma alba	8	N0.HOG0000804 N0.HOG0003668 N0.HOG0000170 N0.HOG0002364 N0.HOG0000929 N0.HOG0000332 N0.HOG0000748 N0.HOG0000781
Bauhinia variegata Medicago truncatula Neltuma pallida	2	N0.HOG0000203 N0.HOG0000871
Bauhinia variegata Neltuma alba Prosopis cineraria	3	N0.HOG0000979 N0.HOG0001171 N0.HOG0000432
Bauhinia variegata Prosopis cineraria Vitis vinifera	1	N0.HOG0001507
Bauhinia variegata Neltuma pallida Prunus persica	1	N0.HOG0015779
Bauhinia variegata Neltuma pallida Vitis vinifera	1	N0.HOG0000208
Glycine max Neltuma alba Prosopis cineraria	4	N0.HOG0000381 N0.HOG0000462 N0.HOG0000397 N0.HOG0005758
Glycine max Neltuma alba Prunus persica	2	N0.HOG0001643 N0.HOG0000166
Glycine max Neltuma alba Senna tora	4	N0.HOG0000544 N0.HOG0000037 N0.HOG0000632 N0.HOG0000178
Glycine max Neltuma alba Vitis vinifera	4	N0.HOG0001302 N0.HOG0001331 N0.HOG0000674 N0.HOG0001585
Medicago truncatula Neltuma alba Prosopis cineraria	3	N0.HOG0000199 N0.HOG0000586 N0.HOG0001443
Medicago truncatula Neltuma alba Prunus persica	8	N0.HOG0004714 N0.HOG0000159 N0.HOG0000039 N0.HOG0000409 N0.HOG0001739 N0.HOG0000582 N0.HOG0001159 N0.HOG0000809
Medicago truncatula Neltuma alba Senna tora	3	N0.HOG0000068 N0.HOG0000046 N0.HOG0000475
Medicago truncatula Neltuma alba Vitis vinifera	3	N0.HOG0003748 N0.HOG0000585 N0.HOG0001885
Medicago truncatula Prosopis cineraria Vitis vinifera	1	N0.HOG0000498
Medicago truncatula Neltuma pallida Senna tora	1	N0.HOG0003516
Neltuma alba Prosopis cineraria Prunus persica	1	N0.HOG0015833
Neltuma alba Prunus persica Senna tora	2	N0.HOG0000144 N0.HOG0001938
Bauhinia variegata Glycine max	5	N0.HOG0000914 N0.HOG0004905 N0.HOG0001299 N0.HOG0000668 N0.HOG0014538
Bauhinia variegata Medicago truncatula	5	N0.HOG0004440 N0.HOG0003329 N0.HOG0016012 N0.HOG0006891 N0.HOG0000107
Bauhinia variegata Neltuma alba	48	N0.HOG0003244 N0.HOG0003250 N0.HOG0000598 N0.HOG0000600 N0.HOG0002376 N0.HOG0000459 N0.HOG0000169 N0.HOG0000174 N0.HOG0004270 N0.HOG0005835 N0.HOG0001793 N0.HOG0000179 N0.HOG0000760 N0.HOG0000460 N0.HOG0006092 N0.HOG0000147 N0.HOG0001522 N0.HOG0000416 N0.HOG0001771 N0.HOG0000993 N0.HOG0000567 N0.HOG0001651 N0.HOG0002837 N0.HOG0000682 N0.HOG0003972 N0.HOG0010549 N0.HOG0000814 N0.HOG0019604 N0.HOG0…
Bauhinia variegata Prosopis cineraria	6	N0.HOG0011435 N0.HOG0000440 N0.HOG0000654 N0.HOG0000437 N0.HOG0004122 N0.HOG0001078
Bauhinia variegata Prunus persica	2	N0.HOG0000685 N0.HOG0003120
Bauhinia variegata Senna tora	6	N0.HOG0001891 N0.HOG0005019 N0.HOG0004651 N0.HOG0000081 N0.HOG0002666 N0.HOG0010729
Bauhinia variegata Vitis vinifera	3	N0.HOG0001625 N0.HOG0004885 N0.HOG0001227
Bauhinia variegata Neltuma pallida	6	N0.HOG0004281 N0.HOG0015165 N0.HOG0005930 N0.HOG0009381 N0.HOG0001314 N0.HOG0001590
Glycine max Neltuma alba	300	N0.HOG0000712 N0.HOG0000517 N0.HOG0008570 N0.HOG0008586 N0.HOG0006497 N0.HOG0000469 N0.HOG0004878 N0.HOG0003076 N0.HOG0004883 N0.HOG0012467 N0.HOG0001692 N0.HOG0002649 N0.HOG0005881 N0.HOG0008870 N0.HOG0002849 N0.HOG0004807 N0.HOG0006738 N0.HOG0002538 N0.HOG0001395 N0.HOG0007295 N0.HOG0001473 N0.HOG0005785 N0.HOG0000724 N0.HOG0006162 N0.HOG0003441 N0.HOG0004792 N0.HOG0000912 N0.HOG0007407 N0.HOG0…
Glycine max Prosopis cineraria	5	N0.HOG0015831 N0.HOG0004444 N0.HOG0001024 N0.HOG0012116 N0.HOG0002057
Glycine max Prunus persica	3	N0.HOG0002432 N0.HOG0009956 N0.HOG0000020
Glycine max Senna tora	6	N0.HOG0000361 N0.HOG0000216 N0.HOG0003253 N0.HOG0001416 N0.HOG0003887 N0.HOG0001110
Glycine max Vitis vinifera	4	N0.HOG0000489 N0.HOG0002680 N0.HOG0000865 N0.HOG0001083
Glycine max Neltuma pallida	7	N0.HOG0007666 N0.HOG0004155 N0.HOG0000387 N0.HOG0015403 N0.HOG0005285 N0.HOG0001640 N0.HOG0000429
Medicago truncatula Neltuma alba	75	N0.HOG0008903 N0.HOG0003993 N0.HOG0000729 N0.HOG0003123 N0.HOG0002339 N0.HOG0004018 N0.HOG0002337 N0.HOG0001491 N0.HOG0001789 N0.HOG0002764 N0.HOG0000450 N0.HOG0001409 N0.HOG0003155 N0.HOG0001162 N0.HOG0005406 N0.HOG0000861 N0.HOG0006984 N0.HOG0003073 N0.HOG0002138 N0.HOG0014870 N0.HOG0000269 N0.HOG0002846 N0.HOG0000805 N0.HOG0000694 N0.HOG0001884 N0.HOG0002330 N0.HOG0001431 N0.HOG0000205 N0.HOG0…
Medicago truncatula Prosopis cineraria	15	N0.HOG0001298 N0.HOG0002707 N0.HOG0001627 N0.HOG0006777 N0.HOG0002563 N0.HOG0001983 N0.HOG0008728 N0.HOG0000855 N0.HOG0005360 N0.HOG0004521 N0.HOG0011218 N0.HOG0006889 N0.HOG0000067 N0.HOG0008719 N0.HOG0003745
Medicago truncatula Prunus persica	3	N0.HOG0003640 N0.HOG0000953 N0.HOG0000150
Medicago truncatula Senna tora	4	N0.HOG0001010 N0.HOG0000821 N0.HOG0010371 N0.HOG0005455
Medicago truncatula Vitis vinifera	2	N0.HOG0000920 N0.HOG0003048
Medicago truncatula Neltuma pallida	7	N0.HOG0003599 N0.HOG0001330 N0.HOG0002534 N0.HOG0001628 N0.HOG0000679 N0.HOG0000379 N0.HOG0002819
Neltuma alba Prosopis cineraria	30	N0.HOG0000321 N0.HOG0002721 N0.HOG0000509 N0.HOG0003150 N0.HOG0017150 N0.HOG0000574 N0.HOG0001133 N0.HOG0018513 N0.HOG0000626 N0.HOG0000347 N0.HOG0008114 N0.HOG0017392 N0.HOG0004707 N0.HOG0000369 N0.HOG0013948 N0.HOG0001011 N0.HOG0017283 N0.HOG0001363 N0.HOG0017420 N0.HOG0001277 N0.HOG0000047 N0.HOG0016490 N0.HOG0007019 N0.HOG0019191 N0.HOG0000525 N0.HOG0000331 N0.HOG0001335 N0.HOG0010496 N0.HOG0…
Neltuma alba Prunus persica	10	N0.HOG0001421 N0.HOG0001606 N0.HOG0001057 N0.HOG0006536 N0.HOG0003014 N0.HOG0000771 N0.HOG0001192 N0.HOG0000198 N0.HOG0007655 N0.HOG0000043
Neltuma alba Senna tora	19	N0.HOG0000061 N0.HOG0000173 N0.HOG0001294 N0.HOG0001106 N0.HOG0000344 N0.HOG0000235 N0.HOG0001165 N0.HOG0000579 N0.HOG0001942 N0.HOG0005318 N0.HOG0005215 N0.HOG0002185 N0.HOG0005919 N0.HOG0002695 N0.HOG0013452 N0.HOG0000870 N0.HOG0001576 N0.HOG0000329 N0.HOG0001105
Neltuma alba Vitis vinifera	16	N0.HOG0000214 N0.HOG0000377 N0.HOG0002676 N0.HOG0005372 N0.HOG0003684 N0.HOG0000548 N0.HOG0001878 N0.HOG0001030 N0.HOG0000378 N0.HOG0003686 N0.HOG0003291 N0.HOG0002632 N0.HOG0001125 N0.HOG0000376 N0.HOG0000591 N0.HOG0000879
Prosopis cineraria Prunus persica	1	N0.HOG0001946
Prosopis cineraria Senna tora	2	N0.HOG0006740 N0.HOG0004779
Prosopis cineraria Vitis vinifera	1	N0.HOG0006778
Neltuma pallida Prosopis cineraria	1	N0.HOG0011502
Prunus persica Senna tora	1	N0.HOG0003505
Neltuma pallida Prunus persica	3	N0.HOG0000555 N0.HOG0004374 N0.HOG0002953
Senna tora Vitis vinifera	3	N0.HOG0000407 N0.HOG0000449 N0.HOG0007719
Neltuma pallida Senna tora	3	N0.HOG0002193 N0.HOG0000070 N0.HOG0016654
Neltuma pallida Vitis vinifera	4	N0.HOG0009997 N0.HOG0000737 N0.HOG0004808 N0.HOG0000454
