# Supplementary material for: A chromosome-level genome assembly of the Peruvian Algarrobo (Neltuma pallida) provides insights on its adaptation to its unique ecological niche
Source: G3 (Bethesda). 2024 Dec 5;15(2):jkae283. doi: 10.1093/g3journal/jkae283 (PMC11797065; doi:10.1093/g3journal/jkae283)
Supplement: jkae283_Supplementary_Data [file jkae283_supplementary_data.zip › Table_S7_G3-2024-405403.xlsx]

## Sheet: S7
Table S7. Functional annotation of genes in rapidly expanding families involving N. pallida (p < 0.05). The longest gene models were used as representatives for orthology inference for genes with alternative transcripts.
Orthogroup	CAFE Prob	Prob Node Prosopis	Prob Node Neltuma	Branch Prob N. pallida	Change Node Prosopis	Change Node Neltuma	Change N. pallida	Count P. cineraria	Count N. alba	Count N. pallida	Gene model name	Chromosome	Start	End	Sense	AED	eAED	5'UTR length	Splice sites fraction covered by EST	Exons overlapping EST	Exons overlapping EST or Proteins	Splice sites confirmed by prediction	Exons overlapped by prediction	Exon number	3'UTR length	Protein length	SwissProt match	InterPro	em_target	em_score	em_evalue	em_tcov	em_OGs	em_COG_cat	em_GOs	em_desc	em_max_annot_lvl	em_BRITE	em_EC	em_KEGG_Module	em_KEGG_Pathway	em_KEGG_ko	em_KEGG_reaction	em_KEGG_rclass	em_KEGG_TC	em_Preferred_name
N0.HOG0000295	0	0.587531	0.563621	2.76343e-24	0	0	13	1	0	14	NPAL_004962_R1	Chr3	4967390	4967999	-	1	1	0	0	0	0	1	1	3	0	118	Similar to CAD2: Cinnamoyl-CoA reductase CAD2 (Medicago truncatula OX%3D3880)	InterPro:IPR001509, Pfam:PF01370	29760.VIT_13s0067g00530.t01	158	4.58e-46	29.4
N0.HOG0000295	0	0.587531	0.563621	2.76343e-24	0	0	13	1	0	14	NPAL_004963_R1	Chr3	4977179	4982536	-	1	1	0	0	0	0	1	1	5	0	220	Similar to CAD2: Cinnamoyl-CoA reductase CAD2 (Medicago truncatula OX%3D3880)	InterPro:IPR001509, Pfam:PF01370	3880.AES68253	154	8.35e-43	28.2	COG0451@1|root,KOG1502@2759|Eukaryota,37J0J@33090|Viridiplantae,3GC0M@35493|Streptophyta,4JGCG@91835|fabids	V		Encoded by	33090|Viridiplantae									CAD
N0.HOG0000295	0	0.587531	0.563621	2.76343e-24	0	0	13	1	0	14	NPAL_004964_R1	Chr3	4987611	4988336	-	1	1	0	0	0	0	1	1	2	0	159	Similar to CAD2: Cinnamoyl-CoA reductase CAD2 (Medicago truncatula OX%3D3880)	InterPro:IPR016040, Pfam:PF13460	3827.XP_004509912.1	157	2.98e-45	29.6	COG0451@1|root,KOG1502@2759|Eukaryota,37J0J@33090|Viridiplantae,3GC0M@35493|Streptophyta,4JGCG@91835|fabids	V		Encoded by	33090|Viridiplantae									CAD
N0.HOG0000295	0	0.587531	0.563621	2.76343e-24	0	0	13	1	0	14	NPAL_004965_R1	Chr3	5011680	5012616	-	0.14	0.14	0	0	0	0	0.5	0.33	3	0	117	Similar to CAD2: Cinnamoyl-CoA reductase CAD2 (Medicago truncatula OX%3D3880)	InterPro:IPR016040, Pfam:PF16363	225117.XP_009354350.1	149	1.91e-40	16.2	COG0451@1|root,KOG1502@2759|Eukaryota,37J0J@33090|Viridiplantae,3GMZ4@35493|Streptophyta,4JRB8@91835|fabids	V		reductase 1-like	33090|Viridiplantae
N0.HOG0000295	0	0.587531	0.563621	2.76343e-24	0	0	13	1	0	14	NPAL_004966_R1	Chr3	5019057	5019815	-	0.26	0.26	0	0	0	0	1	1	3	0	101	Similar to CAD2: Cinnamoyl-CoA reductase CAD2 (Medicago truncatula OX%3D3880)	InterPro:IPR016040, Pfam:PF16363	981085.XP_010102365.1	145	2.95e-41	30.8	COG0451@1|root,KOG1502@2759|Eukaryota,37J0J@33090|Viridiplantae,3GC0M@35493|Streptophyta,4JGCG@91835|fabids	V		Encoded by	33090|Viridiplantae									CAD
N0.HOG0000295	0	0.587531	0.563621	2.76343e-24	0	0	13	1	0	14	NPAL_004967_R1	Chr3	5117068	5117566	-	1	1	0	0	0	0	1	1	2	0	107	Similar to CAD2: Cinnamoyl-CoA reductase CAD2 (Medicago truncatula OX%3D3880)	InterPro:IPR001509, Pfam:PF01370	981085.XP_010102365.1	142	2.95e-40	30.8	COG0451@1|root,KOG1502@2759|Eukaryota,37J0J@33090|Viridiplantae,3GC0M@35493|Streptophyta,4JGCG@91835|fabids	V		Encoded by	33090|Viridiplantae									CAD
N0.HOG0000295	0	0.587531	0.563621	2.76343e-24	0	0	13	1	0	14	NPAL_004968_R1	Chr3	5127363	5127784	-	1	1	0	0	0	0	1	1	2	0	108	Similar to CAD2: Cinnamoyl-CoA reductase CAD2 (Medicago truncatula OX%3D3880)	InterPro:IPR001509, Pfam:PF01370	3880.AES68253	146	9.45e-42	31	COG0451@1|root,KOG1502@2759|Eukaryota,37J0J@33090|Viridiplantae,3GC0M@35493|Streptophyta,4JGCG@91835|fabids	V		Encoded by	33090|Viridiplantae									CAD
N0.HOG0000295	0	0.587531	0.563621	2.76343e-24	0	0	13	1	0	14	NPAL_004969_R1	Chr3	5134943	5135333	-	1	1	0	0	0	0	1	1	2	0	98	Similar to CAD2: Cinnamoyl-CoA reductase CAD2 (Medicago truncatula OX%3D3880)	InterPro:IPR001509, Pfam:PF01370	102107.XP_008231473.1	145	2.25e-39	14.8	COG0451@1|root,KOG1502@2759|Eukaryota,37T7R@33090|Viridiplantae,3GH4I@35493|Streptophyta	V		NmrA-like family	33090|Viridiplantae
N0.HOG0000295	0	0.587531	0.563621	2.76343e-24	0	0	13	1	0	14	NPAL_004970_R1	Chr3	5145447	5148958	-	1	1	0	0	0	0	1	1	4	0	157	Similar to CAD2: Cinnamoyl-CoA reductase CAD2 (Medicago truncatula OX%3D3880)	InterPro:IPR016040, Pfam:PF16363	71139.XP_010045026.1	146	6.33e-41	45.3	COG0451@1|root,KOG1502@2759|Eukaryota,37J0J@33090|Viridiplantae,3GC0M@35493|Streptophyta	V		cinnamoyl-CoA reductase 1-like	33090|Viridiplantae									CAD
N0.HOG0000295	0	0.587531	0.563621	2.76343e-24	0	0	13	1	0	14	NPAL_004971_R1	Chr3	5156012	5158210	-	1	1	0	0	0	0	1	1	4	0	145	Similar to CAD2: Cinnamoyl-CoA reductase CAD2 (Medicago truncatula OX%3D3880)	InterPro:IPR001509, Pfam:PF01370	3880.AES68253	173	1.32e-51	29.4	COG0451@1|root,KOG1502@2759|Eukaryota,37J0J@33090|Viridiplantae,3GC0M@35493|Streptophyta,4JGCG@91835|fabids	V		Encoded by	33090|Viridiplantae									CAD
N0.HOG0000295	0	0.587531	0.563621	2.76343e-24	0	0	13	1	0	14	NPAL_004990_R1	Chr3	5484278	5492674	+	1	1	0	0	0	0	1	1	13	0	436	Similar to CAD2: Cinnamoyl-CoA reductase CAD2 (Medicago truncatula OX%3D3880)	InterPro:IPR001509, Pfam:PF01370	3880.AES68253	147	5.64e-38	94.2	COG0451@1|root,KOG1502@2759|Eukaryota,37J0J@33090|Viridiplantae,3GC0M@35493|Streptophyta,4JGCG@91835|fabids	V		Encoded by	33090|Viridiplantae									CAD
N0.HOG0000295	0	0.587531	0.563621	2.76343e-24	0	0	13	1	0	14	NPAL_004991_R1	Chr3	5492719	5494166	+	1	1	0	0	0	0	1	1	4	0	218	Similar to CAD2: Cinnamoyl-CoA reductase CAD2 (Medicago truncatula OX%3D3880)	InterPro:IPR016040, Pfam:PF16363	3827.XP_004509912.1	157	4.8e-44	28.7	COG0451@1|root,KOG1502@2759|Eukaryota,37J0J@33090|Viridiplantae,3GC0M@35493|Streptophyta,4JGCG@91835|fabids	V		Encoded by	33090|Viridiplantae									CAD
N0.HOG0000295	0	0.587531	0.563621	2.76343e-24	0	0	13	1	0	14	NPAL_004993_R1	Chr3	5511599	5512433	+	0.04	0.04	0	0	0	0	1	1	2	0	131	Similar to CAD2: Cinnamoyl-CoA reductase CAD2 (Medicago truncatula OX%3D3880)	InterPro:IPR001509, Pfam:PF01370	57918.XP_004308687.1	147	1.64e-39	15.5	COG0451@1|root,KOG1502@2759|Eukaryota,37T7R@33090|Viridiplantae,3GH4I@35493|Streptophyta	V		NmrA-like family	33090|Viridiplantae
N0.HOG0000295	0	0.587531	0.563621	2.76343e-24	0	0	13	1	0	14	NPAL_004995_R1	Chr3	5545129	5545962	+	0.04	0.04	0	0	0	0	1	1	2	0	133	Similar to CAD2: Cinnamoyl-CoA reductase CAD2 (Medicago truncatula OX%3D3880)	InterPro:IPR001509, Pfam:PF01370	264402.Cagra.4395s0135.1.p	147	1.75e-41	27.5	COG0451@1|root,KOG1502@2759|Eukaryota,37J0J@33090|Viridiplantae,3GMZ4@35493|Streptophyta,3HXGX@3699|Brassicales	V		cinnamyl-alcohol dehydrogenase	33090|Viridiplantae
N0.HOG0001330	0	0.652796	0.0655533	1.12787e-08	0	1	5	0	2	8	NPAL_009122_R1	Chr5	6139278	6139553	+	1	1	0	-1	0	0	-1	1	1	0	91	Protein of unknown function	InterPro:IPR002048, Pfam:PF13499	3880.AES59455	70.5	1.14e-14	72	2E8YR@1|root,2SFD6@2759|Eukaryota,37XCN@33090|Viridiplantae,3GMR4@35493|Streptophyta,4JV8Q@91835|fabids	T	GO:0003674,GO:0005488,GO:0005509,GO:0043167,GO:0043169,GO:0046872	calcium ion binding	33090|Viridiplantae
N0.HOG0001330	0	0.652796	0.0655533	1.12787e-08	0	1	5	0	2	8	NPAL_009123_R1	Chr5	6145512	6145943	+	1	1	0	0	0	0	1	1	2	0	117	Similar to CML32: Probable calcium-binding protein CML32 (Oryza sativa subsp. japonica OX%3D39947)	InterPro:IPR002048, Pfam:PF13499	3880.AES59455	53.9	7.96e-08	96	2E8YR@1|root,2SFD6@2759|Eukaryota,37XCN@33090|Viridiplantae,3GMR4@35493|Streptophyta,4JV8Q@91835|fabids	T	GO:0003674,GO:0005488,GO:0005509,GO:0043167,GO:0043169,GO:0046872	calcium ion binding	33090|Viridiplantae
N0.HOG0001330	0	0.652796	0.0655533	1.12787e-08	0	1	5	0	2	8	NPAL_009124_R1	Chr5	6154670	6154936	+	1	1	0	-1	0	0	-1	1	1	0	88	Protein of unknown function	InterPro:IPR002048, Pfam:PF13202	85681.XP_006434792.1	70.9	9.71e-15	63.4	2E8YR@1|root,2SFD6@2759|Eukaryota,37XCN@33090|Viridiplantae,3GMR4@35493|Streptophyta	S		calcium-binding protein	33090|Viridiplantae
N0.HOG0001330	0	0.652796	0.0655533	1.12787e-08	0	1	5	0	2	8	NPAL_009125_R1	Chr5	6158708	6159752	+	1	1	0	0	0	0	1	1	2	0	149	Similar to CML14: Probable calcium-binding protein CML14 (Oryza sativa subsp. japonica OX%3D39947)	InterPro:IPR002048, Pfam:PF13202	3880.AES59455	87.4	1.85e-20	69	2E8YR@1|root,2SFD6@2759|Eukaryota,37XCN@33090|Viridiplantae,3GMR4@35493|Streptophyta,4JV8Q@91835|fabids	T	GO:0003674,GO:0005488,GO:0005509,GO:0043167,GO:0043169,GO:0046872	calcium ion binding	33090|Viridiplantae
N0.HOG0001330	0	0.652796	0.0655533	1.12787e-08	0	1	5	0	2	8	NPAL_009126_R1	Chr5	6163907	6164321	+	1	1	0	0	0	0	1	1	2	0	111	Similar to CML32: Probable calcium-binding protein CML32 (Oryza sativa subsp. japonica OX%3D39947)	InterPro:IPR002048, Pfam:PF13499	3880.AES59455	48.1	1.14e-05	96	2E8YR@1|root,2SFD6@2759|Eukaryota,37XCN@33090|Viridiplantae,3GMR4@35493|Streptophyta,4JV8Q@91835|fabids	T	GO:0003674,GO:0005488,GO:0005509,GO:0043167,GO:0043169,GO:0046872	calcium ion binding	33090|Viridiplantae
N0.HOG0001330	0	0.652796	0.0655533	1.12787e-08	0	1	5	0	2	8	NPAL_009128_R1	Chr5	6167838	6169001	+	1	1	0	0	0	0	1	1	3	0	163	Protein of unknown function	InterPro:IPR002048, Pfam:PF13405	3880.AES59455	81.3	7.24e-18	69	2E8YR@1|root,2SFD6@2759|Eukaryota,37XCN@33090|Viridiplantae,3GMR4@35493|Streptophyta,4JV8Q@91835|fabids	T	GO:0003674,GO:0005488,GO:0005509,GO:0043167,GO:0043169,GO:0046872	calcium ion binding	33090|Viridiplantae
N0.HOG0001330	0	0.652796	0.0655533	1.12787e-08	0	1	5	0	2	8	NPAL_014288_R1	Chr8	23197984	23199886	+	1	1	0	0	0	0	1	1	3	0	227	Protein of unknown function	InterPro:IPR002048, Pfam:PF13202	3641.EOY14481	58.5	2.17e-08	58.5	2E8YR@1|root,2SFD6@2759|Eukaryota,37XCN@33090|Viridiplantae,3GMR4@35493|Streptophyta	S		calcium-binding protein	33090|Viridiplantae
N0.HOG0001330	0	0.652796	0.0655533	1.12787e-08	0	1	5	0	2	8	NPAL_014289_R1	Chr8	23202498	23203074	+	1	1	0	0	0	0	1	1	2	0	77	Similar to CML14: Probable calcium-binding protein CML14 (Oryza sativa subsp. japonica OX%3D39947)	InterPro:IPR002048, Pfam:PF13499	4081.Solyc04g079080.2.1	55.8	3.87e-08	21.9
N0.HOG0000871	0	0.739661	0.0374427	1.31413e-07	0	2	5	2	6	11	NPAL_021797_R1	Chr14	8640462	8643555	+	0.01	0.01	0	1	0.5	1	1	1	2	212	196	Protein of unknown function		3847.GLYMA13G09742.1	130	1.51e-32	21.2	COG0515@1|root,KOG1187@2759|Eukaryota,37MEY@33090|Viridiplantae,3GC2U@35493|Streptophyta,4JTKF@91835|fabids	T		receptor-like protein kinase	33090|Viridiplantae	ko00000, ko00001, ko00002, ko01000, ko01001	2.7.11.1	M00686	ko04010, ko04064, ko04620, ko04621, ko04624, ko04722, ko05133, ko05140, ko05142, ko05145, ko05152, ko05162, ko05164, map04010, map04064, map04620, map04621, map04624, map04722, map05133, map05140, map05142, map05145, map05152, map05162, map05164	K04733
N0.HOG0000871	0	0.739661	0.0374427	1.31413e-07	0	2	5	2	6	11	NPAL_021798_R1	Chr14	8662605	8663528	+	1	1	0	-1	0	0	-1	1	1	0	307	Protein of unknown function	InterPro:IPR025287, Pfam:PF13947	3827.XP_004498487.1	174	2.39e-46	38.1	COG0515@1|root,KOG1187@2759|Eukaryota,37MEY@33090|Viridiplantae,3GC2U@35493|Streptophyta,4JTKF@91835|fabids	T		receptor-like protein kinase	33090|Viridiplantae	ko00000, ko00001, ko00002, ko01000, ko01001	2.7.11.1	M00686	ko04010, ko04064, ko04620, ko04621, ko04624, ko04722, ko05133, ko05140, ko05142, ko05145, ko05152, ko05162, ko05164, map04010, map04064, map04620, map04621, map04624, map04722, map05133, map05140, map05142, map05145, map05152, map05162, map05164	K04733
N0.HOG0000871	0	0.739661	0.0374427	1.31413e-07	0	2	5	2	6	11	NPAL_021799_R1	Chr14	8677910	8682013	+	0.07	0.07	74	0.5	0.33	1	0.5	0.66	3	0	291	Protein of unknown function	InterPro:IPR025287, Pfam:PF13947	3880.AES75445	196	1.38e-58	78.3	COG0515@1|root,KOG1187@2759|Eukaryota,37MEY@33090|Viridiplantae,3GC2U@35493|Streptophyta,4JTKF@91835|fabids	T		receptor-like protein kinase	33090|Viridiplantae	ko00000, ko00001, ko00002, ko01000, ko01001	2.7.11.1	M00686	ko04010, ko04064, ko04620, ko04621, ko04624, ko04722, ko05133, ko05140, ko05142, ko05145, ko05152, ko05162, ko05164, map04010, map04064, map04620, map04621, map04624, map04722, map05133, map05140, map05142, map05145, map05152, map05162, map05164	K04733
N0.HOG0000871	0	0.739661	0.0374427	1.31413e-07	0	2	5	2	6	11	NPAL_021800_R1	Chr14	8715943	8717316	+	1	1	0	0	0	0	1	1	3	0	250	Protein of unknown function	InterPro:IPR025287, Pfam:PF13947	3880.AES75445	164	1.37e-46	90.2	COG0515@1|root,KOG1187@2759|Eukaryota,37MEY@33090|Viridiplantae,3GC2U@35493|Streptophyta,4JTKF@91835|fabids	T		receptor-like protein kinase	33090|Viridiplantae	ko00000, ko00001, ko00002, ko01000, ko01001	2.7.11.1	M00686	ko04010, ko04064, ko04620, ko04621, ko04624, ko04722, ko05133, ko05140, ko05142, ko05145, ko05152, ko05162, ko05164, map04010, map04064, map04620, map04621, map04624, map04722, map05133, map05140, map05142, map05145, map05152, map05162, map05164	K04733
N0.HOG0000871	0	0.739661	0.0374427	1.31413e-07	0	2	5	2	6	11	NPAL_021801_R1	Chr14	8762380	8765731	+	0.12	0.12	0	1	0.5	1	1	1	2	212	275	Similar to LRK10L-2.1: LEAF RUST 10 DISEASE-RESISTANCE LOCUS RECEPTOR-LIKE PROTEIN KINASE-like 2.1 (Arabidopsis thaliana OX%3D3702)	InterPro:IPR025287, Pfam:PF13947	3847.GLYMA14G13884.1	198	4.64e-56	29.4	COG0515@1|root,KOG1187@2759|Eukaryota,37MEY@33090|Viridiplantae,3GC2U@35493|Streptophyta,4JTKF@91835|fabids	T		receptor-like protein kinase	33090|Viridiplantae	ko00000, ko00001, ko00002, ko01000, ko01001	2.7.11.1	M00686	ko04010, ko04064, ko04620, ko04621, ko04624, ko04722, ko05133, ko05140, ko05142, ko05145, ko05152, ko05162, ko05164, map04010, map04064, map04620, map04621, map04624, map04722, map05133, map05140, map05142, map05145, map05152, map05162, map05164	K04733
N0.HOG0000871	0	0.739661	0.0374427	1.31413e-07	0	2	5	2	6	11	NPAL_021802_R1	Chr14	8781678	8782800	+	1	1	0	0	0	0	1	1	2	0	299	Protein of unknown function	InterPro:IPR025287, Pfam:PF13947	3827.XP_004498487.1	181	5.77e-49	38.1	COG0515@1|root,KOG1187@2759|Eukaryota,37MEY@33090|Viridiplantae,3GC2U@35493|Streptophyta,4JTKF@91835|fabids	T		receptor-like protein kinase	33090|Viridiplantae	ko00000, ko00001, ko00002, ko01000, ko01001	2.7.11.1	M00686	ko04010, ko04064, ko04620, ko04621, ko04624, ko04722, ko05133, ko05140, ko05142, ko05145, ko05152, ko05162, ko05164, map04010, map04064, map04620, map04621, map04624, map04722, map05133, map05140, map05142, map05145, map05152, map05162, map05164	K04733
N0.HOG0000871	0	0.739661	0.0374427	1.31413e-07	0	2	5	2	6	11	NPAL_021803_R1	Chr14	8813584	8814264	+	1	1	0	-1	0	0	-1	1	1	0	226	Protein of unknown function	InterPro:IPR025287, Pfam:PF13947	3880.AES75445	159	2.73e-45	57.3	COG0515@1|root,KOG1187@2759|Eukaryota,37MEY@33090|Viridiplantae,3GC2U@35493|Streptophyta,4JTKF@91835|fabids	T		receptor-like protein kinase	33090|Viridiplantae	ko00000, ko00001, ko00002, ko01000, ko01001	2.7.11.1	M00686	ko04010, ko04064, ko04620, ko04621, ko04624, ko04722, ko05133, ko05140, ko05142, ko05145, ko05152, ko05162, ko05164, map04010, map04064, map04620, map04621, map04624, map04722, map05133, map05140, map05142, map05145, map05152, map05162, map05164	K04733
N0.HOG0000871	0	0.739661	0.0374427	1.31413e-07	0	2	5	2	6	11	NPAL_021804_R1	Chr14	8837083	8837808	+	1	1	0	-1	0	0	-1	1	1	0	241	Protein of unknown function	InterPro:IPR025287, Pfam:PF13947	3827.XP_004498487.1	145	6.59e-37	30.2	COG0515@1|root,KOG1187@2759|Eukaryota,37MEY@33090|Viridiplantae,3GC2U@35493|Streptophyta,4JTKF@91835|fabids	T		receptor-like protein kinase	33090|Viridiplantae	ko00000, ko00001, ko00002, ko01000, ko01001	2.7.11.1	M00686	ko04010, ko04064, ko04620, ko04621, ko04624, ko04722, ko05133, ko05140, ko05142, ko05145, ko05152, ko05162, ko05164, map04010, map04064, map04620, map04621, map04624, map04722, map05133, map05140, map05142, map05145, map05152, map05162, map05164	K04733
N0.HOG0000871	0	0.739661	0.0374427	1.31413e-07	0	2	5	2	6	11	NPAL_021805_R1	Chr14	8874217	8875245	+	1	1	0	0	0	0	1	1	2	0	313	Protein of unknown function	InterPro:IPR025287, Pfam:PF13947	3847.GLYMA17G32731.1	204	5.61e-58	37.1	COG0515@1|root,KOG1187@2759|Eukaryota,37MEY@33090|Viridiplantae,3GC2U@35493|Streptophyta,4JTKF@91835|fabids	T		receptor-like protein kinase	33090|Viridiplantae	ko00000, ko00001, ko00002, ko01000, ko01001	2.7.11.1	M00686	ko04010, ko04064, ko04620, ko04621, ko04624, ko04722, ko05133, ko05140, ko05142, ko05145, ko05152, ko05162, ko05164, map04010, map04064, map04620, map04621, map04624, map04722, map05133, map05140, map05142, map05145, map05152, map05162, map05164	K04733
N0.HOG0000871	0	0.739661	0.0374427	1.31413e-07	0	2	5	2	6	11	NPAL_021806_R1	Chr14	8892108	8895194	+	0.33	0.33	0	0	0	0	0.66	0.5	4	0	327	Similar to LRK10L-2.1: LEAF RUST 10 DISEASE-RESISTANCE LOCUS RECEPTOR-LIKE PROTEIN KINASE-like 2.1 (Arabidopsis thaliana OX%3D3702)	InterPro:IPR025287, Pfam:PF13947	4432.XP_010275240.1	115	1.23e-27	77.2	2E47F@1|root,2SB5H@2759|Eukaryota,380UK@33090|Viridiplantae,3GQYT@35493|Streptophyta	S		Wall-associated receptor kinase galacturonan-binding	2759|Eukaryota
N0.HOG0000871	0	0.739661	0.0374427	1.31413e-07	0	2	5	2	6	11	NPAL_021807_R1	Chr14	8933146	8937101	+	0.21	0.21	0	0.33	0	0.5	0.33	0.5	4	0	317	Protein of unknown function	InterPro:IPR025287, Pfam:PF13947	3885.XP_007141195.1	181	5.4e-49	37.1	COG0515@1|root,KOG1187@2759|Eukaryota,37MEY@33090|Viridiplantae,3GC2U@35493|Streptophyta,4JTKF@91835|fabids	T		receptor-like protein kinase	33090|Viridiplantae	ko00000, ko00001, ko00002, ko01000, ko01001	2.7.11.1	M00686	ko04010, ko04064, ko04620, ko04621, ko04624, ko04722, ko05133, ko05140, ko05142, ko05145, ko05152, ko05162, ko05164, map04010, map04064, map04620, map04621, map04624, map04722, map05133, map05140, map05142, map05145, map05152, map05162, map05164	K04733
N0.HOG0015655	0	0.0454834	0.615369	1.69953e-07	1	0	4	2	2	6	NPAL_011212_R1	Chr6	20078149	20079267	+	1	1	0	-1	0	0	-1	1	1	0	372	Similar to At1g74510: F-box/kelch-repeat protein At1g74510 (Arabidopsis thaliana OX%3D3702)	InterPro:IPR006652, Pfam:PF01344	3885.XP_007138202.1	467	1.09e-161	79.9	KOG1072@1|root,KOG1072@2759|Eukaryota,37R92@33090|Viridiplantae,3GEIC@35493|Streptophyta,4JEE4@91835|fabids	S	GO:0000151,GO:0003674,GO:0005488,GO:0005515,GO:0005575,GO:0005622,GO:0005623,GO:0005634,GO:0005737,GO:0006508,GO:0006511,GO:0006807,GO:0008150,GO:0008152,GO:0009056,GO:0009057,GO:0009987,GO:0010498,GO:0019005,GO:0019222,GO:0019538,GO:0019899,GO:0019941,GO:0030162,GO:0030163,GO:0031461,GO:0031625,GO:0032991,GO:0043161,GO:0043170,GO:0043226,GO:0043227,GO:0043229,GO:0043231,GO:0043632,GO:0044237,GO:…	F-box kelch-repeat protein	33090|Viridiplantae
N0.HOG0015655	0	0.0454834	0.615369	1.69953e-07	1	0	4	2	2	6	NPAL_011213_R1	Chr6	20096132	20096940	+	1	1	0	0	0	0	1	1	2	0	193	Similar to SKIP11: F-box/kelch-repeat protein SKIP11 (Arabidopsis thaliana OX%3D3702)	InterPro:IPR006652, Pfam:PF01344	3659.XP_004171761.1	160	1.12e-44	27.2	KOG1072@1|root,KOG1072@2759|Eukaryota,37R92@33090|Viridiplantae,3GEIC@35493|Streptophyta,4JEE4@91835|fabids	S	GO:0000151,GO:0003674,GO:0005488,GO:0005515,GO:0005575,GO:0005622,GO:0005623,GO:0005634,GO:0005737,GO:0006508,GO:0006511,GO:0006807,GO:0008150,GO:0008152,GO:0009056,GO:0009057,GO:0009987,GO:0010498,GO:0019005,GO:0019222,GO:0019538,GO:0019899,GO:0019941,GO:0030162,GO:0030163,GO:0031461,GO:0031625,GO:0032991,GO:0043161,GO:0043170,GO:0043226,GO:0043227,GO:0043229,GO:0043231,GO:0043632,GO:0044237,GO:…	F-box kelch-repeat protein	33090|Viridiplantae
N0.HOG0015655	0	0.0454834	0.615369	1.69953e-07	1	0	4	2	2	6	NPAL_011214_R1	Chr6	20111448	20112448	+	1	1	0	0	0	0	1	1	2	0	301	Similar to At1g74510: F-box/kelch-repeat protein At1g74510 (Arabidopsis thaliana OX%3D3702)	InterPro:IPR006652, Pfam:PF01344	102107.XP_008239812.1	301	9.25e-98	70.4	KOG1072@1|root,KOG1072@2759|Eukaryota,37R92@33090|Viridiplantae,3GEIC@35493|Streptophyta,4JEE4@91835|fabids	S	GO:0000151,GO:0003674,GO:0005488,GO:0005515,GO:0005575,GO:0005622,GO:0005623,GO:0005634,GO:0005737,GO:0006508,GO:0006511,GO:0006807,GO:0008150,GO:0008152,GO:0009056,GO:0009057,GO:0009987,GO:0010498,GO:0019005,GO:0019222,GO:0019538,GO:0019899,GO:0019941,GO:0030162,GO:0030163,GO:0031461,GO:0031625,GO:0032991,GO:0043161,GO:0043170,GO:0043226,GO:0043227,GO:0043229,GO:0043231,GO:0043632,GO:0044237,GO:…	F-box kelch-repeat protein	33090|Viridiplantae
N0.HOG0015655	0	0.0454834	0.615369	1.69953e-07	1	0	4	2	2	6	NPAL_011221_R1	Chr6	20697942	20698466	+	0.36	0.36	0	-1	0	1	-1	1	1	0	174	Similar to SKIP11: F-box/kelch-repeat protein SKIP11 (Arabidopsis thaliana OX%3D3702)		102107.XP_008239812.1	207	7.04e-63	34.5	KOG1072@1|root,KOG1072@2759|Eukaryota,37R92@33090|Viridiplantae,3GEIC@35493|Streptophyta,4JEE4@91835|fabids	S	GO:0000151,GO:0003674,GO:0005488,GO:0005515,GO:0005575,GO:0005622,GO:0005623,GO:0005634,GO:0005737,GO:0006508,GO:0006511,GO:0006807,GO:0008150,GO:0008152,GO:0009056,GO:0009057,GO:0009987,GO:0010498,GO:0019005,GO:0019222,GO:0019538,GO:0019899,GO:0019941,GO:0030162,GO:0030163,GO:0031461,GO:0031625,GO:0032991,GO:0043161,GO:0043170,GO:0043226,GO:0043227,GO:0043229,GO:0043231,GO:0043632,GO:0044237,GO:…	F-box kelch-repeat protein	33090|Viridiplantae
N0.HOG0015655	0	0.0454834	0.615369	1.69953e-07	1	0	4	2	2	6	NPAL_011222_R1	Chr6	20698580	20699301	+	0.49	1	0	0	0	0.5	1	1	2	0	171	Similar to SKIP11: F-box/kelch-repeat protein SKIP11 (Arabidopsis thaliana OX%3D3702)	InterPro:IPR006652, Pfam:PF01344	3880.AES69994	162	8.95e-46	33	KOG1072@1|root,KOG1072@2759|Eukaryota,37R92@33090|Viridiplantae,3GEIC@35493|Streptophyta,4JEE4@91835|fabids	S	GO:0000151,GO:0003674,GO:0005488,GO:0005515,GO:0005575,GO:0005622,GO:0005623,GO:0005634,GO:0005737,GO:0006508,GO:0006511,GO:0006807,GO:0008150,GO:0008152,GO:0009056,GO:0009057,GO:0009987,GO:0010498,GO:0019005,GO:0019222,GO:0019538,GO:0019899,GO:0019941,GO:0030162,GO:0030163,GO:0031461,GO:0031625,GO:0032991,GO:0043161,GO:0043170,GO:0043226,GO:0043227,GO:0043229,GO:0043231,GO:0043632,GO:0044237,GO:…	F-box kelch-repeat protein	33090|Viridiplantae
N0.HOG0015655	0	0.0454834	0.615369	1.69953e-07	1	0	4	2	2	6	NPAL_011223_R1	Chr6	20707549	20708458	+	0.43	0.42	0	0	0	0.66	0	0.33	3	0	246	Similar to At1g74510: F-box/kelch-repeat protein At1g74510 (Arabidopsis thaliana OX%3D3702)	InterPro:IPR006652, Pfam:PF01344	3885.XP_007138202.1	311	2.82e-102	57.3	KOG1072@1|root,KOG1072@2759|Eukaryota,37R92@33090|Viridiplantae,3GEIC@35493|Streptophyta,4JEE4@91835|fabids	S	GO:0000151,GO:0003674,GO:0005488,GO:0005515,GO:0005575,GO:0005622,GO:0005623,GO:0005634,GO:0005737,GO:0006508,GO:0006511,GO:0006807,GO:0008150,GO:0008152,GO:0009056,GO:0009057,GO:0009987,GO:0010498,GO:0019005,GO:0019222,GO:0019538,GO:0019899,GO:0019941,GO:0030162,GO:0030163,GO:0031461,GO:0031625,GO:0032991,GO:0043161,GO:0043170,GO:0043226,GO:0043227,GO:0043229,GO:0043231,GO:0043632,GO:0044237,GO:…	F-box kelch-repeat protein	33090|Viridiplantae
N0.HOG0000969	0	0.0133612	0.238982	2.1648e-05	3	1	4	8	8	13	NPAL_000753_R1	Chr1	23401698	23404248	-	1	1	0	0	0	0	1	1	2	0	178	Similar to CXE1: Carboxylesterase 1 (Actinidia eriantha OX%3D165200)	InterPro:IPR013094, Pfam:PF07859	981085.XP_010109059.1	127	5.58e-32	34.9	COG0657@1|root,KOG1515@2759|Eukaryota,37MFN@33090|Viridiplantae,3GCIC@35493|Streptophyta,4JRR2@91835|fabids	V		alpha/beta hydrolase fold	33090|Viridiplantae
N0.HOG0000969	0	0.0133612	0.238982	2.1648e-05	3	1	4	8	8	13	NPAL_000754_R1	Chr1	23421527	23422408	-	0.49	0.49	0	0	0	0.5	1	1	2	0	141	Similar to CXE1: Carboxylesterase 1 (Actinidia eriantha OX%3D165200)	InterPro:IPR013094, Pfam:PF07859	3885.XP_007152364.1	144	3.6e-40	34.9	COG0657@1|root,KOG1515@2759|Eukaryota,37MFN@33090|Viridiplantae,3GCIC@35493|Streptophyta,4JRF1@91835|fabids	V	GO:0003674,GO:0003824,GO:0008150,GO:0008152,GO:0009056,GO:0016787	alpha/beta hydrolase fold	33090|Viridiplantae
N0.HOG0000969	0	0.0133612	0.238982	2.1648e-05	3	1	4	8	8	13	NPAL_000755_R1	Chr1	23422504	23423031	-	0.37	1	0	-1	0	1	-1	1	1	0	175	Similar to CXE1: Carboxylesterase 1 (Actinidia eriantha OX%3D165200)	InterPro:IPR013094, Pfam:PF07859	102107.XP_008234322.1	229	1.9e-69	25.7	COG0657@1|root,KOG1515@2759|Eukaryota,37MFN@33090|Viridiplantae,3GCIC@35493|Streptophyta,4JF6E@91835|fabids	V	GO:0003674,GO:0003824,GO:0008150,GO:0008152,GO:0009056,GO:0016787	Carboxylesterase 1-like	33090|Viridiplantae
N0.HOG0000969	0	0.0133612	0.238982	2.1648e-05	3	1	4	8	8	13	NPAL_000756_R1	Chr1	23425804	23426770	+	1	1	0	0	0	0	1	1	3	0	263	Similar to CXE1: Carboxylesterase 1 (Actinidia eriantha OX%3D165200)	InterPro:IPR013094, Pfam:PF07859	981085.XP_010109059.1	204	8e-60	62.2	COG0657@1|root,KOG1515@2759|Eukaryota,37MFN@33090|Viridiplantae,3GCIC@35493|Streptophyta,4JRR2@91835|fabids	V		alpha/beta hydrolase fold	33090|Viridiplantae
N0.HOG0000969	0	0.0133612	0.238982	2.1648e-05	3	1	4	8	8	13	NPAL_000757_R1	Chr1	23432535	23433527	-	0.26	0.26	0	-1	0	1	-1	1	1	0	330	Similar to CXE1: Carboxylesterase 1 (Actinidia eriantha OX%3D165200)	InterPro:IPR013094, Pfam:PF07859	102107.XP_008234322.1	349	3.06e-113	50.2	COG0657@1|root,KOG1515@2759|Eukaryota,37MFN@33090|Viridiplantae,3GCIC@35493|Streptophyta,4JF6E@91835|fabids	V	GO:0003674,GO:0003824,GO:0008150,GO:0008152,GO:0009056,GO:0016787	Carboxylesterase 1-like	33090|Viridiplantae
N0.HOG0000969	0	0.0133612	0.238982	2.1648e-05	3	1	4	8	8	13	NPAL_000759_R1	Chr1	23444009	23444331	+	1	1	0	0	0	0	1	1	2	0	72	Similar to CXE1: Carboxylesterase 1 (Actinidia eriantha OX%3D165200)	InterPro:IPR013094, Pfam:PF07859	3880.AES93643	52.8	4.47e-07	14.5	COG0657@1|root,KOG1515@2759|Eukaryota,37R02@33090|Viridiplantae,3G8PY@35493|Streptophyta,4JT7H@91835|fabids	V	GO:0003674,GO:0003824,GO:0008150,GO:0008152,GO:0009056,GO:0016787	alpha/beta hydrolase fold	33090|Viridiplantae
N0.HOG0000969	0	0.0133612	0.238982	2.1648e-05	3	1	4	8	8	13	NPAL_000760_R1	Chr1	23444507	23444827	+	1	1	0	-1	0	0	-1	1	1	0	106	Similar to CXE20: Probable carboxylesterase 120 (Arabidopsis thaliana OX%3D3702)	InterPro:IPR013094, Pfam:PF07859	3847.GLYMA09G27516.1	74.3	2.66e-14	21.3	COG0657@1|root,KOG1515@2759|Eukaryota,37MFN@33090|Viridiplantae,3GCIC@35493|Streptophyta,4JRF1@91835|fabids	V	GO:0003674,GO:0003824,GO:0008150,GO:0008152,GO:0009056,GO:0016787	alpha/beta hydrolase fold	33090|Viridiplantae
N0.HOG0000969	0	0.0133612	0.238982	2.1648e-05	3	1	4	8	8	13	NPAL_000761_R1	Chr1	23447788	23448780	-	1	1	0	-1	0	0	-1	1	1	0	330	Similar to CXE1: Carboxylesterase 1 (Actinidia eriantha OX%3D165200)	InterPro:IPR013094, Pfam:PF07859	3847.GLYMA09G27516.1	408	8.69e-141	98.1	COG0657@1|root,KOG1515@2759|Eukaryota,37MFN@33090|Viridiplantae,3GCIC@35493|Streptophyta,4JRF1@91835|fabids	V	GO:0003674,GO:0003824,GO:0008150,GO:0008152,GO:0009056,GO:0016787	alpha/beta hydrolase fold	33090|Viridiplantae
N0.HOG0000969	0	0.0133612	0.238982	2.1648e-05	3	1	4	8	8	13	NPAL_000762_R1	Chr1	23460787	23462852	-	0.43	0.36	0	0	0	0.5	0	0	4	0	575	Similar to CXE1: Carboxylesterase 1 (Actinidia eriantha OX%3D165200)	InterPro:IPR013094, Pfam:PF07859	3847.GLYMA20G29190.1	423	6.95e-143	92.9	COG0657@1|root,KOG1515@2759|Eukaryota,37MFN@33090|Viridiplantae,3GCIC@35493|Streptophyta,4JF6E@91835|fabids	V	GO:0003674,GO:0003824,GO:0008150,GO:0008152,GO:0009056,GO:0016787	Carboxylesterase 1-like	33090|Viridiplantae
N0.HOG0000969	0	0.0133612	0.238982	2.1648e-05	3	1	4	8	8	13	NPAL_000763_R1	Chr1	23464283	23465451	-	0.52	0.52	0	0	0	0.5	0	0	2	0	286	Similar to CXE1: Carboxylesterase 1 (Actinidia eriantha OX%3D165200)	InterPro:IPR013094, Pfam:PF07859	3827.XP_004496637.1	335	1.15e-112	78.7	COG0657@1|root,KOG1515@2759|Eukaryota,37MFN@33090|Viridiplantae,3GCIC@35493|Streptophyta,4JF6E@91835|fabids	V	GO:0003674,GO:0003824,GO:0008150,GO:0008152,GO:0009056,GO:0016787	Carboxylesterase 1-like	33090|Viridiplantae
N0.HOG0000969	0	0.0133612	0.238982	2.1648e-05	3	1	4	8	8	13	NPAL_000764_R1	Chr1	23469255	23470226	-	0.53	1	0	-1	0	1	-1	1	1	0	323	Similar to CXE1: Carboxylesterase 1 (Actinidia eriantha OX%3D165200)	InterPro:IPR013094, Pfam:PF07859	3827.XP_004496637.1	384	1.74e-131	91.9	COG0657@1|root,KOG1515@2759|Eukaryota,37MFN@33090|Viridiplantae,3GCIC@35493|Streptophyta,4JF6E@91835|fabids	V	GO:0003674,GO:0003824,GO:0008150,GO:0008152,GO:0009056,GO:0016787	Carboxylesterase 1-like	33090|Viridiplantae
N0.HOG0000969	0	0.0133612	0.238982	2.1648e-05	3	1	4	8	8	13	NPAL_015571_R1	Chr9	23478214	23478788	-	0.36	0.41	0	0	0	1	1	1	2	0	171	Similar to CXE20: Probable carboxylesterase 120 (Arabidopsis thaliana OX%3D3702)	InterPro:IPR013094, Pfam:PF07859	102107.XP_008234322.1	202	1.9e-59	28.5	COG0657@1|root,KOG1515@2759|Eukaryota,37MFN@33090|Viridiplantae,3GCIC@35493|Streptophyta,4JF6E@91835|fabids	V	GO:0003674,GO:0003824,GO:0008150,GO:0008152,GO:0009056,GO:0016787	Carboxylesterase 1-like	33090|Viridiplantae
N0.HOG0000969	0	0.0133612	0.238982	2.1648e-05	3	1	4	8	8	13	NPAL_015572_R1	Chr9	23482604	23483677	-	0.24	0.15	0	-1	0	1	-1	1	1	0	357	Similar to CXE1: Carboxylesterase 1 (Actinidia eriantha OX%3D165200)	InterPro:IPR013094, Pfam:PF07859	102107.XP_008234322.1	422	2.44e-141	49.8	COG0657@1|root,KOG1515@2759|Eukaryota,37MFN@33090|Viridiplantae,3GCIC@35493|Streptophyta,4JF6E@91835|fabids	V	GO:0003674,GO:0003824,GO:0008150,GO:0008152,GO:0009056,GO:0016787	Carboxylesterase 1-like	33090|Viridiplantae
N0.HOG0000387	0.001	0.587531	0.0327498	1.69953e-07	0	1	4	1	2	6	NPAL_020964_R1	Chr14	816453	817390	+	0.02	0.43	0	0	0	1	1	1	2	0	235	Similar to TUBB1: Tubulin beta-1 chain (Zea mays OX%3D4577)	InterPro:IPR003008, Pfam:PF00091	3649.evm.model.supercontig_3.401	435	2.71e-151	53.1	COG5023@1|root,KOG1375@2759|Eukaryota,37IAA@33090|Viridiplantae,3GEU0@35493|Streptophyta,3HZPM@3699|Brassicales	Z	GO:0003674,GO:0005198,GO:0005200,GO:0005575,GO:0005622,GO:0005623,GO:0005856,GO:0005886,GO:0006950,GO:0006970,GO:0006996,GO:0007010,GO:0007017,GO:0008150,GO:0009266,GO:0009409,GO:0009628,GO:0009651,GO:0009987,GO:0015630,GO:0016020,GO:0016043,GO:0043226,GO:0043228,GO:0043229,GO:0043232,GO:0044424,GO:0044464,GO:0050896,GO:0071840,GO:0071944	Tubulin is the major constituent of microtubules. It binds two moles of GTP, one at an exchangeable site on the beta chain and one at a non-exchangeable site on the alpha chain	33090|Viridiplantae	ko00000, ko00001, ko03036, ko04147, ko04812			ko04145, ko04540, ko05130, map04145, map04540, map05130	K07375
N0.HOG0000387	0.001	0.587531	0.0327498	1.69953e-07	0	1	4	1	2	6	NPAL_003417_R1	Chr2	6803858	6806274	-	0.16	0.16	0	0	0	0.66	1	1	3	0	280	Similar to Tubulin beta-3 chain (Gossypium hirsutum OX%3D3635)	InterPro:IPR003008, Pfam:PF00091	3880.AES81145	457	3.2e-158	41.9	COG5023@1|root,KOG1375@2759|Eukaryota,37IAA@33090|Viridiplantae,3GEU0@35493|Streptophyta,4JRRZ@91835|fabids	Z	GO:0003674,GO:0005198,GO:0005200,GO:0005575,GO:0005622,GO:0005623,GO:0005856,GO:0005886,GO:0006950,GO:0006970,GO:0006996,GO:0007010,GO:0007017,GO:0008150,GO:0009266,GO:0009409,GO:0009628,GO:0009651,GO:0009987,GO:0015630,GO:0016020,GO:0016043,GO:0043226,GO:0043228,GO:0043229,GO:0043232,GO:0044424,GO:0044464,GO:0050896,GO:0071840,GO:0071944	Tubulin is the major constituent of microtubules. It binds two moles of GTP, one at an exchangeable site on the beta chain and one at a non-exchangeable site on the alpha chain	33090|Viridiplantae	ko00000, ko00001, ko03036, ko04147, ko04812			ko04145, ko04540, ko05130, map04145, map04540, map05130	K07375
N0.HOG0000387	0.001	0.587531	0.0327498	1.69953e-07	0	1	4	1	2	6	NPAL_004476_R1	Chr2	27082321	27084658	-	0.16	0.16	0	0	0	0.66	0.5	0.33	3	0	294	Similar to TUBB3: Tubulin beta-3 chain (Oryza sativa subsp. japonica OX%3D39947)	InterPro:IPR003008, Pfam:PF00091	981085.XP_010104458.1	481	1.51e-168	97.1	COG5023@1|root,KOG1375@2759|Eukaryota,37Q0N@33090|Viridiplantae,3G925@35493|Streptophyta,4JM3K@91835|fabids	Z	GO:0005575,GO:0005622,GO:0005623,GO:0005856,GO:0043226,GO:0043228,GO:0043229,GO:0043232,GO:0044424,GO:0044464	Tubulin is the major constituent of microtubules. It binds two moles of GTP, one at an exchangeable site on the beta chain and one at a non-exchangeable site on the alpha chain	33090|Viridiplantae	ko00000, ko00001, ko03036, ko04147, ko04812			ko04145, ko04540, ko05130, map04145, map04540, map05130	K07375
N0.HOG0000387	0.001	0.587531	0.0327498	1.69953e-07	0	1	4	1	2	6	NPAL_012099_R1	Chr7	5017652	5019197	-	0.18	0.18	0	0	0	0.66	0.5	0.66	3	0	279	Similar to TUBB1: Tubulin beta-1 chain (Glycine max OX%3D3847)	InterPro:IPR003008, Pfam:PF00091	981085.XP_010089109.1	464	5.15e-162	99.1	COG5023@1|root,KOG1375@2759|Eukaryota,37RNZ@33090|Viridiplantae,3GFGM@35493|Streptophyta,4JKYJ@91835|fabids	Z	GO:0005575,GO:0005622,GO:0005623,GO:0005856,GO:0043226,GO:0043228,GO:0043229,GO:0043232,GO:0044424,GO:0044464	Tubulin is the major constituent of microtubules. It binds two moles of GTP, one at an exchangeable site on the beta chain and one at a non-exchangeable site on the alpha chain	33090|Viridiplantae	ko00000, ko00001, ko03036, ko04147, ko04812			ko04145, ko04540, ko05130, map04145, map04540, map05130	K07375
N0.HOG0000387	0.001	0.587531	0.0327498	1.69953e-07	0	1	4	1	2	6	NPAL_013920_R1	Chr8	17229363	17231585	+	0.15	0.15	0	0	0	0.75	1	1	4	0	271	Similar to Tubulin beta-5 chain (Gossypium hirsutum OX%3D3635)	InterPro:IPR003008, Pfam:PF00091	981085.XP_010104458.1	444	3.29e-154	97.1	COG5023@1|root,KOG1375@2759|Eukaryota,37Q0N@33090|Viridiplantae,3G925@35493|Streptophyta,4JM3K@91835|fabids	Z	GO:0005575,GO:0005622,GO:0005623,GO:0005856,GO:0043226,GO:0043228,GO:0043229,GO:0043232,GO:0044424,GO:0044464	Tubulin is the major constituent of microtubules. It binds two moles of GTP, one at an exchangeable site on the beta chain and one at a non-exchangeable site on the alpha chain	33090|Viridiplantae	ko00000, ko00001, ko03036, ko04147, ko04812			ko04145, ko04540, ko05130, map04145, map04540, map05130	K07375
N0.HOG0000387	0.001	0.587531	0.0327498	1.69953e-07	0	1	4	1	2	6	NPAL_015582_R1	Chr9	23590905	23593105	+	0.12	0.12	0	0	0	0.66	0.5	0.33	3	0	309	Similar to TUBB8: Tubulin beta-8 chain (Arabidopsis thaliana OX%3D3702)	InterPro:IPR003008, Pfam:PF00091	102107.XP_008234243.1	506	4.94e-178	98.9	COG5023@1|root,KOG1375@2759|Eukaryota,37IAA@33090|Viridiplantae,3GEU0@35493|Streptophyta,4JSFG@91835|fabids	Z	GO:0003674,GO:0005198,GO:0005200,GO:0005575,GO:0005622,GO:0005623,GO:0005737,GO:0005794,GO:0005856,GO:0006950,GO:0006970,GO:0006996,GO:0007010,GO:0007017,GO:0008150,GO:0009628,GO:0009651,GO:0009987,GO:0012505,GO:0016020,GO:0016043,GO:0032991,GO:0043226,GO:0043227,GO:0043228,GO:0043229,GO:0043231,GO:0043232,GO:0044422,GO:0044424,GO:0044430,GO:0044444,GO:0044446,GO:0044464,GO:0045298,GO:0050896,GO:…	Tubulin is the major constituent of microtubules. It binds two moles of GTP, one at an exchangeable site on the beta chain and one at a non-exchangeable site on the alpha chain	33090|Viridiplantae	ko00000, ko00001, ko03036, ko04147, ko04812			ko04145, ko04540, ko05130, map04145, map04540, map05130	K07375				TUB8
N0.HOG0002079	0.005	0.652796	0.0655533	4.96731e-07	0	1	4	2	3	7	NPAL_006417_R1	Chr3	32307105	32308803	+	0.02	0.02	85	1	1	1	1	1	2	184	447	Similar to HSR4: Protein HYPER-SENSITIVITY-RELATED 4 (Arabidopsis thaliana OX%3D3702)	InterPro:IPR003959,	102107.XP_008220843.1	578	4.56e-204	96.9	COG0465@1|root,KOG0743@2759|Eukaryota,37T6J@33090|Viridiplantae,3GA9Z@35493|Streptophyta,4JMG3@91835|fabids	O		Belongs to the AAA ATPase family	33090|Viridiplantae	ko00000, ko03029				K08900
N0.HOG0002079	0.005	0.652796	0.0655533	4.96731e-07	0	1	4	2	3	7	NPAL_011662_R1	Chr7	1082931	1085830	-	0.34	0.34	367	1	1	1	1	1	2	497	506	Similar to HSR4: Protein HYPER-SENSITIVITY-RELATED 4 (Arabidopsis thaliana OX%3D3702)	InterPro:IPR003959,	57918.XP_004287872.1	635	6.82e-225	91.9	COG0465@1|root,KOG0743@2759|Eukaryota,37QVY@33090|Viridiplantae,3GF73@35493|Streptophyta,4JN21@91835|fabids	O	GO:0001101,GO:0002237,GO:0002376,GO:0003674,GO:0003824,GO:0005488,GO:0005515,GO:0005575,GO:0005622,GO:0005623,GO:0005737,GO:0005739,GO:0005740,GO:0005741,GO:0005743,GO:0006950,GO:0006952,GO:0006955,GO:0006970,GO:0006996,GO:0007005,GO:0007154,GO:0007165,GO:0008150,GO:0008219,GO:0009314,GO:0009411,GO:0009416,GO:0009605,GO:0009607,GO:0009617,GO:0009626,GO:0009628,GO:0009651,GO:0009719,GO:0009725,GO:…	Belongs to the AAA ATPase family	33090|Viridiplantae	ko00000, ko03029				K08900
N0.HOG0002079	0.005	0.652796	0.0655533	4.96731e-07	0	1	4	2	3	7	NPAL_011663_R1	Chr7	1089308	1090237	-	0.44	0.44	0	-1	0	1	-1	1	1	0	309	Similar to HSR4: Protein HYPER-SENSITIVITY-RELATED 4 (Arabidopsis thaliana OX%3D3702)	InterPro:IPR003959,	57918.XP_004287872.1	389	6.28e-131	57.8	COG0465@1|root,KOG0743@2759|Eukaryota,37QVY@33090|Viridiplantae,3GF73@35493|Streptophyta,4JN21@91835|fabids	O	GO:0001101,GO:0002237,GO:0002376,GO:0003674,GO:0003824,GO:0005488,GO:0005515,GO:0005575,GO:0005622,GO:0005623,GO:0005737,GO:0005739,GO:0005740,GO:0005741,GO:0005743,GO:0006950,GO:0006952,GO:0006955,GO:0006970,GO:0006996,GO:0007005,GO:0007154,GO:0007165,GO:0008150,GO:0008219,GO:0009314,GO:0009411,GO:0009416,GO:0009605,GO:0009607,GO:0009617,GO:0009626,GO:0009628,GO:0009651,GO:0009719,GO:0009725,GO:…	Belongs to the AAA ATPase family	33090|Viridiplantae	ko00000, ko03029				K08900
N0.HOG0002079	0.005	0.652796	0.0655533	4.96731e-07	0	1	4	2	3	7	NPAL_011664_R1	Chr7	1091794	1092910	-	0.82	0.76	0	0	0	0.66	0.5	0.66	3	0	177	Similar to At3g50940: AAA-ATPase At3g50940 (Arabidopsis thaliana OX%3D3702)		72658.Bostr.18351s0286.1.p	84	1.8e-16	10.5	COG0465@1|root,KOG0743@2759|Eukaryota,383RJ@33090|Viridiplantae,3GNNF@35493|Streptophyta,3HSX3@3699|Brassicales	O	GO:0005575,GO:0005622,GO:0005623,GO:0005737,GO:0005783,GO:0012505,GO:0043226,GO:0043227,GO:0043229,GO:0043231,GO:0044424,GO:0044444,GO:0044464	Belongs to the AAA ATPase family	33090|Viridiplantae	ko00000, ko03029				K08900
N0.HOG0002079	0.005	0.652796	0.0655533	4.96731e-07	0	1	4	2	3	7	NPAL_011665_R1	Chr7	1095709	1096791	-	0.75	0.75	0	0	0	0.66	0.5	0.66	3	0	201	Similar to HSR4: Protein HYPER-SENSITIVITY-RELATED 4 (Arabidopsis thaliana OX%3D3702)	InterPro:IPR003959, Pfam:PF00004	102107.XP_008241721.1	191	5.62e-56	31.6	COG0465@1|root,KOG0743@2759|Eukaryota,37QVY@33090|Viridiplantae,3GF73@35493|Streptophyta,4JN21@91835|fabids	O	GO:0001101,GO:0002237,GO:0002376,GO:0003674,GO:0003824,GO:0005488,GO:0005515,GO:0005575,GO:0005622,GO:0005623,GO:0005737,GO:0005739,GO:0005740,GO:0005741,GO:0005743,GO:0006950,GO:0006952,GO:0006955,GO:0006970,GO:0006996,GO:0007005,GO:0007154,GO:0007165,GO:0008150,GO:0008219,GO:0009314,GO:0009411,GO:0009416,GO:0009605,GO:0009607,GO:0009617,GO:0009626,GO:0009628,GO:0009651,GO:0009719,GO:0009725,GO:…	Belongs to the AAA ATPase family	33090|Viridiplantae	ko00000, ko03029				K08900
N0.HOG0002079	0.005	0.652796	0.0655533	4.96731e-07	0	1	4	2	3	7	NPAL_011666_R1	Chr7	1096849	1097434	-	0.56	0.9	0	0	0	0.5	0	0	2	0	168	Similar to HSR4: Protein HYPER-SENSITIVITY-RELATED 4 (Arabidopsis thaliana OX%3D3702)		981085.XP_010086941.1	120	2.16e-29	19	COG0465@1|root,KOG0743@2759|Eukaryota,37TFI@33090|Viridiplantae,3GF8N@35493|Streptophyta,4JS8I@91835|fabids	O	GO:0003674,GO:0003824,GO:0005575,GO:0005622,GO:0005623,GO:0005737,GO:0005739,GO:0005740,GO:0005743,GO:0006996,GO:0007005,GO:0008150,GO:0009987,GO:0016020,GO:0016043,GO:0016462,GO:0016787,GO:0016817,GO:0016818,GO:0016887,GO:0017004,GO:0017062,GO:0017111,GO:0019866,GO:0022607,GO:0031090,GO:0031966,GO:0031967,GO:0031975,GO:0033108,GO:0034551,GO:0034622,GO:0042623,GO:0043226,GO:0043227,GO:0043229,GO:…	Belongs to the AAA ATPase family	33090|Viridiplantae	ko00000, ko03029				K08900
N0.HOG0002079	0.005	0.652796	0.0655533	4.96731e-07	0	1	4	2	3	7	NPAL_015172_R1	Chr9	19200425	19202005	+	0.26	0.25	0	0	0	1	1	1	2	0	464	Similar to HSR4: Protein HYPER-SENSITIVITY-RELATED 4 (Arabidopsis thaliana OX%3D3702)	InterPro:IPR003959,	3694.POPTR_0007s13290.1	536	1.4e-186	92.7	COG0465@1|root,KOG0743@2759|Eukaryota,37QVY@33090|Viridiplantae,3GF73@35493|Streptophyta,4JN21@91835|fabids	O	GO:0001101,GO:0002237,GO:0002376,GO:0003674,GO:0003824,GO:0005488,GO:0005515,GO:0005575,GO:0005622,GO:0005623,GO:0005737,GO:0005739,GO:0005740,GO:0005741,GO:0005743,GO:0006950,GO:0006952,GO:0006955,GO:0006970,GO:0006996,GO:0007005,GO:0007154,GO:0007165,GO:0008150,GO:0008219,GO:0009314,GO:0009411,GO:0009416,GO:0009605,GO:0009607,GO:0009617,GO:0009626,GO:0009628,GO:0009651,GO:0009719,GO:0009725,GO:…	Belongs to the AAA ATPase family	33090|Viridiplantae	ko00000, ko03029				K08900
N0.HOG0000034	0	0.587531	0.563621	2.14665e-06	0	0	3	0	0	4	NPAL_004475_R1	Chr2	26351231	26351533	+	1	1	0	-1	0	0	-1	1	1	0	100	Similar to At5g44380: Berberine bridge enzyme-like 24 (Arabidopsis thaliana OX%3D3702)	InterPro:IPR012951, Pfam:PF08031	57918.XP_004293697.1	129	5.13e-34	15.4	COG0277@1|root,2QQWK@2759|Eukaryota,37QU2@33090|Viridiplantae,3GBD9@35493|Streptophyta,4JN5N@91835|fabids	C	GO:0000003,GO:0000741,GO:0003006,GO:0003674,GO:0003824,GO:0005575,GO:0005618,GO:0005623,GO:0005911,GO:0006950,GO:0006979,GO:0006996,GO:0006997,GO:0007275,GO:0008150,GO:0008152,GO:0009506,GO:0009553,GO:0009559,GO:0009561,GO:0009790,GO:0009791,GO:0009793,GO:0009987,GO:0010154,GO:0010197,GO:0016043,GO:0016491,GO:0016614,GO:0016616,GO:0022414,GO:0030054,GO:0030154,GO:0030312,GO:0032501,GO:0032502,GO:…	Belongs to the oxygen-dependent FAD-linked oxidoreductase family	33090|Viridiplantae	ko00000, ko00001, ko01000	1.1.1.195		ko00940, ko01100, ko01110, map00940, map01100, map01110	K22395	R02593, R03918, R06570, R07437	RC00649
N0.HOG0000034	0	0.587531	0.563621	2.14665e-06	0	0	3	0	0	4	NPAL_011215_R1	Chr6	20115958	20118663	-	1	1	0	0	0	0	1	1	3	0	124	Similar to SEC1A: Berberine bridge enzyme-like 1 (Arabidopsis thaliana OX%3D3702)	InterPro:IPR012951, Pfam:PF08031	981085.XP_010098534.1	126	1.88e-32	12.6	COG0277@1|root,2QVGN@2759|Eukaryota,37RXC@33090|Viridiplantae,3GFUU@35493|Streptophyta,4JKY4@91835|fabids	C	GO:0003674,GO:0003824,GO:0005575,GO:0005576,GO:0005618,GO:0005622,GO:0005623,GO:0005737,GO:0005739,GO:0005773,GO:0005829,GO:0005886,GO:0005911,GO:0006950,GO:0006952,GO:0006979,GO:0008150,GO:0008152,GO:0009505,GO:0009506,GO:0009605,GO:0009607,GO:0009620,GO:0016020,GO:0016491,GO:0016614,GO:0016899,GO:0030054,GO:0030312,GO:0043207,GO:0043226,GO:0043227,GO:0043229,GO:0043231,GO:0044424,GO:0044444,GO:…	Belongs to the oxygen-dependent FAD-linked oxidoreductase family	33090|Viridiplantae
N0.HOG0000034	0	0.587531	0.563621	2.14665e-06	0	0	3	0	0	4	NPAL_011224_R1	Chr6	20715205	20716364	-	1	1	0	0	0	0	1	1	3	0	150	Similar to At4g20840: Berberine bridge enzyme-like 21 (Arabidopsis thaliana OX%3D3702)	InterPro:IPR012951, Pfam:PF08031	981085.XP_010098534.1	132	2.75e-34	13.3	COG0277@1|root,2QVGN@2759|Eukaryota,37RXC@33090|Viridiplantae,3GFUU@35493|Streptophyta,4JKY4@91835|fabids	C	GO:0003674,GO:0003824,GO:0005575,GO:0005576,GO:0005618,GO:0005622,GO:0005623,GO:0005737,GO:0005739,GO:0005773,GO:0005829,GO:0005886,GO:0005911,GO:0006950,GO:0006952,GO:0006979,GO:0008150,GO:0008152,GO:0009505,GO:0009506,GO:0009605,GO:0009607,GO:0009620,GO:0016020,GO:0016491,GO:0016614,GO:0016899,GO:0030054,GO:0030312,GO:0043207,GO:0043226,GO:0043227,GO:0043229,GO:0043231,GO:0044424,GO:0044444,GO:…	Belongs to the oxygen-dependent FAD-linked oxidoreductase family	33090|Viridiplantae
N0.HOG0000034	0	0.587531	0.563621	2.14665e-06	0	0	3	0	0	4	NPAL_013917_R1	Chr8	17192776	17193168	+	1	1	0	0	0	0	1	1	2	0	93	Similar to At5g44390: Berberine bridge enzyme-like 25 (Arabidopsis thaliana OX%3D3702)	InterPro:IPR012951, Pfam:PF08031	3880.AES64853	147	8.14e-41	13.8	COG0277@1|root,2QVGN@2759|Eukaryota,38A08@33090|Viridiplantae,3GXAB@35493|Streptophyta,4JW02@91835|fabids	C	GO:0003674,GO:0003824,GO:0005575,GO:0005576,GO:0005618,GO:0005622,GO:0005623,GO:0005737,GO:0005739,GO:0005773,GO:0005829,GO:0005886,GO:0005911,GO:0006950,GO:0006952,GO:0006979,GO:0008150,GO:0008152,GO:0009505,GO:0009506,GO:0009605,GO:0009607,GO:0009620,GO:0016020,GO:0016491,GO:0016614,GO:0016899,GO:0030054,GO:0030312,GO:0043207,GO:0043226,GO:0043227,GO:0043229,GO:0043231,GO:0044424,GO:0044444,GO:…	Belongs to the oxygen-dependent FAD-linked oxidoreductase family	33090|Viridiplantae	ko00000, ko00001, ko01000	1.1.1.195		ko00940, ko01100, ko01110, map00940, map01100, map01110	K22395	R02593, R03918, R06570, R07437	RC00649
N0.HOG0000070	0	0.587531	0.563621	2.14665e-06	0	0	3	0	1	4	NPAL_000562_R1	Chr1	9871506	9872018	-	1	1	0	-1	0	0	-1	1	1	0	170	Similar to At1g65750: Putative ribonuclease H protein At1g65750 (Arabidopsis thaliana OX%3D3702)	InterPro:IPR026960, Pfam:PF13966	4098.XP_009624078.1	51.2	3.16e-05	34.4	KOG1075@1|root,KOG1075@2759|Eukaryota,37TEA@33090|Viridiplantae,3GA49@35493|Streptophyta	M		ATPase activity, coupled to transmembrane movement of substances	33090|Viridiplantae	ko00000, ko00001, ko04131			ko04130, map04130	K08504
N0.HOG0000070	0	0.587531	0.563621	2.14665e-06	0	0	3	0	1	4	NPAL_015831_R1	Chr10	8911557	8912906	-	1	1	0	0	0	0	1	1	2	0	349	Similar to At1g65750: Putative ribonuclease H protein At1g65750 (Arabidopsis thaliana OX%3D3702)	InterPro:IPR026960, Pfam:PF13966	57918.XP_004299997.1	74.7	6.53e-12	49.1	KOG1075@1|root,KOG1075@2759|Eukaryota,38093@33090|Viridiplantae,3GPQM@35493|Streptophyta	S		Ribonuclease H protein	33090|Viridiplantae
N0.HOG0000070	0	0.587531	0.563621	2.14665e-06	0	0	3	0	1	4	NPAL_020822_R1	Chr13	19057624	19059120	-	1	1	0	0	0	0	1	1	4	0	307	Similar to At1g65750: Putative ribonuclease H protein At1g65750 (Arabidopsis thaliana OX%3D3702)	InterPro:IPR026960, Pfam:PF13966	57918.XP_004289445.1	95.5	5.52e-19	32.3	KOG1075@1|root,KOG1075@2759|Eukaryota,37T71@33090|Viridiplantae	S		acid phosphatase activity	33090|Viridiplantae
N0.HOG0000070	0	0.587531	0.563621	2.14665e-06	0	0	3	0	1	4	NPAL_021990_R1	Chr14	11693388	11694832	+	1	1	0	0	0	0	1	1	4	0	257	Protein of unknown function	InterPro:IPR002156, Pfam:PF13456	3694.POPTR_0008s00340.1	72	1.67e-11	14.7	KOG1075@1|root,KOG1075@2759|Eukaryota,37T71@33090|Viridiplantae,3GHK2@35493|Streptophyta,4JS3R@91835|fabids	S		acid phosphatase activity	33090|Viridiplantae
N0.HOG0015165	0	0.587531	0.563621	2.14665e-06	0	0	3	0	0	4	NPAL_000986_R1	Chr1	26564348	26567284	+	1	1	0	0	0	0	1	1	3	0	506	Similar to LRK10L-2.7: LEAF RUST 10 DISEASE-RESISTANCE LOCUS RECEPTOR-LIKE PROTEIN KINASE-like 2.7 (Arabidopsis thaliana OX%3D3702)	InterPro:IPR025287,	3988.XP_002524902.1	230	1.54e-69	99.2	COG0515@1|root,KOG1187@2759|Eukaryota,37UV2@33090|Viridiplantae,3GI31@35493|Streptophyta,4JSNJ@91835|fabids	T		Wall-associated receptor kinase C-terminal	33090|Viridiplantae
N0.HOG0015165	0	0.587531	0.563621	2.14665e-06	0	0	3	0	0	4	NPAL_000987_R1	Chr1	26575207	26576769	+	1	1	0	0	0	0	1	1	2	0	105	Protein of unknown function	InterPro:IPR032872, Pfam:PF14380	3847.GLYMA09G31320.1	65.5	3.74e-11	19.3	COG0515@1|root,KOG1187@2759|Eukaryota,38071@33090|Viridiplantae,3GPZM@35493|Streptophyta,4JUBZ@91835|fabids	T		Wall-associated receptor kinase C-terminal	33090|Viridiplantae
N0.HOG0015165	0	0.587531	0.563621	2.14665e-06	0	0	3	0	0	4	NPAL_000989_R1	Chr1	26610389	26613075	+	1	1	0	0	0	0	1	1	3	0	340	Similar to LRK10L-1.2: LEAF RUST 10 DISEASE-RESISTANCE LOCUS RECEPTOR-LIKE PROTEIN KINASE-like 1.2 (Arabidopsis thaliana OX%3D3702)	InterPro:IPR025287,	3988.XP_002524902.1	162	1.98e-45	81.3	COG0515@1|root,KOG1187@2759|Eukaryota,37UV2@33090|Viridiplantae,3GI31@35493|Streptophyta,4JSNJ@91835|fabids	T		Wall-associated receptor kinase C-terminal	33090|Viridiplantae
N0.HOG0015165	0	0.587531	0.563621	2.14665e-06	0	0	3	0	0	4	NPAL_000991_R1	Chr1	26629317	26633739	-	1	1	0	0	0	0	1	1	3	0	519	Similar to LRK10L-2.7: LEAF RUST 10 DISEASE-RESISTANCE LOCUS RECEPTOR-LIKE PROTEIN KINASE-like 2.7 (Arabidopsis thaliana OX%3D3702)	InterPro:IPR025287,	3988.XP_002524902.1	231	1.08e-69	99.2	COG0515@1|root,KOG1187@2759|Eukaryota,37UV2@33090|Viridiplantae,3GI31@35493|Streptophyta,4JSNJ@91835|fabids	T		Wall-associated receptor kinase C-terminal	33090|Viridiplantae
N0.HOG0021358	0	0.587531	0.563621	2.14665e-06	0	0	3	0	0	4	NPAL_009827_R1	Chr5	14122248	14129276	+	1	1	0	0	0	0	1	1	4	0	118	Similar to At1g17230: Leucine-rich repeat receptor-like serine/threonine-protein kinase At1g17230 (Arabidopsis thaliana OX%3D3702)	InterPro:IPR001611, Pfam:PF00560	3880.AES62373	47.8	0.000145	4.3	COG4886@1|root,COG5594@1|root,KOG0619@2759|Eukaryota,KOG1134@2759|Eukaryota,37JQI@33090|Viridiplantae,3G814@35493|Streptophyta	P		LRR receptor-like serine threonine-protein kinase	33090|Viridiplantae
N0.HOG0021358	0	0.587531	0.563621	2.14665e-06	0	0	3	0	0	4	NPAL_009829_R1	Chr5	14159113	14167605	+	1	1	0	0	0	0	1	1	4	0	141	Similar to At1g17230: Leucine-rich repeat receptor-like serine/threonine-protein kinase At1g17230 (Arabidopsis thaliana OX%3D3702)	InterPro:IPR001611, Pfam:PF00560	3880.AES62373	52	9.57e-06	5.1	COG4886@1|root,COG5594@1|root,KOG0619@2759|Eukaryota,KOG1134@2759|Eukaryota,37JQI@33090|Viridiplantae,3G814@35493|Streptophyta	P		LRR receptor-like serine threonine-protein kinase	33090|Viridiplantae
N0.HOG0021358	0	0.587531	0.563621	2.14665e-06	0	0	3	0	0	4	NPAL_009830_R1	Chr5	14186073	14194764	+	1	1	0	0	0	0	1	1	5	0	165	Similar to At1g17230: Leucine-rich repeat receptor-like serine/threonine-protein kinase At1g17230 (Arabidopsis thaliana OX%3D3702)	InterPro:IPR001611, Pfam:PF00560
N0.HOG0021358	0	0.587531	0.563621	2.14665e-06	0	0	3	0	0	4	NPAL_009831_R1	Chr5	14235413	14238411	+	1	1	0	0	0	0	1	1	5	0	232	Similar to At3g47570: Probable LRR receptor-like serine/threonine-protein kinase At3g47570 (Arabidopsis thaliana OX%3D3702)	InterPro:IPR001611, Pfam:PF00560
N0.HOG0002193	0	0.739661	0.69251	5.65937e-05	0	0	3	4	2	7	NPAL_017224_R1	Chr11	6453490	6455297	-	1	1	0	0	0	0	1	1	4	0	452	Similar to At3g26922: F-box/LRR-repeat protein At3g26922 (Arabidopsis thaliana OX%3D3702)	InterPro:IPR001810, Pfam:PF00646	161934.XP_010690104.1	52.4	0.000228	34.4	2CY70@1|root,2S2H2@2759|Eukaryota,37VQX@33090|Viridiplantae	S		LRR-repeat protein	33090|Viridiplantae
N0.HOG0002193	0	0.739661	0.69251	5.65937e-05	0	0	3	4	2	7	NPAL_017226_R1	Chr11	6490574	6493622	-	1	1	0	0	0	0	1	1	3	0	584	Similar to At1g78730: Putative FBD-associated F-box protein At1g78730 (Arabidopsis thaliana OX%3D3702)	InterPro:IPR001810, Pfam:PF00646	4096.XP_009782506.1	119	1.44e-25	83.7	2AAVC@1|root,2RYMX@2759|Eukaryota,37PN9@33090|Viridiplantae,3GHFB@35493|Streptophyta,44KR0@71274|asterids	S		F-Box protein	33090|Viridiplantae
N0.HOG0002193	0	0.739661	0.69251	5.65937e-05	0	0	3	4	2	7	NPAL_017227_R1	Chr11	6504453	6504863	-	1	1	0	-1	0	0	-1	1	1	0	136	Similar to At3g26922: F-box/LRR-repeat protein At3g26922 (Arabidopsis thaliana OX%3D3702)	InterPro:IPR001810, Pfam:PF00646	4098.XP_009594964.1	51.2	1.36e-05	18.9	28YC9@1|root,2R564@2759|Eukaryota,37TIR@33090|Viridiplantae,3GBJK@35493|Streptophyta,44EFW@71274|asterids	S		F-box FBD LRR-repeat protein At1g13570-like	33090|Viridiplantae
N0.HOG0002193	0	0.739661	0.69251	5.65937e-05	0	0	3	4	2	7	NPAL_017229_R1	Chr11	6562846	6566135	-	1	1	0	0	0	0	1	1	4	0	548	Similar to At1g78730: Putative FBD-associated F-box protein At1g78730 (Arabidopsis thaliana OX%3D3702)	InterPro:IPR001810, Pfam:PF00646	4096.XP_009782506.1	114	8.48e-24	84.4	2AAVC@1|root,2RYMX@2759|Eukaryota,37PN9@33090|Viridiplantae,3GHFB@35493|Streptophyta,44KR0@71274|asterids	S		F-Box protein	33090|Viridiplantae
N0.HOG0002193	0	0.739661	0.69251	5.65937e-05	0	0	3	4	2	7	NPAL_017230_R1	Chr11	6572300	6576059	-	1	1	0	0	0	0	1	1	5	0	467	Protein of unknown function	InterPro:IPR001810, Pfam:PF00646	4081.Solyc07g054590.1.1	57.4	8.24e-06	31	2D3HU@1|root,2SRKT@2759|Eukaryota,380RI@33090|Viridiplantae,3GQ38@35493|Streptophyta	S		A Receptor for Ubiquitination Targets	33090|Viridiplantae
N0.HOG0002193	0	0.739661	0.69251	5.65937e-05	0	0	3	4	2	7	NPAL_017231_R1	Chr11	6580050	6584885	-	1	1	0	0	0	0	1	1	5	0	588	Similar to At4g03220: Putative F-box/FBD/LRR-repeat protein At4g03220 (Arabidopsis thaliana OX%3D3702)	InterPro:IPR001810, Pfam:PF00646	71139.XP_010034269.1	87	3.88e-15	85	2CY70@1|root,2S2H2@2759|Eukaryota,37VQX@33090|Viridiplantae,3GIWN@35493|Streptophyta	S		LRR-repeat protein	33090|Viridiplantae
N0.HOG0002193	0	0.739661	0.69251	5.65937e-05	0	0	3	4	2	7	NPAL_017232_R1	Chr11	6589334	6592235	-	1	1	0	0	0	0	1	1	3	0	585	Similar to At3g26922: F-box/LRR-repeat protein At3g26922 (Arabidopsis thaliana OX%3D3702)	InterPro:IPR001810, Pfam:PF00646	4113.PGSC0003DMT400072349	80.5	4.98e-13	81.6	2CY70@1|root,2S2H2@2759|Eukaryota,37VQX@33090|Viridiplantae,3GIWN@35493|Streptophyta,44MYN@71274|asterids	S		LRR-repeat protein	33090|Viridiplantae
N0.HOG0000736	0.001	0.652796	0.0102356	5.65937e-05	0	2	3	2	4	7	NPAL_010718_R1	Chr6	4576006	4577359	-	0	0	39	1	1	1	1	1	2	144	360	Similar to OMT3: Probable O-methyltransferase 3 (Humulus lupulus OX%3D3486)	InterPro:IPR001077,	57918.XP_004303127.1	540	8.76e-192	94.8	KOG3178@1|root,KOG3178@2759|Eukaryota,37PX0@33090|Viridiplantae,3GFUM@35493|Streptophyta,4JF27@91835|fabids	S	GO:0003674,GO:0003824,GO:0006725,GO:0008150,GO:0008152,GO:0008168,GO:0008171,GO:0008757,GO:0009058,GO:0009812,GO:0009987,GO:0016740,GO:0016741,GO:0019438,GO:0030761,GO:0032259,GO:0044237,GO:0044249,GO:0071704	Belongs to the class I-like SAM-binding methyltransferase superfamily. Cation-independent O- methyltransferase family	33090|Viridiplantae	ko00000, ko00001, ko01000	2.1.1.240		ko00945, map00945	K16040	R09872	RC00003, RC01558
N0.HOG0000736	0.001	0.652796	0.0102356	5.65937e-05	0	2	3	2	4	7	NPAL_010720_R1	Chr6	4596080	4597427	-	0.38	0.38	48	1	1	1	1	1	2	129	360	Similar to OMT3: Probable O-methyltransferase 3 (Humulus lupulus OX%3D3486)	InterPro:IPR001077,	57918.XP_004303127.1	545	1.31e-193	94.8	KOG3178@1|root,KOG3178@2759|Eukaryota,37PX0@33090|Viridiplantae,3GFUM@35493|Streptophyta,4JF27@91835|fabids	S	GO:0003674,GO:0003824,GO:0006725,GO:0008150,GO:0008152,GO:0008168,GO:0008171,GO:0008757,GO:0009058,GO:0009812,GO:0009987,GO:0016740,GO:0016741,GO:0019438,GO:0030761,GO:0032259,GO:0044237,GO:0044249,GO:0071704	Belongs to the class I-like SAM-binding methyltransferase superfamily. Cation-independent O- methyltransferase family	33090|Viridiplantae	ko00000, ko00001, ko01000	2.1.1.240		ko00945, map00945	K16040	R09872	RC00003, RC01558
N0.HOG0000736	0.001	0.652796	0.0102356	5.65937e-05	0	2	3	2	4	7	NPAL_010722_R1	Chr6	4606990	4607558	-	1	1	0	0	0	0	1	1	2	0	139	Similar to OMT3: Probable O-methyltransferase 3 (Humulus lupulus OX%3D3486)	InterPro:IPR012967, Pfam:PF08100	3656.XP_008454865.1	102	6.2e-24	22.5	KOG3178@1|root,KOG3178@2759|Eukaryota,37PX0@33090|Viridiplantae,3GFUM@35493|Streptophyta,4JF27@91835|fabids	S	GO:0003674,GO:0003824,GO:0006725,GO:0008150,GO:0008152,GO:0008168,GO:0008171,GO:0008757,GO:0009058,GO:0009812,GO:0009987,GO:0016740,GO:0016741,GO:0019438,GO:0030761,GO:0032259,GO:0044237,GO:0044249,GO:0071704	Belongs to the class I-like SAM-binding methyltransferase superfamily. Cation-independent O- methyltransferase family	33090|Viridiplantae	ko00000, ko00001, ko01000	2.1.1.240		ko00945, map00945	K16040	R09872	RC00003, RC01558
N0.HOG0000736	0.001	0.652796	0.0102356	5.65937e-05	0	2	3	2	4	7	NPAL_010723_R1	Chr6	4610548	4611970	-	0.37	0.37	57	1	1	1	1	1	2	176	361	Similar to ROMT: Trans-resveratrol di-O-methyltransferase (Vitis vinifera OX%3D29760)	InterPro:IPR001077,	57918.XP_004303127.1	501	1.49e-176	94.8	KOG3178@1|root,KOG3178@2759|Eukaryota,37PX0@33090|Viridiplantae,3GFUM@35493|Streptophyta,4JF27@91835|fabids	S	GO:0003674,GO:0003824,GO:0006725,GO:0008150,GO:0008152,GO:0008168,GO:0008171,GO:0008757,GO:0009058,GO:0009812,GO:0009987,GO:0016740,GO:0016741,GO:0019438,GO:0030761,GO:0032259,GO:0044237,GO:0044249,GO:0071704	Belongs to the class I-like SAM-binding methyltransferase superfamily. Cation-independent O- methyltransferase family	33090|Viridiplantae	ko00000, ko00001, ko01000	2.1.1.240		ko00945, map00945	K16040	R09872	RC00003, RC01558
N0.HOG0000736	0.001	0.652796	0.0102356	5.65937e-05	0	2	3	2	4	7	NPAL_015003_R1	Chr9	16455133	16457041	-	0.36	0.36	131	1	1	1	1	1	2	166	366	Similar to OMT3: Probable O-methyltransferase 3 (Humulus lupulus OX%3D3486)	InterPro:IPR001077,	57918.XP_004303127.1	460	3.34e-160	95.4	KOG3178@1|root,KOG3178@2759|Eukaryota,37PX0@33090|Viridiplantae,3GFUM@35493|Streptophyta,4JF27@91835|fabids	S	GO:0003674,GO:0003824,GO:0006725,GO:0008150,GO:0008152,GO:0008168,GO:0008171,GO:0008757,GO:0009058,GO:0009812,GO:0009987,GO:0016740,GO:0016741,GO:0019438,GO:0030761,GO:0032259,GO:0044237,GO:0044249,GO:0071704	Belongs to the class I-like SAM-binding methyltransferase superfamily. Cation-independent O- methyltransferase family	33090|Viridiplantae	ko00000, ko00001, ko01000	2.1.1.240		ko00945, map00945	K16040	R09872	RC00003, RC01558
N0.HOG0000736	0.001	0.652796	0.0102356	5.65937e-05	0	2	3	2	4	7	NPAL_015004_R1	Chr9	16460889	16465504	-	0.37	0.36	0	0.5	0.4	1	1	1	5	281	377	Similar to ROMT: Trans-resveratrol di-O-methyltransferase (Vitis vinifera OX%3D29760)	InterPro:IPR001077,	3847.GLYMA06G43940.1	293	1.48e-94	72.7	KOG3178@1|root,KOG3178@2759|Eukaryota,37PX0@33090|Viridiplantae,3GFUM@35493|Streptophyta,4JF27@91835|fabids	S	GO:0003674,GO:0003824,GO:0006725,GO:0008150,GO:0008152,GO:0008168,GO:0008171,GO:0008757,GO:0009058,GO:0009812,GO:0009987,GO:0016740,GO:0016741,GO:0019438,GO:0030761,GO:0032259,GO:0044237,GO:0044249,GO:0071704	Belongs to the class I-like SAM-binding methyltransferase superfamily. Cation-independent O- methyltransferase family	33090|Viridiplantae	ko00000, ko00001, ko01000	2.1.1.150, 2.1.1.212, 2.1.1.240, 2.1.1.46		ko00943, ko00945, ko01110, map00943, map00945, map01110	K13259, K13262, K16040	R02931, R06564, R06794, R07722, R07724, R09872	RC00003, RC00392, RC01558
N0.HOG0000736	0.001	0.652796	0.0102356	5.65937e-05	0	2	3	2	4	7	NPAL_015005_R1	Chr9	16470033	16472046	-	0.35	0.35	131	1	1	1	1	1	2	308	366	Similar to OMT3: Probable O-methyltransferase 3 (Humulus lupulus OX%3D3486)	InterPro:IPR001077,	2711.XP_006469135.1	452	1.24e-156	88.6	KOG3178@1|root,KOG3178@2759|Eukaryota,37PX0@33090|Viridiplantae,3GFUM@35493|Streptophyta	J	GO:0003674,GO:0003824,GO:0006725,GO:0008150,GO:0008152,GO:0008168,GO:0008171,GO:0008757,GO:0009058,GO:0009812,GO:0009987,GO:0016740,GO:0016741,GO:0019438,GO:0030761,GO:0032259,GO:0044237,GO:0044249,GO:0071704	Belongs to the class I-like SAM-binding methyltransferase superfamily. Cation-independent O- methyltransferase family	33090|Viridiplantae	ko00000, ko00001, ko01000	2.1.1.240		ko00945, map00945	K16040	R09872	RC00003, RC01558
N0.HOG0019805	0.002	0.587531	0.563621	2.14665e-06	0	0	3	0	1	4	NPAL_011418_R1	Chr6	24458849	24461477	-	1	1	0	0	0	0	1	1	3	0	214	Similar to Protein neprosin (Nepenthes x ventrata OX%3D1744888)	InterPro:IPR004314, Pfam:PF03080	3712.Bo3g037180.1	122	2.82e-30	22.4	28NR1@1|root,2QVB2@2759|Eukaryota,37HM8@33090|Viridiplantae,3GA7F@35493|Streptophyta,3HVVZ@3699|Brassicales	S		Encoded by	33090|Viridiplantae
N0.HOG0019805	0.002	0.587531	0.563621	2.14665e-06	0	0	3	0	1	4	NPAL_011428_R1	Chr6	24604404	24606762	-	1	1	0	0	0	0	1	1	4	0	164	Similar to Protein neprosin (Nepenthes x ventrata OX%3D1744888)	InterPro:IPR004314, Pfam:PF03080	4513.MLOC_71244.4	104	3.09e-24	24.1	28NR1@1|root,2QVKG@2759|Eukaryota,37N5E@33090|Viridiplantae,3GBXB@35493|Streptophyta,3KNZG@4447|Liliopsida,3IB4W@38820|Poales	S		Neprosin activation peptide	33090|Viridiplantae
N0.HOG0019805	0.002	0.587531	0.563621	2.14665e-06	0	0	3	0	1	4	NPAL_011429_R1	Chr6	24607142	24608581	+	1	1	0	0	0	0	1	1	4	0	104	Similar to Protein neprosin (Nepenthes x ventrata OX%3D1744888)	InterPro:IPR004314, Pfam:PF03080	29760.VIT_06s0004g00410.t01	147	3.33e-41	21.7	28NR1@1|root,2QVB2@2759|Eukaryota,37HM8@33090|Viridiplantae,3GA7F@35493|Streptophyta	S		BEST Arabidopsis thaliana protein match is Protein of	33090|Viridiplantae
N0.HOG0019805	0.002	0.587531	0.563621	2.14665e-06	0	0	3	0	1	4	NPAL_011435_R1	Chr6	24654422	24656667	-	1	1	0	0	0	0	1	1	4	0	172	Similar to Protein neprosin (Nepenthes x ventrata OX%3D1744888)	InterPro:IPR004314, Pfam:PF03080	3880.AES66106	106	1.03e-24	42.4	28NR1@1|root,2QVB2@2759|Eukaryota,37HM8@33090|Viridiplantae,3GA7F@35493|Streptophyta,4JJPQ@91835|fabids	S		Neprosin	33090|Viridiplantae
N0.HOG0013097	0.003	0.587531	0.563621	2.14665e-06	0	0	3	1	0	4	NPAL_005278_R1	Chr3	20776635	20777212	+	0.46	0.46	0	0	0	0.5	1	1	2	0	124	Similar to AAP7: Probable amino acid permease 7 (Arabidopsis thaliana OX%3D3702)	InterPro:IPR013057, Pfam:PF01490	29730.Gorai.013G148600.1	129	5.75e-34	20.7	COG0814@1|root,KOG1303@2759|Eukaryota,37IJM@33090|Viridiplantae,3G7GR@35493|Streptophyta	E		Amino acid permease	33090|Viridiplantae
N0.HOG0013097	0.003	0.587531	0.563621	2.14665e-06	0	0	3	1	0	4	NPAL_006118_R1	Chr3	29746662	29747740	-	0.16	0.16	0	0	0	0	1	1	3	0	148	Similar to AAP6: Amino acid permease 6 (Arabidopsis thaliana OX%3D3702)	InterPro:IPR013057, Pfam:PF01490	102107.XP_008219153.1	226	3.19e-70	30.2	COG0814@1|root,KOG1303@2759|Eukaryota,37J8I@33090|Viridiplantae,3GAB0@35493|Streptophyta,4JIG5@91835|fabids	E	GO:0001504,GO:0001505,GO:0003333,GO:0003674,GO:0005215,GO:0005310,GO:0005313,GO:0005326,GO:0005342,GO:0005575,GO:0005623,GO:0005886,GO:0006810,GO:0006811,GO:0006812,GO:0006820,GO:0006835,GO:0006836,GO:0006855,GO:0006865,GO:0006868,GO:0008150,GO:0008324,GO:0008509,GO:0008514,GO:0009605,GO:0009607,GO:0009624,GO:0015075,GO:0015171,GO:0015172,GO:0015175,GO:0015179,GO:0015180,GO:0015186,GO:0015193,GO:…	Amino acid permease	33090|Viridiplantae	ko00000, ko00001, ko02000, ko04131			ko04138, map04138	K14209			2.A.18.8
N0.HOG0013097	0.003	0.587531	0.563621	2.14665e-06	0	0	3	1	0	4	NPAL_008797_R1	Chr5	3663882	3664570	+	0.35	0.35	0	0	0	1	1	1	3	0	148	Similar to AAP6: Amino acid permease 6 (Arabidopsis thaliana OX%3D3702)	InterPro:IPR013057, Pfam:PF01490	3885.XP_007137276.1	268	1.4e-86	29.3	COG0814@1|root,KOG1303@2759|Eukaryota,37J8I@33090|Viridiplantae,3GAB0@35493|Streptophyta,4JIG5@91835|fabids	E	GO:0001504,GO:0001505,GO:0003333,GO:0003674,GO:0005215,GO:0005310,GO:0005313,GO:0005326,GO:0005342,GO:0005575,GO:0005623,GO:0005886,GO:0006810,GO:0006811,GO:0006812,GO:0006820,GO:0006835,GO:0006836,GO:0006855,GO:0006865,GO:0006868,GO:0008150,GO:0008324,GO:0008509,GO:0008514,GO:0009605,GO:0009607,GO:0009624,GO:0015075,GO:0015171,GO:0015172,GO:0015175,GO:0015179,GO:0015180,GO:0015186,GO:0015193,GO:…	Amino acid permease	33090|Viridiplantae	ko00000, ko00001, ko02000, ko04131			ko04138, map04138	K14209			2.A.18.8
N0.HOG0013097	0.003	0.587531	0.563621	2.14665e-06	0	0	3	1	0	4	NPAL_014701_R1	Chr9	3548813	3549297	+	0.42	0.38	0	0	0	1	1	1	2	0	112	Similar to AAP6: Amino acid permease 6 (Arabidopsis thaliana OX%3D3702)	InterPro:IPR013057, Pfam:PF01490	29760.VIT_03s0038g02290.t01	126	1.23e-32	18.4	COG0814@1|root,KOG1303@2759|Eukaryota,37JD4@33090|Viridiplantae,3G8H9@35493|Streptophyta	E		Amino acid permease	33090|Viridiplantae
N0.HOG0006754	0.003	0.0041726	0.0977381	5.65937e-05	2	1	3	3	4	7	NPAL_014498_R1	Chr9	1317377	1318845	-	0.71	0.92	0	0	0	0.5	1	1	4	0	362	Similar to MTL2: Probable caffeine synthase MTL2 (Coffea canephora OX%3D49390)	InterPro:IPR005299, Pfam:PF03492	3847.GLYMA18G47400.1	319	1.89e-104	96.3	28IIJ@1|root,2QQVK@2759|Eukaryota,37SA4@33090|Viridiplantae,3G9SP@35493|Streptophyta,4JTHT@91835|fabids	S		SAM dependent carboxyl methyltransferase	33090|Viridiplantae	ko00000, ko00001, ko01000	2.1.1.141, 2.1.1.273, 2.1.1.274, 2.1.1.277		ko00592, ko01110, map00592, map01110	K08241, K21482, K21483, K21485	R05759	RC00003, RC00460
N0.HOG0006754	0.003	0.0041726	0.0977381	5.65937e-05	2	1	3	3	4	7	NPAL_014499_R1	Chr9	1320244	1321714	-	1	1	0	0	0	0	1	1	3	0	234	Similar to XMT2: Xanthosine methyltransferase 2 (Coffea arabica OX%3D13443)	InterPro:IPR005299, Pfam:PF03492	3880.AES74212	157	1.17e-43	52.3	28IIJ@1|root,2QQVK@2759|Eukaryota,37SA4@33090|Viridiplantae,3G9SP@35493|Streptophyta	S		synthase	33090|Viridiplantae	ko00000, ko00001, ko01000	2.1.1.141, 2.1.1.273, 2.1.1.274, 2.1.1.277		ko00592, ko01110, map00592, map01110	K08241, K21482, K21483, K21485	R05759	RC00003, RC00460
N0.HOG0006754	0.003	0.0041726	0.0977381	5.65937e-05	2	1	3	3	4	7	NPAL_014501_R1	Chr9	1335515	1337720	-	0	0	65	1	1	1	1	1	4	148	365	Similar to MTL2: Probable caffeine synthase MTL2 (Coffea canephora OX%3D49390)	InterPro:IPR005299, Pfam:PF03492	3847.GLYMA18G47370.2	342	8.87e-114	98.1	28IIJ@1|root,2QQVK@2759|Eukaryota,37SA4@33090|Viridiplantae,3G9SP@35493|Streptophyta,4JTHT@91835|fabids	S		SAM dependent carboxyl methyltransferase	33090|Viridiplantae	ko00000, ko00001, ko01000	2.1.1.141, 2.1.1.273, 2.1.1.274, 2.1.1.277		ko00592, ko01110, map00592, map01110	K08241, K21482, K21483, K21485	R05759	RC00003, RC00460
N0.HOG0006754	0.003	0.0041726	0.0977381	5.65937e-05	2	1	3	3	4	7	NPAL_014502_R1	Chr9	1339674	1341224	-	1	1	0	0	0	0	1	1	4	0	294	Similar to XMT2: Xanthosine methyltransferase 2 (Coffea arabica OX%3D13443)	InterPro:IPR005299, Pfam:PF03492	3847.GLYMA18G47370.2	150	4.63e-40	52.8	28IIJ@1|root,2QQVK@2759|Eukaryota,37SA4@33090|Viridiplantae,3G9SP@35493|Streptophyta,4JTHT@91835|fabids	S		SAM dependent carboxyl methyltransferase	33090|Viridiplantae	ko00000, ko00001, ko01000	2.1.1.141, 2.1.1.273, 2.1.1.274, 2.1.1.277		ko00592, ko01110, map00592, map01110	K08241, K21482, K21483, K21485	R05759	RC00003, RC00460
N0.HOG0006754	0.003	0.0041726	0.0977381	5.65937e-05	2	1	3	3	4	7	NPAL_014503_R1	Chr9	1356932	1369470	-	0.4	0.4	37	0.66	0.75	1	0.66	0.75	4	247	307	Similar to MTL2: Probable caffeine synthase MTL2 (Coffea canephora OX%3D49390)	InterPro:IPR005299, Pfam:PF03492	3659.XP_004170957.1	182	2.07e-51	56.1	28IIJ@1|root,2QQVK@2759|Eukaryota,37SA4@33090|Viridiplantae,3GC7U@35493|Streptophyta,4JNHQ@91835|fabids	S		Salicylate	33090|Viridiplantae	ko00000, ko00001, ko01000	2.1.1.141, 2.1.1.273, 2.1.1.274, 2.1.1.277		ko00592, ko01110, map00592, map01110	K08241, K21482, K21483, K21485	R05759	RC00003, RC00460		SAMT
N0.HOG0006754	0.003	0.0041726	0.0977381	5.65937e-05	2	1	3	3	4	7	NPAL_014503_R2	Chr9	1356932	1369470	-	0.3	0.3	37	0.62	0.55	1	0.62	0.55	9	247	745	Similar to MTL2: Probable caffeine synthase MTL2 (Coffea canephora OX%3D49390)	InterPro:IPR005299, Pfam:PF03492	102107.XP_008236923.1	315	3.15e-98	95.1	28IIJ@1|root,2QQVK@2759|Eukaryota,37SA4@33090|Viridiplantae,3G9SP@35493|Streptophyta,4JTHT@91835|fabids	S		SAM dependent carboxyl methyltransferase	33090|Viridiplantae	ko00000, ko00001, ko01000	2.1.1.141, 2.1.1.273, 2.1.1.274, 2.1.1.277		ko00592, ko01110, map00592, map01110	K08241, K21482, K21483, K21485	R05759	RC00003, RC00460
N0.HOG0006754	0.003	0.0041726	0.0977381	5.65937e-05	2	1	3	3	4	7	NPAL_014503_R3	Chr9	1356932	1369470	-	0.36	0.36	37	0.6	0.66	1	0.4	0.66	6	247	483	Similar to MTL2: Probable caffeine synthase MTL2 (Coffea canephora OX%3D49390)	InterPro:IPR005299, Pfam:PF03492	102107.XP_008236923.1	315	2.19e-101	95.1	28IIJ@1|root,2QQVK@2759|Eukaryota,37SA4@33090|Viridiplantae,3G9SP@35493|Streptophyta,4JTHT@91835|fabids	S		SAM dependent carboxyl methyltransferase	33090|Viridiplantae	ko00000, ko00001, ko01000	2.1.1.141, 2.1.1.273, 2.1.1.274, 2.1.1.277		ko00592, ko01110, map00592, map01110	K08241, K21482, K21483, K21485	R05759	RC00003, RC00460
N0.HOG0006754	0.003	0.0041726	0.0977381	5.65937e-05	2	1	3	3	4	7	NPAL_014504_R1	Chr9	1371199	1372910	-	0.41	0.41	152	0.66	0.75	1	0.66	0.5	4	0	338	Similar to XMT2: Xanthosine methyltransferase 2 (Coffea arabica OX%3D13443)	InterPro:IPR005299, Pfam:PF03492	3712.Bo5g027650.1	229	9.23e-70	85.2	28IIJ@1|root,2QQYU@2759|Eukaryota,37KGA@33090|Viridiplantae,3GGJR@35493|Streptophyta,3HQ99@3699|Brassicales	S	GO:0003674,GO:0003824,GO:0005575,GO:0005622,GO:0005623,GO:0005737,GO:0006082,GO:0006950,GO:0008150,GO:0008152,GO:0008168,GO:0008757,GO:0009611,GO:0009694,GO:0009987,GO:0010817,GO:0016740,GO:0016741,GO:0019752,GO:0030795,GO:0032259,GO:0032787,GO:0042445,GO:0043436,GO:0044237,GO:0044281,GO:0044424,GO:0044464,GO:0050896,GO:0065007,GO:0065008,GO:0071704	jasmonic acid carboxyl methyltransferase	33090|Viridiplantae	ko00000, ko00001, ko01000	2.1.1.141		ko00592, ko01110, map00592, map01110	K08241	R05759	RC00003, RC00460
N0.HOG0006754	0.003	0.0041726	0.0977381	5.65937e-05	2	1	3	3	4	7	NPAL_014505_R1	Chr9	1377048	1378734	-	0.39	0.39	19	1	1	1	1	1	4	227	359	Similar to MTL2: Probable caffeine synthase MTL2 (Coffea canephora OX%3D49390)	InterPro:IPR005299, Pfam:PF03492	3880.AES74212	366	2.93e-123	99.5	28IIJ@1|root,2QQVK@2759|Eukaryota,37SA4@33090|Viridiplantae,3G9SP@35493|Streptophyta	S		synthase	33090|Viridiplantae	ko00000, ko00001, ko01000	2.1.1.141, 2.1.1.273, 2.1.1.274, 2.1.1.277		ko00592, ko01110, map00592, map01110	K08241, K21482, K21483, K21485	R05759	RC00003, RC00460
N0.HOG0007660	0.004	0.587531	0.00215442	2.47352e-05	0	2	3	1	3	6	NPAL_000995_R1	Chr1	26694938	26695546	-	1	1	0	-1	0	0	-1	1	1	0	202	Similar to LRK10L-1.2: LEAF RUST 10 DISEASE-RESISTANCE LOCUS RECEPTOR-LIKE PROTEIN KINASE-like 1.2 (Arabidopsis thaliana OX%3D3702)	InterPro:IPR025287, Pfam:PF13947	3983.cassava4.1_022487m	50.4	0.000102	34.1	KOG0800@1|root,KOG0800@2759|Eukaryota,37QPR@33090|Viridiplantae,3GEN1@35493|Streptophyta,4JF4G@91835|fabids	O	GO:0003674,GO:0003824,GO:0004842,GO:0006464,GO:0006508,GO:0006511,GO:0006807,GO:0008150,GO:0008152,GO:0009056,GO:0009057,GO:0009987,GO:0010498,GO:0016567,GO:0016740,GO:0019538,GO:0019787,GO:0019941,GO:0030163,GO:0032446,GO:0036211,GO:0043161,GO:0043170,GO:0043412,GO:0043632,GO:0044237,GO:0044238,GO:0044248,GO:0044257,GO:0044260,GO:0044265,GO:0044267,GO:0051603,GO:0061630,GO:0061659,GO:0070647,GO:…	RING-H2 finger protein	33090|Viridiplantae	ko00000, ko01000, ko04121	2.3.2.27			K19041
N0.HOG0007660	0.004	0.587531	0.00215442	2.47352e-05	0	2	3	1	3	6	NPAL_012870_R1	Chr7	22908476	22909787	-	1	1	0	0	0	0	1	1	2	0	327	Similar to LRK10L-1.2: LEAF RUST 10 DISEASE-RESISTANCE LOCUS RECEPTOR-LIKE PROTEIN KINASE-like 1.2 (Arabidopsis thaliana OX%3D3702)	InterPro:IPR025287,	225117.XP_009348231.1	132	1.13e-33	91.7	COG0515@1|root,KOG1187@2759|Eukaryota,37HHN@33090|Viridiplantae,3G8M3@35493|Streptophyta,4JDYF@91835|fabids	T	GO:0000003,GO:0001101,GO:0003006,GO:0003674,GO:0003824,GO:0004672,GO:0004674,GO:0005575,GO:0005623,GO:0005886,GO:0006464,GO:0006468,GO:0006793,GO:0006796,GO:0006807,GO:0006950,GO:0007154,GO:0007165,GO:0007166,GO:0007275,GO:0008150,GO:0008152,GO:0009314,GO:0009414,GO:0009415,GO:0009416,GO:0009605,GO:0009628,GO:0009648,GO:0009719,GO:0009725,GO:0009737,GO:0009791,GO:0009987,GO:0009991,GO:0010033,GO:…	Serine threonine-protein kinase	33090|Viridiplantae	ko00000, ko00001, ko00002, ko01000, ko01001	2.7.11.1	M00686	ko04010, ko04064, ko04620, ko04621, ko04624, ko04722, ko05133, ko05140, ko05142, ko05145, ko05152, ko05162, ko05164, map04010, map04064, map04620, map04621, map04624, map04722, map05133, map05140, map05142, map05145, map05152, map05162, map05164	K04733
N0.HOG0007660	0.004	0.587531	0.00215442	2.47352e-05	0	2	3	1	3	6	NPAL_012872_R1	Chr7	22933068	22934006	-	1	1	0	0	0	0	1	1	3	0	290	Similar to LRK10L-1.2: LEAF RUST 10 DISEASE-RESISTANCE LOCUS RECEPTOR-LIKE PROTEIN KINASE-like 1.2 (Arabidopsis thaliana OX%3D3702)	InterPro:IPR025287,	225117.XP_009347440.1	127	3.54e-30	35.7	COG0515@1|root,KOG1187@2759|Eukaryota,37HHN@33090|Viridiplantae,3G8M3@35493|Streptophyta,4JDYF@91835|fabids	T	GO:0000003,GO:0001101,GO:0003006,GO:0003674,GO:0003824,GO:0004672,GO:0004674,GO:0005575,GO:0005623,GO:0005886,GO:0006464,GO:0006468,GO:0006793,GO:0006796,GO:0006807,GO:0006950,GO:0007154,GO:0007165,GO:0007166,GO:0007275,GO:0008150,GO:0008152,GO:0009314,GO:0009414,GO:0009415,GO:0009416,GO:0009605,GO:0009628,GO:0009648,GO:0009719,GO:0009725,GO:0009737,GO:0009791,GO:0009987,GO:0009991,GO:0010033,GO:…	Serine threonine-protein kinase	33090|Viridiplantae	ko00000, ko00001, ko00002, ko01000, ko01001	2.7.11.1	M00686	ko04010, ko04064, ko04620, ko04621, ko04624, ko04722, ko05133, ko05140, ko05142, ko05145, ko05152, ko05162, ko05164, map04010, map04064, map04620, map04621, map04624, map04722, map05133, map05140, map05142, map05145, map05152, map05162, map05164	K04733
N0.HOG0007660	0.004	0.587531	0.00215442	2.47352e-05	0	2	3	1	3	6	NPAL_012879_R1	Chr7	23086206	23087030	-	0.44	0.44	0	-1	0	1	-1	1	1	0	274	Similar to LRK10L-1.2: LEAF RUST 10 DISEASE-RESISTANCE LOCUS RECEPTOR-LIKE PROTEIN KINASE-like 1.2 (Arabidopsis thaliana OX%3D3702)	InterPro:IPR025287,	4096.XP_009765439.1	50.1	0.000437	31.4	COG0515@1|root,KOG1187@2759|Eukaryota,37RNN@33090|Viridiplantae,3G8EG@35493|Streptophyta,44C3Z@71274|asterids	T		receptor-like protein kinase	33090|Viridiplantae
N0.HOG0007660	0.004	0.587531	0.00215442	2.47352e-05	0	2	3	1	3	6	NPAL_012882_R1	Chr7	23094563	23095558	-	0.96	1	0	-1	0	0	-1	1	1	0	331	Similar to LRK10L-1.2: LEAF RUST 10 DISEASE-RESISTANCE LOCUS RECEPTOR-LIKE PROTEIN KINASE-like 1.2 (Arabidopsis thaliana OX%3D3702)	InterPro:IPR025287,	225117.XP_009347440.1	130	6.06e-31	33.5	COG0515@1|root,KOG1187@2759|Eukaryota,37HHN@33090|Viridiplantae,3G8M3@35493|Streptophyta,4JDYF@91835|fabids	T	GO:0000003,GO:0001101,GO:0003006,GO:0003674,GO:0003824,GO:0004672,GO:0004674,GO:0005575,GO:0005623,GO:0005886,GO:0006464,GO:0006468,GO:0006793,GO:0006796,GO:0006807,GO:0006950,GO:0007154,GO:0007165,GO:0007166,GO:0007275,GO:0008150,GO:0008152,GO:0009314,GO:0009414,GO:0009415,GO:0009416,GO:0009605,GO:0009628,GO:0009648,GO:0009719,GO:0009725,GO:0009737,GO:0009791,GO:0009987,GO:0009991,GO:0010033,GO:…	Serine threonine-protein kinase	33090|Viridiplantae	ko00000, ko00001, ko00002, ko01000, ko01001	2.7.11.1	M00686	ko04010, ko04064, ko04620, ko04621, ko04624, ko04722, ko05133, ko05140, ko05142, ko05145, ko05152, ko05162, ko05164, map04010, map04064, map04620, map04621, map04624, map04722, map05133, map05140, map05142, map05145, map05152, map05162, map05164	K04733
N0.HOG0007660	0.004	0.587531	0.00215442	2.47352e-05	0	2	3	1	3	6	NPAL_012883_R1	Chr7	23104663	23106373	-	1	1	0	0	0	0	1	1	3	0	368	Similar to LRK10L-1.2: LEAF RUST 10 DISEASE-RESISTANCE LOCUS RECEPTOR-LIKE PROTEIN KINASE-like 1.2 (Arabidopsis thaliana OX%3D3702)	InterPro:IPR025287,	225117.XP_009347440.1	131	1.03e-30	33.5	COG0515@1|root,KOG1187@2759|Eukaryota,37HHN@33090|Viridiplantae,3G8M3@35493|Streptophyta,4JDYF@91835|fabids	T	GO:0000003,GO:0001101,GO:0003006,GO:0003674,GO:0003824,GO:0004672,GO:0004674,GO:0005575,GO:0005623,GO:0005886,GO:0006464,GO:0006468,GO:0006793,GO:0006796,GO:0006807,GO:0006950,GO:0007154,GO:0007165,GO:0007166,GO:0007275,GO:0008150,GO:0008152,GO:0009314,GO:0009414,GO:0009415,GO:0009416,GO:0009605,GO:0009628,GO:0009648,GO:0009719,GO:0009725,GO:0009737,GO:0009791,GO:0009987,GO:0009991,GO:0010033,GO:…	Serine threonine-protein kinase	33090|Viridiplantae	ko00000, ko00001, ko00002, ko01000, ko01001	2.7.11.1	M00686	ko04010, ko04064, ko04620, ko04621, ko04624, ko04722, ko05133, ko05140, ko05142, ko05145, ko05152, ko05162, ko05164, map04010, map04064, map04620, map04621, map04624, map04722, map05133, map05140, map05142, map05145, map05152, map05162, map05164	K04733
N0.HOG0001256	0.007	0.702036	0.0224454	0.000108721	0	2	3	2	5	8	NPAL_018186_R1	Chr11	17936091	17936915	-	1	1	0	-1	0	0	-1	1	1	0	274	Similar to CRK29: Cysteine-rich receptor-like protein kinase 29 (Arabidopsis thaliana OX%3D3702)	InterPro:IPR002902, Pfam:PF01657	85681.XP_006449123.1	198	2.59e-60	86.8	2EEMY@1|root,2SK0U@2759|Eukaryota,37ZA3@33090|Viridiplantae,3GNEA@35493|Streptophyta	S		Salt stress response/antifungal	33090|Viridiplantae
N0.HOG0001256	0.007	0.702036	0.0224454	0.000108721	0	2	3	2	5	8	NPAL_014720_R1	Chr9	3766883	3769018	+	1	1	0	0	0	0	1	1	3	0	324	Similar to CRK26: Cysteine-rich receptor-like protein kinase 26 (Arabidopsis thaliana OX%3D3702)	InterPro:IPR002902, Pfam:PF01657	3988.XP_002518563.1	202	1.24e-55	18.4	COG0515@1|root,2QWDY@2759|Eukaryota,37QJ4@33090|Viridiplantae,3G71R@35493|Streptophyta,4JRC0@91835|fabids	T		Cysteine-rich receptor-like protein kinase	33090|Viridiplantae
N0.HOG0001256	0.007	0.702036	0.0224454	0.000108721	0	2	3	2	5	8	NPAL_014721_R1	Chr9	3791574	3795495	+	1	1	0	0	0	0	1	1	4	0	267	Similar to CRK29: Cysteine-rich receptor-like protein kinase 29 (Arabidopsis thaliana OX%3D3702)	InterPro:IPR002902, Pfam:PF01657	3847.GLYMA10G39910.1	94.7	4.14e-19	18.6	COG0515@1|root,2QWDY@2759|Eukaryota,37QJ4@33090|Viridiplantae,3G71R@35493|Streptophyta,4JRC0@91835|fabids	T	GO:0001101,GO:0003674,GO:0003824,GO:0004672,GO:0004674,GO:0005575,GO:0005622,GO:0005623,GO:0005737,GO:0005773,GO:0005886,GO:0006464,GO:0006468,GO:0006793,GO:0006796,GO:0006807,GO:0008150,GO:0008152,GO:0009719,GO:0009725,GO:0009737,GO:0009987,GO:0010033,GO:0016020,GO:0016301,GO:0016310,GO:0016740,GO:0016772,GO:0016773,GO:0019538,GO:0033993,GO:0036211,GO:0042221,GO:0043170,GO:0043226,GO:0043227,GO:…	Cysteine-rich receptor-like protein kinase	33090|Viridiplantae
N0.HOG0001256	0.007	0.702036	0.0224454	0.000108721	0	2	3	2	5	8	NPAL_014725_R1	Chr9	3841308	3842120	+	1	1	0	-1	0	0	-1	1	1	0	270	Similar to CRRSP38: Cysteine-rich repeat secretory protein 38 (Arabidopsis thaliana OX%3D3702)	InterPro:IPR002902, Pfam:PF01657	3847.GLYMA20G27610.1	212	3.08e-61	35.7	COG0515@1|root,2QWDY@2759|Eukaryota,37QJ4@33090|Viridiplantae,3G71R@35493|Streptophyta	T		Cysteine-rich receptor-like protein kinase	33090|Viridiplantae
N0.HOG0001256	0.007	0.702036	0.0224454	0.000108721	0	2	3	2	5	8	NPAL_014727_R1	Chr9	3858143	3859866	+	0	0	167	1	1	1	1	1	3	242	312	Similar to CRK29: Cysteine-rich receptor-like protein kinase 29 (Arabidopsis thaliana OX%3D3702)	InterPro:IPR002902, Pfam:PF01657	3847.GLYMA20G27460.1	219	2.04e-63	36.1	COG0515@1|root,2QWDY@2759|Eukaryota,37QJ4@33090|Viridiplantae,3G71R@35493|Streptophyta	T	GO:0001101,GO:0003674,GO:0003824,GO:0004672,GO:0004674,GO:0005575,GO:0005622,GO:0005623,GO:0005737,GO:0005773,GO:0005886,GO:0006464,GO:0006468,GO:0006793,GO:0006796,GO:0006807,GO:0008150,GO:0008152,GO:0009719,GO:0009725,GO:0009737,GO:0009987,GO:0010033,GO:0016020,GO:0016301,GO:0016310,GO:0016740,GO:0016772,GO:0016773,GO:0019538,GO:0033993,GO:0036211,GO:0042221,GO:0043170,GO:0043226,GO:0043227,GO:…	Cysteine-rich receptor-like protein kinase	33090|Viridiplantae
N0.HOG0001256	0.007	0.702036	0.0224454	0.000108721	0	2	3	2	5	8	NPAL_014728_R1	Chr9	3865989	3866615	+	1	1	0	-1	0	0	-1	1	1	0	208	Similar to CRK29: Cysteine-rich receptor-like protein kinase 29 (Arabidopsis thaliana OX%3D3702)	InterPro:IPR002902, Pfam:PF01657	3847.GLYMA10G39910.1	130	2.74e-32	23.4	COG0515@1|root,2QWDY@2759|Eukaryota,37QJ4@33090|Viridiplantae,3G71R@35493|Streptophyta,4JRC0@91835|fabids	T	GO:0001101,GO:0003674,GO:0003824,GO:0004672,GO:0004674,GO:0005575,GO:0005622,GO:0005623,GO:0005737,GO:0005773,GO:0005886,GO:0006464,GO:0006468,GO:0006793,GO:0006796,GO:0006807,GO:0008150,GO:0008152,GO:0009719,GO:0009725,GO:0009737,GO:0009987,GO:0010033,GO:0016020,GO:0016301,GO:0016310,GO:0016740,GO:0016772,GO:0016773,GO:0019538,GO:0033993,GO:0036211,GO:0042221,GO:0043170,GO:0043226,GO:0043227,GO:…	Cysteine-rich receptor-like protein kinase	33090|Viridiplantae
N0.HOG0001256	0.007	0.702036	0.0224454	0.000108721	0	2	3	2	5	8	NPAL_014730_R1	Chr9	3908796	3910496	+	0	0	474	1	1	1	1	1	3	225	209	Similar to CRK29: Cysteine-rich receptor-like protein kinase 29 (Arabidopsis thaliana OX%3D3702)	InterPro:IPR002902, Pfam:PF01657	3880.AES85080	132	4.66e-33	23.3	COG0515@1|root,2QWDY@2759|Eukaryota,37QJ4@33090|Viridiplantae,3G71R@35493|Streptophyta	T		Cysteine-rich receptor-like protein kinase	33090|Viridiplantae	ko00000, ko00001, ko00002, ko01000, ko01001	2.7.11.1	M00686	ko04010, ko04064, ko04620, ko04621, ko04624, ko04722, ko05133, ko05140, ko05142, ko05145, ko05152, ko05162, ko05164, map04010, map04064, map04620, map04621, map04624, map04722, map05133, map05140, map05142, map05145, map05152, map05162, map05164	K04733
N0.HOG0001256	0.007	0.702036	0.0224454	0.000108721	0	2	3	2	5	8	NPAL_014731_R1	Chr9	3917355	3918296	+	1	1	0	-1	0	0	-1	1	1	0	313	Similar to CRRSP38: Cysteine-rich repeat secretory protein 38 (Arabidopsis thaliana OX%3D3702)	InterPro:IPR002902, Pfam:PF01657	3847.GLYMA20G27610.1	207	9.68e-59	34.9	COG0515@1|root,2QWDY@2759|Eukaryota,37QJ4@33090|Viridiplantae,3G71R@35493|Streptophyta	T		Cysteine-rich receptor-like protein kinase	33090|Viridiplantae
N0.HOG0003030	0.01	0.652796	0.0655533	2.47352e-05	0	1	3	2	3	6	NPAL_016245_R1	Chr10	18414836	18419634	-	1	1	0	0	0	0	1	1	4	0	280	Similar to OCT3: Organic cation/carnitine transporter 3 (Arabidopsis thaliana OX%3D3702)	InterPro:IPR005828, Pfam:PF00083	3885.XP_007138201.1	187	5.67e-53	30.7	KOG0255@1|root,KOG0255@2759|Eukaryota,37R5K@33090|Viridiplantae,3GECW@35493|Streptophyta,4JIQS@91835|fabids	S	GO:0000325,GO:0003674,GO:0005215,GO:0005575,GO:0005622,GO:0005623,GO:0005737,GO:0005773,GO:0005774,GO:0006810,GO:0006811,GO:0006820,GO:0006950,GO:0008150,GO:0008509,GO:0008514,GO:0009266,GO:0009409,GO:0009628,GO:0009705,GO:0009987,GO:0015075,GO:0015711,GO:0016020,GO:0016021,GO:0022857,GO:0031090,GO:0031224,GO:0033554,GO:0034220,GO:0043226,GO:0043227,GO:0043229,GO:0043231,GO:0044422,GO:0044424,GO:…	Organic cation carnitine transporter	33090|Viridiplantae	ko00000, ko00001, ko02000			ko05231, map05231	K08200			2.A.1.19.6
N0.HOG0003030	0.01	0.652796	0.0655533	2.47352e-05	0	1	3	2	3	6	NPAL_016246_R1	Chr10	18420051	18420803	-	0.45	0.45	0	-1	0	1	-1	1	1	0	250	Similar to OCT3: Organic cation/carnitine transporter 3 (Arabidopsis thaliana OX%3D3702)		3827.XP_004514443.1	310	1.43e-100	46.2	KOG0255@1|root,KOG0255@2759|Eukaryota,37R5K@33090|Viridiplantae,3GECW@35493|Streptophyta,4JIQS@91835|fabids	S	GO:0000325,GO:0003674,GO:0005215,GO:0005575,GO:0005622,GO:0005623,GO:0005737,GO:0005773,GO:0005774,GO:0006810,GO:0006811,GO:0006820,GO:0006950,GO:0008150,GO:0008509,GO:0008514,GO:0009266,GO:0009409,GO:0009628,GO:0009705,GO:0009987,GO:0015075,GO:0015711,GO:0016020,GO:0016021,GO:0022857,GO:0031090,GO:0031224,GO:0033554,GO:0034220,GO:0043226,GO:0043227,GO:0043229,GO:0043231,GO:0044422,GO:0044424,GO:…	Organic cation carnitine transporter	33090|Viridiplantae	ko00000, ko00001, ko02000			ko05231, map05231	K08200			2.A.1.19.6
N0.HOG0003030	0.01	0.652796	0.0655533	2.47352e-05	0	1	3	2	3	6	NPAL_016247_R1	Chr10	18428909	18429202	-	1	1	0	-1	0	0	-1	1	1	0	97	Similar to OCT2: Organic cation/carnitine transporter 2 (Arabidopsis thaliana OX%3D3702)	InterPro:IPR005828, Pfam:PF00083	71139.XP_010063993.1	118	6.9e-30	18.3	KOG0255@1|root,KOG0255@2759|Eukaryota,37R5K@33090|Viridiplantae,3GECW@35493|Streptophyta	S		Organic cation carnitine transporter	33090|Viridiplantae	ko00000, ko00001, ko02000			ko05231, map05231	K08200, K08202			2.A.1.19.2, 2.A.1.19.3, 2.A.1.19.6
N0.HOG0003030	0.01	0.652796	0.0655533	2.47352e-05	0	1	3	2	3	6	NPAL_016248_R1	Chr10	18437208	18438725	-	0.46	0.37	0	-1	0	1	-1	1	1	0	505	Similar to OCT3: Organic cation/carnitine transporter 3 (Arabidopsis thaliana OX%3D3702)	InterPro:IPR005828, Pfam:PF00083	3827.XP_004514443.1	615	3.25e-216	99.6	KOG0255@1|root,KOG0255@2759|Eukaryota,37R5K@33090|Viridiplantae,3GECW@35493|Streptophyta,4JIQS@91835|fabids	S	GO:0000325,GO:0003674,GO:0005215,GO:0005575,GO:0005622,GO:0005623,GO:0005737,GO:0005773,GO:0005774,GO:0006810,GO:0006811,GO:0006820,GO:0006950,GO:0008150,GO:0008509,GO:0008514,GO:0009266,GO:0009409,GO:0009628,GO:0009705,GO:0009987,GO:0015075,GO:0015711,GO:0016020,GO:0016021,GO:0022857,GO:0031090,GO:0031224,GO:0033554,GO:0034220,GO:0043226,GO:0043227,GO:0043229,GO:0043231,GO:0044422,GO:0044424,GO:…	Organic cation carnitine transporter	33090|Viridiplantae	ko00000, ko00001, ko02000			ko05231, map05231	K08200			2.A.1.19.6
N0.HOG0003030	0.01	0.652796	0.0655533	2.47352e-05	0	1	3	2	3	6	NPAL_016249_R1	Chr10	18442781	18443314	-	0.49	0.49	0	-1	0	1	-1	1	1	0	177	Similar to OCT3: Organic cation/carnitine transporter 3 (Arabidopsis thaliana OX%3D3702)		2711.XP_006493743.1	202	1.52e-60	32.4	KOG0255@1|root,KOG0255@2759|Eukaryota,37R5K@33090|Viridiplantae,3GECW@35493|Streptophyta	S	GO:0000325,GO:0003674,GO:0005215,GO:0005575,GO:0005622,GO:0005623,GO:0005737,GO:0005773,GO:0005774,GO:0006810,GO:0006811,GO:0006820,GO:0006950,GO:0008150,GO:0008509,GO:0008514,GO:0009266,GO:0009409,GO:0009628,GO:0009705,GO:0009987,GO:0015075,GO:0015711,GO:0016020,GO:0016021,GO:0022857,GO:0031090,GO:0031224,GO:0033554,GO:0034220,GO:0043226,GO:0043227,GO:0043229,GO:0043231,GO:0044422,GO:0044424,GO:…	Organic cation carnitine transporter	33090|Viridiplantae	ko00000, ko00001, ko02000			ko05231, map05231	K08200			2.A.1.19.6
N0.HOG0003030	0.01	0.652796	0.0655533	2.47352e-05	0	1	3	2	3	6	NPAL_016250_R1	Chr10	18447374	18448387	-	0.47	0.6	0	0	0	1	1	1	3	0	214	Similar to OCT2: Organic cation/carnitine transporter 2 (Arabidopsis thaliana OX%3D3702)	InterPro:IPR005828, Pfam:PF00083	90675.XP_010429818.1	110	1.83e-25	17.4	KOG0255@1|root,KOG0255@2759|Eukaryota,37R5K@33090|Viridiplantae,3GECW@35493|Streptophyta,3HY6Y@3699|Brassicales	S	GO:0000325,GO:0003674,GO:0005215,GO:0005575,GO:0005622,GO:0005623,GO:0005737,GO:0005773,GO:0005774,GO:0006810,GO:0006811,GO:0006820,GO:0006950,GO:0008150,GO:0008509,GO:0008514,GO:0009266,GO:0009409,GO:0009628,GO:0009705,GO:0009987,GO:0015075,GO:0015711,GO:0016020,GO:0016021,GO:0022857,GO:0031090,GO:0031224,GO:0033554,GO:0034220,GO:0043226,GO:0043227,GO:0043229,GO:0043231,GO:0044422,GO:0044424,GO:…	Organic cation carnitine transporter	33090|Viridiplantae	ko00000, ko00001, ko02000			ko05231, map05231	K08200			2.A.1.19.6
N0.HOG0008712	0.024	0.587531	0.0327498	8.37842e-06	0	1	3	1	2	5	NPAL_019007_R1	Chr12	7007144	7008284	-	0.4	0.4	0	0	0	0	0.66	0.5	4	0	199	Similar to PHYLLO: Protein PHYLLO%2C chloroplastic (Arabidopsis thaliana OX%3D3702)	InterPro:IPR000073, Pfam:PF00561	29730.Gorai.005G148400.1	155	5.55e-41	9.9	COG0147@1|root,COG0596@1|root,KOG1223@2759|Eukaryota,KOG2382@2759|Eukaryota,37RRC@33090|Viridiplantae,3GENA@35493|Streptophyta	E	GO:0006732,GO:0006766,GO:0008150,GO:0008152,GO:0009058,GO:0009108,GO:0009110,GO:0009987,GO:0010109,GO:0019222,GO:0031323,GO:0042180,GO:0042181,GO:0042372,GO:0042374,GO:0042548,GO:0042550,GO:0043467,GO:0044237,GO:0044249,GO:0044281,GO:0044283,GO:0050789,GO:0050794,GO:0051186,GO:0051188,GO:0065007,GO:0071704,GO:1901576,GO:1901661,GO:1901663	Protein PHYLLO, chloroplastic	33090|Viridiplantae	ko00000, ko00001, ko00002, ko01000	2.2.1.9, 4.2.1.113, 4.2.99.20, 5.4.4.2	M00116	ko00130, ko01053, ko01100, ko01110, ko01130, map00130, map01053, map01100, map01110, map01130	K02552, K14759	R01717, R04031, R08165, R08166	RC00588, RC01053, RC02148, RC02186, RC02475
N0.HOG0008712	0.024	0.587531	0.0327498	8.37842e-06	0	1	3	1	2	5	NPAL_019008_R1	Chr12	7028390	7032586	-	0.1	0.1	0	0.2	0.33	0.33	0.8	0.66	6	815	276	Similar to PHYLLO: Protein PHYLLO%2C chloroplastic (Arabidopsis thaliana OX%3D3702)	InterPro:IPR029065, Pfam:PF13378	102107.XP_008243875.1	108	1.58e-23	5.1	COG0147@1|root,COG0596@1|root,KOG1223@2759|Eukaryota,KOG2382@2759|Eukaryota,37RRC@33090|Viridiplantae,3GENA@35493|Streptophyta,4JEFI@91835|fabids	E	GO:0006732,GO:0006766,GO:0008150,GO:0008152,GO:0009058,GO:0009108,GO:0009110,GO:0009987,GO:0010109,GO:0019222,GO:0031323,GO:0042180,GO:0042181,GO:0042372,GO:0042374,GO:0042548,GO:0042550,GO:0043467,GO:0044237,GO:0044249,GO:0044281,GO:0044283,GO:0050789,GO:0050794,GO:0051186,GO:0051188,GO:0065007,GO:0071704,GO:1901576,GO:1901661,GO:1901663	Protein PHYLLO, chloroplastic-like	33090|Viridiplantae	ko00000, ko00001, ko00002, ko01000	2.2.1.9, 4.2.1.113, 4.2.99.20, 5.4.4.2	M00116	ko00130, ko01053, ko01100, ko01110, ko01130, map00130, map01053, map01100, map01110, map01130	K02552, K14759	R01717, R04031, R08165, R08166	RC00588, RC01053, RC02148, RC02186, RC02475
N0.HOG0008712	0.024	0.587531	0.0327498	8.37842e-06	0	1	3	1	2	5	NPAL_019010_R1	Chr12	7065504	7070373	-	1	1	0	0	0	0	1	1	9	0	508	Similar to PHYLLO: Protein PHYLLO%2C chloroplastic (Arabidopsis thaliana OX%3D3702)	InterPro:IPR000073,	3847.GLYMA15G43289.1	357	1.11e-106	16.8	COG0147@1|root,COG0596@1|root,KOG1223@2759|Eukaryota,KOG2382@2759|Eukaryota,37RRC@33090|Viridiplantae,3GENA@35493|Streptophyta,4JEFI@91835|fabids	E	GO:0006732,GO:0006766,GO:0008150,GO:0008152,GO:0009058,GO:0009108,GO:0009110,GO:0009987,GO:0010109,GO:0019222,GO:0031323,GO:0042180,GO:0042181,GO:0042372,GO:0042374,GO:0042548,GO:0042550,GO:0043467,GO:0044237,GO:0044249,GO:0044281,GO:0044283,GO:0050789,GO:0050794,GO:0051186,GO:0051188,GO:0065007,GO:0071704,GO:1901576,GO:1901661,GO:1901663	Protein PHYLLO, chloroplastic-like	33090|Viridiplantae	ko00000, ko00001, ko00002, ko01000	2.2.1.9, 4.2.1.113, 4.2.99.20, 5.4.4.2	M00116	ko00130, ko01053, ko01100, ko01110, ko01130, map00130, map01053, map01100, map01110, map01130	K02552, K14759	R01717, R04031, R08165, R08166	RC00588, RC01053, RC02148, RC02186, RC02475
N0.HOG0008712	0.024	0.587531	0.0327498	8.37842e-06	0	1	3	1	2	5	NPAL_019011_R1	Chr12	7082903	7087268	-	0.14	0.14	0	0	0	0.28	1	0.85	7	0	527	Similar to PHYLLO: Protein PHYLLO%2C chloroplastic (Arabidopsis thaliana OX%3D3702)	InterPro:IPR000073,	3827.XP_004509573.1	757	1.46e-256	30.7	COG0147@1|root,COG0596@1|root,KOG1223@2759|Eukaryota,KOG2382@2759|Eukaryota,37RRC@33090|Viridiplantae,3GENA@35493|Streptophyta,4JEFI@91835|fabids	E	GO:0006732,GO:0006766,GO:0008150,GO:0008152,GO:0009058,GO:0009108,GO:0009110,GO:0009987,GO:0010109,GO:0019222,GO:0031323,GO:0042180,GO:0042181,GO:0042372,GO:0042374,GO:0042548,GO:0042550,GO:0043467,GO:0044237,GO:0044249,GO:0044281,GO:0044283,GO:0050789,GO:0050794,GO:0051186,GO:0051188,GO:0065007,GO:0071704,GO:1901576,GO:1901661,GO:1901663	Protein PHYLLO, chloroplastic-like	33090|Viridiplantae	ko00000, ko00001, ko00002, ko01000	2.2.1.9, 4.2.1.113, 4.2.99.20, 5.4.4.2	M00116	ko00130, ko01053, ko01100, ko01110, ko01130, map00130, map01053, map01100, map01110, map01130	K02552, K14759	R01717, R04031, R08165, R08166	RC00588, RC01053, RC02148, RC02186, RC02475
N0.HOG0008712	0.024	0.587531	0.0327498	8.37842e-06	0	1	3	1	2	5	NPAL_019012_R1	Chr12	7091380	7095331	-	0.07	0.07	0	0	0	0	0.8	0.66	6	0	518	Similar to PHYLLO: Protein PHYLLO%2C chloroplastic (Arabidopsis thaliana OX%3D3702)	InterPro:IPR012001,	3885.XP_007148889.1	775	1.47e-263	29.5	COG0147@1|root,COG0596@1|root,KOG1223@2759|Eukaryota,KOG2382@2759|Eukaryota,37RRC@33090|Viridiplantae,3GENA@35493|Streptophyta,4JEFI@91835|fabids	E	GO:0006732,GO:0006766,GO:0008150,GO:0008152,GO:0009058,GO:0009108,GO:0009110,GO:0009987,GO:0010109,GO:0019222,GO:0031323,GO:0042180,GO:0042181,GO:0042372,GO:0042374,GO:0042548,GO:0042550,GO:0043467,GO:0044237,GO:0044249,GO:0044281,GO:0044283,GO:0050789,GO:0050794,GO:0051186,GO:0051188,GO:0065007,GO:0071704,GO:1901576,GO:1901661,GO:1901663	Protein PHYLLO, chloroplastic-like	33090|Viridiplantae	ko00000, ko00001, ko00002, ko01000	2.2.1.9, 4.2.1.113, 4.2.99.20, 5.4.4.2	M00116	ko00130, ko01053, ko01100, ko01110, ko01130, map00130, map01053, map01100, map01110, map01130	K02552, K14759	R01717, R04031, R08165, R08166	RC00588, RC01053, RC02148, RC02186, RC02475
N0.HOG0000208	0	0.587531	0.563621	0.000132067	0	0	2	0	1	3	NPAL_019533_R1	Chr12	23190840	23191424	+	1	1	0	-1	0	0	-1	1	1	0	194	Similar to CYP82C3: Cytochrome P450 82C3 (Arabidopsis thaliana OX%3D3702)	InterPro:IPR001128, Pfam:PF00067	3641.EOX91269	271	6.11e-85	27.8	COG2124@1|root,KOG0156@2759|Eukaryota,37NY9@33090|Viridiplantae,3G8SI@35493|Streptophyta	Q	GO:0003674,GO:0003824,GO:0004497,GO:0005575,GO:0008150,GO:0008152,GO:0009058,GO:0009987,GO:0010035,GO:0010038,GO:0010039,GO:0016020,GO:0016491,GO:0016705,GO:0016709,GO:0019748,GO:0042221,GO:0044550,GO:0050896,GO:0051716,GO:0055114,GO:0070887,GO:0071241,GO:0071248,GO:0071281	cytochrome P450	33090|Viridiplantae	ko00000, ko00001, ko00199, ko01000	1.14.14.1		ko00140, ko00380, ko00830, ko00980, ko01100, ko04913, ko05204, map00140, map00380, map00830, map00980, map01100, map04913, map05204	K07408	R02354, R02355, R03089, R03408, R03629, R07000, R07001, R07021, R07022, R07079, R07080, R07081, R07085, R07087, R07098, R07099, R08390, R08392, R09418, R09423, R09442	RC00046, RC00661, RC00704, RC00723, RC00724, RC01444, RC01445, RC01727, RC01732, RC01733, RC02531
N0.HOG0000208	0	0.587531	0.563621	0.000132067	0	0	2	0	1	3	NPAL_009155_R1	Chr5	6388841	6389531	+	1	1	0	0	0	0	1	1	2	0	177	Similar to CYP82A2: Cytochrome P450 82A2 (Glycine max OX%3D3847)	InterPro:IPR001128, Pfam:PF00067	3988.XP_002510313.1	224	1.59e-68	30.3	COG2124@1|root,KOG0156@2759|Eukaryota,37NY9@33090|Viridiplantae,3G8SI@35493|Streptophyta,4JN6Z@91835|fabids	Q	GO:0003674,GO:0003824,GO:0004497,GO:0005575,GO:0008150,GO:0008152,GO:0009058,GO:0009987,GO:0010035,GO:0010038,GO:0010039,GO:0016020,GO:0016491,GO:0016705,GO:0016709,GO:0019748,GO:0042221,GO:0044550,GO:0050896,GO:0051716,GO:0055114,GO:0070887,GO:0071241,GO:0071248,GO:0071281	Cytochrome p450	33090|Viridiplantae	ko00000, ko00001, ko00002, ko00199, ko01000	1.14.14.1, 1.14.14.19, 1.14.14.32	M00109, M00110	ko00140, ko00380, ko00830, ko00980, ko00981, ko01100, ko04913, ko04917, ko04927, ko04934, ko05204, map00140, map00380, map00830, map00980, map00981, map01100, map04913, map04917, map04927, map04934, map05204	K00512, K07408, K14985	R02211, R02354, R02355, R03089, R03408, R03629, R03783, R04852, R04853, R07000, R07001, R07021, R07022, R07079, R07080, R07081, R07085, R07087, R07098, R07099, R08143, R08390, R08392, R08517, R08518, R09418, R09423, R09442	RC00046, RC00607, RC00660, RC00661, RC00704, RC00723, RC00724, RC00923, RC01222, RC01444, RC01445, RC01693, RC01727, RC01732, RC01733, RC02531
N0.HOG0000208	0	0.587531	0.563621	0.000132067	0	0	2	0	1	3	NPAL_009156_R1	Chr5	6404551	6405330	+	1	1	0	0	0	0	1	1	2	0	224	Similar to F6H: Flavonoid-6-hydroxylase (Ocimum basilicum OX%3D39350)	InterPro:IPR001128, Pfam:PF00067	3641.EOY14639	278	1.58e-86	26.5	COG2124@1|root,KOG0156@2759|Eukaryota,37NY9@33090|Viridiplantae,3G8SI@35493|Streptophyta	Q	GO:0003674,GO:0003824,GO:0004497,GO:0005575,GO:0008150,GO:0008152,GO:0009058,GO:0009987,GO:0010035,GO:0010038,GO:0010039,GO:0016020,GO:0016491,GO:0016705,GO:0016709,GO:0019748,GO:0042221,GO:0044550,GO:0050896,GO:0051716,GO:0055114,GO:0070887,GO:0071241,GO:0071248,GO:0071281	cytochrome P450	33090|Viridiplantae	ko00000, ko00001, ko00002, ko00199, ko01000	1.14.14.1, 1.14.14.19, 1.14.14.32	M00109, M00110	ko00140, ko00380, ko00830, ko00980, ko00981, ko01100, ko04913, ko04917, ko04927, ko04934, ko05204, map00140, map00380, map00830, map00980, map00981, map01100, map04913, map04917, map04927, map04934, map05204	K00512, K07408, K14985	R02211, R02354, R02355, R03089, R03408, R03629, R03783, R04852, R04853, R07000, R07001, R07021, R07022, R07079, R07080, R07081, R07085, R07087, R07098, R07099, R08143, R08390, R08392, R08517, R08518, R09418, R09423, R09442	RC00046, RC00607, RC00660, RC00661, RC00704, RC00723, RC00724, RC00923, RC01222, RC01444, RC01445, RC01693, RC01727, RC01732, RC01733, RC02531
N0.HOG0004281	0	0.587531	0.563621	0.000132067	0	0	2	0	1	3	NPAL_000797_R1	Chr1	24037067	24039905	-	0.11	0.11	744	1	1	1	1	1	6	240	168	Similar to MO1: Monooxygenase 1 (Arabidopsis thaliana OX%3D3702)	InterPro:IPR002938, Pfam:PF01494	4432.XP_010252441.1	186	5.9e-56	49.6	COG0654@1|root,KOG2614@2759|Eukaryota,37SU9@33090|Viridiplantae,3G9FF@35493|Streptophyta	C	GO:0005575,GO:0005622,GO:0005623,GO:0005737,GO:0005783,GO:0008150,GO:0009605,GO:0009607,GO:0009620,GO:0012505,GO:0043207,GO:0043226,GO:0043227,GO:0043229,GO:0043231,GO:0044424,GO:0044444,GO:0044464,GO:0050896,GO:0051704,GO:0051707	Zeaxanthin epoxidase, chloroplastic-like	33090|Viridiplantae
N0.HOG0004281	0	0.587531	0.563621	0.000132067	0	0	2	0	1	3	NPAL_015829_R1	Chr10	8752380	8755692	+	1	1	0	0	0	0	1	1	5	0	150	Similar to MO1: Monooxygenase 1 (Arabidopsis thaliana OX%3D3702)	InterPro:IPR002938, Pfam:PF01494	71139.XP_010065076.1	130	2.3e-34	31.1	COG0654@1|root,KOG2614@2759|Eukaryota,37SU9@33090|Viridiplantae,3G9FF@35493|Streptophyta	C		Zeaxanthin epoxidase, chloroplastic-like	33090|Viridiplantae
N0.HOG0004281	0	0.587531	0.563621	0.000132067	0	0	2	0	1	3	NPAL_015830_R1	Chr10	8756737	8766013	+	1	1	0	0	0	0	1	1	7	0	442	Similar to MO1: Monooxygenase 1 (Arabidopsis thaliana OX%3D3702)	InterPro:IPR002938, Pfam:PF01494	3827.XP_004506359.1	185	3.77e-51	42	COG0654@1|root,KOG2614@2759|Eukaryota,37SU9@33090|Viridiplantae,3G9FF@35493|Streptophyta,4JRI7@91835|fabids	C		FAD binding domain	33090|Viridiplantae
N0.HOG0009949	0	0.587531	0.563621	0.000132067	0	0	2	0	0	3	NPAL_019654_R1	Chr13	2010035	2011691	+	0.34	0.34	113	0	0.33	1	0	0	3	0	108	Similar to ycf3: Photosystem I assembly protein Ycf3 (Morus indica OX%3D248361)		3880.AES87817	104	1.03e-26	28.4	COG0457@1|root,KOG1124@2759|Eukaryota,37TZH@33090|Viridiplantae,3GKZ9@35493|Streptophyta,4JV7F@91835|fabids	S		Photosystem I assembly protein Ycf3	33090|Viridiplantae									ycf3
N0.HOG0009949	0	0.587531	0.563621	0.000132067	0	0	2	0	0	3	NPAL_021236_R1	Chr14	2833125	2833570	+	0.62	0.58	0	0	0	0.5	0	0	2	0	138	Similar to ycf3: Photosystem I assembly protein Ycf3 (Nymphaea alba OX%3D34301)		3880.AES87817	115	2.74e-30	28.4	COG0457@1|root,KOG1124@2759|Eukaryota,37TZH@33090|Viridiplantae,3GKZ9@35493|Streptophyta,4JV7F@91835|fabids	S		Photosystem I assembly protein Ycf3	33090|Viridiplantae									ycf3
N0.HOG0009949	0	0.587531	0.563621	0.000132067	0	0	2	0	0	3	NPAL_005025_R1	Chr3	6224441	6224825	+	0.57	0.57	0	0	0	0.5	0	0	2	0	99	Similar to ycf3: Photosystem I assembly protein Ycf3 (Pelargonium hortorum OX%3D4031)		13333.ERN02875	107	2.48e-29	81.4	COG0457@1|root,KOG1124@2759|Eukaryota,37XIZ@33090|Viridiplantae,3GMSU@35493|Streptophyta	S		cellular component assembly	33090|Viridiplantae									ycf3
N0.HOG0000454	0	0.0286641	0.615369	0.000651853	-2	0	2	1	0	4	NPAL_009288_R1	Chr5	7446197	7446825	+	0.59	0.58	0	0	0	0.5	1	1	2	0	172	Similar to CYP79D4: Isoleucine N-monooxygenase 2 (Lotus japonicus OX%3D34305)	InterPro:IPR001128, Pfam:PF00067	3641.EOY34704	154	1e-41	21.2	COG2124@1|root,KOG0156@2759|Eukaryota,37R7V@33090|Viridiplantae,3GC05@35493|Streptophyta	Q		Belongs to the cytochrome P450 family	33090|Viridiplantae	ko00000, ko00001, ko00199, ko01000	1.14.14.40		ko00460, ko00966, ko01110, ko01210, map00460, map00966, map01110, map01210	K12153	R08652, R09578, R09579, R09580, R09581	RC00365, RC01918, RC01936, RC02295
N0.HOG0000454	0	0.0286641	0.615369	0.000651853	-2	0	2	1	0	4	NPAL_009289_R1	Chr5	7452547	7453443	+	0.9	0.69	0	0	0	0.5	0	0	2	0	267	Similar to CYP79D4: Isoleucine N-monooxygenase 2 (Lotus japonicus OX%3D34305)	InterPro:IPR001128, Pfam:PF00067	3880.AET03634	182	3.52e-51	30.7	COG2124@1|root,KOG0156@2759|Eukaryota,37R7V@33090|Viridiplantae,3GC05@35493|Streptophyta,4JMF6@91835|fabids	Q		Belongs to the cytochrome P450 family	33090|Viridiplantae	ko00000, ko00001, ko00199, ko01000	1.14.14.38, 1.14.14.40		ko00460, ko00966, ko01110, ko01210, map00460, map00966, map01110, map01210	K12153, K13401	R08652, R08663, R09578, R09579, R09580, R09581, R10027, R10028, R10029, R10031, R10032, R10033	RC00365, RC01918, RC01936, RC02295, RC02339, RC03009
N0.HOG0000454	0	0.0286641	0.615369	0.000651853	-2	0	2	1	0	4	NPAL_012686_R1	Chr7	19488654	19491668	+	1	1	0	0	0	0	1	1	3	0	253	Similar to CYP79D4: Isoleucine N-monooxygenase 2 (Lotus japonicus OX%3D34305)	InterPro:IPR001128, Pfam:PF00067	3641.EOY34704	209	1.44e-61	33.8	COG2124@1|root,KOG0156@2759|Eukaryota,37R7V@33090|Viridiplantae,3GC05@35493|Streptophyta	Q		Belongs to the cytochrome P450 family	33090|Viridiplantae	ko00000, ko00001, ko00199, ko01000	1.14.14.40		ko00460, ko00966, ko01110, ko01210, map00460, map00966, map01110, map01210	K12153	R08652, R09578, R09579, R09580, R09581	RC00365, RC01918, RC01936, RC02295
N0.HOG0000454	0	0.0286641	0.615369	0.000651853	-2	0	2	1	0	4	NPAL_022220_R1	scf_1	510178	511085	+	0.21	0.79	0	0	0	0.66	1	1	3	0	219	Similar to CYP79D16: Phenylalanine N-monooxygenase CYP79D16 (Prunus mume OX%3D102107)		4432.XP_010253086.1	165	5.37e-45	33.5	COG2124@1|root,KOG0156@2759|Eukaryota,37R7V@33090|Viridiplantae,3GC05@35493|Streptophyta	Q	GO:0003674,GO:0003824,GO:0004497,GO:0005575,GO:0006082,GO:0006725,GO:0006807,GO:0006950,GO:0006952,GO:0008150,GO:0008152,GO:0009058,GO:0009605,GO:0009607,GO:0009683,GO:0009684,GO:0009850,GO:0009851,GO:0009987,GO:0010817,GO:0016020,GO:0016053,GO:0016137,GO:0016138,GO:0016491,GO:0018130,GO:0019438,GO:0019748,GO:0019752,GO:0019756,GO:0032787,GO:0034641,GO:0034754,GO:0042341,GO:0042430,GO:0042435,GO:…	Belongs to the cytochrome P450 family	33090|Viridiplantae	ko00000, ko00001, ko00199, ko01000	1.14.14.40		ko00460, ko00966, ko01110, ko01210, map00460, map00966, map01110, map01210	K12153	R08652, R09578, R09579, R09580, R09581	RC00365, RC01918, RC01936, RC02295
N0.HOG0000737	0	0.652796	0.615369	0.000651853	0	0	2	2	0	4	NPAL_016595_R1	Chr10	22063534	22064949	+	0.33	0.33	580	1	1	1	1	1	2	182	181	Similar to OMT3: Probable O-methyltransferase 3 (Humulus lupulus OX%3D3486)	InterPro:IPR001077, Pfam:PF00891	2711.XP_006469135.1	251	1.69e-80	44	KOG3178@1|root,KOG3178@2759|Eukaryota,37PX0@33090|Viridiplantae,3GFUM@35493|Streptophyta	J	GO:0003674,GO:0003824,GO:0006725,GO:0008150,GO:0008152,GO:0008168,GO:0008171,GO:0008757,GO:0009058,GO:0009812,GO:0009987,GO:0016740,GO:0016741,GO:0019438,GO:0030761,GO:0032259,GO:0044237,GO:0044249,GO:0071704	Belongs to the class I-like SAM-binding methyltransferase superfamily. Cation-independent O- methyltransferase family	33090|Viridiplantae	ko00000, ko00001, ko01000	2.1.1.240		ko00945, map00945	K16040	R09872	RC00003, RC01558
N0.HOG0000737	0	0.652796	0.615369	0.000651853	0	0	2	2	0	4	NPAL_010721_R1	Chr6	4602809	4603808	-	0.85	0.8	0	0	0	0.33	0.5	0.66	3	0	225	Similar to OMT3: Probable O-methyltransferase 3 (Humulus lupulus OX%3D3486)	InterPro:IPR001077, Pfam:PF00891	4006.Lus10033656	210	4.13e-64	54.6	KOG3178@1|root,KOG3178@2759|Eukaryota,37PX0@33090|Viridiplantae,3GFUM@35493|Streptophyta,4JF27@91835|fabids	S	GO:0003674,GO:0003824,GO:0006725,GO:0008150,GO:0008152,GO:0008168,GO:0008171,GO:0008757,GO:0009058,GO:0009812,GO:0009987,GO:0016740,GO:0016741,GO:0019438,GO:0030761,GO:0032259,GO:0044237,GO:0044249,GO:0071704	Belongs to the class I-like SAM-binding methyltransferase superfamily. Cation-independent O- methyltransferase family	33090|Viridiplantae	ko00000, ko00001, ko01000	2.1.1.240		ko00945, map00945	K16040	R09872	RC00003, RC01558
N0.HOG0000737	0	0.652796	0.615369	0.000651853	0	0	2	2	0	4	NPAL_010724_R1	Chr6	4624093	4624760	-	1	1	0	0	0	0	1	1	2	0	184	Similar to OMT3: Probable O-methyltransferase 3 (Humulus lupulus OX%3D3486)	InterPro:IPR001077, Pfam:PF00891	3827.XP_004490686.1	239	2.53e-76	52.2	KOG3178@1|root,KOG3178@2759|Eukaryota,37PX0@33090|Viridiplantae,3GFUM@35493|Streptophyta,4JF27@91835|fabids	S	GO:0003674,GO:0003824,GO:0006725,GO:0008150,GO:0008152,GO:0008168,GO:0008171,GO:0008757,GO:0009058,GO:0009812,GO:0009987,GO:0016740,GO:0016741,GO:0019438,GO:0030761,GO:0032259,GO:0044237,GO:0044249,GO:0071704	Belongs to the class I-like SAM-binding methyltransferase superfamily. Cation-independent O- methyltransferase family	33090|Viridiplantae	ko00000, ko00001, ko01000	2.1.1.150, 2.1.1.212, 2.1.1.240, 2.1.1.46		ko00943, ko00945, ko01110, map00943, map00945, map01110	K13259, K13262, K16040	R02931, R06564, R06794, R07722, R07724, R09872	RC00003, RC00392, RC01558
N0.HOG0000737	0	0.652796	0.615369	0.000651853	0	0	2	2	0	4	NPAL_010726_R1	Chr6	4633871	4635266	-	0.43	0.39	0	0	0	1	1	1	2	0	387	Similar to OMT3: Probable O-methyltransferase 3 (Humulus lupulus OX%3D3486)	InterPro:IPR001077,	2711.XP_006469135.1	488	4.15e-170	87.8	KOG3178@1|root,KOG3178@2759|Eukaryota,37PX0@33090|Viridiplantae,3GFUM@35493|Streptophyta	J	GO:0003674,GO:0003824,GO:0006725,GO:0008150,GO:0008152,GO:0008168,GO:0008171,GO:0008757,GO:0009058,GO:0009812,GO:0009987,GO:0016740,GO:0016741,GO:0019438,GO:0030761,GO:0032259,GO:0044237,GO:0044249,GO:0071704	Belongs to the class I-like SAM-binding methyltransferase superfamily. Cation-independent O- methyltransferase family	33090|Viridiplantae	ko00000, ko00001, ko01000	2.1.1.240		ko00945, map00945	K16040	R09872	RC00003, RC01558
N0.HOG0001314	0.001	0.587531	0.563621	0.000132067	0	0	2	0	0	3	NPAL_005257_R1	Chr3	20411519	20413517	-	0.11	0.11	0	0	0	0	1	1	4	0	237	Similar to HSP83A: Heat shock protein 83 (Ipomoea nil OX%3D35883)	InterPro:-,	3649.evm.model.supercontig_12.106	416	2.44e-140	31.5	COG0326@1|root,KOG0019@2759|Eukaryota,37QS8@33090|Viridiplantae,3GC1U@35493|Streptophyta,3HNYQ@3699|Brassicales	O	GO:0002376,GO:0003674,GO:0003824,GO:0005575,GO:0005576,GO:0005618,GO:0005622,GO:0005623,GO:0005634,GO:0005730,GO:0005737,GO:0005773,GO:0005774,GO:0005794,GO:0005829,GO:0005886,GO:0006457,GO:0006950,GO:0006952,GO:0006955,GO:0008150,GO:0009266,GO:0009408,GO:0009507,GO:0009532,GO:0009536,GO:0009570,GO:0009605,GO:0009607,GO:0009617,GO:0009628,GO:0009814,GO:0009816,GO:0009987,GO:0010035,GO:0010038,GO:…	heat shock protein	33090|Viridiplantae	ko00000, ko00001, ko01009, ko03029, ko03051, ko03110, ko04131, ko04147			ko04141, ko04151, ko04217, ko04612, ko04621, ko04626, ko04657, ko04659, ko04914, ko04915, ko05200, ko05215, ko05418, map04141, map04151, map04217, map04612, map04621, map04626, map04657, map04659, map04914, map04915, map05200, map05215, map05418	K04079				hsp90
N0.HOG0001314	0.001	0.587531	0.563621	0.000132067	0	0	2	0	0	3	NPAL_009546_R1	Chr5	9778347	9781345	+	0.25	0.25	0	0	0	0	1	1	4	0	365	Similar to HSC80: Heat shock cognate protein 80 (Solanum lycopersicum OX%3D4081)	InterPro:-,	981085.XP_010103960.1	506	3.64e-173	95.2	COG0326@1|root,KOG0019@2759|Eukaryota,37QS8@33090|Viridiplantae,3GC1U@35493|Streptophyta,4JDB0@91835|fabids	O		heat shock	33090|Viridiplantae	ko00000, ko00001, ko01009, ko03029, ko03051, ko03110, ko04131, ko04147			ko04141, ko04151, ko04217, ko04612, ko04621, ko04626, ko04657, ko04659, ko04914, ko04915, ko05200, ko05215, ko05418, map04141, map04151, map04217, map04612, map04621, map04626, map04657, map04659, map04914, map04915, map05200, map05215, map05418	K04079
N0.HOG0001314	0.001	0.587531	0.563621	0.000132067	0	0	2	0	0	3	NPAL_012130_R1	Chr7	5312105	5314555	+	0.27	0.27	0	0	0	0	1	1	5	0	398	Similar to HSP83A: Heat shock protein 83 (Ipomoea nil OX%3D35883)	InterPro:-,	981085.XP_010089053.1	546	1.89e-188	100	COG0326@1|root,KOG0019@2759|Eukaryota,37QS8@33090|Viridiplantae,3GA4M@35493|Streptophyta,4JJMA@91835|fabids	O		Heat shock protein	33090|Viridiplantae	ko00000, ko00001, ko01009, ko03029, ko03051, ko03110, ko04131, ko04147			ko04141, ko04151, ko04217, ko04612, ko04621, ko04626, ko04657, ko04659, ko04914, ko04915, ko05200, ko05215, ko05418, map04141, map04151, map04217, map04612, map04621, map04626, map04657, map04659, map04914, map04915, map05200, map05215, map05418	K04079
N0.HOG0010515	0.001	0.587531	0.563621	0.000132067	0	0	2	0	0	3	NPAL_000430_R1	Chr1	6021790	6022260	-	1	1	0	0	0	0	1	1	3	0	72	Protein of unknown function	InterPro:IPR012511, Pfam:PF08132	981085.XP_010100906.1	107	6.78e-30	73.3	2CYYH@1|root,2S799@2759|Eukaryota,37WPR@33090|Viridiplantae,3GKWB@35493|Streptophyta	S		S-adenosyl-l-methionine decarboxylase leader peptide	33090|Viridiplantae
N0.HOG0010515	0.001	0.587531	0.563621	0.000132067	0	0	2	0	0	3	NPAL_007459_R1	Chr4	24073235	24073873	-	1	1	0	0	0	0	1	1	3	0	130	Protein of unknown function	InterPro:IPR012511, Pfam:PF08132	29760.VIT_11s0037g00940.t01	95.5	1.76e-24	100	2CYYH@1|root,2S799@2759|Eukaryota,37WPR@33090|Viridiplantae,3GKWB@35493|Streptophyta	S		S-adenosyl-l-methionine decarboxylase leader peptide	33090|Viridiplantae
N0.HOG0010515	0.001	0.587531	0.563621	0.000132067	0	0	2	0	0	3	NPAL_012761_R1	Chr7	21400464	21402797	-	1	1	0	0	0	0	1	1	6	0	212	Protein of unknown function	InterPro:IPR012511, Pfam:PF08132	3760.EMJ22969	103	3.23e-26	84.8	2CYYH@1|root,2S799@2759|Eukaryota,37XM7@33090|Viridiplantae,3GMPU@35493|Streptophyta	S		S-adenosyl-l-methionine decarboxylase leader peptide	33090|Viridiplantae
N0.HOG0000429	0.001	0.702036	0.0977381	0.00273916	0	1	2	2	4	6	NPAL_019160_R1	Chr12	9992267	9997612	+	0.03	0.03	704	1	1	1	0.83	0.85	7	300	197	Similar to RHO1: Rac-like GTP-binding protein RHO1 (Beta vulgaris OX%3D161934)	InterPro:IPR001806, Pfam:PF00071	102107.XP_008242051.1	379	9.54e-134	100
N0.HOG0000429	0.001	0.702036	0.0977381	0.00273916	0	1	2	2	4	6	NPAL_019160_R2	Chr12	9992267	9997612	+	0.09	0.09	510	1	1	1	0.71	0.75	8	300	197	Similar to RHO1: Rac-like GTP-binding protein RHO1 (Beta vulgaris OX%3D161934)	InterPro:IPR001806, Pfam:PF00071	102107.XP_008242051.1	379	9.54e-134	100
N0.HOG0000429	0.001	0.702036	0.0977381	0.00273916	0	1	2	2	4	6	NPAL_006885_R1	Chr4	3753287	3759881	-	0.09	0.09	126	1	1	1	0.85	0.75	8	1884	197	Similar to RAC1: Rac-like GTP-binding protein RAC1 (Lotus japonicus OX%3D34305)	InterPro:IPR001806, Pfam:PF00071	981085.XP_010095528.1	344	4.05e-110	19.4	COG1100@1|root,KOG1107@1|root,KOG0393@2759|Eukaryota,KOG1107@2759|Eukaryota,37J69@33090|Viridiplantae,3G92K@35493|Streptophyta,4JFQH@91835|fabids	U	GO:0003674,GO:0005215,GO:0005575,GO:0005622,GO:0005623,GO:0005737,GO:0005768,GO:0005770,GO:0006810,GO:0006886,GO:0008104,GO:0008150,GO:0008565,GO:0012505,GO:0015031,GO:0015833,GO:0016020,GO:0016192,GO:0016197,GO:0016482,GO:0030904,GO:0031410,GO:0031982,GO:0032991,GO:0033036,GO:0034613,GO:0042147,GO:0042886,GO:0043226,GO:0043227,GO:0043229,GO:0044424,GO:0044425,GO:0044444,GO:0044464,GO:0045184,GO:…	Vacuolar protein sorting-associated protein	33090|Viridiplantae	ko00000, ko00001, ko04131			ko04144, map04144	K18468
N0.HOG0000429	0.001	0.702036	0.0977381	0.00273916	0	1	2	2	4	6	NPAL_006885_R2	Chr4	3753287	3759936	-	0.07	0.07	202	1	1	1	1	1	7	1884	197	Similar to RAC1: Rac-like GTP-binding protein RAC1 (Lotus japonicus OX%3D34305)	InterPro:IPR001806, Pfam:PF00071	981085.XP_010095528.1	344	4.05e-110	19.4	COG1100@1|root,KOG1107@1|root,KOG0393@2759|Eukaryota,KOG1107@2759|Eukaryota,37J69@33090|Viridiplantae,3G92K@35493|Streptophyta,4JFQH@91835|fabids	U	GO:0003674,GO:0005215,GO:0005575,GO:0005622,GO:0005623,GO:0005737,GO:0005768,GO:0005770,GO:0006810,GO:0006886,GO:0008104,GO:0008150,GO:0008565,GO:0012505,GO:0015031,GO:0015833,GO:0016020,GO:0016192,GO:0016197,GO:0016482,GO:0030904,GO:0031410,GO:0031982,GO:0032991,GO:0033036,GO:0034613,GO:0042147,GO:0042886,GO:0043226,GO:0043227,GO:0043229,GO:0044424,GO:0044425,GO:0044444,GO:0044464,GO:0045184,GO:…	Vacuolar protein sorting-associated protein	33090|Viridiplantae	ko00000, ko00001, ko04131			ko04144, map04144	K18468
N0.HOG0000429	0.001	0.702036	0.0977381	0.00273916	0	1	2	2	4	6	NPAL_009430_R1	Chr5	8588297	8591964	-	0.22	0.22	292	0.87	0.77	0.88	0.75	0.66	9	0	226	Similar to RAC1: Rac-like GTP-binding protein RAC1 (Lotus japonicus OX%3D34305)	InterPro:IPR001806, Pfam:PF00071	981085.XP_010095528.1	386	1.23e-125	19.4	COG1100@1|root,KOG1107@1|root,KOG0393@2759|Eukaryota,KOG1107@2759|Eukaryota,37J69@33090|Viridiplantae,3G92K@35493|Streptophyta,4JFQH@91835|fabids	U	GO:0003674,GO:0005215,GO:0005575,GO:0005622,GO:0005623,GO:0005737,GO:0005768,GO:0005770,GO:0006810,GO:0006886,GO:0008104,GO:0008150,GO:0008565,GO:0012505,GO:0015031,GO:0015833,GO:0016020,GO:0016192,GO:0016197,GO:0016482,GO:0030904,GO:0031410,GO:0031982,GO:0032991,GO:0033036,GO:0034613,GO:0042147,GO:0042886,GO:0043226,GO:0043227,GO:0043229,GO:0044424,GO:0044425,GO:0044444,GO:0044464,GO:0045184,GO:…	Vacuolar protein sorting-associated protein	33090|Viridiplantae	ko00000, ko00001, ko04131			ko04144, map04144	K18468
N0.HOG0000429	0.001	0.702036	0.0977381	0.00273916	0	1	2	2	4	6	NPAL_011596_R1	Chr7	581188	584969	-	0.02	0.02	330	1	1	1	0.85	0.75	8	519	196	Similar to RHO1: Rac-like GTP-binding protein RHO1 (Pisum sativum OX%3D3888)	InterPro:IPR001806, Pfam:PF00071	102107.XP_008242051.1	375	4.35e-132	100
N0.HOG0000429	0.001	0.702036	0.0977381	0.00273916	0	1	2	2	4	6	NPAL_014429_R1	Chr9	587253	591778	-	0.13	0.13	127	1	1	1	1	1	7	513	197	Similar to RAC1: Rac-like GTP-binding protein RAC1 (Lotus japonicus OX%3D34305)	InterPro:IPR001806, Pfam:PF00071	981085.XP_010095528.1	358	2.14e-115	19.3	COG1100@1|root,KOG1107@1|root,KOG0393@2759|Eukaryota,KOG1107@2759|Eukaryota,37J69@33090|Viridiplantae,3G92K@35493|Streptophyta,4JFQH@91835|fabids	U	GO:0003674,GO:0005215,GO:0005575,GO:0005622,GO:0005623,GO:0005737,GO:0005768,GO:0005770,GO:0006810,GO:0006886,GO:0008104,GO:0008150,GO:0008565,GO:0012505,GO:0015031,GO:0015833,GO:0016020,GO:0016192,GO:0016197,GO:0016482,GO:0030904,GO:0031410,GO:0031982,GO:0032991,GO:0033036,GO:0034613,GO:0042147,GO:0042886,GO:0043226,GO:0043227,GO:0043229,GO:0044424,GO:0044425,GO:0044444,GO:0044464,GO:0045184,GO:…	Vacuolar protein sorting-associated protein	33090|Viridiplantae	ko00000, ko00001, ko04131			ko04144, map04144	K18468
N0.HOG0000429	0.001	0.702036	0.0977381	0.00273916	0	1	2	2	4	6	NPAL_014431_R1	Chr9	605274	608717	-	0.14	0.14	347	1	1	1	1	1	7	514	197	Similar to RAC1: Rac-like GTP-binding protein RAC1 (Lotus japonicus OX%3D34305)	InterPro:IPR001806, Pfam:PF00071	3988.XP_002530817.1	380	3.45e-134	100	COG1100@1|root,KOG0393@2759|Eukaryota,37JCW@33090|Viridiplantae,3G9I0@35493|Streptophyta,4JRVA@91835|fabids	S	GO:0000166,GO:0001882,GO:0001883,GO:0003674,GO:0003824,GO:0003924,GO:0005488,GO:0005525,GO:0005575,GO:0005622,GO:0005623,GO:0005634,GO:0005730,GO:0005737,GO:0005819,GO:0005856,GO:0005886,GO:0008150,GO:0009605,GO:0009606,GO:0009628,GO:0009629,GO:0009630,GO:0009958,GO:0009966,GO:0010646,GO:0010928,GO:0015630,GO:0016020,GO:0016462,GO:0016787,GO:0016817,GO:0016818,GO:0017076,GO:0017111,GO:0019001,GO:…	Belongs to the small GTPase superfamily. Rho family	33090|Viridiplantae	ko00000, ko00001, ko04031, ko04131, ko04147			ko04010, ko04013, ko04014, ko04015, ko04024, ko04062, ko04071, ko04145, ko04151, ko04310, ko04360, ko04370, ko04380, ko04510, ko04520, ko04530, ko04620, ko04650, ko04662, ko04664, ko04666, ko04670, ko04722, ko04810, ko04932, ko04933, ko04972, ko05014, ko05100, ko05120, ko05131, ko05132, ko05167, ko05200, ko05203, ko05205, ko05210, ko05211, ko05212, ko05231, ko05416, ko05418, map04010, map04013, m…	K04392
N0.HOG0009997	0.002	0.587531	0.563621	0.000132067	0	0	2	1	0	3	NPAL_015873_R1	Chr10	11152857	11154305	-	0.79	1	0	0	0	0.33	1	1	3	0	227	Similar to TPS2: Probable terpene synthase 2 (Ricinus communis OX%3D3988)	InterPro:IPR001906, Pfam:PF01397	3827.XP_004505471.1	124	4.85e-30	24.7	28MUD@1|root,2QUCN@2759|Eukaryota,37ICK@33090|Viridiplantae,3GA96@35493|Streptophyta,4JM5K@91835|fabids	S	GO:0003674,GO:0003824,GO:0006629,GO:0006644,GO:0006720,GO:0006721,GO:0006793,GO:0006796,GO:0008150,GO:0008152,GO:0008299,GO:0008610,GO:0009058,GO:0009987,GO:0010333,GO:0010334,GO:0016829,GO:0016835,GO:0016838,GO:0019637,GO:0042214,GO:0044237,GO:0044238,GO:0044249,GO:0044255,GO:0045338,GO:0046246,GO:0051761,GO:0051762,GO:0071704,GO:1901576	(-)-germacrene D synthase-like	33090|Viridiplantae	ko00000, ko00001, ko01000	4.2.3.104, 4.2.3.57, 4.2.3.75		ko00909, ko01100, ko01110, map00909, map01100, map01110	K14184, K15803	R07648, R08373, R08541	RC02179, RC02180, RC02425
N0.HOG0009997	0.002	0.587531	0.563621	0.000132067	0	0	2	1	0	3	NPAL_016530_R1	Chr10	21553638	21554352	+	0.52	0.39	0	0	0	1	1	1	2	0	161	Similar to VIT_19s0014g04930: (-)-germacrene D synthase (Vitis vinifera OX%3D29760)	InterPro:IPR001906, Pfam:PF01397	3827.XP_004505471.1	139	1.86e-36	23.8	28MUD@1|root,2QUCN@2759|Eukaryota,37ICK@33090|Viridiplantae,3GA96@35493|Streptophyta,4JM5K@91835|fabids	S	GO:0003674,GO:0003824,GO:0006629,GO:0006644,GO:0006720,GO:0006721,GO:0006793,GO:0006796,GO:0008150,GO:0008152,GO:0008299,GO:0008610,GO:0009058,GO:0009987,GO:0010333,GO:0010334,GO:0016829,GO:0016835,GO:0016838,GO:0019637,GO:0042214,GO:0044237,GO:0044238,GO:0044249,GO:0044255,GO:0045338,GO:0046246,GO:0051761,GO:0051762,GO:0071704,GO:1901576	(-)-germacrene D synthase-like	33090|Viridiplantae	ko00000, ko00001, ko01000	4.2.3.104, 4.2.3.57, 4.2.3.75		ko00909, ko01100, ko01110, map00909, map01100, map01110	K14184, K15803	R07648, R08373, R08541	RC02179, RC02180, RC02425
N0.HOG0009997	0.002	0.587531	0.563621	0.000132067	0	0	2	1	0	3	NPAL_016534_R1	Chr10	21569540	21570233	+	1	1	0	0	0	0	1	1	2	0	154	Similar to VIT_19s0014g04930: (-)-germacrene D synthase (Vitis vinifera OX%3D29760)	InterPro:IPR001906, Pfam:PF01397	3827.XP_004505471.1	132	6.93e-34	25	28MUD@1|root,2QUCN@2759|Eukaryota,37ICK@33090|Viridiplantae,3GA96@35493|Streptophyta,4JM5K@91835|fabids	S	GO:0003674,GO:0003824,GO:0006629,GO:0006644,GO:0006720,GO:0006721,GO:0006793,GO:0006796,GO:0008150,GO:0008152,GO:0008299,GO:0008610,GO:0009058,GO:0009987,GO:0010333,GO:0010334,GO:0016829,GO:0016835,GO:0016838,GO:0019637,GO:0042214,GO:0044237,GO:0044238,GO:0044249,GO:0044255,GO:0045338,GO:0046246,GO:0051761,GO:0051762,GO:0071704,GO:1901576	(-)-germacrene D synthase-like	33090|Viridiplantae	ko00000, ko00001, ko01000	4.2.3.104, 4.2.3.57, 4.2.3.75		ko00909, ko01100, ko01110, map00909, map01100, map01110	K14184, K15803	R07648, R08373, R08541	RC02179, RC02180, RC02425
N0.HOG0001640	0.002	0.739661	0.69251	0.00273916	0	0	2	3	2	6	NPAL_005537_R1	Chr3	24362997	24364449	+	0.31	0.31	0	0	0	0	1	1	5	0	188	Similar to Os11g0104900: Clathrin heavy chain 1 (Oryza sativa subsp. japonica OX%3D39947)	InterPro:IPR000547, Pfam:PF00637	3711.Bra034864.1-P	362	2.94e-114	12.6	KOG0985@1|root,KOG0985@2759|Eukaryota,37KUU@33090|Viridiplantae,3GGGA@35493|Streptophyta,3HW8H@3699|Brassicales	U	GO:0005575,GO:0005622,GO:0005623,GO:0005737,GO:0005773,GO:0005774,GO:0005794,GO:0005886,GO:0005911,GO:0006810,GO:0006897,GO:0006898,GO:0008150,GO:0009506,GO:0009987,GO:0010118,GO:0012505,GO:0016020,GO:0016192,GO:0030054,GO:0031090,GO:0043226,GO:0043227,GO:0043229,GO:0043231,GO:0044422,GO:0044424,GO:0044437,GO:0044444,GO:0044446,GO:0044464,GO:0051179,GO:0051234,GO:0055044,GO:0071944,GO:0072583,GO:…	Clathrin is the major protein of the polyhedral coat of coated pits and vesicles	33090|Viridiplantae	ko00000, ko00001, ko04131, ko04147			ko04142, ko04144, ko04721, ko04961, ko05016, ko05100, map04142, map04144, map04721, map04961, map05016, map05100	K04646
N0.HOG0001640	0.002	0.739661	0.69251	0.00273916	0	0	2	3	2	6	NPAL_005538_R1	Chr3	24366168	24370253	+	0.24	0.24	0	0	0	0	1	1	7	0	701	Similar to Os11g0104900: Clathrin heavy chain 1 (Oryza sativa subsp. japonica OX%3D39947)	InterPro:IPR000547, Pfam:PF00637	981085.XP_010098908.1	1267	0	39.1	KOG0985@1|root,KOG0985@2759|Eukaryota,37KUU@33090|Viridiplantae,3GGGA@35493|Streptophyta,4JKQ8@91835|fabids	U		Clathrin is the major protein of the polyhedral coat of coated pits and vesicles	33090|Viridiplantae	ko00000, ko00001, ko04131, ko04147			ko04142, ko04144, ko04721, ko04961, ko05016, ko05100, map04142, map04144, map04721, map04961, map05016, map05100	K04646
N0.HOG0001640	0.002	0.739661	0.69251	0.00273916	0	0	2	3	2	6	NPAL_008410_R1	Chr5	535365	543594	+	0.19	0.26	0	0	0	0	0.94	0.94	18	0	709	Similar to CHC1: Clathrin heavy chain 1 (Arabidopsis thaliana OX%3D3702)	InterPro:-,	3711.Bra034864.1-P	1269	0	50.6	KOG0985@1|root,KOG0985@2759|Eukaryota,37KUU@33090|Viridiplantae,3GGGA@35493|Streptophyta,3HW8H@3699|Brassicales	U	GO:0005575,GO:0005622,GO:0005623,GO:0005737,GO:0005773,GO:0005774,GO:0005794,GO:0005886,GO:0005911,GO:0006810,GO:0006897,GO:0006898,GO:0008150,GO:0009506,GO:0009987,GO:0010118,GO:0012505,GO:0016020,GO:0016192,GO:0030054,GO:0031090,GO:0043226,GO:0043227,GO:0043229,GO:0043231,GO:0044422,GO:0044424,GO:0044437,GO:0044444,GO:0044446,GO:0044464,GO:0051179,GO:0051234,GO:0055044,GO:0071944,GO:0072583,GO:…	Clathrin is the major protein of the polyhedral coat of coated pits and vesicles	33090|Viridiplantae	ko00000, ko00001, ko04131, ko04147			ko04142, ko04144, ko04721, ko04961, ko05016, ko05100, map04142, map04144, map04721, map04961, map05016, map05100	K04646
N0.HOG0001640	0.002	0.739661	0.69251	0.00273916	0	0	2	3	2	6	NPAL_008411_R1	Chr5	544184	547999	+	0.24	0.24	0	0	0	0	1	1	8	0	702	Similar to Os11g0104900: Clathrin heavy chain 1 (Oryza sativa subsp. japonica OX%3D39947)	InterPro:IPR000547, Pfam:PF00637	3885.XP_007141753.1	1284	0	40.9	KOG0985@1|root,KOG0985@2759|Eukaryota,37KUU@33090|Viridiplantae,3GGGA@35493|Streptophyta,4JKQ8@91835|fabids	U		Clathrin is the major protein of the polyhedral coat of coated pits and vesicles	33090|Viridiplantae	ko00000, ko00001, ko04131, ko04147			ko04142, ko04144, ko04721, ko04961, ko05016, ko05100, map04142, map04144, map04721, map04961, map05016, map05100	K04646
N0.HOG0001640	0.002	0.739661	0.69251	0.00273916	0	0	2	3	2	6	NPAL_009456_R1	Chr5	8863828	8866443	-	0.12	0.12	0	0	0	0	1	0.71	7	0	590	Similar to CHC1: Clathrin heavy chain 1 (Arabidopsis thaliana OX%3D3702)	InterPro:IPR000547, Pfam:PF00637	3847.GLYMA01G38580.2	1060	0	34.1	KOG0985@1|root,KOG0985@2759|Eukaryota,37KUU@33090|Viridiplantae,3GGGA@35493|Streptophyta,4JKQ8@91835|fabids	U		Clathrin is the major protein of the polyhedral coat of coated pits and vesicles	33090|Viridiplantae	ko00000, ko00001, ko04131, ko04147			ko04142, ko04144, ko04721, ko04961, ko05016, ko05100, map04142, map04144, map04721, map04961, map05016, map05100	K04646
N0.HOG0001640	0.002	0.739661	0.69251	0.00273916	0	0	2	3	2	6	NPAL_009457_R1	Chr5	8870696	8871991	-	0.16	0.16	0	0	0	0	1	0.75	4	0	165	Similar to CHC2: Clathrin heavy chain 2 (Arabidopsis thaliana OX%3D3702)	InterPro:-,	72664.XP_006407470.1	306	3.71e-94	9.7	KOG0985@1|root,KOG0985@2759|Eukaryota,37KUU@33090|Viridiplantae,3GGGA@35493|Streptophyta,3HW8H@3699|Brassicales	U	GO:0005575,GO:0005622,GO:0005623,GO:0005737,GO:0005773,GO:0005774,GO:0005794,GO:0005886,GO:0005911,GO:0006810,GO:0006897,GO:0006898,GO:0008150,GO:0009506,GO:0009987,GO:0010118,GO:0012505,GO:0016020,GO:0016192,GO:0030054,GO:0031090,GO:0043226,GO:0043227,GO:0043229,GO:0043231,GO:0044422,GO:0044424,GO:0044437,GO:0044444,GO:0044446,GO:0044464,GO:0051179,GO:0051234,GO:0055044,GO:0071944,GO:0072583,GO:…	Clathrin is the major protein of the polyhedral coat of coated pits and vesicles	33090|Viridiplantae	ko00000, ko00001, ko04131, ko04147			ko04142, ko04144, ko04721, ko04961, ko05016, ko05100, map04142, map04144, map04721, map04961, map05016, map05100	K04646
N0.HOG0009381	0.003	0.587531	0.0327498	0.000651853	0	1	2	1	2	4	NPAL_013516_R1	Chr8	13157530	13158099	+	1	1	0	-1	0	0	-1	1	1	0	189	Similar to At4g17280: Cytochrome b561 and DOMON domain-containing protein At4g17280 (Arabidopsis thaliana OX%3D3702)	InterPro:IPR045265, Pfam:PF04526	3847.GLYMA07G39630.1	207	3.18e-63	46	KOG4293@1|root,KOG4293@2759|Eukaryota,37MYJ@33090|Viridiplantae,3GBYG@35493|Streptophyta,4JDGJ@91835|fabids	T	GO:0005575,GO:0005623,GO:0005886,GO:0016020,GO:0044464,GO:0071944	Auxin-induced in root cultures protein	33090|Viridiplantae
N0.HOG0009381	0.003	0.587531	0.0327498	0.000651853	0	1	2	1	2	4	NPAL_013517_R1	Chr8	13181474	13181773	+	1	1	0	-1	0	0	-1	1	1	0	99	Similar to At5g47530: Cytochrome b561 and DOMON domain-containing protein At5g47530 (Arabidopsis thaliana OX%3D3702)	InterPro:IPR045265, Pfam:PF04526	28532.XP_010530065.1	102	1.76e-24	22.3	KOG4293@1|root,KOG4293@2759|Eukaryota,37MYJ@33090|Viridiplantae,3GBYG@35493|Streptophyta,3HMKJ@3699|Brassicales	T	GO:0005575,GO:0005623,GO:0005886,GO:0016020,GO:0044464,GO:0071944	Cytochrome b561 and DOMON domain-containing protein	33090|Viridiplantae
N0.HOG0009381	0.003	0.587531	0.0327498	0.000651853	0	1	2	1	2	4	NPAL_013518_R1	Chr8	13184798	13185382	+	0.54	0.41	0	-1	0	1	-1	1	1	0	194	Similar to At4g17280: Cytochrome b561 and DOMON domain-containing protein At4g17280 (Arabidopsis thaliana OX%3D3702)	InterPro:IPR045265, Pfam:PF04526	3847.GLYMA15G12240.1	170	1.23e-48	46.3	KOG4293@1|root,KOG4293@2759|Eukaryota,37MYJ@33090|Viridiplantae,3GBYG@35493|Streptophyta,4JDGJ@91835|fabids	T	GO:0005575,GO:0005623,GO:0005886,GO:0016020,GO:0044464,GO:0071944	Auxin-induced in root cultures protein	33090|Viridiplantae
N0.HOG0009381	0.003	0.587531	0.0327498	0.000651853	0	1	2	1	2	4	NPAL_013519_R1	Chr8	13188895	13189464	+	0.61	0.4	0	-1	0	1	-1	1	1	0	189	Similar to At5g47530: Cytochrome b561 and DOMON domain-containing protein At5g47530 (Arabidopsis thaliana OX%3D3702)	InterPro:IPR045265, Pfam:PF04526	3847.GLYMA09G01390.1	200	1.66e-60	46	KOG4293@1|root,KOG4293@2759|Eukaryota,37MYJ@33090|Viridiplantae,3GBYG@35493|Streptophyta,4JDGJ@91835|fabids	T	GO:0005575,GO:0005623,GO:0005886,GO:0016020,GO:0044464,GO:0071944	Auxin-induced in root cultures protein	33090|Viridiplantae
N0.HOG0019455	0.004	0.587531	0.563621	0.000132067	0	0	2	0	0	3	NPAL_021867_R1	Chr14	9658561	9659515	-	0.4	0.4	0	0	0	0.5	0	0.5	2	0	161	Similar to MST4: Sugar transport protein MST4 (Oryza sativa subsp. japonica OX%3D39947)	InterPro:IPR005828, Pfam:PF00083	102107.XP_008222939.1	225	3.11e-69	27.8	KOG0254@1|root,KOG0254@2759|Eukaryota,37HW1@33090|Viridiplantae,3GBKE@35493|Streptophyta,4JRBU@91835|fabids	U	GO:0001101,GO:0003674,GO:0005215,GO:0005351,GO:0005355,GO:0005356,GO:0005358,GO:0005402,GO:0005575,GO:0005623,GO:0005886,GO:0005911,GO:0006810,GO:0006811,GO:0006812,GO:0006950,GO:0006970,GO:0008150,GO:0008324,GO:0008643,GO:0008645,GO:0009414,GO:0009415,GO:0009506,GO:0009628,GO:0009651,GO:0009679,GO:0009719,GO:0009725,GO:0009737,GO:0010033,GO:0010035,GO:0015075,GO:0015077,GO:0015078,GO:0015144,GO:…	Belongs to the major facilitator superfamily. Sugar transporter (TC 2.A.1.1) family	33090|Viridiplantae
N0.HOG0019455	0.004	0.587531	0.563621	0.000132067	0	0	2	0	0	3	NPAL_021873_R1	Chr14	9693305	9694439	-	1	1	0	0	0	0	1	1	2	0	137	Similar to STP13: Sugar transport protein 13 (Arabidopsis thaliana OX%3D3702)	InterPro:IPR005828, Pfam:PF00083	4432.XP_010277661.1	186	1.63e-54	24.3	KOG0254@1|root,KOG0254@2759|Eukaryota,37HW1@33090|Viridiplantae,3GBKE@35493|Streptophyta	U	GO:0001101,GO:0003674,GO:0005215,GO:0005351,GO:0005355,GO:0005356,GO:0005358,GO:0005402,GO:0005575,GO:0005623,GO:0005886,GO:0005911,GO:0006810,GO:0006811,GO:0006812,GO:0006950,GO:0006970,GO:0008150,GO:0008324,GO:0008643,GO:0008645,GO:0009414,GO:0009415,GO:0009506,GO:0009628,GO:0009651,GO:0009679,GO:0009719,GO:0009725,GO:0009737,GO:0010033,GO:0010035,GO:0015075,GO:0015077,GO:0015078,GO:0015144,GO:…	Belongs to the major facilitator superfamily. Sugar transporter (TC 2.A.1.1) family	33090|Viridiplantae
N0.HOG0019455	0.004	0.587531	0.563621	0.000132067	0	0	2	0	0	3	NPAL_008105_R1	Chr4	30847384	30847917	+	1	1	0	-1	0	0	-1	1	1	0	177	Similar to STP13: Sugar transport protein 13 (Arabidopsis thaliana OX%3D3702)	InterPro:IPR005828, Pfam:PF00083	3847.GLYMA11G00710.1	304	6.86e-100	33.1	KOG0254@1|root,KOG0254@2759|Eukaryota,37HW1@33090|Viridiplantae,3GBKE@35493|Streptophyta,4JRBU@91835|fabids	U	GO:0001101,GO:0003674,GO:0005215,GO:0005351,GO:0005355,GO:0005356,GO:0005358,GO:0005402,GO:0005575,GO:0005623,GO:0005886,GO:0005911,GO:0006810,GO:0006811,GO:0006812,GO:0006950,GO:0006970,GO:0008150,GO:0008324,GO:0008643,GO:0008645,GO:0009414,GO:0009415,GO:0009506,GO:0009628,GO:0009651,GO:0009679,GO:0009719,GO:0009725,GO:0009737,GO:0010033,GO:0010035,GO:0015075,GO:0015077,GO:0015078,GO:0015144,GO:…	Belongs to the major facilitator superfamily. Sugar transporter (TC 2.A.1.1) family	33090|Viridiplantae
N0.HOG0006022	0.005	0.587531	0.563621	0.000132067	0	0	2	0	0	3	NPAL_000498_R1	Chr1	7498850	7501939	-	0.29	0.32	37	0	0	0.37	0.57	0.5	8	0	310	Similar to SERK2: Somatic embryogenesis receptor kinase 2 (Arabidopsis thaliana OX%3D3702)	InterPro:IPR001611,	4113.PGSC0003DMT400070819	234	2.62e-69	31.2	28HWD@1|root,2QQ7B@2759|Eukaryota,37KVY@33090|Viridiplantae,3GF6D@35493|Streptophyta,44E0R@71274|asterids	T	GO:0000003,GO:0002682,GO:0002684,GO:0002831,GO:0003006,GO:0003674,GO:0003824,GO:0004672,GO:0004674,GO:0004675,GO:0004888,GO:0005488,GO:0005515,GO:0005575,GO:0005623,GO:0005886,GO:0006464,GO:0006468,GO:0006793,GO:0006796,GO:0006807,GO:0007154,GO:0007165,GO:0007166,GO:0007167,GO:0007178,GO:0007275,GO:0008150,GO:0008152,GO:0009593,GO:0009719,GO:0009720,GO:0009725,GO:0009726,GO:0009729,GO:0009741,GO:…	Belongs to the protein kinase superfamily. Ser Thr protein kinase family	33090|Viridiplantae	ko00000, ko01000, ko01001	2.7.10.1, 2.7.11.1			K13418				SERK1
N0.HOG0006022	0.005	0.587531	0.563621	0.000132067	0	0	2	0	0	3	NPAL_014195_R1	Chr8	20695753	20699709	+	0.29	0.29	0	0	0	0.6	0.75	0.6	5	0	197	Similar to BAK1: BRASSINOSTEROID INSENSITIVE 1-associated receptor kinase 1 (Arabidopsis thaliana OX%3D3702)	InterPro:IPR001611,	4081.Solyc01g104970.2.1	149	3.14e-39	12	COG0515@1|root,KOG1187@2759|Eukaryota,37JQ5@33090|Viridiplantae,3GEWF@35493|Streptophyta,44NZF@71274|asterids	T	GO:0003674,GO:0003824,GO:0004672,GO:0004674,GO:0004675,GO:0004888,GO:0005102,GO:0005488,GO:0005515,GO:0005575,GO:0005622,GO:0005623,GO:0005737,GO:0005768,GO:0005886,GO:0006464,GO:0006468,GO:0006793,GO:0006796,GO:0006807,GO:0007154,GO:0007165,GO:0007166,GO:0007167,GO:0007178,GO:0008150,GO:0008152,GO:0008219,GO:0009719,GO:0009725,GO:0009741,GO:0009742,GO:0009755,GO:0009987,GO:0010008,GO:0010033,GO:…	Leucine rich repeat N-terminal domain	33090|Viridiplantae	ko00000, ko00001, ko01000, ko01001	2.7.10.1, 2.7.11.1		ko04016, ko04075, ko04626, map04016, map04075, map04626	K13416, K13417, K13418				SERK5
N0.HOG0006022	0.005	0.587531	0.563621	0.000132067	0	0	2	0	0	3	NPAL_015701_R1	Chr9	24814729	24821776	+	0.16	0.16	506	0.14	0.12	0.5	0.71	0.75	8	0	245	Similar to SERK2: Somatic embryogenesis receptor kinase 2 (Arabidopsis thaliana OX%3D3702)	InterPro:IPR001611,	4113.PGSC0003DMT400070819	251	8.8e-77	34.1	28HWD@1|root,2QQ7B@2759|Eukaryota,37KVY@33090|Viridiplantae,3GF6D@35493|Streptophyta,44E0R@71274|asterids	T	GO:0000003,GO:0002682,GO:0002684,GO:0002831,GO:0003006,GO:0003674,GO:0003824,GO:0004672,GO:0004674,GO:0004675,GO:0004888,GO:0005488,GO:0005515,GO:0005575,GO:0005623,GO:0005886,GO:0006464,GO:0006468,GO:0006793,GO:0006796,GO:0006807,GO:0007154,GO:0007165,GO:0007166,GO:0007167,GO:0007178,GO:0007275,GO:0008150,GO:0008152,GO:0009593,GO:0009719,GO:0009720,GO:0009725,GO:0009726,GO:0009729,GO:0009741,GO:…	Belongs to the protein kinase superfamily. Ser Thr protein kinase family	33090|Viridiplantae	ko00000, ko01000, ko01001	2.7.10.1, 2.7.11.1			K13418				SERK1
N0.HOG0019297	0.008	0.587531	0.563621	0.000132067	0	0	2	1	0	3	NPAL_019279_R1	Chr12	19512670	19513308	-	0.33	0.29	0	-1	0	1	-1	1	1	0	212	Similar to CYP76AK6: Carnosic acid synthase (Salvia pomifera OX%3D396869)	InterPro:IPR001128, Pfam:PF00067	3847.GLYMA17G14330.1	230	1.21e-70	38.2	COG2124@1|root,KOG0156@2759|Eukaryota,37HPW@33090|Viridiplantae,3GD5W@35493|Streptophyta,4JFQU@91835|fabids	Q	GO:0005575,GO:0008150,GO:0008152,GO:0009058,GO:0009719,GO:0009725,GO:0009733,GO:0010033,GO:0016020,GO:0019748,GO:0042221,GO:0044550,GO:0050896	Belongs to the cytochrome P450 family	33090|Viridiplantae	ko00000, ko00001, ko00002, ko00199, ko01000	1.14.14.19, 1.14.14.32	M00109, M00110	ko00140, ko01100, ko04913, ko04917, ko04927, ko04934, map00140, map01100, map04913, map04917, map04927, map04934	K00512	R02211, R03783, R04852, R04853, R08517, R08518	RC00607, RC00660, RC00923, RC01222
N0.HOG0019297	0.008	0.587531	0.563621	0.000132067	0	0	2	1	0	3	NPAL_019280_R1	Chr12	19565530	19566495	-	1	1	0	-1	0	0	-1	1	1	0	321	Similar to CYP71D55: Premnaspirodiene oxygenase (Hyoscyamus muticus OX%3D35626)	InterPro:IPR001128, Pfam:PF00067	85681.XP_006440397.1	312	1.96e-100	56.3	COG2124@1|root,KOG0156@2759|Eukaryota,37HPW@33090|Viridiplantae,3GD5W@35493|Streptophyta	Q		Belongs to the cytochrome P450 family	33090|Viridiplantae	ko00000, ko00001, ko00002, ko00199, ko01000	1.14.14.19, 1.14.14.32	M00109, M00110	ko00140, ko01100, ko04913, ko04917, ko04927, ko04934, map00140, map01100, map04913, map04917, map04927, map04934	K00512	R02211, R03783, R04852, R04853, R08517, R08518	RC00607, RC00660, RC00923, RC01222
N0.HOG0019297	0.008	0.587531	0.563621	0.000132067	0	0	2	1	0	3	NPAL_019285_R1	Chr12	19680779	19681741	+	1	1	0	-1	0	0	-1	1	1	0	320	Similar to CYP736A117: Cytochrome P450 736A117 (Prunus mume OX%3D102107)	InterPro:IPR001128, Pfam:PF00067	85681.XP_006440397.1	384	1.27e-128	57	COG2124@1|root,KOG0156@2759|Eukaryota,37HPW@33090|Viridiplantae,3GD5W@35493|Streptophyta	Q		Belongs to the cytochrome P450 family	33090|Viridiplantae	ko00000, ko00001, ko00002, ko00199, ko01000	1.14.14.19, 1.14.14.32	M00109, M00110	ko00140, ko01100, ko04913, ko04917, ko04927, ko04934, map00140, map01100, map04913, map04917, map04927, map04934	K00512	R02211, R03783, R04852, R04853, R08517, R08518	RC00607, RC00660, RC00923, RC01222
N0.HOG0000877	0.015	0.066252	0.186984	0.00810386	2	1	2	6	7	9	NPAL_004700_R1	Chr3	923846	925328	-	0	0	45	1	1	1	1	1	3	280	327	Similar to ACO3: 1-aminocyclopropane-1-carboxylate oxidase 3 (Petunia hybrida OX%3D4102)	InterPro:IPR026992,	3827.XP_004502173.1	491	7.28e-174	98.1	COG3491@1|root,KOG0143@2759|Eukaryota,37JCJ@33090|Viridiplantae,3GCXH@35493|Streptophyta,4JJI9@91835|fabids	Q	GO:0000302,GO:0001101,GO:0003674,GO:0003824,GO:0005488,GO:0005507,GO:0005575,GO:0005618,GO:0005622,GO:0005623,GO:0005737,GO:0005783,GO:0005794,GO:0005829,GO:0005886,GO:0005911,GO:0006950,GO:0006970,GO:0006979,GO:0008150,GO:0008152,GO:0009058,GO:0009506,GO:0009593,GO:0009605,GO:0009607,GO:0009620,GO:0009628,GO:0009651,GO:0009692,GO:0009693,GO:0009719,GO:0009720,GO:0009723,GO:0009725,GO:0009726,GO:…	Belongs to the iron ascorbate-dependent oxidoreductase family	33090|Viridiplantae	ko00000, ko00001, ko00002, ko01000	1.14.17.4	M00368	ko00270, ko01100, ko01110, map00270, map01100, map01110	K05933	R07214	RC01868		ACO1
N0.HOG0000877	0.015	0.066252	0.186984	0.00810386	2	1	2	6	7	9	NPAL_010015_R1	Chr5	18425073	18427044	-	0.05	0	62	0.25	0.6	0.8	1	1	5	254	357	Similar to ACO3: 1-aminocyclopropane-1-carboxylate oxidase 3 (Petunia hybrida OX%3D4102)	InterPro:IPR026992,	3649.evm.model.supercontig_132.27	503	2.83e-178	98.7	COG3491@1|root,KOG0143@2759|Eukaryota,37JCJ@33090|Viridiplantae,3GCXH@35493|Streptophyta,3HNS2@3699|Brassicales	Q	GO:0000302,GO:0001101,GO:0003674,GO:0003824,GO:0005488,GO:0005507,GO:0005575,GO:0005618,GO:0005622,GO:0005623,GO:0005737,GO:0005783,GO:0005794,GO:0005829,GO:0005886,GO:0005911,GO:0006950,GO:0006970,GO:0006979,GO:0008150,GO:0008152,GO:0009058,GO:0009506,GO:0009593,GO:0009605,GO:0009607,GO:0009620,GO:0009628,GO:0009651,GO:0009692,GO:0009693,GO:0009719,GO:0009720,GO:0009723,GO:0009725,GO:0009726,GO:…	Belongs to the iron ascorbate-dependent oxidoreductase family	33090|Viridiplantae	ko00000, ko00001, ko00002, ko01000	1.14.17.4	M00368	ko00270, ko01100, ko01110, map00270, map01100, map01110	K05933	R07214	RC01868		ACO1
N0.HOG0000877	0.015	0.066252	0.186984	0.00810386	2	1	2	6	7	9	NPAL_010016_R1	Chr5	18436170	18438281	+	0	0	65	1	1	1	0.75	0.6	5	192	314	Similar to ACO1: 1-aminocyclopropane-1-carboxylate oxidase (Prunus mume OX%3D102107)	InterPro:IPR026992,	981085.XP_010110622.1	528	1.3e-188	97.2	COG3491@1|root,KOG0143@2759|Eukaryota,37JCJ@33090|Viridiplantae,3GCXH@35493|Streptophyta,4JJI9@91835|fabids	Q	GO:0000302,GO:0001101,GO:0003674,GO:0003824,GO:0005488,GO:0005507,GO:0005575,GO:0005618,GO:0005622,GO:0005623,GO:0005737,GO:0005783,GO:0005794,GO:0005829,GO:0005886,GO:0005911,GO:0006950,GO:0006970,GO:0006979,GO:0008150,GO:0008152,GO:0009058,GO:0009506,GO:0009593,GO:0009605,GO:0009607,GO:0009620,GO:0009628,GO:0009651,GO:0009692,GO:0009693,GO:0009719,GO:0009720,GO:0009723,GO:0009725,GO:0009726,GO:…	Belongs to the iron ascorbate-dependent oxidoreductase family	33090|Viridiplantae	ko00000, ko00001, ko00002, ko01000	1.14.17.4	M00368	ko00270, ko01100, ko01110, map00270, map01100, map01110	K05933	R07214	RC01868		ACO1
N0.HOG0000877	0.015	0.066252	0.186984	0.00810386	2	1	2	6	7	9	NPAL_010018_R1	Chr5	18492886	18494549	-	0.1	0.04	0	0	0	0.83	1	1	6	0	327	Similar to ACO3: 1-aminocyclopropane-1-carboxylate oxidase 3 (Petunia hybrida OX%3D4102)	InterPro:IPR026992,	981085.XP_010110622.1	472	3.69e-166	97.8	COG3491@1|root,KOG0143@2759|Eukaryota,37JCJ@33090|Viridiplantae,3GCXH@35493|Streptophyta,4JJI9@91835|fabids	Q	GO:0000302,GO:0001101,GO:0003674,GO:0003824,GO:0005488,GO:0005507,GO:0005575,GO:0005618,GO:0005622,GO:0005623,GO:0005737,GO:0005783,GO:0005794,GO:0005829,GO:0005886,GO:0005911,GO:0006950,GO:0006970,GO:0006979,GO:0008150,GO:0008152,GO:0009058,GO:0009506,GO:0009593,GO:0009605,GO:0009607,GO:0009620,GO:0009628,GO:0009651,GO:0009692,GO:0009693,GO:0009719,GO:0009720,GO:0009723,GO:0009725,GO:0009726,GO:…	Belongs to the iron ascorbate-dependent oxidoreductase family	33090|Viridiplantae	ko00000, ko00001, ko00002, ko01000	1.14.17.4	M00368	ko00270, ko01100, ko01110, map00270, map01100, map01110	K05933	R07214	RC01868		ACO1
N0.HOG0000877	0.015	0.066252	0.186984	0.00810386	2	1	2	6	7	9	NPAL_010019_R1	Chr5	18507838	18514091	+	0.06	0.06	67	0.83	0.85	1	0.83	0.71	7	227	584	Similar to ACO3: 1-aminocyclopropane-1-carboxylate oxidase 3 (Petunia hybrida OX%3D4102)	InterPro:IPR026992,	981085.XP_010110622.1	525	5.23e-183	97.5	COG3491@1|root,KOG0143@2759|Eukaryota,37JCJ@33090|Viridiplantae,3GCXH@35493|Streptophyta,4JJI9@91835|fabids	Q	GO:0000302,GO:0001101,GO:0003674,GO:0003824,GO:0005488,GO:0005507,GO:0005575,GO:0005618,GO:0005622,GO:0005623,GO:0005737,GO:0005783,GO:0005794,GO:0005829,GO:0005886,GO:0005911,GO:0006950,GO:0006970,GO:0006979,GO:0008150,GO:0008152,GO:0009058,GO:0009506,GO:0009593,GO:0009605,GO:0009607,GO:0009620,GO:0009628,GO:0009651,GO:0009692,GO:0009693,GO:0009719,GO:0009720,GO:0009723,GO:0009725,GO:0009726,GO:…	Belongs to the iron ascorbate-dependent oxidoreductase family	33090|Viridiplantae	ko00000, ko00001, ko00002, ko01000	1.14.17.4	M00368	ko00270, ko01100, ko01110, map00270, map01100, map01110	K05933	R07214	RC01868		ACO1
N0.HOG0000877	0.015	0.066252	0.186984	0.00810386	2	1	2	6	7	9	NPAL_010019_R2	Chr5	18507838	18514091	+	0.24	0.24	67	1	1	1	0.66	0.75	4	227	314	Similar to ACO3: 1-aminocyclopropane-1-carboxylate oxidase 3 (Petunia hybrida OX%3D4102)	InterPro:IPR026992,	981085.XP_010110622.1	516	4.84e-184	95.9	COG3491@1|root,KOG0143@2759|Eukaryota,37JCJ@33090|Viridiplantae,3GCXH@35493|Streptophyta,4JJI9@91835|fabids	Q	GO:0000302,GO:0001101,GO:0003674,GO:0003824,GO:0005488,GO:0005507,GO:0005575,GO:0005618,GO:0005622,GO:0005623,GO:0005737,GO:0005783,GO:0005794,GO:0005829,GO:0005886,GO:0005911,GO:0006950,GO:0006970,GO:0006979,GO:0008150,GO:0008152,GO:0009058,GO:0009506,GO:0009593,GO:0009605,GO:0009607,GO:0009620,GO:0009628,GO:0009651,GO:0009692,GO:0009693,GO:0009719,GO:0009720,GO:0009723,GO:0009725,GO:0009726,GO:…	Belongs to the iron ascorbate-dependent oxidoreductase family	33090|Viridiplantae	ko00000, ko00001, ko00002, ko01000	1.14.17.4	M00368	ko00270, ko01100, ko01110, map00270, map01100, map01110	K05933	R07214	RC01868		ACO1
N0.HOG0000877	0.015	0.066252	0.186984	0.00810386	2	1	2	6	7	9	NPAL_010019_R3	Chr5	18507839	18509887	+	0.24	0.24	66	1	1	1	1	1	4	212	314	Similar to ACO3: 1-aminocyclopropane-1-carboxylate oxidase 3 (Petunia hybrida OX%3D4102)	InterPro:IPR026992,	981085.XP_010110622.1	525	2.16e-187	97.2	COG3491@1|root,KOG0143@2759|Eukaryota,37JCJ@33090|Viridiplantae,3GCXH@35493|Streptophyta,4JJI9@91835|fabids	Q	GO:0000302,GO:0001101,GO:0003674,GO:0003824,GO:0005488,GO:0005507,GO:0005575,GO:0005618,GO:0005622,GO:0005623,GO:0005737,GO:0005783,GO:0005794,GO:0005829,GO:0005886,GO:0005911,GO:0006950,GO:0006970,GO:0006979,GO:0008150,GO:0008152,GO:0009058,GO:0009506,GO:0009593,GO:0009605,GO:0009607,GO:0009620,GO:0009628,GO:0009651,GO:0009692,GO:0009693,GO:0009719,GO:0009720,GO:0009723,GO:0009725,GO:0009726,GO:…	Belongs to the iron ascorbate-dependent oxidoreductase family	33090|Viridiplantae	ko00000, ko00001, ko00002, ko01000	1.14.17.4	M00368	ko00270, ko01100, ko01110, map00270, map01100, map01110	K05933	R07214	RC01868		ACO1
N0.HOG0000877	0.015	0.066252	0.186984	0.00810386	2	1	2	6	7	9	NPAL_010019_R4	Chr5	18507839	18514139	+	0.23	0.23	66	1	1	1	0.75	0.6	5	275	314	Similar to ACO3: 1-aminocyclopropane-1-carboxylate oxidase 3 (Petunia hybrida OX%3D4102)	InterPro:IPR026992,	981085.XP_010110622.1	525	2.16e-187	97.2	COG3491@1|root,KOG0143@2759|Eukaryota,37JCJ@33090|Viridiplantae,3GCXH@35493|Streptophyta,4JJI9@91835|fabids	Q	GO:0000302,GO:0001101,GO:0003674,GO:0003824,GO:0005488,GO:0005507,GO:0005575,GO:0005618,GO:0005622,GO:0005623,GO:0005737,GO:0005783,GO:0005794,GO:0005829,GO:0005886,GO:0005911,GO:0006950,GO:0006970,GO:0006979,GO:0008150,GO:0008152,GO:0009058,GO:0009506,GO:0009593,GO:0009605,GO:0009607,GO:0009620,GO:0009628,GO:0009651,GO:0009692,GO:0009693,GO:0009719,GO:0009720,GO:0009723,GO:0009725,GO:0009726,GO:…	Belongs to the iron ascorbate-dependent oxidoreductase family	33090|Viridiplantae	ko00000, ko00001, ko00002, ko01000	1.14.17.4	M00368	ko00270, ko01100, ko01110, map00270, map01100, map01110	K05933	R07214	RC01868		ACO1
N0.HOG0000877	0.015	0.066252	0.186984	0.00810386	2	1	2	6	7	9	NPAL_010019_R5	Chr5	18510715	18514091	+	0.29	0.29	0	0.66	0.75	0.75	0.66	0.5	4	227	290	Similar to ACO3: 1-aminocyclopropane-1-carboxylate oxidase 3 (Petunia hybrida OX%3D4102)	InterPro:IPR044861, Pfam:PF03171	3847.GLYMA08G05500.1	456	1.54e-160	88.7	COG3491@1|root,KOG0143@2759|Eukaryota,37JCJ@33090|Viridiplantae,3GCXH@35493|Streptophyta,4JJI9@91835|fabids	Q	GO:0000302,GO:0001101,GO:0003674,GO:0003824,GO:0005488,GO:0005507,GO:0005575,GO:0005618,GO:0005622,GO:0005623,GO:0005737,GO:0005783,GO:0005794,GO:0005829,GO:0005886,GO:0005911,GO:0006950,GO:0006970,GO:0006979,GO:0008150,GO:0008152,GO:0009058,GO:0009506,GO:0009593,GO:0009605,GO:0009607,GO:0009620,GO:0009628,GO:0009651,GO:0009692,GO:0009693,GO:0009719,GO:0009720,GO:0009723,GO:0009725,GO:0009726,GO:…	Belongs to the iron ascorbate-dependent oxidoreductase family	33090|Viridiplantae	ko00000, ko00001, ko00002, ko01000	1.14.17.4	M00368	ko00270, ko01100, ko01110, map00270, map01100, map01110	K05933	R07214	RC01868		ACO1
N0.HOG0000877	0.015	0.066252	0.186984	0.00810386	2	1	2	6	7	9	NPAL_010020_R1	Chr5	18511218	18518613	-	0.2	0.15	0	0	0	0.66	0.6	0.83	6	0	292	Similar to ACO1: 1-aminocyclopropane-1-carboxylate oxidase (Prunus mume OX%3D102107)	InterPro:IPR044861, Pfam:PF03171	225117.XP_009365121.1	349	2.35e-118	86	COG3491@1|root,KOG0143@2759|Eukaryota,37JCJ@33090|Viridiplantae,3GCXH@35493|Streptophyta,4JJI9@91835|fabids	Q	GO:0000302,GO:0001101,GO:0003674,GO:0003824,GO:0005488,GO:0005507,GO:0005575,GO:0005618,GO:0005622,GO:0005623,GO:0005737,GO:0005783,GO:0005794,GO:0005829,GO:0005886,GO:0005911,GO:0006950,GO:0006970,GO:0006979,GO:0008150,GO:0008152,GO:0009058,GO:0009506,GO:0009593,GO:0009605,GO:0009607,GO:0009620,GO:0009628,GO:0009651,GO:0009692,GO:0009693,GO:0009719,GO:0009720,GO:0009723,GO:0009725,GO:0009726,GO:…	Belongs to the iron ascorbate-dependent oxidoreductase family	33090|Viridiplantae	ko00000, ko00001, ko00002, ko01000	1.14.17.4	M00368	ko00270, ko01100, ko01110, map00270, map01100, map01110	K05933	R07214	RC01868		ACO1
N0.HOG0000877	0.015	0.066252	0.186984	0.00810386	2	1	2	6	7	9	NPAL_010021_R1	Chr5	18541717	18543132	-	0.12	0.12	0	0	0	1	1	1	4	0	317	Similar to ACO1: 1-aminocyclopropane-1-carboxylate oxidase (Prunus mume OX%3D102107)	InterPro:IPR026992,	981085.XP_010110622.1	519	6.64e-185	97.8	COG3491@1|root,KOG0143@2759|Eukaryota,37JCJ@33090|Viridiplantae,3GCXH@35493|Streptophyta,4JJI9@91835|fabids	Q	GO:0000302,GO:0001101,GO:0003674,GO:0003824,GO:0005488,GO:0005507,GO:0005575,GO:0005618,GO:0005622,GO:0005623,GO:0005737,GO:0005783,GO:0005794,GO:0005829,GO:0005886,GO:0005911,GO:0006950,GO:0006970,GO:0006979,GO:0008150,GO:0008152,GO:0009058,GO:0009506,GO:0009593,GO:0009605,GO:0009607,GO:0009620,GO:0009628,GO:0009651,GO:0009692,GO:0009693,GO:0009719,GO:0009720,GO:0009723,GO:0009725,GO:0009726,GO:…	Belongs to the iron ascorbate-dependent oxidoreductase family	33090|Viridiplantae	ko00000, ko00001, ko00002, ko01000	1.14.17.4	M00368	ko00270, ko01100, ko01110, map00270, map01100, map01110	K05933	R07214	RC01868		ACO1
N0.HOG0000877	0.015	0.066252	0.186984	0.00810386	2	1	2	6	7	9	NPAL_010022_R1	Chr5	18555485	18557671	+	0	0	69	1	1	1	0.75	0.6	5	192	314	Similar to ACO1: 1-aminocyclopropane-1-carboxylate oxidase (Prunus mume OX%3D102107)	InterPro:IPR026992,	981085.XP_010110622.1	525	1.52e-187	95.9	COG3491@1|root,KOG0143@2759|Eukaryota,37JCJ@33090|Viridiplantae,3GCXH@35493|Streptophyta,4JJI9@91835|fabids	Q	GO:0000302,GO:0001101,GO:0003674,GO:0003824,GO:0005488,GO:0005507,GO:0005575,GO:0005618,GO:0005622,GO:0005623,GO:0005737,GO:0005783,GO:0005794,GO:0005829,GO:0005886,GO:0005911,GO:0006950,GO:0006970,GO:0006979,GO:0008150,GO:0008152,GO:0009058,GO:0009506,GO:0009593,GO:0009605,GO:0009607,GO:0009620,GO:0009628,GO:0009651,GO:0009692,GO:0009693,GO:0009719,GO:0009720,GO:0009723,GO:0009725,GO:0009726,GO:…	Belongs to the iron ascorbate-dependent oxidoreductase family	33090|Viridiplantae	ko00000, ko00001, ko00002, ko01000	1.14.17.4	M00368	ko00270, ko01100, ko01110, map00270, map01100, map01110	K05933	R07214	RC01868		ACO1
N0.HOG0000877	0.015	0.066252	0.186984	0.00810386	2	1	2	6	7	9	NPAL_010023_R1	Chr5	18574302	18576817	+	0	0	193	1	1	1	1	1	4	851	316	Similar to ACO1: 1-aminocyclopropane-1-carboxylate oxidase (Prunus mume OX%3D102107)	InterPro:IPR026992,	3847.GLYMA14G05390.1	579	9.43e-209	99.4	COG3491@1|root,KOG0143@2759|Eukaryota,37JCJ@33090|Viridiplantae,3GCXH@35493|Streptophyta,4JJI9@91835|fabids	Q	GO:0000302,GO:0001101,GO:0003674,GO:0003824,GO:0005488,GO:0005507,GO:0005575,GO:0005618,GO:0005622,GO:0005623,GO:0005737,GO:0005783,GO:0005794,GO:0005829,GO:0005886,GO:0005911,GO:0006950,GO:0006970,GO:0006979,GO:0008150,GO:0008152,GO:0009058,GO:0009506,GO:0009593,GO:0009605,GO:0009607,GO:0009620,GO:0009628,GO:0009651,GO:0009692,GO:0009693,GO:0009719,GO:0009720,GO:0009723,GO:0009725,GO:0009726,GO:…	Belongs to the iron ascorbate-dependent oxidoreductase family	33090|Viridiplantae	ko00000, ko00001, ko00002, ko01000	1.14.17.4	M00368	ko00270, ko01100, ko01110, map00270, map01100, map01110	K05933	R07214	RC01868		ACO1
N0.HOG0008167	0.017	0.652796	0.615369	0.000651853	0	0	2	2	1	4	NPAL_009496_R1	Chr5	9203735	9206543	+	0.53	0.53	0	0	0	0	0.5	0.33	3	0	493	Similar to NFD4: Protein NUCLEAR FUSION DEFECTIVE 4 (Arabidopsis thaliana OX%3D3702)	InterPro:IPR010658, Pfam:PF06813	3847.GLYMA02G39950.1	601	3.95e-211	92	28M04@1|root,2QTGY@2759|Eukaryota,37INJ@33090|Viridiplantae,3GE1R@35493|Streptophyta,4JEDW@91835|fabids	S		Nodulin-like	33090|Viridiplantae
N0.HOG0008167	0.017	0.652796	0.615369	0.000651853	0	0	2	2	1	4	NPAL_009497_R1	Chr5	9209162	9210840	+	1	1	0	0	0	0	1	1	4	0	438	Similar to NFD4: Protein NUCLEAR FUSION DEFECTIVE 4 (Arabidopsis thaliana OX%3D3702)	InterPro:IPR010658, Pfam:PF06813	981085.XP_010110852.1	415	1.37e-139	99.2	28M04@1|root,2QTGY@2759|Eukaryota,37INJ@33090|Viridiplantae,3GE1R@35493|Streptophyta,4JEDW@91835|fabids	S		Nodulin-like	33090|Viridiplantae
N0.HOG0008167	0.017	0.652796	0.615369	0.000651853	0	0	2	2	1	4	NPAL_009498_R1	Chr5	9216830	9218600	+	0.34	0.34	0	0	0	0	1	1	2	0	521	Similar to NFD4: Protein NUCLEAR FUSION DEFECTIVE 4 (Arabidopsis thaliana OX%3D3702)	InterPro:IPR010658, Pfam:PF06813	3847.GLYMA02G39950.1	661	2.32e-234	98.5	28M04@1|root,2QTGY@2759|Eukaryota,37INJ@33090|Viridiplantae,3GE1R@35493|Streptophyta,4JEDW@91835|fabids	S		Nodulin-like	33090|Viridiplantae
N0.HOG0008167	0.017	0.652796	0.615369	0.000651853	0	0	2	2	1	4	NPAL_009499_R1	Chr5	9222275	9223781	+	1	1	0	0	0	0	1	1	3	0	444	Similar to NFD4: Protein NUCLEAR FUSION DEFECTIVE 4 (Arabidopsis thaliana OX%3D3702)	InterPro:IPR010658, Pfam:PF06813	3847.GLYMA18G06280.1	528	2.03e-183	89.7	28M04@1|root,2QTGY@2759|Eukaryota,37INJ@33090|Viridiplantae,3GE1R@35493|Streptophyta,4JEDW@91835|fabids	S		Nodulin-like	33090|Viridiplantae
N0.HOG0003538	0.02	0.0454834	0.615369	0.000651853	1	0	2	2	1	4	NPAL_013254_R1	Chr8	7733650	7734293	-	0	0	99	1	1	1	0	0.5	2	202	78	Similar to TAX1: Signaling peptide TAXIMIN 1 (Arabidopsis thaliana OX%3D3702)		3885.XP_007148068.1	146	2.67e-45	97.5	2CYIB@1|root,2S4K3@2759|Eukaryota,37VXV@33090|Viridiplantae,3GK1X@35493|Streptophyta,4JUR2@91835|fabids	None		None	33090|Viridiplantae
N0.HOG0003538	0.02	0.0454834	0.615369	0.000651853	1	0	2	2	1	4	NPAL_013255_R1	Chr8	7753450	7754092	-	0	0	99	1	1	1	1	1	2	203	78	Similar to TAX1: Signaling peptide TAXIMIN 1 (Arabidopsis thaliana OX%3D3702)		3885.XP_007148068.1	149	3.24e-46	97.5	2CYIB@1|root,2S4K3@2759|Eukaryota,37VXV@33090|Viridiplantae,3GK1X@35493|Streptophyta,4JUR2@91835|fabids	None		None	33090|Viridiplantae
N0.HOG0003538	0.02	0.0454834	0.615369	0.000651853	1	0	2	2	1	4	NPAL_013256_R1	Chr8	7775398	7775699	+	0.1	0.55	0	0	0	1	0	0	2	0	68	Similar to TAX1: Signaling peptide TAXIMIN 1 (Arabidopsis thaliana OX%3D3702)		3885.XP_007148068.1	102	6.17e-28	86.1	2CYIB@1|root,2S4K3@2759|Eukaryota,37VXV@33090|Viridiplantae,3GK1X@35493|Streptophyta,4JUR2@91835|fabids	None		None	33090|Viridiplantae
N0.HOG0003538	0.02	0.0454834	0.615369	0.000651853	1	0	2	2	1	4	NPAL_013258_R1	Chr8	7793562	7793881	-	0.09	0.55	0	0	0	1	0	0	2	0	74	Similar to TAX1: Signaling peptide TAXIMIN 1 (Arabidopsis thaliana OX%3D3702)		3880.AES63983	93.6	2.61e-24	82.5	2CYIB@1|root,2S4K3@2759|Eukaryota,37VXV@33090|Viridiplantae,3GK1X@35493|Streptophyta,4JUR2@91835|fabids	None		None	33090|Viridiplantae
N0.HOG0008658	0.027	0.587531	0.00215442	0.00153003	0	2	2	1	3	5	NPAL_014881_R1	Chr9	7011039	7016700	+	0.01	0.01	307	1	1	1	0.71	0.75	8	164	795	Similar to CRS1: Chloroplastic group IIA intron splicing facilitator CRS1%2C chloroplastic (Zea mays OX%3D4577)	InterPro:IPR001890, Pfam:PF01985	3847.GLYMA18G53241.2	909	0	97.6	KOG1990@1|root,KOG1990@2759|Eukaryota,37MS4@33090|Viridiplantae,3G82U@35493|Streptophyta,4JMZ2@91835|fabids	L	GO:0000373,GO:0000375,GO:0000377,GO:0006139,GO:0006396,GO:0006725,GO:0006807,GO:0008150,GO:0008152,GO:0008380,GO:0009987,GO:0010467,GO:0016070,GO:0034641,GO:0043170,GO:0044237,GO:0044238,GO:0046483,GO:0071704,GO:0090304,GO:1901360	Chloroplastic group IIA intron splicing facilitator CRS1	33090|Viridiplantae
N0.HOG0008658	0.027	0.587531	0.00215442	0.00153003	0	2	2	1	3	5	NPAL_014882_R1	Chr9	7057202	7057699	+	0.63	0.63	0	-1	0	1	-1	1	1	0	165	Similar to At5g16180: Chloroplastic group IIA intron splicing facilitator CRS1%2C chloroplastic (Arabidopsis thaliana OX%3D3702)		3694.POPTR_0005s15420.1	92	2.2e-19	17.3	KOG1990@1|root,KOG1990@2759|Eukaryota,37MS4@33090|Viridiplantae,3G82U@35493|Streptophyta,4JMZ2@91835|fabids	L	GO:0000373,GO:0000375,GO:0000377,GO:0006139,GO:0006396,GO:0006725,GO:0006807,GO:0008150,GO:0008152,GO:0008380,GO:0009987,GO:0010467,GO:0016070,GO:0034641,GO:0043170,GO:0044237,GO:0044238,GO:0046483,GO:0071704,GO:0090304,GO:1901360	Chloroplastic group IIA intron splicing facilitator CRS1	33090|Viridiplantae
N0.HOG0008658	0.027	0.587531	0.00215442	0.00153003	0	2	2	1	3	5	NPAL_014883_R1	Chr9	7057741	7058139	+	0.59	1	0	-1	0	1	-1	1	1	0	132	Similar to At5g16180: Chloroplastic group IIA intron splicing facilitator CRS1%2C chloroplastic (Arabidopsis thaliana OX%3D3702)	InterPro:IPR001890, Pfam:PF01985	3760.EMJ18512	122	1.64e-30	12.4	KOG1990@1|root,KOG1990@2759|Eukaryota,37MS4@33090|Viridiplantae,3G82U@35493|Streptophyta,4JMZ2@91835|fabids	L	GO:0000373,GO:0000375,GO:0000377,GO:0006139,GO:0006396,GO:0006725,GO:0006807,GO:0008150,GO:0008152,GO:0008380,GO:0009987,GO:0010467,GO:0016070,GO:0034641,GO:0043170,GO:0044237,GO:0044238,GO:0046483,GO:0071704,GO:0090304,GO:1901360	Chloroplastic group IIA intron splicing facilitator CRS1	33090|Viridiplantae
N0.HOG0008658	0.027	0.587531	0.00215442	0.00153003	0	2	2	1	3	5	NPAL_014884_R1	Chr9	7066412	7068814	+	0.42	0.36	0	0	0	1	0.5	0.66	3	0	244	Similar to CRS1: Chloroplastic group IIA intron splicing facilitator CRS1%2C chloroplastic (Zea mays OX%3D4577)	InterPro:IPR001890, Pfam:PF01985	3880.AES67909	310	2.36e-97	23.9	KOG1990@1|root,KOG1990@2759|Eukaryota,37MS4@33090|Viridiplantae,3G82U@35493|Streptophyta,4JMZ2@91835|fabids	L	GO:0000373,GO:0000375,GO:0000377,GO:0006139,GO:0006396,GO:0006725,GO:0006807,GO:0008150,GO:0008152,GO:0008380,GO:0009987,GO:0010467,GO:0016070,GO:0034641,GO:0043170,GO:0044237,GO:0044238,GO:0046483,GO:0071704,GO:0090304,GO:1901360	Chloroplastic group IIA intron splicing facilitator CRS1	33090|Viridiplantae
N0.HOG0008658	0.027	0.587531	0.00215442	0.00153003	0	2	2	1	3	5	NPAL_014885_R1	Chr9	7068922	7069759	+	0.4	0.61	0	0	0	1	1	1	3	0	132	Similar to At5g16180: Chloroplastic group IIA intron splicing facilitator CRS1%2C chloroplastic (Arabidopsis thaliana OX%3D3702)	InterPro:IPR001890, Pfam:PF01985	225117.XP_009357794.1	193	5.97e-56	16.2	KOG1990@1|root,KOG1990@2759|Eukaryota,37MS4@33090|Viridiplantae,3G82U@35493|Streptophyta,4JMZ2@91835|fabids	L	GO:0000373,GO:0000375,GO:0000377,GO:0006139,GO:0006396,GO:0006725,GO:0006807,GO:0008150,GO:0008152,GO:0008380,GO:0009987,GO:0010467,GO:0016070,GO:0034641,GO:0043170,GO:0044237,GO:0044238,GO:0046483,GO:0071704,GO:0090304,GO:1901360	Chloroplastic group IIA intron splicing facilitator CRS1	33090|Viridiplantae
N0.HOG0015586	0.028	0.587531	0.0327498	0.000651853	0	1	2	0	2	4	NPAL_006788_R1	Chr4	2720349	2722128	-	0	0	191	1	1	1	1	1	2	325	189	Similar to Peptide methionine sulfoxide reductase (Fragaria ananassa OX%3D3747)	InterPro:IPR002569, Pfam:PF01625	3983.cassava4.1_016963m	330	2.49e-114	100	COG0225@1|root,KOG1635@2759|Eukaryota,37PWI@33090|Viridiplantae,3GCKC@35493|Streptophyta,4JSE1@91835|fabids	O		Peptide methionine sulfoxide reductase-like	33090|Viridiplantae	ko00000, ko01000	1.8.4.11			K07304
N0.HOG0015586	0.028	0.587531	0.0327498	0.000651853	0	1	2	0	2	4	NPAL_006953_R1	Chr4	4514822	4519584	-	0.37	0.87	0	0	0	0.8	0	0	5	0	304	Similar to Peptide methionine sulfoxide reductase (Fragaria ananassa OX%3D3747)	InterPro:IPR002569, Pfam:PF01625	2711.XP_006476935.1	126	1.16e-32	47.7	COG0225@1|root,KOG1635@2759|Eukaryota,37PWI@33090|Viridiplantae,3GCKC@35493|Streptophyta	O		Peptide methionine sulfoxide	33090|Viridiplantae	ko00000, ko01000	1.8.4.11			K07304
N0.HOG0015586	0.028	0.587531	0.0327498	0.000651853	0	1	2	0	2	4	NPAL_006957_R1	Chr4	4556766	4557321	-	0.32	0.54	0	0	0	1	0	0	4	0	120	Similar to Peptide methionine sulfoxide reductase (Fragaria ananassa OX%3D3747)	InterPro:IPR002569, Pfam:PF01625	4006.Lus10033039	83.6	2.01e-18	55.9	COG0225@1|root,KOG1635@2759|Eukaryota,37PWI@33090|Viridiplantae,3GCKC@35493|Streptophyta,4JSE1@91835|fabids	O		Peptide methionine sulfoxide reductase-like	33090|Viridiplantae	ko00000, ko01000	1.8.4.11			K07304
N0.HOG0015586	0.028	0.587531	0.0327498	0.000651853	0	1	2	0	2	4	NPAL_006958_R1	Chr4	4558324	4559009	-	0.4	0.46	0	0	0	1	0	0	3	0	131	Similar to Peptide methionine sulfoxide reductase (Fragaria ananassa OX%3D3747)	InterPro:IPR002569, Pfam:PF01625	3880.AET00493	46.6	0.000398	15.6	COG0225@1|root,KOG1635@2759|Eukaryota,37JIQ@33090|Viridiplantae,3GDQG@35493|Streptophyta,4JM8X@91835|fabids	O	GO:0003674,GO:0003824,GO:0005575,GO:0005622,GO:0005623,GO:0005737,GO:0005739,GO:0005829,GO:0006464,GO:0006807,GO:0006950,GO:0006979,GO:0008113,GO:0008150,GO:0008152,GO:0009314,GO:0009416,GO:0009507,GO:0009526,GO:0009532,GO:0009536,GO:0009570,GO:0009628,GO:0009719,GO:0009725,GO:0009735,GO:0009941,GO:0009987,GO:0010033,GO:0016491,GO:0016667,GO:0016671,GO:0019538,GO:0031967,GO:0031975,GO:0033554,GO:…	Peptide methionine sulfoxide	33090|Viridiplantae	ko00000, ko01000	1.8.4.11			K07304
N0.HOG0002333	0.032	0.702036	0.0977381	0.00273916	0	1	2	1	4	6	NPAL_014886_R1	Chr9	7072576	7075380	-	0.11	0.11	0	0.66	0.25	1	0.66	0.5	4	0	357	Similar to LRK10L-2.1: LEAF RUST 10 DISEASE-RESISTANCE LOCUS RECEPTOR-LIKE PROTEIN KINASE-like 2.1 (Arabidopsis thaliana OX%3D3702)	InterPro:IPR025287,	3711.Bra034041.1-P	142	3.39e-34	8.2	COG0515@1|root,COG0584@1|root,KOG1187@2759|Eukaryota,KOG2258@2759|Eukaryota,37IRF@33090|Viridiplantae,3GCX0@35493|Streptophyta,3HWXH@3699|Brassicales	C	GO:0003674,GO:0003824,GO:0005488,GO:0005509,GO:0005575,GO:0005623,GO:0005886,GO:0006950,GO:0006952,GO:0006968,GO:0008081,GO:0008150,GO:0008889,GO:0016020,GO:0016787,GO:0016788,GO:0031224,GO:0031225,GO:0042578,GO:0043167,GO:0043169,GO:0044425,GO:0044464,GO:0046872,GO:0050896,GO:0071944	glycerophosphodiester phosphodiesterase	33090|Viridiplantae	ko00000, ko00001, ko01000	3.1.4.46		ko00564, map00564	K01126	R01030, R01470	RC00017, RC00425
N0.HOG0002333	0.032	0.702036	0.0977381	0.00273916	0	1	2	1	4	6	NPAL_014887_R1	Chr9	7094612	7097672	-	0.33	0.72	0	0	0	0.75	0.66	0.75	4	0	376	Similar to LRK10L-2.7: LEAF RUST 10 DISEASE-RESISTANCE LOCUS RECEPTOR-LIKE PROTEIN KINASE-like 2.7 (Arabidopsis thaliana OX%3D3702)	InterPro:IPR025287, Pfam:PF13947	3988.XP_002516765.1	86.3	2e-15	11.8	COG0515@1|root,KOG1187@2759|Eukaryota,37HHN@33090|Viridiplantae,3G8M3@35493|Streptophyta,4JFVH@91835|fabids	T	GO:0003674,GO:0003824,GO:0004672,GO:0004674,GO:0005575,GO:0005623,GO:0005886,GO:0006464,GO:0006468,GO:0006793,GO:0006796,GO:0006807,GO:0007154,GO:0007165,GO:0007166,GO:0008150,GO:0008152,GO:0009987,GO:0016020,GO:0016301,GO:0016310,GO:0016740,GO:0016772,GO:0016773,GO:0019538,GO:0023052,GO:0036211,GO:0043170,GO:0043412,GO:0044237,GO:0044238,GO:0044260,GO:0044267,GO:0044464,GO:0046777,GO:0050789,GO:…	Serine threonine-protein kinase	33090|Viridiplantae	ko00000, ko00001, ko00002, ko01000, ko01001	2.7.11.1	M00686	ko04010, ko04064, ko04620, ko04621, ko04624, ko04722, ko05133, ko05140, ko05142, ko05145, ko05152, ko05162, ko05164, map04010, map04064, map04620, map04621, map04624, map04722, map05133, map05140, map05142, map05145, map05152, map05162, map05164	K04733
N0.HOG0002333	0.032	0.702036	0.0977381	0.00273916	0	1	2	1	4	6	NPAL_014888_R1	Chr9	7107487	7108266	-	1	1	0	-1	0	0	-1	1	1	0	259	Similar to LRK10L-2.8: LEAF RUST 10 DISEASE-RESISTANCE LOCUS RECEPTOR-LIKE PROTEIN KINASE-like 2.8 (Arabidopsis thaliana OX%3D3702)	InterPro:IPR025287,	3694.POPTR_0418s00220.1	132	1.59e-34	87.2
N0.HOG0002333	0.032	0.702036	0.0977381	0.00273916	0	1	2	1	4	6	NPAL_014889_R1	Chr9	7123653	7124450	-	1	1	0	-1	0	0	-1	1	1	0	265	Similar to LRK10L-1.3: LEAF RUST 10 DISEASE-RESISTANCE LOCUS RECEPTOR-LIKE PROTEIN KINASE-like 1.3 (Arabidopsis thaliana OX%3D3702)	InterPro:IPR025287,	3694.POPTR_0418s00220.1	139	5.77e-37	83.9
N0.HOG0002333	0.032	0.702036	0.0977381	0.00273916	0	1	2	1	4	6	NPAL_014892_R1	Chr9	7207696	7208885	-	1	1	0	0	0	0	1	1	2	0	284	Similar to LRK10L-2.8: LEAF RUST 10 DISEASE-RESISTANCE LOCUS RECEPTOR-LIKE PROTEIN KINASE-like 2.8 (Arabidopsis thaliana OX%3D3702)	InterPro:IPR025287,	3694.POPTR_0418s00220.1	139	7.05e-37	88.6
N0.HOG0002333	0.032	0.702036	0.0977381	0.00273916	0	1	2	1	4	6	NPAL_014893_R1	Chr9	7210871	7211668	-	1	1	0	-1	0	0	-1	1	1	0	265	Similar to LRK10L-1.3: LEAF RUST 10 DISEASE-RESISTANCE LOCUS RECEPTOR-LIKE PROTEIN KINASE-like 1.3 (Arabidopsis thaliana OX%3D3702)	InterPro:IPR025287,	3694.POPTR_0418s00220.1	135	8.82e-36	83.9
N0.HOG0003715	0.04	0.0194496	0.69251	0.00273916	2	0	2	5	4	6	NPAL_021200_R1	Chr14	2626370	2627033	-	0.77	1	0	0	0	0.33	1	1	3	0	146	Similar to HSD2: 11-beta-hydroxysteroid dehydrogenase-like 2 (Arabidopsis thaliana OX%3D3702)	InterPro:IPR002347, Pfam:PF00106	3694.POPTR_0016s04940.1	148	7.39e-42	40.5
N0.HOG0003715	0.04	0.0194496	0.69251	0.00273916	2	0	2	5	4	6	NPAL_021201_R1	Chr14	2628115	2631515	-	0.44	0.44	359	1	1	1	1	1	6	60	323	Similar to HSD7: 11-beta-hydroxysteroid dehydrogenase-like 4B (Arabidopsis thaliana OX%3D3702)	InterPro:IPR002347, Pfam:PF00106	3641.EOY22540	311	8.19e-102	73	COG1028@1|root,KOG1205@2759|Eukaryota,37YDK@33090|Viridiplantae,3GN6X@35493|Streptophyta	Q		Belongs to the short-chain dehydrogenases reductases (SDR) family	33090|Viridiplantae	ko00000, ko01000	1.1.1.146			K22418
N0.HOG0003715	0.04	0.0194496	0.69251	0.00273916	2	0	2	5	4	6	NPAL_021202_R1	Chr14	2632100	2637379	-	0.54	0.54	586	0.62	0.55	0.66	0.75	0.66	9	0	443	Similar to HSD7: 11-beta-hydroxysteroid dehydrogenase-like 4B (Arabidopsis thaliana OX%3D3702)	InterPro:IPR002347, Pfam:PF00106	102107.XP_008239510.1	331	7.19e-109	91.7	COG1028@1|root,KOG1205@2759|Eukaryota,37YDK@33090|Viridiplantae,3GN6X@35493|Streptophyta,4JRJ2@91835|fabids	Q		Belongs to the short-chain dehydrogenases reductases (SDR) family	33090|Viridiplantae	ko00000, ko01000	1.1.1.146			K22418
N0.HOG0003715	0.04	0.0194496	0.69251	0.00273916	2	0	2	5	4	6	NPAL_021202_R2	Chr14	2632100	2637379	-	0.57	0.54	506	0.55	0.4	0.7	0.66	0.5	10	0	462	Similar to HSD2: 11-beta-hydroxysteroid dehydrogenase-like 2 (Arabidopsis thaliana OX%3D3702)	InterPro:IPR002347, Pfam:PF00106	102107.XP_008239510.1	270	8.01e-85	91.7	COG1028@1|root,KOG1205@2759|Eukaryota,37YDK@33090|Viridiplantae,3GN6X@35493|Streptophyta,4JRJ2@91835|fabids	Q		Belongs to the short-chain dehydrogenases reductases (SDR) family	33090|Viridiplantae	ko00000, ko01000	1.1.1.146			K22418
N0.HOG0003715	0.04	0.0194496	0.69251	0.00273916	2	0	2	5	4	6	NPAL_021203_R1	Chr14	2638765	2641008	-	0.43	0.43	456	0.8	0.66	1	1	1	6	259	312	Similar to HSD7: 11-beta-hydroxysteroid dehydrogenase-like 4B (Arabidopsis thaliana OX%3D3702)	InterPro:IPR002347, Pfam:PF00106	3694.POPTR_0015s11200.1	361	8.32e-123	100	COG1028@1|root,KOG1205@2759|Eukaryota,37YDK@33090|Viridiplantae,3GN6X@35493|Streptophyta,4JRJ2@91835|fabids	Q		Belongs to the short-chain dehydrogenases reductases (SDR) family	33090|Viridiplantae	ko00000, ko01000	1.1.1.146			K22418
N0.HOG0003715	0.04	0.0194496	0.69251	0.00273916	2	0	2	5	4	6	NPAL_021204_R1	Chr14	2641626	2645071	-	0.44	0.44	358	1	1	1	0.8	0.83	6	60	323	Similar to SOP2: 11-beta-hydroxysteroid dehydrogenase A (Sesamum indicum OX%3D4182)	InterPro:IPR002347, Pfam:PF00106	3641.EOY22540	307	3.75e-100	77.1	COG1028@1|root,KOG1205@2759|Eukaryota,37YDK@33090|Viridiplantae,3GN6X@35493|Streptophyta	Q		Belongs to the short-chain dehydrogenases reductases (SDR) family	33090|Viridiplantae	ko00000, ko01000	1.1.1.146			K22418
N0.HOG0003715	0.04	0.0194496	0.69251	0.00273916	2	0	2	5	4	6	NPAL_021205_R1	Chr14	2645483	2648477	-	0.45	0.45	115	1	1	1	1	1	6	201	303	Similar to HSD1: 11-beta-hydroxysteroid dehydrogenase 1B (Arabidopsis thaliana OX%3D3702)	InterPro:IPR002347, Pfam:PF00106	981085.XP_010086989.1	335	1.01e-112	93.6	COG1028@1|root,KOG1205@2759|Eukaryota,37YDK@33090|Viridiplantae,3GN6X@35493|Streptophyta,4JRJ2@91835|fabids	Q		Belongs to the short-chain dehydrogenases reductases (SDR) family	33090|Viridiplantae	ko00000, ko01000	1.1.1.146			K22418
N0.HOG0006728	0.047	0.652796	0.615369	0.000651853	0	0	2	1	2	4	NPAL_015929_R1	Chr10	13013328	13014382	+	1	1	0	0	0	0	1	1	2	0	328	Similar to At1g02060: Pentatricopeptide repeat-containing protein At1g02060%2C chloroplastic (Arabidopsis thaliana OX%3D3702)	InterPro:IPR002885, Pfam:PF13041, Pfam:PF13812	29730.Gorai.004G164900.1	318	7.78e-96	22	COG0553@1|root,KOG4197@1|root,KOG0385@2759|Eukaryota,KOG4197@2759|Eukaryota,37PJR@33090|Viridiplantae,3GBSN@35493|Streptophyta	K	GO:0000166,GO:0003674,GO:0003678,GO:0003824,GO:0004003,GO:0004386,GO:0005488,GO:0005575,GO:0005622,GO:0005623,GO:0005634,GO:0005654,GO:0005737,GO:0005829,GO:0005886,GO:0006139,GO:0006259,GO:0006281,GO:0006289,GO:0006293,GO:0006294,GO:0006296,GO:0006325,GO:0006338,GO:0006725,GO:0006807,GO:0006950,GO:0006974,GO:0006996,GO:0008026,GO:0008094,GO:0008150,GO:0008152,GO:0009987,GO:0016020,GO:0016043,GO:…	chromodomain-helicase-DNA-binding protein 1-like	33090|Viridiplantae	ko00000, ko01000, ko03036	3.6.4.12			K20092
N0.HOG0006728	0.047	0.652796	0.615369	0.000651853	0	0	2	1	2	4	NPAL_015930_R1	Chr10	13029853	13031038	+	0.45	0.51	0	0	0	0.75	0	0.25	4	0	283	Similar to At1g02060: Pentatricopeptide repeat-containing protein At1g02060%2C chloroplastic (Arabidopsis thaliana OX%3D3702)	InterPro:IPR002885, Pfam:PF01535, Pfam:PF12854, Pfam:PF13041	29730.Gorai.004G164900.1	135	7.45e-33	11.7	COG0553@1|root,KOG4197@1|root,KOG0385@2759|Eukaryota,KOG4197@2759|Eukaryota,37PJR@33090|Viridiplantae,3GBSN@35493|Streptophyta	K	GO:0000166,GO:0003674,GO:0003678,GO:0003824,GO:0004003,GO:0004386,GO:0005488,GO:0005575,GO:0005622,GO:0005623,GO:0005634,GO:0005654,GO:0005737,GO:0005829,GO:0005886,GO:0006139,GO:0006259,GO:0006281,GO:0006289,GO:0006293,GO:0006294,GO:0006296,GO:0006325,GO:0006338,GO:0006725,GO:0006807,GO:0006950,GO:0006974,GO:0006996,GO:0008026,GO:0008094,GO:0008150,GO:0008152,GO:0009987,GO:0016020,GO:0016043,GO:…	chromodomain-helicase-DNA-binding protein 1-like	33090|Viridiplantae	ko00000, ko01000, ko03036	3.6.4.12			K20092
N0.HOG0006728	0.047	0.652796	0.615369	0.000651853	0	0	2	1	2	4	NPAL_015931_R1	Chr10	13031102	13031780	+	0.31	1	0	0	0	1	0	0	2	0	204	Similar to At1g02060: Pentatricopeptide repeat-containing protein At1g02060%2C chloroplastic (Arabidopsis thaliana OX%3D3702)	InterPro:IPR002885, Pfam:PF13041	3847.GLYMA12G31790.1	259	1.25e-79	28.3	KOG4197@1|root,KOG4197@2759|Eukaryota,388TZ@33090|Viridiplantae,3GXHU@35493|Streptophyta,4JF2Q@91835|fabids	S	GO:0003674,GO:0003676,GO:0003723,GO:0003824,GO:0004518,GO:0004519,GO:0005488,GO:0005575,GO:0005622,GO:0005623,GO:0006139,GO:0006725,GO:0006807,GO:0008150,GO:0008152,GO:0009451,GO:0009987,GO:0016070,GO:0016787,GO:0016788,GO:0034641,GO:0043170,GO:0043226,GO:0043227,GO:0043229,GO:0043231,GO:0043412,GO:0044237,GO:0044238,GO:0044424,GO:0044464,GO:0046483,GO:0071704,GO:0090304,GO:0090305,GO:0097159,GO:…	Pentatricopeptide repeat-containing protein	33090|Viridiplantae
N0.HOG0006728	0.047	0.652796	0.615369	0.000651853	0	0	2	1	2	4	NPAL_020812_R1	Chr13	18811518	18812717	-	0.45	0.45	0	0	0.33	0.66	0	0.33	3	411	79	Protein of unknown function
N0.HOG0006728	0.047	0.652796	0.615369	0.000651853	0	0	2	1	2	4	NPAL_020812_R2	Chr13	18811518	18818891	-	0.08	0.08	87	1	1	1	0.33	0.25	4	909	831	Similar to At1g02060: Pentatricopeptide repeat-containing protein At1g02060%2C chloroplastic (Arabidopsis thaliana OX%3D3702)	InterPro:IPR002885, Pfam:PF01535, Pfam:PF13041	3847.GLYMA12G31790.1	745	2.36e-259	93.4	KOG4197@1|root,KOG4197@2759|Eukaryota,388TZ@33090|Viridiplantae,3GXHU@35493|Streptophyta,4JF2Q@91835|fabids	S	GO:0003674,GO:0003676,GO:0003723,GO:0003824,GO:0004518,GO:0004519,GO:0005488,GO:0005575,GO:0005622,GO:0005623,GO:0006139,GO:0006725,GO:0006807,GO:0008150,GO:0008152,GO:0009451,GO:0009987,GO:0016070,GO:0016787,GO:0016788,GO:0034641,GO:0043170,GO:0043226,GO:0043227,GO:0043229,GO:0043231,GO:0043412,GO:0044237,GO:0044238,GO:0044424,GO:0044464,GO:0046483,GO:0071704,GO:0090304,GO:0090305,GO:0097159,GO:…	Pentatricopeptide repeat-containing protein	33090|Viridiplantae
N0.HOG0006728	0.047	0.652796	0.615369	0.000651853	0	0	2	1	2	4	NPAL_020812_R3	Chr13	18815618	18818891	-	0.11	0.11	87	1	1	1	1	1	2	594	831	Similar to At1g02060: Pentatricopeptide repeat-containing protein At1g02060%2C chloroplastic (Arabidopsis thaliana OX%3D3702)	InterPro:IPR002885, Pfam:PF01535, Pfam:PF13041	3847.GLYMA12G31790.1	745	2.36e-259	93.4	KOG4197@1|root,KOG4197@2759|Eukaryota,388TZ@33090|Viridiplantae,3GXHU@35493|Streptophyta,4JF2Q@91835|fabids	S	GO:0003674,GO:0003676,GO:0003723,GO:0003824,GO:0004518,GO:0004519,GO:0005488,GO:0005575,GO:0005622,GO:0005623,GO:0006139,GO:0006725,GO:0006807,GO:0008150,GO:0008152,GO:0009451,GO:0009987,GO:0016070,GO:0016787,GO:0016788,GO:0034641,GO:0043170,GO:0043226,GO:0043227,GO:0043229,GO:0043231,GO:0043412,GO:0044237,GO:0044238,GO:0044424,GO:0044464,GO:0046483,GO:0071704,GO:0090304,GO:0090305,GO:0097159,GO:…	Pentatricopeptide repeat-containing protein	33090|Viridiplantae
N0.HOG0001628	0	0.587531	0.563621	0.00812501	0	0	1	0	0	2	NPAL_012864_R1	Chr7	22809952	22810641	-	1	1	0	0	0	0	1	1	2	0	138	Similar to ycf2-A: Protein Ycf2 (Calycanthus floridus var. glaucus OX%3D212734)	InterPro:IPR008543, Pfam:PF05695	4081.Solyc01g007640.2.1	74.3	1.49e-13	1.8	2CMQD@1|root,2QRDV@2759|Eukaryota,37QIN@33090|Viridiplantae,3GEA1@35493|Streptophyta,44PKI@71274|asterids	C	GO:0005575,GO:0005622,GO:0005623,GO:0005737,GO:0009507,GO:0009509,GO:0009532,GO:0009536,GO:0009570,GO:0009575,GO:0043226,GO:0043227,GO:0043229,GO:0043231,GO:0044422,GO:0044424,GO:0044434,GO:0044435,GO:0044444,GO:0044446,GO:0044464	Plant protein of unknown function (DUF825)	33090|Viridiplantae
N0.HOG0001628	0	0.587531	0.563621	0.00812501	0	0	1	0	0	2	NPAL_014928_R1	Chr9	8968449	8974814	+	1	1	0	0	0	0	1	1	5	0	112	Similar to ycf2-A: Protein Ycf2 (Glycine max OX%3D3847)	InterPro:IPR008543, Pfam:PF05695	13333.ERN11805	53.1	1.58e-06	1.5	2CMQD@1|root,2QRDV@2759|Eukaryota,37QIN@33090|Viridiplantae,3GEA1@35493|Streptophyta	S		function. Its presence in a non-photosynthetic plant (Epifagus virginiana) and experiments in tobacco indicate that it has an essential function which is probably not related to photosynthesis	33090|Viridiplantae									ycf2
N0.HOG0001590	0	0.652796	0.615369	0.0162502	0	0	1	2	2	3	NPAL_007997_R1	Chr4	30039880	30040239	-	1	1	0	-1	0	0	-1	1	1	0	119	Protein of unknown function	InterPro:IPR002048, Pfam:PF13499	57918.XP_004296537.1	58.2	1.35e-08	41.9	2CNFE@1|root,2S40Q@2759|Eukaryota,37WBA@33090|Viridiplantae,3GMSW@35493|Streptophyta	T		EF hand	33090|Viridiplantae
N0.HOG0001590	0	0.652796	0.615369	0.0162502	0	0	1	2	2	3	NPAL_008000_R1	Chr4	30061951	30063788	+	0.15	0.15	32	1	1	1	1	1	4	175	277	Protein of unknown function	InterPro:IPR002048, Pfam:PF13202	57918.XP_004296537.1	70.1	1.57e-11	59	2CNFE@1|root,2S40Q@2759|Eukaryota,37WBA@33090|Viridiplantae,3GMSW@35493|Streptophyta	T		EF hand	33090|Viridiplantae
N0.HOG0001590	0	0.652796	0.615369	0.0162502	0	0	1	2	2	3	NPAL_008003_R1	Chr4	30078937	30081578	+	0	0	371	1	1	1	1	1	3	37	230	Protein of unknown function	InterPro:IPR002048, Pfam:PF00036, Pfam:PF13202	29760.VIT_05s0049g02070.t01	104	7.19e-25	97	2CNFE@1|root,2S40Q@2759|Eukaryota,37WBA@33090|Viridiplantae,3GMSW@35493|Streptophyta	T		EF hand	33090|Viridiplantae
N0.HOG0000203	0	0.0428962	0.657693	0.0243651	-2	0	1	0	3	4	NPAL_007907_R1	Chr4	29278213	29279582	-	0.79	0.69	0	0	0	0.5	1	1	4	0	344	Similar to At1g06620: 1-aminocyclopropane-1-carboxylate oxidase homolog 1 (Arabidopsis thaliana OX%3D3702)	InterPro:IPR026992,	3847.GLYMA15G40890.1	431	8.29e-149	94.3	COG3491@1|root,KOG0143@2759|Eukaryota,37PC4@33090|Viridiplantae,3GH2V@35493|Streptophyta,4JDJ0@91835|fabids	Q		Belongs to the iron ascorbate-dependent oxidoreductase family	33090|Viridiplantae
N0.HOG0000203	0	0.0428962	0.657693	0.0243651	-2	0	1	0	3	4	NPAL_007908_R1	Chr4	29280883	29282268	-	0.37	0.65	0	0	0	1	1	1	4	0	340	Similar to At1g06620: 1-aminocyclopropane-1-carboxylate oxidase homolog 1 (Arabidopsis thaliana OX%3D3702)	InterPro:IPR026992,	3847.GLYMA15G40890.1	478	1.44e-167	94.3	COG3491@1|root,KOG0143@2759|Eukaryota,37PC4@33090|Viridiplantae,3GH2V@35493|Streptophyta,4JDJ0@91835|fabids	Q		Belongs to the iron ascorbate-dependent oxidoreductase family	33090|Viridiplantae
N0.HOG0000203	0	0.0428962	0.657693	0.0243651	-2	0	1	0	3	4	NPAL_007909_R1	Chr4	29285446	29286756	-	0.4	0.67	0	0	0	1	0	0.5	2	0	263	Similar to At5g59540: 1-aminocyclopropane-1-carboxylate oxidase homolog 12 (Arabidopsis thaliana OX%3D3702)	InterPro:IPR026992,	981085.XP_010104048.1	262	1.69e-83	94.4	COG3491@1|root,KOG0143@2759|Eukaryota,37PC4@33090|Viridiplantae,3GH2V@35493|Streptophyta,4JDJ0@91835|fabids	Q		Belongs to the iron ascorbate-dependent oxidoreductase family	33090|Viridiplantae
N0.HOG0000203	0	0.0428962	0.657693	0.0243651	-2	0	1	0	3	4	NPAL_007910_R1	Chr4	29289876	29291433	-	0.35	0.45	0	0	0	1	1	1	4	0	345	Similar to At1g06620: 1-aminocyclopropane-1-carboxylate oxidase homolog 1 (Arabidopsis thaliana OX%3D3702)	InterPro:IPR026992,	3885.XP_007149297.1	468	1.93e-163	98.9	COG3491@1|root,KOG0143@2759|Eukaryota,37PC4@33090|Viridiplantae,3GH2V@35493|Streptophyta,4JDJ0@91835|fabids	Q		Belongs to the iron ascorbate-dependent oxidoreductase family	33090|Viridiplantae
N0.HOG0002034	0	0.702036	0.657693	0.0243651	0	0	1	4	0	4	NPAL_004653_R1	Chr3	458053	462433	-	0.45	0.58	0	0	0	1	0.75	0.55	9	0	541	Similar to SCP1: Serine carboxypeptidase 1 (Medicago truncatula OX%3D3880)	InterPro:IPR001563, Pfam:PF00450	3847.GLYMA04G30110.1	669	7.6e-238	99.4	COG2939@1|root,KOG1282@2759|Eukaryota,37HX9@33090|Viridiplantae,3GD3F@35493|Streptophyta,4JRAX@91835|fabids	O		Belongs to the peptidase S10 family	33090|Viridiplantae	ko00000, ko01000, ko01002				K16297
N0.HOG0002034	0	0.702036	0.657693	0.0243651	0	0	1	4	0	4	NPAL_004654_R1	Chr3	463460	465951	-	0.33	0.57	0	0	0	1	1	1	6	0	463	Similar to SCP1: Serine carboxypeptidase 1 (Medicago truncatula OX%3D3880)	InterPro:IPR001563, Pfam:PF00450	3847.GLYMA04G30110.1	613	8.55e-217	98.8	COG2939@1|root,KOG1282@2759|Eukaryota,37HX9@33090|Viridiplantae,3GD3F@35493|Streptophyta,4JRAX@91835|fabids	O		Belongs to the peptidase S10 family	33090|Viridiplantae	ko00000, ko01000, ko01002				K16297
N0.HOG0002034	0	0.702036	0.657693	0.0243651	0	0	1	4	0	4	NPAL_004655_R1	Chr3	468416	469893	-	0.68	0.74	0	0	0	0.5	0.66	0.5	4	0	197	Similar to SCP1: Serine carboxypeptidase 1 (Medicago truncatula OX%3D3880)	InterPro:IPR001563, Pfam:PF00450	3641.EOY14567	67.8	1.26e-10	10.2	COG2939@1|root,KOG1282@2759|Eukaryota,37HX9@33090|Viridiplantae,3GD3F@35493|Streptophyta	O		Belongs to the peptidase S10 family	33090|Viridiplantae	ko00000, ko01000, ko01002				K16297
N0.HOG0002034	0	0.702036	0.657693	0.0243651	0	0	1	4	0	4	NPAL_004656_R1	Chr3	470012	471519	-	0.56	0.8	0	0	0	0.8	0.5	0.4	5	0	232	Similar to SCP1: Serine carboxypeptidase 1 (Medicago truncatula OX%3D3880)	InterPro:IPR001563, Pfam:PF00450	3885.XP_007146042.1	265	7.25e-84	49.3	COG2939@1|root,KOG1282@2759|Eukaryota,37HX9@33090|Viridiplantae,3GD3F@35493|Streptophyta,4JRAX@91835|fabids	O		Belongs to the peptidase S10 family	33090|Viridiplantae	ko00000, ko01000, ko01002				K16297
N0.HOG0001288	0	0.135245	2.4028e-06	0.0801768	1	6	1	2	10	11	NPAL_013390_R1	Chr8	11765948	11767733	-	0.22	0.22	87	1	0.5	1	1	1	2	0	416	Similar to PUP21: Purine permease 21 (Arabidopsis thaliana OX%3D3702)	InterPro:-, Pfam:PF16913	3847.GLYMA08G44050.2	419	2.74e-142	90.6	28P16@1|root,2QVMQ@2759|Eukaryota,37MI9@33090|Viridiplantae,3GAY8@35493|Streptophyta,4JD4A@91835|fabids	S	GO:0003674,GO:0005215,GO:0005345,GO:0005575,GO:0006810,GO:0006863,GO:0008150,GO:0009605,GO:0009607,GO:0009624,GO:0015205,GO:0015851,GO:0016020,GO:0022857,GO:0043207,GO:0050896,GO:0051179,GO:0051234,GO:0051704,GO:0051707,GO:0055085,GO:0071702,GO:0071705,GO:0072530,GO:1904823	purine permease	33090|Viridiplantae
N0.HOG0001288	0	0.135245	2.4028e-06	0.0801768	1	6	1	2	10	11	NPAL_013391_R1	Chr8	11773785	11776416	-	0.4	0.49	0	0	0	0.5	0	0.12	8	0	453	Similar to PUP21: Purine permease 21 (Arabidopsis thaliana OX%3D3702)	InterPro:-, Pfam:PF16913	3847.GLYMA08G44050.2	333	2.4e-108	91.3	28P16@1|root,2QVMQ@2759|Eukaryota,37MI9@33090|Viridiplantae,3GAY8@35493|Streptophyta,4JD4A@91835|fabids	S	GO:0003674,GO:0005215,GO:0005345,GO:0005575,GO:0006810,GO:0006863,GO:0008150,GO:0009605,GO:0009607,GO:0009624,GO:0015205,GO:0015851,GO:0016020,GO:0022857,GO:0043207,GO:0050896,GO:0051179,GO:0051234,GO:0051704,GO:0051707,GO:0055085,GO:0071702,GO:0071705,GO:0072530,GO:1904823	purine permease	33090|Viridiplantae
N0.HOG0001288	0	0.135245	2.4028e-06	0.0801768	1	6	1	2	10	11	NPAL_013392_R1	Chr8	11805405	11807431	-	0.01	0.01	0	1	0.5	1	1	1	2	288	435	Similar to PUP21: Purine permease 21 (Arabidopsis thaliana OX%3D3702)	InterPro:-, Pfam:PF16913	3885.XP_007146627.1	457	1.24e-156	88.2	28P16@1|root,2QVMQ@2759|Eukaryota,37MI9@33090|Viridiplantae,3GAY8@35493|Streptophyta,4JD4A@91835|fabids	S	GO:0003674,GO:0005215,GO:0005345,GO:0005575,GO:0006810,GO:0006863,GO:0008150,GO:0009605,GO:0009607,GO:0009624,GO:0015205,GO:0015851,GO:0016020,GO:0022857,GO:0043207,GO:0050896,GO:0051179,GO:0051234,GO:0051704,GO:0051707,GO:0055085,GO:0071702,GO:0071705,GO:0072530,GO:1904823	purine permease	33090|Viridiplantae
N0.HOG0001288	0	0.135245	2.4028e-06	0.0801768	1	6	1	2	10	11	NPAL_013415_R1	Chr8	12030412	12032341	+	1	1	0	0	0	0	1	1	3	0	346	Similar to PUP21: Purine permease 21 (Arabidopsis thaliana OX%3D3702)	InterPro:-, Pfam:PF16913	264402.Cagra.1595s0021.1.p	147	5.84e-38	65.1	28P16@1|root,2QVMQ@2759|Eukaryota,37MI9@33090|Viridiplantae,3GAY8@35493|Streptophyta	S		purine permease	33090|Viridiplantae
N0.HOG0001288	0	0.135245	2.4028e-06	0.0801768	1	6	1	2	10	11	NPAL_013417_R1	Chr8	12043704	12047004	+	1	1	0	0	0	0	1	1	7	0	334	Similar to PUP8: Probable purine permease 8 (Arabidopsis thaliana OX%3D3702)	InterPro:-, Pfam:PF16913	72664.XP_006414136.1	60.1	3.19e-07	15.9	28P16@1|root,2QVMQ@2759|Eukaryota,37MI9@33090|Viridiplantae,3GWJN@35493|Streptophyta,3HZH4@3699|Brassicales	S	GO:0003674,GO:0005215,GO:0005345,GO:0005575,GO:0006810,GO:0006863,GO:0008150,GO:0015205,GO:0015851,GO:0016020,GO:0022857,GO:0051179,GO:0051234,GO:0055085,GO:0071702,GO:0071705,GO:0072530,GO:1904823	purine permease	33090|Viridiplantae
N0.HOG0001288	0	0.135245	2.4028e-06	0.0801768	1	6	1	2	10	11	NPAL_013419_R1	Chr8	12101957	12102979	+	0.41	0.4	0	-1	0	1	-1	1	1	0	340	Similar to PUP21: Purine permease 21 (Arabidopsis thaliana OX%3D3702)	InterPro:-, Pfam:PF16913	102107.XP_008225422.1	381	4e-129	86.5	28P16@1|root,2QVMQ@2759|Eukaryota,37MI9@33090|Viridiplantae,3GAY8@35493|Streptophyta,4JD4A@91835|fabids	S	GO:0003674,GO:0005215,GO:0005345,GO:0005575,GO:0006810,GO:0006863,GO:0008150,GO:0009605,GO:0009607,GO:0009624,GO:0015205,GO:0015851,GO:0016020,GO:0022857,GO:0043207,GO:0050896,GO:0051179,GO:0051234,GO:0051704,GO:0051707,GO:0055085,GO:0071702,GO:0071705,GO:0072530,GO:1904823	purine permease	33090|Viridiplantae
N0.HOG0001288	0	0.135245	2.4028e-06	0.0801768	1	6	1	2	10	11	NPAL_013420_R1	Chr8	12106931	12107779	+	0.47	0.42	0	-1	0	1	-1	1	1	0	282	Similar to PUP21: Purine permease 21 (Arabidopsis thaliana OX%3D3702)	InterPro:-, Pfam:PF16913	3885.XP_007146627.1	343	1.4e-114	58.8	28P16@1|root,2QVMQ@2759|Eukaryota,37MI9@33090|Viridiplantae,3GAY8@35493|Streptophyta,4JD4A@91835|fabids	S	GO:0003674,GO:0005215,GO:0005345,GO:0005575,GO:0006810,GO:0006863,GO:0008150,GO:0009605,GO:0009607,GO:0009624,GO:0015205,GO:0015851,GO:0016020,GO:0022857,GO:0043207,GO:0050896,GO:0051179,GO:0051234,GO:0051704,GO:0051707,GO:0055085,GO:0071702,GO:0071705,GO:0072530,GO:1904823	purine permease	33090|Viridiplantae
N0.HOG0001288	0	0.135245	2.4028e-06	0.0801768	1	6	1	2	10	11	NPAL_013421_R1	Chr8	12110729	12112889	+	0.33	0.33	63	1	1	1	1	1	2	410	414	Similar to PUP21: Purine permease 21 (Arabidopsis thaliana OX%3D3702)	InterPro:-, Pfam:PF16913	3885.XP_007146627.1	416	6.57e-141	87.2	28P16@1|root,2QVMQ@2759|Eukaryota,37MI9@33090|Viridiplantae,3GAY8@35493|Streptophyta,4JD4A@91835|fabids	S	GO:0003674,GO:0005215,GO:0005345,GO:0005575,GO:0006810,GO:0006863,GO:0008150,GO:0009605,GO:0009607,GO:0009624,GO:0015205,GO:0015851,GO:0016020,GO:0022857,GO:0043207,GO:0050896,GO:0051179,GO:0051234,GO:0051704,GO:0051707,GO:0055085,GO:0071702,GO:0071705,GO:0072530,GO:1904823	purine permease	33090|Viridiplantae
N0.HOG0001288	0	0.135245	2.4028e-06	0.0801768	1	6	1	2	10	11	NPAL_013422_R1	Chr8	12116069	12117878	+	0.43	0.41	0	0	0	0.5	1	1	2	0	422	Similar to PUP10: Probable purine permease 10 (Arabidopsis thaliana OX%3D3702)	InterPro:-, Pfam:PF16913	3885.XP_007146627.1	395	1.83e-132	84.3	28P16@1|root,2QVMQ@2759|Eukaryota,37MI9@33090|Viridiplantae,3GAY8@35493|Streptophyta,4JD4A@91835|fabids	S	GO:0003674,GO:0005215,GO:0005345,GO:0005575,GO:0006810,GO:0006863,GO:0008150,GO:0009605,GO:0009607,GO:0009624,GO:0015205,GO:0015851,GO:0016020,GO:0022857,GO:0043207,GO:0050896,GO:0051179,GO:0051234,GO:0051704,GO:0051707,GO:0055085,GO:0071702,GO:0071705,GO:0072530,GO:1904823	purine permease	33090|Viridiplantae
N0.HOG0001288	0	0.135245	2.4028e-06	0.0801768	1	6	1	2	10	11	NPAL_013423_R1	Chr8	12141248	12144462	+	0.43	0.47	0	0	0	0.33	0	0.16	6	0	490	Similar to PUP21: Purine permease 21 (Arabidopsis thaliana OX%3D3702)	InterPro:-, Pfam:PF16913	3885.XP_007146627.1	358	2.88e-117	82.9	28P16@1|root,2QVMQ@2759|Eukaryota,37MI9@33090|Viridiplantae,3GAY8@35493|Streptophyta,4JD4A@91835|fabids	S	GO:0003674,GO:0005215,GO:0005345,GO:0005575,GO:0006810,GO:0006863,GO:0008150,GO:0009605,GO:0009607,GO:0009624,GO:0015205,GO:0015851,GO:0016020,GO:0022857,GO:0043207,GO:0050896,GO:0051179,GO:0051234,GO:0051704,GO:0051707,GO:0055085,GO:0071702,GO:0071705,GO:0072530,GO:1904823	purine permease	33090|Viridiplantae
N0.HOG0001288	0	0.135245	2.4028e-06	0.0801768	1	6	1	2	10	11	NPAL_013424_R1	Chr8	12148426	12150643	+	0.2	0.2	83	1	1	1	1	1	2	329	421	Similar to PUP21: Purine permease 21 (Arabidopsis thaliana OX%3D3702)	InterPro:-, Pfam:PF16913	3885.XP_007146627.1	400	1.35e-134	84.3	28P16@1|root,2QVMQ@2759|Eukaryota,37MI9@33090|Viridiplantae,3GAY8@35493|Streptophyta,4JD4A@91835|fabids	S	GO:0003674,GO:0005215,GO:0005345,GO:0005575,GO:0006810,GO:0006863,GO:0008150,GO:0009605,GO:0009607,GO:0009624,GO:0015205,GO:0015851,GO:0016020,GO:0022857,GO:0043207,GO:0050896,GO:0051179,GO:0051234,GO:0051704,GO:0051707,GO:0055085,GO:0071702,GO:0071705,GO:0072530,GO:1904823	purine permease	33090|Viridiplantae
N0.HOG0003516	0.001	0.587531	0.563621	0.00812501	0	0	1	0	0	2	NPAL_005026_R1	Chr3	6225053	6235487	+	1	1	0	0	0	0	1	1	4	0	80	Similar to psbB: Photosystem II CP47 reaction center protein (Pelargonium hortorum OX%3D4031)	InterPro:IPR000932, Pfam:PF00421	15368.BRADI5G09702.1	119	3.65e-31	19.4	28JG1@1|root,2QRV6@2759|Eukaryota,37HEX@33090|Viridiplantae,3GE8P@35493|Streptophyta,3KNY7@4447|Liliopsida,3IC3P@38820|Poales	S	GO:0005575,GO:0005622,GO:0005623,GO:0005737,GO:0006091,GO:0008150,GO:0008152,GO:0009507,GO:0009532,GO:0009534,GO:0009535,GO:0009536,GO:0009570,GO:0009579,GO:0009987,GO:0010207,GO:0010287,GO:0015979,GO:0016020,GO:0016043,GO:0019684,GO:0022607,GO:0031976,GO:0031984,GO:0034357,GO:0034622,GO:0042651,GO:0043226,GO:0043227,GO:0043229,GO:0043231,GO:0043933,GO:0044085,GO:0044237,GO:0044422,GO:0044424,GO:…	Photosystem II CP47 chlorophyll apoprotein	33090|Viridiplantae	ko00000, ko00001, ko00002, ko00194		M00161	ko00195, ko01100, map00195, map01100	K02704				psbB
N0.HOG0003516	0.001	0.587531	0.563621	0.00812501	0	0	1	0	0	2	NPAL_005165_R1	Chr3	16356041	16356625	+	1	1	0	0	0	0	1	1	2	0	86	Similar to psbB: Photosystem II CP47 reaction center protein (Aethionema grandiflorum OX%3D72657)	InterPro:IPR000932, Pfam:PF00421	3880.AES88252	99	4.69e-23	6.1	COG1290@1|root,KOG4663@2759|Eukaryota,37QS7@33090|Viridiplantae,3GHBB@35493|Streptophyta,4JPQB@91835|fabids	C	GO:0005575,GO:0005622,GO:0005623,GO:0005737,GO:0009507,GO:0009534,GO:0009535,GO:0009536,GO:0009579,GO:0016020,GO:0031976,GO:0031984,GO:0034357,GO:0042651,GO:0043226,GO:0043227,GO:0043229,GO:0043231,GO:0044422,GO:0044424,GO:0044434,GO:0044435,GO:0044436,GO:0044444,GO:0044446,GO:0044464,GO:0055035	cytochrome b6	33090|Viridiplantae	ko00000, ko00001, ko00002, ko00194		M00161, M00162	ko00195, ko01100, map00195, map01100	K02635, K02704				petB
N0.HOG0011502	0.001	0.0041726	0.657693	0.0243651	2	0	1	6	2	4	NPAL_017106_R1	Chr11	4953977	4954370	-	1	1	0	0	0	0	1	1	2	0	93	Protein of unknown function	InterPro:IPR007750, Pfam:PF05056	3847.GLYMA18G42180.2	64.3	8.83e-11	15.3	2CTXG@1|root,2RI50@2759|Eukaryota,37TDV@33090|Viridiplantae,3GCAN@35493|Streptophyta,4JP2H@91835|fabids	S		Protein of unknown function (DUF674)	33090|Viridiplantae
N0.HOG0011502	0.001	0.0041726	0.657693	0.0243651	2	0	1	6	2	4	NPAL_017109_R1	Chr11	5009528	5010660	-	1	1	0	0	0	0	1	1	2	0	105	Protein of unknown function	InterPro:IPR007750, Pfam:PF05056	4432.XP_010247500.1	46.2	0.000276	24.5	COG2801@1|root,KOG0017@2759|Eukaryota,37UK8@33090|Viridiplantae,3GJ61@35493|Streptophyta	L		Protein of unknown function (DUF674)	33090|Viridiplantae
N0.HOG0011502	0.001	0.0041726	0.657693	0.0243651	2	0	1	6	2	4	NPAL_017115_R1	Chr11	5087377	5089092	-	1	1	0	0	0	0	1	1	2	0	132	Protein of unknown function	InterPro:IPR007750, Pfam:PF05056	4155.Migut.M00470.1.p	67	3.85e-11	21.8	2AFUV@1|root,2RYYF@2759|Eukaryota,37UAD@33090|Viridiplantae,3GIHE@35493|Streptophyta,44UY3@71274|asterids	S		Protein of unknown function (DUF674)	33090|Viridiplantae
N0.HOG0011502	0.001	0.0041726	0.657693	0.0243651	2	0	1	6	2	4	NPAL_015107_R1	Chr9	18314987	18315461	-	1	1	0	0	0	0	1	1	2	0	127	Protein of unknown function	InterPro:IPR007750, Pfam:PF05056	57918.XP_004307490.1	70.5	5.77e-13	35	COG2801@1|root,KOG0017@2759|Eukaryota,37UK8@33090|Viridiplantae,3GJ61@35493|Streptophyta,4JVVD@91835|fabids	L		Protein of unknown function (DUF674)	33090|Viridiplantae
N0.HOG0004374	0.003	0.0911664	0.657693	0.0243651	1	0	1	4	2	4	NPAL_015695_R1	Chr9	24758947	24761487	-	0.42	0.75	0	0	0	0.85	0.33	0.14	7	0	506	Similar to TT10: Laccase-15 (Arabidopsis thaliana OX%3D3702)	InterPro:IPR001117,	3847.GLYMA11G36058.1	741	2.13e-265	92.1	COG2132@1|root,KOG1263@2759|Eukaryota,37SXX@33090|Viridiplantae,3G71I@35493|Streptophyta,4JT55@91835|fabids	Q		Lignin degradation and detoxification of lignin-derived products	33090|Viridiplantae	ko00000, ko01000	1.10.3.2			K05909
N0.HOG0004374	0.003	0.0911664	0.657693	0.0243651	1	0	1	4	2	4	NPAL_015697_R1	Chr9	24765671	24765916	-	0.98	0.48	0	-1	0	1	-1	1	1	0	81	Similar to LAC14: Laccase-14 (Arabidopsis thaliana OX%3D3702)	InterPro:IPR001117, Pfam:PF00394	13333.ERM94337	88.6	1.64e-19	12	COG2132@1|root,KOG1263@2759|Eukaryota,37HHC@33090|Viridiplantae,3G91M@35493|Streptophyta	Q	GO:0003674,GO:0003824,GO:0008150,GO:0008152,GO:0016491,GO:0016722,GO:0055114	Belongs to the multicopper oxidase family	33090|Viridiplantae	ko00000, ko01000	1.10.3.2			K05909
N0.HOG0004374	0.003	0.0911664	0.657693	0.0243651	1	0	1	4	2	4	NPAL_015698_R1	Chr9	24766090	24768440	-	1	1	0	0	0	0	1	1	4	0	197	Similar to LAC9: Putative laccase-9 (Oryza sativa subsp. japonica OX%3D39947)	InterPro:IPR011707, Pfam:PF07732	4432.XP_010261309.1	163	1.03e-43	16.3	COG2132@1|root,KOG1263@2759|Eukaryota,37HHC@33090|Viridiplantae,3G91M@35493|Streptophyta	Q	GO:0003674,GO:0003824,GO:0008150,GO:0008152,GO:0016491,GO:0016722,GO:0055114	Belongs to the multicopper oxidase family	33090|Viridiplantae	ko00000, ko01000	1.10.3.2			K05909
N0.HOG0004374	0.003	0.0911664	0.657693	0.0243651	1	0	1	4	2	4	NPAL_015699_R1	Chr9	24769734	24772452	-	0.39	0.4	0	0	0	0.83	1	1	6	0	510	Similar to LAC14: Laccase-14 (Arabidopsis thaliana OX%3D3702)	InterPro:IPR001117,	3847.GLYMA11G36058.1	673	9.8e-239	85.2	COG2132@1|root,KOG1263@2759|Eukaryota,37SXX@33090|Viridiplantae,3G71I@35493|Streptophyta,4JT55@91835|fabids	Q		Lignin degradation and detoxification of lignin-derived products	33090|Viridiplantae	ko00000, ko01000	1.10.3.2			K05909
N0.HOG0000679	0.004	0.424827	0.69251	0.0324601	-1	0	1	3	4	5	NPAL_017523_R1	Chr11	10248170	10248739	+	0.31	0.31	0	-1	0	1	-1	1	1	0	189	Similar to Os02g0637000: Putative ripening-related protein 2 (Oryza sativa subsp. japonica OX%3D39947)		3885.XP_007139915.1	317	1.75e-109	100	28HP8@1|root,2QQ0R@2759|Eukaryota,37QGU@33090|Viridiplantae,3G8R2@35493|Streptophyta,4JSCV@91835|fabids	S		Ripening-related protein	33090|Viridiplantae
N0.HOG0000679	0.004	0.424827	0.69251	0.0324601	-1	0	1	3	4	5	NPAL_017524_R1	Chr11	10250464	10251039	-	0.07	-0.06	0	-1	0	1	-1	1	1	0	191	Similar to Os02g0637000: Putative ripening-related protein 2 (Oryza sativa subsp. japonica OX%3D39947)		3885.XP_007139915.1	320	1.15e-110	99.5	28HP8@1|root,2QQ0R@2759|Eukaryota,37QGU@33090|Viridiplantae,3G8R2@35493|Streptophyta,4JSCV@91835|fabids	S		Ripening-related protein	33090|Viridiplantae
N0.HOG0000679	0.004	0.424827	0.69251	0.0324601	-1	0	1	3	4	5	NPAL_017525_R1	Chr11	10254004	10254405	+	0.31	0.3	0	-1	0	1	-1	1	1	0	133	Similar to Os02g0637000: Putative ripening-related protein 2 (Oryza sativa subsp. japonica OX%3D39947)		3885.XP_007139915.1	236	3.61e-78	68.6	28HP8@1|root,2QQ0R@2759|Eukaryota,37QGU@33090|Viridiplantae,3G8R2@35493|Streptophyta,4JSCV@91835|fabids	S		Ripening-related protein	33090|Viridiplantae
N0.HOG0000679	0.004	0.424827	0.69251	0.0324601	-1	0	1	3	4	5	NPAL_020234_R1	Chr13	9504902	9505477	+	0.3	0.31	0	0	0	1	0	0	3	0	188	Similar to Os02g0637000: Putative ripening-related protein 2 (Oryza sativa subsp. japonica OX%3D39947)		71139.XP_010054777.1	221	9.93e-72	92.9	28HP8@1|root,2QQ0R@2759|Eukaryota,37QGU@33090|Viridiplantae,3GYS9@35493|Streptophyta	S		Ripening-related protein	33090|Viridiplantae
N0.HOG0000679	0.004	0.424827	0.69251	0.0324601	-1	0	1	3	4	5	NPAL_020235_R1	Chr13	9509828	9510409	+	0.3	0.29	0	0	0	0.5	1	1	2	0	174	Similar to Os02g0637000: Putative ripening-related protein 2 (Oryza sativa subsp. japonica OX%3D39947)		3988.XP_002509793.1	241	1.38e-79	85.6	28HP8@1|root,2QQ0R@2759|Eukaryota,37QGU@33090|Viridiplantae,3G8R2@35493|Streptophyta	S		Ripening-related protein	33090|Viridiplantae
N0.HOG0002534	0.005	0.587531	0.563621	0.00812501	0	0	1	0	0	2	NPAL_000613_R1	Chr1	16409643	16412907	+	0.25	0.29	0	0	0	1	1	1	3	0	384	Similar to rbcL: Ribulose bisphosphate carboxylase large chain (Glycine max OX%3D3847)	InterPro:IPR000685,	13333.ERM97892	516	2.38e-180	65.7	COG1850@1|root,2QTI9@2759|Eukaryota,37HQX@33090|Viridiplantae,3GDC3@35493|Streptophyta	G	GO:0000312,GO:0000313,GO:0000314,GO:0001101,GO:0005575,GO:0005576,GO:0005618,GO:0005622,GO:0005623,GO:0005737,GO:0005829,GO:0005840,GO:0008150,GO:0009507,GO:0009526,GO:0009532,GO:0009534,GO:0009535,GO:0009536,GO:0009547,GO:0009570,GO:0009579,GO:0009719,GO:0009725,GO:0009737,GO:0009941,GO:0010033,GO:0010035,GO:0010038,GO:0010287,GO:0015935,GO:0016020,GO:0022626,GO:0030312,GO:0031967,GO:0031975,GO:…	RuBisCO catalyzes two reactions the carboxylation of D- ribulose 1,5-bisphosphate, the primary event in carbon dioxide fixation, as well as the oxidative fragmentation of the pentose substrate in the photorespiration process. Both reactions occur simultaneously and in competition at the same active site	33090|Viridiplantae	ko00000, ko00001, ko00002, ko01000	2.1.3.15, 4.1.1.39, 6.4.1.2	M00082, M00165, M00166, M00376, M00532	ko00061, ko00620, ko00630, ko00640, ko00710, ko00720, ko01100, ko01110, ko01120, ko01130, ko01200, ko01212, map00061, map00620, map00630, map00640, map00710, map00720, map01100, map01110, map01120, map01130, map01200, map01212	K01601, K01963	R00024, R00742, R03140, R04386	RC00040, RC00172, RC00253, RC00367, RC00859		rbcL
N0.HOG0002534	0.005	0.587531	0.563621	0.00812501	0	0	1	0	0	2	NPAL_015961_R1	Chr10	14315550	14316157	-	1	1	0	0	0	0	1	1	2	0	132	Similar to rbcL: Ribulose bisphosphate carboxylase large chain (Fragment) (Ailanthus altissima OX%3D2768810)	InterPro:IPR000685, Pfam:PF00016	29730.Gorai.010G112100.1	106	2.35e-27	31.9	COG1850@1|root,2QTI9@2759|Eukaryota,37HQX@33090|Viridiplantae	G		RuBisCO catalyzes two reactions the carboxylation of D- ribulose 1,5-bisphosphate, the primary event in carbon dioxide fixation, as well as the oxidative fragmentation of the pentose substrate in the photorespiration process. Both reactions occur simultaneously and in competition at the same active site	33090|Viridiplantae	ko00000, ko00001, ko00002, ko01000	4.1.1.39	M00165, M00166, M00532	ko00630, ko00710, ko01100, ko01120, ko01200, map00630, map00710, map01100, map01120, map01200	K01601	R00024, R03140	RC00172, RC00859
N0.HOG0017530	0.005	0.587531	0.000141727	0.0324601	0	3	1	0	4	5	NPAL_004092_R1	Chr2	12399866	12400696	+	0.5	0.5	0	-1	0	1	-1	1	1	0	276	Similar to Polyphenol oxidase%2C chloroplastic (Malus domestica OX%3D3750)	InterPro:IPR002227, Pfam:PF00264	3847.GLYMA15G07700.1	321	2.33e-103	42	28NRM@1|root,2QVBP@2759|Eukaryota,37QAQ@33090|Viridiplantae,3GD2R@35493|Streptophyta,4JF61@91835|fabids	S	GO:0005575,GO:0005622,GO:0005623,GO:0005737,GO:0009507,GO:0009534,GO:0009536,GO:0009543,GO:0009579,GO:0031976,GO:0031977,GO:0031978,GO:0031984,GO:0043226,GO:0043227,GO:0043229,GO:0043231,GO:0044422,GO:0044424,GO:0044434,GO:0044435,GO:0044436,GO:0044444,GO:0044446,GO:0044464	Polyphenol oxidase	33090|Viridiplantae	ko00000, ko00001, ko01000	1.10.3.1		ko00350, ko00950, ko01100, ko01110, map00350, map00950, map01100, map01110	K00422	R00031, R00045, R02078	RC00046, RC00180
N0.HOG0017530	0.005	0.587531	0.000141727	0.0324601	0	3	1	0	4	5	NPAL_004093_R1	Chr2	12400873	12401750	+	0.39	0.39	0	0	0	1	1	1	2	0	290	Similar to Polyphenol oxidase%2C chloroplastic (Malus domestica OX%3D3750)	InterPro:IPR002227,	3847.GLYMA13G25181.1	309	2.22e-98	46.8	28NRM@1|root,2QVBP@2759|Eukaryota,37QAQ@33090|Viridiplantae,3GD2R@35493|Streptophyta,4JF61@91835|fabids	S	GO:0005575,GO:0005622,GO:0005623,GO:0005737,GO:0009507,GO:0009534,GO:0009536,GO:0009543,GO:0009579,GO:0031976,GO:0031977,GO:0031978,GO:0031984,GO:0043226,GO:0043227,GO:0043229,GO:0043231,GO:0044422,GO:0044424,GO:0044434,GO:0044435,GO:0044436,GO:0044444,GO:0044446,GO:0044464	Polyphenol oxidase	33090|Viridiplantae	ko00000, ko00001, ko01000	1.10.3.1		ko00350, ko00950, ko01100, ko01110, map00350, map00950, map01100, map01110	K00422	R00031, R00045, R02078	RC00046, RC00180
N0.HOG0017530	0.005	0.587531	0.000141727	0.0324601	0	3	1	0	4	5	NPAL_004096_R1	Chr2	12417523	12417915	+	0.59	0.55	0	0	0	1	1	1	2	0	105	Similar to Polyphenol oxidase%2C chloroplastic (Malus domestica OX%3D3750)		3694.POPTR_0001s39630.1	68.9	3.32e-12	15.1	28NRM@1|root,2QVBP@2759|Eukaryota,37QAQ@33090|Viridiplantae,3GD2R@35493|Streptophyta,4JF61@91835|fabids	S	GO:0005575,GO:0005622,GO:0005623,GO:0005737,GO:0009507,GO:0009534,GO:0009536,GO:0009543,GO:0009579,GO:0031976,GO:0031977,GO:0031978,GO:0031984,GO:0043226,GO:0043227,GO:0043229,GO:0043231,GO:0044422,GO:0044424,GO:0044434,GO:0044435,GO:0044436,GO:0044444,GO:0044446,GO:0044464	Polyphenol oxidase	33090|Viridiplantae	ko00000, ko00001, ko01000	1.10.3.1		ko00350, ko00950, ko01100, ko01110, map00350, map00950, map01100, map01110	K00422	R00031, R00045, R02078	RC00046, RC00180
N0.HOG0017530	0.005	0.587531	0.000141727	0.0324601	0	3	1	0	4	5	NPAL_004097_R1	Chr2	12418143	12418802	+	1	1	0	0	0	0	1	1	3	0	180	Similar to Polyphenol oxidase%2C chloroplastic (Malus domestica OX%3D3750)	InterPro:IPR002227,	981085.XP_010100570.1	176	9.47e-50	22.3	28NRM@1|root,2QVBP@2759|Eukaryota,37QAQ@33090|Viridiplantae,3GD2R@35493|Streptophyta,4JF61@91835|fabids	S	GO:0005575,GO:0005622,GO:0005623,GO:0005737,GO:0009507,GO:0009534,GO:0009536,GO:0009543,GO:0009579,GO:0031976,GO:0031977,GO:0031978,GO:0031984,GO:0043226,GO:0043227,GO:0043229,GO:0043231,GO:0044422,GO:0044424,GO:0044434,GO:0044435,GO:0044436,GO:0044444,GO:0044446,GO:0044464	Polyphenol oxidase	33090|Viridiplantae	ko00000, ko00001, ko01000	1.10.3.1		ko00350, ko00950, ko01100, ko01110, map00350, map00950, map01100, map01110	K00422	R00031, R00045, R02078	RC00046, RC00180
N0.HOG0017530	0.005	0.587531	0.000141727	0.0324601	0	3	1	0	4	5	NPAL_004099_R1	Chr2	12425901	12430487	+	0.16	-0.01	0	0	0	0.75	0.33	0.25	4	0	878	Similar to Polyphenol oxidase%2C chloroplastic (Malus domestica OX%3D3750)	InterPro:IPR002227,	981085.XP_010100570.1	546	8.27e-183	94.4	28NRM@1|root,2QVBP@2759|Eukaryota,37QAQ@33090|Viridiplantae,3GD2R@35493|Streptophyta,4JF61@91835|fabids	S	GO:0005575,GO:0005622,GO:0005623,GO:0005737,GO:0009507,GO:0009534,GO:0009536,GO:0009543,GO:0009579,GO:0031976,GO:0031977,GO:0031978,GO:0031984,GO:0043226,GO:0043227,GO:0043229,GO:0043231,GO:0044422,GO:0044424,GO:0044434,GO:0044435,GO:0044436,GO:0044444,GO:0044446,GO:0044464	Polyphenol oxidase	33090|Viridiplantae	ko00000, ko00001, ko01000	1.10.3.1		ko00350, ko00950, ko01100, ko01110, map00350, map00950, map01100, map01110	K00422	R00031, R00045, R02078	RC00046, RC00180
N0.HOG0008396	0.005	0.587531	9.32342e-06	0.0405264	0	4	1	0	5	6	NPAL_009995_R1	Chr5	18085206	18086264	-	1	1	0	0	0	0	1	1	2	0	135	Similar to TPS10: Terpene synthase 10 (Ricinus communis OX%3D3988)	InterPro:IPR005630, Pfam:PF03936	29730.Gorai.006G036100.1	97.4	9.86e-22	18.1	28MUD@1|root,2QUH3@2759|Eukaryota,37M76@33090|Viridiplantae,3G7DK@35493|Streptophyta	S	GO:0001101,GO:0003674,GO:0003824,GO:0005575,GO:0005622,GO:0005623,GO:0005737,GO:0005829,GO:0006629,GO:0006714,GO:0006720,GO:0006721,GO:0006950,GO:0008150,GO:0008152,GO:0008299,GO:0008610,GO:0009058,GO:0009507,GO:0009532,GO:0009536,GO:0009570,GO:0009605,GO:0009607,GO:0009611,GO:0009625,GO:0009719,GO:0009725,GO:0009753,GO:0009975,GO:0009987,GO:0010033,GO:0010333,GO:0010334,GO:0016098,GO:0016099,GO:…	synthase	33090|Viridiplantae	ko00000, ko00001, ko01000	4.2.3.105, 4.2.3.106, 4.2.3.108, 4.2.3.111, 4.2.3.117, 4.2.3.15, 4.2.3.16, 4.2.3.27		ko00900, ko00902, ko01100, ko01110, map00900, map00902, map01100, map01110	K07385, K12467, K12742, K18108, K19968, K21925	R02009, R02013, R06421, R06422, R08199, R09972	RC00637, RC01512, RC02304, RC02771, RC02773
N0.HOG0008396	0.005	0.587531	9.32342e-06	0.0405264	0	4	1	0	5	6	NPAL_009997_R1	Chr5	18099744	18101022	-	0.53	0.51	0	0	0	0.5	1	1	4	0	133	Similar to (-)-alpha-terpineol synthase (Vitis vinifera OX%3D29760)	InterPro:IPR005630, Pfam:PF03936	29760.VIT_00s2271g00010.t01	121	5.07e-31	30.6	28MUD@1|root,2QUH3@2759|Eukaryota,37M76@33090|Viridiplantae,3G7DK@35493|Streptophyta	S	GO:0001101,GO:0003674,GO:0003824,GO:0005575,GO:0005622,GO:0005623,GO:0005737,GO:0005829,GO:0006629,GO:0006714,GO:0006720,GO:0006721,GO:0006950,GO:0008150,GO:0008152,GO:0008299,GO:0008610,GO:0009058,GO:0009507,GO:0009532,GO:0009536,GO:0009570,GO:0009605,GO:0009607,GO:0009611,GO:0009625,GO:0009719,GO:0009725,GO:0009753,GO:0009975,GO:0009987,GO:0010033,GO:0010333,GO:0010334,GO:0016098,GO:0016099,GO:…	synthase	33090|Viridiplantae	ko00000, ko00001, ko01000	4.2.3.105, 4.2.3.106, 4.2.3.108, 4.2.3.111, 4.2.3.117, 4.2.3.15, 4.2.3.16, 4.2.3.27		ko00900, ko00902, ko01100, ko01110, map00900, map00902, map01100, map01110	K07385, K12467, K12742, K18108, K19968, K21925	R02009, R02013, R06421, R06422, R08199, R09972	RC00637, RC01512, RC02304, RC02771, RC02773
N0.HOG0008396	0.005	0.587531	9.32342e-06	0.0405264	0	4	1	0	5	6	NPAL_009999_R1	Chr5	18108817	18110947	-	0.9	1	0	0	0	0.33	1	1	3	0	196	Similar to TER: Terpineol synthase%2C chloroplastic (Fragment) (Nicotiana langsdorffii OX%3D118700)	InterPro:IPR005630, Pfam:PF03936	3988.XP_002512868.1	156	3.81e-42	29	28MUD@1|root,2QUH3@2759|Eukaryota,37M76@33090|Viridiplantae,3G7DK@35493|Streptophyta,4JMQ4@91835|fabids	S	GO:0001101,GO:0003674,GO:0003824,GO:0005575,GO:0005622,GO:0005623,GO:0005737,GO:0005829,GO:0006629,GO:0006714,GO:0006720,GO:0006721,GO:0006950,GO:0008150,GO:0008152,GO:0008299,GO:0008610,GO:0009058,GO:0009507,GO:0009532,GO:0009536,GO:0009570,GO:0009605,GO:0009607,GO:0009611,GO:0009625,GO:0009719,GO:0009725,GO:0009753,GO:0009975,GO:0009987,GO:0010033,GO:0010333,GO:0010334,GO:0016098,GO:0016099,GO:…	synthase	33090|Viridiplantae	ko00000, ko00001, ko01000	4.2.3.105, 4.2.3.106, 4.2.3.108, 4.2.3.111, 4.2.3.117, 4.2.3.15, 4.2.3.16, 4.2.3.27		ko00900, ko00902, ko01100, ko01110, map00900, map00902, map01100, map01110	K07385, K12467, K12742, K18108, K19968, K21925	R02009, R02013, R06421, R06422, R08199, R09972	RC00637, RC01512, RC02304, RC02771, RC02773
N0.HOG0008396	0.005	0.587531	9.32342e-06	0.0405264	0	4	1	0	5	6	NPAL_010004_R1	Chr5	18193246	18193915	-	0.39	0.39	0	0	0	1	1	1	2	0	189	Similar to Myrcene synthase%2C chloroplastic (Quercus ilex OX%3D58334)	InterPro:IPR005630, Pfam:PF03936	981085.XP_010088018.1	208	1.58e-61	29	28MUD@1|root,2QUH3@2759|Eukaryota,37M76@33090|Viridiplantae,3G7DK@35493|Streptophyta,4JMQ4@91835|fabids	S	GO:0001101,GO:0003674,GO:0003824,GO:0005575,GO:0005622,GO:0005623,GO:0005737,GO:0005829,GO:0006629,GO:0006714,GO:0006720,GO:0006721,GO:0006950,GO:0008150,GO:0008152,GO:0008299,GO:0008610,GO:0009058,GO:0009507,GO:0009532,GO:0009536,GO:0009570,GO:0009605,GO:0009607,GO:0009611,GO:0009625,GO:0009719,GO:0009725,GO:0009753,GO:0009975,GO:0009987,GO:0010033,GO:0010333,GO:0010334,GO:0016098,GO:0016099,GO:…	synthase	33090|Viridiplantae	ko00000, ko00001, ko01000	4.2.3.105, 4.2.3.106, 4.2.3.108, 4.2.3.111, 4.2.3.117, 4.2.3.15, 4.2.3.16, 4.2.3.27		ko00900, ko00902, ko01100, ko01110, map00900, map00902, map01100, map01110	K07385, K12467, K12742, K18108, K19968, K21925	R02009, R02013, R06421, R06422, R08199, R09972	RC00637, RC01512, RC02304, RC02771, RC02773
N0.HOG0008396	0.005	0.587531	9.32342e-06	0.0405264	0	4	1	0	5	6	NPAL_010007_R1	Chr5	18257080	18257409	-	0.47	0.42	0	0	0	0.5	0	0.5	2	0	103	Similar to (-)-alpha-terpineol synthase (Vitis vinifera OX%3D29760)		2711.XP_006471092.1	83.2	3.09e-17	15.3	28MUD@1|root,2QUH3@2759|Eukaryota,37M76@33090|Viridiplantae,3G7DK@35493|Streptophyta	S		synthase	33090|Viridiplantae	ko00000, ko00001, ko01000	4.2.3.108, 4.2.3.20, 4.2.3.27		ko00900, ko00902, ko01100, ko01110, map00900, map00902, map01100, map01110	K07385, K12742, K15096	R06120, R06421, R06422, R08199	RC00637, RC01512, RC02771, RC02773
N0.HOG0008396	0.005	0.587531	9.32342e-06	0.0405264	0	4	1	0	5	6	NPAL_010013_R1	Chr5	18368282	18369010	-	0.74	0.74	0	0	0	0.33	0	0.66	3	0	73	Similar to TPS10: Terpene synthase 10 (Ricinus communis OX%3D3988)		29760.VIT_13s0067g03740.t01	45.8	0.000135	8.1	28MUD@1|root,2QUH3@2759|Eukaryota,37M76@33090|Viridiplantae,3G7DK@35493|Streptophyta	S	GO:0001101,GO:0003674,GO:0003824,GO:0005575,GO:0005622,GO:0005623,GO:0005737,GO:0005829,GO:0006629,GO:0006714,GO:0006720,GO:0006721,GO:0006950,GO:0008150,GO:0008152,GO:0008299,GO:0008610,GO:0009058,GO:0009507,GO:0009532,GO:0009536,GO:0009570,GO:0009605,GO:0009607,GO:0009611,GO:0009625,GO:0009719,GO:0009725,GO:0009753,GO:0009975,GO:0009987,GO:0010033,GO:0010333,GO:0010334,GO:0016098,GO:0016099,GO:…	synthase	33090|Viridiplantae	ko00000, ko00001, ko01000	4.2.3.105, 4.2.3.106, 4.2.3.108, 4.2.3.111, 4.2.3.117, 4.2.3.15, 4.2.3.16, 4.2.3.27		ko00900, ko00902, ko01100, ko01110, map00900, map00902, map01100, map01110	K07385, K12467, K12742, K18108, K19968, K21925	R02009, R02013, R06421, R06422, R08199, R09972	RC00637, RC01512, RC02304, RC02771, RC02773
N0.HOG0008396	0.005	0.587531	9.32342e-06	0.0405264	0	4	1	0	5	6	NPAL_010013_R2	Chr5	18369013	18369640	-	0.43	0.97	0	0	0	0.5	0	0	2	0	59	Similar to CinS1: Cineole synthase 1%2C chloroplastic (Salvia fruticosa OX%3D268906)	InterPro:-, Pfam:PF19086	3885.XP_007132579.1	64.3	2.75e-12	37.7	28MUD@1|root,2QUH3@2759|Eukaryota,37M76@33090|Viridiplantae,3G7DK@35493|Streptophyta,4JSCB@91835|fabids	S		Encoded by	33090|Viridiplantae	ko00000, ko00001, ko01000	4.2.3.27		ko00900, ko01110, map00900, map01110	K12742	R08199	RC00637
N0.HOG0019763	0.007	0.587531	0.563621	0.00812501	0	0	1	0	0	2	NPAL_005536_R1	Chr3	24357784	24360904	+	0.19	0.19	0	0	0	0	1	0.8	5	0	182	Similar to CHC1: Clathrin heavy chain 1 (Arabidopsis thaliana OX%3D3702)	InterPro:IPR022365, Pfam:PF01394	3880.AES71175	295	6.19e-90	14.4	KOG0985@1|root,KOG0985@2759|Eukaryota,37KUU@33090|Viridiplantae,3GGGA@35493|Streptophyta,4JKQ8@91835|fabids	U		Clathrin is the major protein of the polyhedral coat of coated pits and vesicles	33090|Viridiplantae	ko00000, ko00001, ko04131, ko04147			ko04142, ko04144, ko04721, ko04961, ko05016, ko05100, map04142, map04144, map04721, map04961, map05016, map05100	K04646
N0.HOG0019763	0.007	0.587531	0.563621	0.00812501	0	0	1	0	0	2	NPAL_009458_R1	Chr5	8872776	8875160	-	0.14	0.14	0	0	0	0	1	0.8	5	0	194	Similar to CHC2: Clathrin heavy chain 2 (Arabidopsis thaliana OX%3D3702)	InterPro:IPR022365, Pfam:PF01394	28532.XP_010534608.1	311	1.55e-95	14.5	KOG0985@1|root,KOG0985@2759|Eukaryota,37KUU@33090|Viridiplantae,3GGGA@35493|Streptophyta,3HW8H@3699|Brassicales	U	GO:0005575,GO:0005622,GO:0005623,GO:0005737,GO:0005773,GO:0005774,GO:0005794,GO:0005886,GO:0005911,GO:0006810,GO:0006897,GO:0006898,GO:0008150,GO:0009506,GO:0009987,GO:0010118,GO:0012505,GO:0016020,GO:0016192,GO:0030054,GO:0031090,GO:0043226,GO:0043227,GO:0043229,GO:0043231,GO:0044422,GO:0044424,GO:0044437,GO:0044444,GO:0044446,GO:0044464,GO:0051179,GO:0051234,GO:0055044,GO:0071944,GO:0072583,GO:…	Clathrin is the major protein of the polyhedral coat of coated pits and vesicles	33090|Viridiplantae	ko00000, ko00001, ko04131, ko04147			ko04142, ko04144, ko04721, ko04961, ko05016, ko05100, map04142, map04144, map04721, map04961, map05016, map05100	K04646
N0.HOG0005418	0.008	0.587531	0.563621	0.00812501	0	0	1	0	0	2	NPAL_014743_R1	Chr9	4136414	4140142	+	0.22	0.22	1267	1	1	1	1	0.8	5	301	138	Similar to TSB1: Tryptophan synthase beta chain 1 (Fragment) (Zea mays OX%3D4577)		3694.POPTR_0011s00530.1	138	4.69e-37	23.6	COG0133@1|root,KOG1395@2759|Eukaryota,37QTM@33090|Viridiplantae,3G9EX@35493|Streptophyta,4JE9V@91835|fabids	E		Tryptophan synthase	33090|Viridiplantae	ko00000, ko00001, ko00002, ko01000	4.2.1.20	M00023	ko00260, ko00400, ko01100, ko01110, ko01130, ko01230, map00260, map00400, map01100, map01110, map01130, map01230	K01696	R00674, R02340, R02722	RC00209, RC00210, RC00700, RC00701, RC02868
N0.HOG0005418	0.008	0.587531	0.563621	0.00812501	0	0	1	0	0	2	NPAL_014744_R1	Chr9	4144733	4145005	+	0.49	0.49	0	-1	0	1	-1	1	1	0	90	Similar to TSB: Tryptophan synthase beta chain 2%2C chloroplastic (Camptotheca acuminata OX%3D16922)		3885.XP_007157165.1	77	2.61e-15	12.4	COG0133@1|root,KOG1395@2759|Eukaryota,37QTM@33090|Viridiplantae,3G9EX@35493|Streptophyta,4JE9V@91835|fabids	E		Tryptophan synthase	33090|Viridiplantae	ko00000, ko00001, ko00002, ko01000	4.2.1.20	M00023	ko00260, ko00400, ko01100, ko01110, ko01130, ko01230, map00260, map00400, map01100, map01110, map01130, map01230	K01696	R00674, R02340, R02722	RC00209, RC00210, RC00700, RC00701, RC02868
N0.HOG0021956	0.008	0.587531	0.563621	0.00812501	0	0	1	0	0	2	NPAL_001128_R1	Chr1	28491296	28491882	+	0.36	0.32	0	0	0	1	1	1	2	0	162	Similar to ACS7: 1-aminocyclopropane-1-carboxylate synthase 7 (Arabidopsis thaliana OX%3D3702)	InterPro:IPR004839, Pfam:PF00155	3885.XP_007152930.1	303	6.93e-101	35.2	COG0436@1|root,KOG0256@2759|Eukaryota,37MAV@33090|Viridiplantae,3GCFZ@35493|Streptophyta,4JSP6@91835|fabids	T	GO:0003674,GO:0003824,GO:0005488,GO:0005515,GO:0006082,GO:0006520,GO:0006807,GO:0008150,GO:0008152,GO:0008652,GO:0009058,GO:0009692,GO:0009693,GO:0009987,GO:0010817,GO:0016053,GO:0016829,GO:0016846,GO:0016847,GO:0018871,GO:0019752,GO:0032787,GO:0042218,GO:0042445,GO:0042446,GO:0042802,GO:0043436,GO:0043449,GO:0043450,GO:0044237,GO:0044238,GO:0044249,GO:0044281,GO:0044283,GO:0046394,GO:0065007,GO:…	1-aminocyclopropane-1-carboxylate synthase	33090|Viridiplantae	ko00000, ko00001, ko00002, ko01000, ko01007	4.4.1.14	M00368	ko00270, ko01100, ko01110, map00270, map01100, map01110	K01762	R00179	RC00021, RC01124		ACS7
N0.HOG0021956	0.008	0.587531	0.563621	0.00812501	0	0	1	0	0	2	NPAL_017576_R1	Chr11	10742306	10743038	+	0.46	0.43	0	0	0	1	1	1	3	0	160	Similar to ACS1: 1-aminocyclopropane-1-carboxylate synthase 1 (Prunus mume OX%3D102107)	InterPro:IPR004839, Pfam:PF00155	981085.XP_010092578.1	261	1.18e-83	31	COG0436@1|root,KOG0256@2759|Eukaryota,37M61@33090|Viridiplantae,3GDW4@35493|Streptophyta,4JDUR@91835|fabids	T	GO:0003674,GO:0003824,GO:0006082,GO:0006520,GO:0006807,GO:0008150,GO:0008152,GO:0008652,GO:0009058,GO:0009692,GO:0009693,GO:0009987,GO:0010817,GO:0016053,GO:0016829,GO:0016846,GO:0016847,GO:0018871,GO:0019752,GO:0032787,GO:0042218,GO:0042445,GO:0042446,GO:0043436,GO:0043449,GO:0043450,GO:0044237,GO:0044238,GO:0044249,GO:0044281,GO:0044283,GO:0046394,GO:0065007,GO:0065008,GO:0071704,GO:0072330,GO:…	1-aminocyclopropane-1-carboxylate synthase	33090|Viridiplantae	ko00000, ko00001, ko00002, ko01000, ko01007	4.4.1.14	M00368	ko00270, ko01100, ko01110, ko04016, map00270, map01100, map01110, map04016	K01762, K20772	R00179	RC00021, RC01124		ACS2
N0.HOG0022008	0.008	0.587531	0.563621	0.00812501	0	0	1	0	0	2	NPAL_018495_R1	Chr12	1718678	1719100	+	0.09	0.09	0	0	0	0	1	1	3	0	87	Similar to STY17: Serine/threonine-protein kinase STY17 (Arabidopsis thaliana OX%3D3702)	InterPro:IPR001245, Pfam:PF07714	3885.XP_007157958.1	129	5.37e-34	14.7	COG0515@1|root,KOG0192@2759|Eukaryota,37N3E@33090|Viridiplantae,3GGHT@35493|Streptophyta,4JJAP@91835|fabids	T	GO:0003674,GO:0003824,GO:0004672,GO:0004674,GO:0004712,GO:0005575,GO:0005622,GO:0005623,GO:0005737,GO:0005829,GO:0006464,GO:0006468,GO:0006793,GO:0006796,GO:0006807,GO:0006996,GO:0007154,GO:0007165,GO:0008150,GO:0008152,GO:0009657,GO:0009658,GO:0009987,GO:0016043,GO:0016301,GO:0016310,GO:0016740,GO:0016772,GO:0016773,GO:0019538,GO:0023052,GO:0035556,GO:0036211,GO:0043170,GO:0043412,GO:0044237,GO:…	Serine threonine-protein kinase	33090|Viridiplantae
N0.HOG0022008	0.008	0.587531	0.563621	0.00812501	0	0	1	0	0	2	NPAL_011574_R1	Chr7	404857	407597	-	0.79	0.79	0	0	0	0	0.5	1	3	0	178	Similar to STY17: Serine/threonine-protein kinase STY17 (Arabidopsis thaliana OX%3D3702)	InterPro:IPR001245, Pfam:PF07714	4530.OS09T0544300-01	110	7.7e-26	12.3	COG0515@1|root,KOG0192@2759|Eukaryota,37N3E@33090|Viridiplantae,3GGHT@35493|Streptophyta,3KWCD@4447|Liliopsida,3I2P3@38820|Poales	T	GO:0003674,GO:0003824,GO:0004672,GO:0004674,GO:0004712,GO:0005575,GO:0005622,GO:0005623,GO:0005737,GO:0005829,GO:0006464,GO:0006468,GO:0006793,GO:0006796,GO:0006807,GO:0006996,GO:0007154,GO:0007165,GO:0008150,GO:0008152,GO:0009657,GO:0009658,GO:0009987,GO:0016043,GO:0016301,GO:0016310,GO:0016740,GO:0016772,GO:0016773,GO:0019538,GO:0023052,GO:0035556,GO:0036211,GO:0043170,GO:0043412,GO:0044237,GO:…	Protein kinase domain	33090|Viridiplantae	ko00000, ko00001, ko01000, ko02000	2.5.1.18		ko00480, ko00980, ko00982, ko00983, ko01524, ko05200, ko05204, ko05225, ko05418, map00480, map00980, map00982, map00983, map01524, map05200, map05204, map05225, map05418	K00799	R03522, R07002, R07003, R07004, R07023, R07024, R07025, R07026, R07069, R07070, R07083, R07084, R07091, R07092, R07093, R07094, R07100, R07113, R07116, R08280, R09409, R11905	RC00004, RC00069, RC00840, RC00948, RC01704, RC01705, RC01706, RC01758, RC01759, RC01765, RC01767, RC01769, RC02243, RC02527, RC02939, RC02940, RC02942, RC02943, RC02944	1.A.12.2.2, 1.A.12.3.2
N0.HOG0015779	0.009	0.587531	0.563621	0.00812501	0	0	1	0	0	2	NPAL_004094_R1	Chr2	12405963	12407225	+	1	1	0	0	0	0	1	1	4	0	161	Protein of unknown function	InterPro:IPR022740, Pfam:PF12143	981085.XP_010100573.1	59.7	1.6e-08	44.2	28NRM@1|root,2QVBP@2759|Eukaryota,37QAQ@33090|Viridiplantae,3GD2R@35493|Streptophyta,4JF61@91835|fabids	S	GO:0005575,GO:0005622,GO:0005623,GO:0005737,GO:0009507,GO:0009534,GO:0009536,GO:0009543,GO:0009579,GO:0031976,GO:0031977,GO:0031978,GO:0031984,GO:0043226,GO:0043227,GO:0043229,GO:0043231,GO:0044422,GO:0044424,GO:0044434,GO:0044435,GO:0044436,GO:0044444,GO:0044446,GO:0044464	Polyphenol oxidase	33090|Viridiplantae	ko00000, ko00001, ko01000	1.10.3.1		ko00350, ko00950, ko01100, ko01110, map00350, map00950, map01100, map01110	K00422	R00031, R00045, R02078	RC00046, RC00180
N0.HOG0015779	0.009	0.587531	0.563621	0.00812501	0	0	1	0	0	2	NPAL_004098_R1	Chr2	12419010	12419405	+	1	1	0	0	0	0	1	1	2	0	70	Similar to Polyphenol oxidase%2C chloroplastic (Vitis vinifera OX%3D29760)	InterPro:IPR022740, Pfam:PF12143	3847.GLYMA15G07700.1	72.8	3.81e-14	9.3	28NRM@1|root,2QVBP@2759|Eukaryota,37QAQ@33090|Viridiplantae,3GD2R@35493|Streptophyta,4JF61@91835|fabids	S	GO:0005575,GO:0005622,GO:0005623,GO:0005737,GO:0009507,GO:0009534,GO:0009536,GO:0009543,GO:0009579,GO:0031976,GO:0031977,GO:0031978,GO:0031984,GO:0043226,GO:0043227,GO:0043229,GO:0043231,GO:0044422,GO:0044424,GO:0044434,GO:0044435,GO:0044436,GO:0044444,GO:0044446,GO:0044464	Polyphenol oxidase	33090|Viridiplantae	ko00000, ko00001, ko01000	1.10.3.1		ko00350, ko00950, ko01100, ko01110, map00350, map00950, map01100, map01110	K00422	R00031, R00045, R02078	RC00046, RC00180
N0.HOG0000486	0.009	0.587531	6.13335e-07	0.0485561	0	5	1	1	6	7	NPAL_001990_R1	Chr1	36403622	36405412	+	0	0	76	1	1	1	1	1	2	447	389	Similar to CHS: Chalcone synthase (Betula pendula OX%3D3505)	InterPro:IPR001099,	3641.EOY02978	712	4.61e-259	98.2	COG3424@1|root,2QRSY@2759|Eukaryota,37MT6@33090|Viridiplantae,3G7AK@35493|Streptophyta	H		Belongs to the chalcone stilbene synthases family	33090|Viridiplantae	ko00000, ko00001, ko00002, ko01000, ko01008	2.3.1.159, 2.3.1.74	M00137	ko00941, ko01058, ko01100, ko01110, ko04712, map00941, map01058, map01100, map01110, map04712	K00660, K12644	R01613, R06568, R07250, R07987, R07988, R07989	RC00004, RC02726, RC02952		CHS2
N0.HOG0000486	0.009	0.587531	6.13335e-07	0.0485561	0	5	1	1	6	7	NPAL_016517_R1	Chr10	21412113	21413403	-	0.28	0.28	0	0	0	1	1	1	2	0	403	Similar to CHS: Chalcone synthase (Vitis vinifera OX%3D29760)	InterPro:IPR001099,	29760.VIT_14s0068g00930.t01	542	2.06e-191	91.6	COG3424@1|root,2QRSY@2759|Eukaryota,37MT6@33090|Viridiplantae,3G7AK@35493|Streptophyta	H	GO:0005575,GO:0005622,GO:0005623,GO:0005737,GO:0044424,GO:0044464	Belongs to the chalcone stilbene synthases family	33090|Viridiplantae	ko00000, ko00001, ko00002, ko01000, ko01008	2.3.1.159, 2.3.1.74, 2.3.1.95	M00137	ko00941, ko00945, ko01058, ko01100, ko01110, ko04712, map00941, map00945, map01058, map01100, map01110, map04712	K00660, K12644, K13232	R01613, R01614, R06568, R07250, R07987, R07988, R07989	RC00004, RC02726, RC02855, RC02952		CHS2
N0.HOG0000486	0.009	0.587531	6.13335e-07	0.0485561	0	5	1	1	6	7	NPAL_016518_R1	Chr10	21416651	21417760	-	0.33	0.31	0	0	0	1	1	1	2	0	341	Similar to CHS2: Chalcone synthase 2 (Citrus sinensis OX%3D2711)	InterPro:IPR001099,	3649.evm.model.supercontig_70.51	486	3.94e-170	79.1	COG3424@1|root,2QRSY@2759|Eukaryota,37MT6@33090|Viridiplantae,3G7AK@35493|Streptophyta,3I1UF@3699|Brassicales	H		Chalcone and stilbene synthases, N-terminal domain	33090|Viridiplantae	ko00000, ko00001, ko00002, ko01000, ko01008	2.3.1.159, 2.3.1.74	M00137	ko00941, ko01058, ko01100, ko01110, ko04712, map00941, map01058, map01100, map01110, map04712	K00660, K12644	R01613, R06568, R07250, R07987, R07988, R07989	RC00004, RC02726, RC02952		CHS2
N0.HOG0000486	0.009	0.587531	6.13335e-07	0.0485561	0	5	1	1	6	7	NPAL_003549_R1	Chr2	7816927	7818197	+	0.34	0.65	0	0	0	1	1	1	2	0	393	Similar to CHS: Chalcone synthase (Vitis vinifera OX%3D29760)	InterPro:IPR001099,	71139.XP_010028921.1	623	1.22e-223	98.7	COG3424@1|root,2QRSY@2759|Eukaryota,37MT6@33090|Viridiplantae,3G7AK@35493|Streptophyta	H		Belongs to the chalcone stilbene synthases family	33090|Viridiplantae	ko00000, ko00001, ko00002, ko01000, ko01008	2.3.1.159, 2.3.1.74	M00137	ko00941, ko01058, ko01100, ko01110, ko04712, map00941, map01058, map01100, map01110, map04712	K00660, K12644	R01613, R06568, R07250, R07987, R07988, R07989	RC00004, RC02726, RC02952		CHS2
N0.HOG0000486	0.009	0.587531	6.13335e-07	0.0485561	0	5	1	1	6	7	NPAL_003550_R1	Chr2	7820971	7821677	+	1	1	0	0	0	0	1	1	2	0	198	Similar to CHS: Chalcone synthase (Matthiola incana OX%3D3724)	InterPro:IPR001099,	71139.XP_010028921.1	178	8.58e-52	41.7	COG3424@1|root,2QRSY@2759|Eukaryota,37MT6@33090|Viridiplantae,3G7AK@35493|Streptophyta	H		Belongs to the chalcone stilbene synthases family	33090|Viridiplantae	ko00000, ko00001, ko00002, ko01000, ko01008	2.3.1.159, 2.3.1.74	M00137	ko00941, ko01058, ko01100, ko01110, ko04712, map00941, map01058, map01100, map01110, map04712	K00660, K12644	R01613, R06568, R07250, R07987, R07988, R07989	RC00004, RC02726, RC02952		CHS2
N0.HOG0000486	0.009	0.587531	6.13335e-07	0.0485561	0	5	1	1	6	7	NPAL_003551_R1	Chr2	7825528	7826627	+	0.69	0.67	0	0	0	1	0	0	2	0	356	Similar to CHS1: Chalcone synthase 1 (Citrus sinensis OX%3D2711)	InterPro:IPR001099,	71139.XP_010028921.1	482	1.95e-168	98.7	COG3424@1|root,2QRSY@2759|Eukaryota,37MT6@33090|Viridiplantae,3G7AK@35493|Streptophyta	H		Belongs to the chalcone stilbene synthases family	33090|Viridiplantae	ko00000, ko00001, ko00002, ko01000, ko01008	2.3.1.159, 2.3.1.74	M00137	ko00941, ko01058, ko01100, ko01110, ko04712, map00941, map01058, map01100, map01110, map04712	K00660, K12644	R01613, R06568, R07250, R07987, R07988, R07989	RC00004, RC02726, RC02952		CHS2
N0.HOG0000486	0.009	0.587531	6.13335e-07	0.0485561	0	5	1	1	6	7	NPAL_003552_R1	Chr2	7832897	7834166	+	0.34	0.65	0	0	0	1	0.5	0.33	3	0	391	Similar to CHS: Chalcone synthase (Betula pendula OX%3D3505)	InterPro:IPR001099,	29760.VIT_14s0068g00930.t01	704	7.35e-256	100	COG3424@1|root,2QRSY@2759|Eukaryota,37MT6@33090|Viridiplantae,3G7AK@35493|Streptophyta	H	GO:0005575,GO:0005622,GO:0005623,GO:0005737,GO:0044424,GO:0044464	Belongs to the chalcone stilbene synthases family	33090|Viridiplantae	ko00000, ko00001, ko00002, ko01000, ko01008	2.3.1.159, 2.3.1.74, 2.3.1.95	M00137	ko00941, ko00945, ko01058, ko01100, ko01110, ko04712, map00941, map00945, map01058, map01100, map01110, map04712	K00660, K12644, K13232	R01613, R01614, R06568, R07250, R07987, R07988, R07989	RC00004, RC02726, RC02855, RC02952		CHS2
N0.HOG0024707	0.01	0.587531	0.563621	0.00812501	0	0	1	0	0	2	NPAL_004835_R1	Chr3	2849580	2849873	-	1	1	0	-1	0	0	-1	1	1	0	97	Similar to MTR4: DExH-box ATP-dependent RNA helicase DExH9 (Arabidopsis thaliana OX%3D3702)	InterPro:IPR012961, Pfam:PF08148	3694.POPTR_0004s23750.1	135	8.06e-36	8.5	COG4581@1|root,KOG0948@2759|Eukaryota,37HI5@33090|Viridiplantae,3G7ZA@35493|Streptophyta,4JNAW@91835|fabids	A	GO:0000460,GO:0003674,GO:0003724,GO:0003824,GO:0004004,GO:0004386,GO:0005575,GO:0005622,GO:0005623,GO:0005634,GO:0005654,GO:0006139,GO:0006364,GO:0006396,GO:0006401,GO:0006725,GO:0006807,GO:0008026,GO:0008150,GO:0008152,GO:0008186,GO:0009056,GO:0009057,GO:0009987,GO:0010467,GO:0016070,GO:0016072,GO:0016462,GO:0016787,GO:0016817,GO:0016818,GO:0016887,GO:0017111,GO:0019439,GO:0022613,GO:0031123,GO:…	Superkiller viralicidic activity 2-like	33090|Viridiplantae	ko00000, ko00001, ko00002, ko01000, ko03009, ko03016, ko03019, ko03041	3.6.4.13	M00393	ko03018, map03018	K12598				SKIV2L2
N0.HOG0024707	0.01	0.587531	0.563621	0.00812501	0	0	1	0	0	2	NPAL_004836_R1	Chr3	2880186	2882430	-	1	1	0	0	0	0	1	1	3	0	146	Similar to MTR4: DExH-box ATP-dependent RNA helicase DExH9 (Arabidopsis thaliana OX%3D3702)	InterPro:IPR012961, Pfam:PF08148	3694.POPTR_0004s23750.1	129	1.07e-32	9.8	COG4581@1|root,KOG0948@2759|Eukaryota,37HI5@33090|Viridiplantae,3G7ZA@35493|Streptophyta,4JNAW@91835|fabids	A	GO:0000460,GO:0003674,GO:0003724,GO:0003824,GO:0004004,GO:0004386,GO:0005575,GO:0005622,GO:0005623,GO:0005634,GO:0005654,GO:0006139,GO:0006364,GO:0006396,GO:0006401,GO:0006725,GO:0006807,GO:0008026,GO:0008150,GO:0008152,GO:0008186,GO:0009056,GO:0009057,GO:0009987,GO:0010467,GO:0016070,GO:0016072,GO:0016462,GO:0016787,GO:0016817,GO:0016818,GO:0016887,GO:0017111,GO:0019439,GO:0022613,GO:0031123,GO:…	Superkiller viralicidic activity 2-like	33090|Viridiplantae	ko00000, ko00001, ko00002, ko01000, ko03009, ko03016, ko03019, ko03041	3.6.4.13	M00393	ko03018, map03018	K12598				SKIV2L2
N0.HOG0024716	0.01	0.587531	0.563621	0.00812501	0	0	1	0	0	2	NPAL_011231_R1	Chr6	21130647	21130948	-	0.4	0.55	0	0	0	1	0	0	2	0	86	Similar to SOT15: Cytosolic sulfotransferase 15 (Arabidopsis thaliana OX%3D3702)		218851.Aquca_004_00694.1	71.6	1.32e-13	22.3	KOG1584@1|root,KOG1584@2759|Eukaryota,37P2M@33090|Viridiplantae,3G7Q8@35493|Streptophyta	H	GO:0001101,GO:0002376,GO:0003674,GO:0003824,GO:0006082,GO:0006790,GO:0006807,GO:0006950,GO:0006952,GO:0006955,GO:0008146,GO:0008150,GO:0008152,GO:0009058,GO:0009605,GO:0009607,GO:0009611,GO:0009694,GO:0009719,GO:0009725,GO:0009753,GO:0009814,GO:0009861,GO:0009987,GO:0010033,GO:0010817,GO:0016143,GO:0016144,GO:0016740,GO:0016782,GO:0019748,GO:0019752,GO:0019757,GO:0019758,GO:0019760,GO:0019761,GO:…	Belongs to the sulfotransferase 1 family	33090|Viridiplantae	ko00000, ko01000	2.8.2.39			K22312
N0.HOG0024716	0.01	0.587531	0.563621	0.00812501	0	0	1	0	0	2	NPAL_011232_R1	Chr6	21134334	21135591	-	0.55	1	0	0	0	0.5	0	0	2	0	121	Similar to SOT12: Cytosolic sulfotransferase 12 (Arabidopsis thaliana OX%3D3702)		29730.Gorai.012G019500.1	95.1	1.08e-21	24.3	KOG1584@1|root,KOG1584@2759|Eukaryota,37P2M@33090|Viridiplantae,3G7Q8@35493|Streptophyta	H	GO:0001101,GO:0003674,GO:0003824,GO:0006082,GO:0008146,GO:0008150,GO:0008152,GO:0009694,GO:0009719,GO:0009725,GO:0009753,GO:0009987,GO:0010033,GO:0010817,GO:0016740,GO:0016782,GO:0019752,GO:0032787,GO:0042221,GO:0042445,GO:0043436,GO:0044237,GO:0044281,GO:0050896,GO:0065007,GO:0065008,GO:0071704,GO:0080131,GO:1901700	Belongs to the sulfotransferase 1 family	33090|Viridiplantae	ko00000, ko01000	2.8.2.39			K22312
N0.HOG0024724	0.01	0.587531	0.563621	0.00812501	0	0	1	0	0	2	NPAL_013130_R1	Chr8	3882220	3890571	+	0.47	0.47	269	0.33	0.42	0.85	0.66	0.57	7	0	105	Similar to ABCC1: ABC transporter C family member 1 (Arabidopsis thaliana OX%3D3702)		225117.XP_009344394.1	94.4	4.27e-21	4.6	COG1132@1|root,KOG0054@2759|Eukaryota,37IQY@33090|Viridiplantae,3GAFY@35493|Streptophyta,4JNDX@91835|fabids	Q	GO:0000325,GO:0003674,GO:0003824,GO:0005215,GO:0005575,GO:0005622,GO:0005623,GO:0005737,GO:0005773,GO:0005774,GO:0006810,GO:0008150,GO:0015399,GO:0015405,GO:0016020,GO:0016462,GO:0016787,GO:0016817,GO:0016818,GO:0016887,GO:0017111,GO:0022804,GO:0022857,GO:0031090,GO:0042623,GO:0042626,GO:0042946,GO:0042947,GO:0043226,GO:0043227,GO:0043229,GO:0043231,GO:0043492,GO:0044422,GO:0044424,GO:0044437,GO:…	ABC transporter C family member	33090|Viridiplantae	ko00000, ko00001, ko02000			ko01523, ko01524, ko02010, ko04071, ko04976, ko04977, ko05206, map01523, map01524, map02010, map04071, map04976, map04977, map05206	K05665, K05666, K05674			3.A.1.208, 3.A.1.208.2, 3.A.1.208.8
N0.HOG0024724	0.01	0.587531	0.563621	0.00812501	0	0	1	0	0	2	NPAL_013149_R1	Chr8	4986533	4990761	+	0.13	0.13	0	0	0	0	0.66	0.85	7	0	315	Similar to ABCC12: ABC transporter C family member 12 (Arabidopsis thaliana OX%3D3702)		3880.AES84588	419	3.03e-132	18.1	COG1132@1|root,KOG0054@2759|Eukaryota,37IQY@33090|Viridiplantae,3GAFY@35493|Streptophyta,4JNDX@91835|fabids	Q	GO:0000325,GO:0003674,GO:0003824,GO:0005215,GO:0005575,GO:0005622,GO:0005623,GO:0005737,GO:0005773,GO:0005774,GO:0006810,GO:0008150,GO:0015399,GO:0015405,GO:0016020,GO:0016462,GO:0016787,GO:0016817,GO:0016818,GO:0016887,GO:0017111,GO:0022804,GO:0022857,GO:0031090,GO:0042623,GO:0042626,GO:0042946,GO:0042947,GO:0043226,GO:0043227,GO:0043229,GO:0043231,GO:0043492,GO:0044422,GO:0044424,GO:0044437,GO:…	ABC transporter C family member	33090|Viridiplantae	ko00000, ko00001, ko02000			ko01523, ko01524, ko02010, ko04071, ko04976, ko04977, ko05206, map01523, map01524, map02010, map04071, map04976, map04977, map05206	K05665, K05666, K05674			3.A.1.208, 3.A.1.208.2, 3.A.1.208.8
N0.HOG0024737	0.01	0.587531	0.563621	0.00812501	0	0	1	0	0	2	NPAL_020608_R1	Chr13	13706965	13709927	-	1	1	0	0	0	0	1	1	5	0	141	Similar to SCPL18: Serine carboxypeptidase-like 18 (Arabidopsis thaliana OX%3D3702)	InterPro:IPR001563, Pfam:PF00450	4006.Lus10018667	117	1.38e-28	4.1	COG2939@1|root,KOG1282@2759|Eukaryota,37JBM@33090|Viridiplantae,3G7X9@35493|Streptophyta,4JSAT@91835|fabids	EO	GO:0003674,GO:0003824,GO:0008150,GO:0008152,GO:0016740,GO:0016746,GO:0016747,GO:0019748	Serine carboxypeptidase	33090|Viridiplantae	ko00000, ko00001, ko01000, ko01002	2.3.1.91		ko00940, map00940	K09756, K16296	R03075	RC00041, RC00055, RC02879
N0.HOG0024737	0.01	0.587531	0.563621	0.00812501	0	0	1	0	0	2	NPAL_020849_R1	Chr13	20395683	20398189	+	1	1	0	0	0	0	1	1	6	0	241	Similar to SCPL3: Serine carboxypeptidase-like 3 (Arabidopsis thaliana OX%3D3702)	InterPro:IPR001563, Pfam:PF00450	3880.AES87126	169	2.89e-45	14.2	COG2939@1|root,KOG1282@2759|Eukaryota,37JBM@33090|Viridiplantae,3G7X9@35493|Streptophyta,4JSAT@91835|fabids	EO	GO:0003674,GO:0003824,GO:0008150,GO:0008152,GO:0016740,GO:0016746,GO:0016747,GO:0019748	Serine carboxypeptidase	33090|Viridiplantae	ko00000, ko00001, ko01000, ko01002	2.3.1.91		ko00940, map00940	K09756, K16296	R03075	RC00041, RC00055, RC02879
N0.HOG0017997	0.011	0.587531	0.563621	0.00812501	0	0	1	0	0	2	NPAL_020832_R1	Chr13	19245837	19251917	-	0	0	63	1	1	1	0.33	0.25	4	1616	120	Protein of unknown function
N0.HOG0017997	0.011	0.587531	0.563621	0.00812501	0	0	1	0	0	2	NPAL_020832_R2	Chr13	19246021	19251917	-	0.39	0.41	63	0.66	0.75	1	0.33	0.5	4	0	122	Protein of unknown function
N0.HOG0017997	0.011	0.587531	0.563621	0.00812501	0	0	1	0	0	2	NPAL_020833_R1	Chr13	19270040	19276285	-	0.26	0.26	207	0.5	0.4	1	0.5	0.6	5	183	100	Protein of unknown function
N0.HOG0000555	0.011	0.176766	0.72133	0.0405264	1	0	1	6	5	6	NPAL_013062_R1	Chr7	25463878	25465026	-	1	1	0	-1	0	0	-1	1	1	0	382	Similar to CXE2: Probable carboxylesterase 2 (Arabidopsis thaliana OX%3D3702)	InterPro:IPR013094, Pfam:PF07859	3885.XP_007156547.1	457	6.36e-159	89	COG0657@1|root,KOG1515@2759|Eukaryota,37R02@33090|Viridiplantae,3G9R7@35493|Streptophyta,4JST1@91835|fabids	V	GO:0003674,GO:0003824,GO:0005575,GO:0005622,GO:0005623,GO:0005737,GO:0005829,GO:0008150,GO:0008152,GO:0009056,GO:0016787,GO:0016788,GO:0044424,GO:0044444,GO:0044464,GO:0052689	Carboxylesterase family	33090|Viridiplantae
N0.HOG0000555	0.011	0.176766	0.72133	0.0405264	1	0	1	6	5	6	NPAL_013713_R1	Chr8	15294296	15294733	-	0.52	0.42	0	0	0	0.5	1	1	2	0	141	Similar to CXE2: Probable carboxylesterase 2 (Arabidopsis thaliana OX%3D3702)	InterPro:IPR013094, Pfam:PF07859	3847.GLYMA02G15120.1	166	2.78e-48	33.8	COG0657@1|root,KOG1515@2759|Eukaryota,37R02@33090|Viridiplantae,3G9R7@35493|Streptophyta,4JST1@91835|fabids	V	GO:0003674,GO:0003824,GO:0005575,GO:0005622,GO:0005623,GO:0005737,GO:0005829,GO:0008150,GO:0008152,GO:0009056,GO:0016787,GO:0016788,GO:0044424,GO:0044444,GO:0044464,GO:0052689	Carboxylesterase family	33090|Viridiplantae
N0.HOG0000555	0.011	0.176766	0.72133	0.0405264	1	0	1	6	5	6	NPAL_013714_R1	Chr8	15294805	15295240	-	0.62	0.42	0	0	0	0.5	1	1	2	0	126	Similar to CXE13: Probable carboxylesterase 13 (Arabidopsis thaliana OX%3D3702)	InterPro:IPR013094, Pfam:PF07859	57918.XP_004294833.1	142	9.21e-40	34.6	COG0657@1|root,KOG1515@2759|Eukaryota,37R02@33090|Viridiplantae,3G9R7@35493|Streptophyta,4JM9X@91835|fabids	V		Carboxylesterase	33090|Viridiplantae
N0.HOG0000555	0.011	0.176766	0.72133	0.0405264	1	0	1	6	5	6	NPAL_013715_R1	Chr8	15296836	15299674	-	0.15	0.15	75	0	0.66	0.66	1	1	3	499	454	Similar to CXE2: Probable carboxylesterase 2 (Arabidopsis thaliana OX%3D3702)	InterPro:IPR013094, Pfam:PF07859	57918.XP_004294833.1	387	8.97e-131	99.4	COG0657@1|root,KOG1515@2759|Eukaryota,37R02@33090|Viridiplantae,3G9R7@35493|Streptophyta,4JM9X@91835|fabids	V		Carboxylesterase	33090|Viridiplantae
N0.HOG0000555	0.011	0.176766	0.72133	0.0405264	1	0	1	6	5	6	NPAL_014545_R1	Chr9	1758545	1759498	-	0.32	0.32	0	-1	0	1	-1	1	1	0	317	Similar to CXE2: Probable carboxylesterase 2 (Arabidopsis thaliana OX%3D3702)	InterPro:IPR013094, Pfam:PF07859	3880.AES90207	456	4.65e-160	99.7	COG0657@1|root,KOG1515@2759|Eukaryota,37R02@33090|Viridiplantae,3G9R7@35493|Streptophyta,4JM9X@91835|fabids	V	GO:0003674,GO:0003824,GO:0005575,GO:0005622,GO:0005623,GO:0005737,GO:0005829,GO:0008150,GO:0008152,GO:0009056,GO:0016787,GO:0016788,GO:0044424,GO:0044444,GO:0044464,GO:0052689	Carboxylesterase	33090|Viridiplantae
N0.HOG0000555	0.011	0.176766	0.72133	0.0405264	1	0	1	6	5	6	NPAL_014546_R1	Chr9	1764178	1765212	-	0.35	0.3	0	-1	0	1	-1	1	1	0	344	Similar to CXE2: Probable carboxylesterase 2 (Arabidopsis thaliana OX%3D3702)	InterPro:IPR013094, Pfam:PF07859	3827.XP_004505200.1	431	7.12e-150	99.7	COG0657@1|root,KOG1515@2759|Eukaryota,37R02@33090|Viridiplantae,3G9R7@35493|Streptophyta,4JST1@91835|fabids	V	GO:0003674,GO:0003824,GO:0005575,GO:0005622,GO:0005623,GO:0005737,GO:0005829,GO:0008150,GO:0008152,GO:0009056,GO:0016787,GO:0016788,GO:0044424,GO:0044444,GO:0044464,GO:0052689	Carboxylesterase family	33090|Viridiplantae
N0.HOG0003952	0.013	0.587531	0.563621	0.00812501	0	0	1	0	0	2	NPAL_019666_R1	Chr13	2167874	2171653	+	0.05	0.05	0	0	0	0	1	1	5	0	265	Similar to GgbAS1: Beta-amyrin synthase (Glycyrrhiza glabra OX%3D49827)	InterPro:IPR032697, Pfam:PF13249	3885.XP_007135871.1	443	9.46e-150	33.2	COG1657@1|root,KOG0497@2759|Eukaryota,37T4V@33090|Viridiplantae,3GHIZ@35493|Streptophyta,4JMGC@91835|fabids	I	GO:0003674,GO:0003824,GO:0005575,GO:0005622,GO:0005623,GO:0005737,GO:0005783,GO:0005911,GO:0006629,GO:0006720,GO:0006721,GO:0006722,GO:0007275,GO:0008150,GO:0008152,GO:0008299,GO:0008610,GO:0009058,GO:0009506,GO:0009987,GO:0010263,GO:0010683,GO:0010685,GO:0010686,GO:0012505,GO:0016104,GO:0016114,GO:0016853,GO:0016866,GO:0019742,GO:0019745,GO:0022622,GO:0030054,GO:0031559,GO:0032501,GO:0032502,GO:…	Belongs to the terpene cyclase mutase family	33090|Viridiplantae	ko00000, ko00001, ko01000	4.2.1.124, 5.4.99.31, 5.4.99.36, 5.4.99.39, 5.4.99.40, 5.4.99.41, 5.4.99.52, 5.4.99.53, 5.4.99.54, 5.4.99.55, 5.4.99.56, 5.4.99.57		ko00909, ko01110, map00909, map01110	K15813, K15820, K15821, K15823, K16204, K16205, K16206, K16207, K20659, K21928	R06466, R06469, R06471, R09700, R09709, R09711, R09912, R09913, R09914, R09916, R09917	RC01862, RC01863, RC01864, RC02618, RC02620, RC02640, RC02717, RC02718, RC02719, RC02721, RC02722
N0.HOG0003952	0.013	0.587531	0.563621	0.00812501	0	0	1	0	0	2	NPAL_019671_R1	Chr13	2272083	2274998	-	0.1	0.1	0	0	0	0	0.33	0.25	4	0	185	Similar to GgbAS1: Beta-amyrin synthase (Glycyrrhiza glabra OX%3D49827)		3847.GLYMA08G24160.1	143	5.45e-37	11.7	COG1657@1|root,KOG0497@2759|Eukaryota,37T4V@33090|Viridiplantae,3GHIZ@35493|Streptophyta,4JMGC@91835|fabids	I	GO:0003674,GO:0003824,GO:0005575,GO:0005622,GO:0005623,GO:0005737,GO:0005783,GO:0005911,GO:0006629,GO:0006720,GO:0006721,GO:0006722,GO:0007275,GO:0008150,GO:0008152,GO:0008299,GO:0008610,GO:0009058,GO:0009506,GO:0009987,GO:0010263,GO:0010683,GO:0010685,GO:0010686,GO:0012505,GO:0016104,GO:0016114,GO:0016853,GO:0016866,GO:0019742,GO:0019745,GO:0022622,GO:0030054,GO:0031559,GO:0032501,GO:0032502,GO:…	Belongs to the terpene cyclase mutase family	33090|Viridiplantae	ko00000, ko00001, ko01000	4.2.1.124, 5.4.99.31, 5.4.99.36, 5.4.99.39, 5.4.99.40, 5.4.99.41, 5.4.99.52, 5.4.99.53, 5.4.99.54, 5.4.99.55, 5.4.99.56, 5.4.99.57		ko00909, ko01110, map00909, map01110	K15813, K15820, K15821, K15823, K16204, K16205, K16206, K16207, K20659, K21928	R06466, R06469, R06471, R09700, R09709, R09711, R09912, R09913, R09914, R09916, R09917	RC01862, RC01863, RC01864, RC02618, RC02620, RC02640, RC02717, RC02718, RC02719, RC02721, RC02722
N0.HOG0005930	0.013	0.652796	0.615369	0.0162502	0	0	1	2	1	3	NPAL_000988_R1	Chr1	26579550	26580449	+	1	1	0	0	0	0	1	1	2	0	241	Similar to LRK10L-1.4: LEAF RUST 10 DISEASE-RESISTANCE LOCUS RECEPTOR-LIKE PROTEIN KINASE-like 1.4 (Arabidopsis thaliana OX%3D3702)	InterPro:IPR025287,	3847.GLYMA05G34780.1	80.9	1.25e-14	21.4	COG0515@1|root,KOG1187@2759|Eukaryota,37MEY@33090|Viridiplantae,3GARC@35493|Streptophyta,4JTJA@91835|fabids	T		receptor-like protein kinase	33090|Viridiplantae
N0.HOG0005930	0.013	0.652796	0.615369	0.0162502	0	0	1	2	1	3	NPAL_000992_R1	Chr1	26661205	26664134	-	1	1	0	0	0	0	1	1	2	0	209	Similar to LRK10L-2.5: LEAF RUST 10 DISEASE-RESISTANCE LOCUS RECEPTOR-LIKE PROTEIN KINASE-like 2.5 (Arabidopsis thaliana OX%3D3702)	InterPro:IPR025287, Pfam:PF13947	3750.XP_008389262.1	64.7	2e-09	11.7	COG0515@1|root,KOG1187@2759|Eukaryota,37MEY@33090|Viridiplantae,3G7FA@35493|Streptophyta,4JGX2@91835|fabids	T		receptor-like protein kinase	33090|Viridiplantae
N0.HOG0005930	0.013	0.652796	0.615369	0.0162502	0	0	1	2	1	3	NPAL_000993_R1	Chr1	26681471	26682192	-	1	1	0	0	0	0	1	1	2	0	192	Similar to LRK10L-2.7: LEAF RUST 10 DISEASE-RESISTANCE LOCUS RECEPTOR-LIKE PROTEIN KINASE-like 2.7 (Arabidopsis thaliana OX%3D3702)	InterPro:IPR032872, Pfam:PF14380	3885.XP_007160395.1	95.9	2.28e-20	19.4	COG0515@1|root,KOG1187@2759|Eukaryota,37MEY@33090|Viridiplantae,3GARC@35493|Streptophyta	T		receptor-like protein kinase	33090|Viridiplantae
N0.HOG0000035	0.015	0.587531	0.563621	0.00812501	0	0	1	0	0	2	NPAL_013913_R1	Chr8	17130875	17132808	+	1	1	0	0	0	0	1	1	2	0	109	Similar to At1g30700: Berberine bridge enzyme-like 8 (Arabidopsis thaliana OX%3D3702)	InterPro:IPR012951, Pfam:PF08031	3885.XP_007147438.1	182	1.23e-53	18.5	COG0277@1|root,2QVY1@2759|Eukaryota,37SFV@33090|Viridiplantae,3GCR3@35493|Streptophyta,4JF0V@91835|fabids	C		Belongs to the oxygen-dependent FAD-linked oxidoreductase family	33090|Viridiplantae
N0.HOG0000035	0.015	0.587531	0.563621	0.00812501	0	0	1	0	0	2	NPAL_013915_R1	Chr8	17149988	17151918	+	1	1	0	0	0	0	1	1	2	0	109	Similar to SEC1A: Berberine bridge enzyme-like 1 (Arabidopsis thaliana OX%3D3702)	InterPro:IPR012951, Pfam:PF08031	3885.XP_007147438.1	176	3.79e-51	18.5	COG0277@1|root,2QVY1@2759|Eukaryota,37SFV@33090|Viridiplantae,3GCR3@35493|Streptophyta,4JF0V@91835|fabids	C		Belongs to the oxygen-dependent FAD-linked oxidoreductase family	33090|Viridiplantae
N0.HOG0002819	0.016	0.652796	0.615369	0.0162502	0	0	1	0	2	3	NPAL_016454_R1	Chr10	20901596	20909126	+	0.26	0.26	266	0.76	0.78	1	1	1	14	220	1010	Similar to DTX19: Protein DETOXIFICATION 19 (Arabidopsis thaliana OX%3D3702)	InterPro:IPR002528, Pfam:PF01554	3847.GLYMA13G35060.2	631	1.3e-215	84.1	COG0534@1|root,KOG1347@2759|Eukaryota,37QY1@33090|Viridiplantae,3G7SZ@35493|Streptophyta,4JF08@91835|fabids	V	GO:0002229,GO:0002239,GO:0003674,GO:0005215,GO:0006810,GO:0006855,GO:0006950,GO:0006952,GO:0008150,GO:0009605,GO:0009607,GO:0009636,GO:0015238,GO:0015893,GO:0022857,GO:0042221,GO:0042493,GO:0043207,GO:0050896,GO:0051179,GO:0051234,GO:0051704,GO:0051707,GO:0055085,GO:0098542	MATE efflux family protein	33090|Viridiplantae	ko00000, ko02000				K03327			2.A.66.1
N0.HOG0002819	0.016	0.652796	0.615369	0.0162502	0	0	1	0	2	3	NPAL_016455_R1	Chr10	20912934	20915973	+	0.4	0.4	0	0.5	0.22	1	0.25	0.11	9	0	466	Similar to DTX19: Protein DETOXIFICATION 19 (Arabidopsis thaliana OX%3D3702)	InterPro:IPR002528, Pfam:PF01554	3847.GLYMA13G35060.2	603	8.3e-213	91.7	COG0534@1|root,KOG1347@2759|Eukaryota,37QY1@33090|Viridiplantae,3G7SZ@35493|Streptophyta,4JF08@91835|fabids	V	GO:0002229,GO:0002239,GO:0003674,GO:0005215,GO:0006810,GO:0006855,GO:0006950,GO:0006952,GO:0008150,GO:0009605,GO:0009607,GO:0009636,GO:0015238,GO:0015893,GO:0022857,GO:0042221,GO:0042493,GO:0043207,GO:0050896,GO:0051179,GO:0051234,GO:0051704,GO:0051707,GO:0055085,GO:0098542	MATE efflux family protein	33090|Viridiplantae	ko00000, ko02000				K03327			2.A.66.1
N0.HOG0002819	0.016	0.652796	0.615369	0.0162502	0	0	1	0	2	3	NPAL_016455_R2	Chr10	20912934	20916402	+	0.35	0.35	0	0.37	0.33	1	0.25	0.11	9	755	452	Similar to DTX19: Protein DETOXIFICATION 19 (Arabidopsis thaliana OX%3D3702)	InterPro:IPR002528, Pfam:PF01554	3847.GLYMA13G35060.2	560	3.49e-196	84.1	COG0534@1|root,KOG1347@2759|Eukaryota,37QY1@33090|Viridiplantae,3G7SZ@35493|Streptophyta,4JF08@91835|fabids	V	GO:0002229,GO:0002239,GO:0003674,GO:0005215,GO:0006810,GO:0006855,GO:0006950,GO:0006952,GO:0008150,GO:0009605,GO:0009607,GO:0009636,GO:0015238,GO:0015893,GO:0022857,GO:0042221,GO:0042493,GO:0043207,GO:0050896,GO:0051179,GO:0051234,GO:0051704,GO:0051707,GO:0055085,GO:0098542	MATE efflux family protein	33090|Viridiplantae	ko00000, ko02000				K03327			2.A.66.1
N0.HOG0002819	0.016	0.652796	0.615369	0.0162502	0	0	1	0	2	3	NPAL_016456_R1	Chr10	20918147	20920929	+	0	0	123	1	1	1	0.83	0.85	7	220	485	Similar to DTX19: Protein DETOXIFICATION 19 (Arabidopsis thaliana OX%3D3702)	InterPro:IPR002528, Pfam:PF01554	3847.GLYMA13G35060.2	608	1.81e-214	92.5	COG0534@1|root,KOG1347@2759|Eukaryota,37QY1@33090|Viridiplantae,3G7SZ@35493|Streptophyta,4JF08@91835|fabids	V	GO:0002229,GO:0002239,GO:0003674,GO:0005215,GO:0006810,GO:0006855,GO:0006950,GO:0006952,GO:0008150,GO:0009605,GO:0009607,GO:0009636,GO:0015238,GO:0015893,GO:0022857,GO:0042221,GO:0042493,GO:0043207,GO:0050896,GO:0051179,GO:0051234,GO:0051704,GO:0051707,GO:0055085,GO:0098542	MATE efflux family protein	33090|Viridiplantae	ko00000, ko02000				K03327			2.A.66.1
N0.HOG0000379	0.017	0.0194496	0.69251	0.0324601	2	0	1	4	4	5	NPAL_015772_R1	Chr10	1555433	1559226	-	0	0	82	1	1	1	1	1	2	309	454	Similar to BEBT1: Benzyl alcohol O-benzoyltransferase (Petunia hybrida OX%3D4102)	InterPro:-, Pfam:PF02458	3847.GLYMA02G00340.1	742	1.77e-268	99.1	28N77@1|root,2QUSI@2759|Eukaryota,37SZF@33090|Viridiplantae,3GCN3@35493|Streptophyta,4JKZI@91835|fabids	S		Benzyl alcohol	33090|Viridiplantae	ko00000, ko00001, ko01000	2.3.1.195, 2.3.1.196, 2.3.1.232		ko00592, ko01110, map00592, map01110	K18858, K19861	R09631	RC00004, RC00041
N0.HOG0000379	0.017	0.0194496	0.69251	0.0324601	2	0	1	4	4	5	NPAL_017635_R1	Chr11	11241388	11241958	+	0.36	0.3	0	0	0	1	0	0	2	0	179	Similar to Benzyl alcohol O-benzoyltransferase (Clarkia breweri OX%3D36903)	InterPro:-, Pfam:PF02458	29760.VIT_16s0039g00570.t01	143	2.64e-38	30.7	28N77@1|root,2QUSI@2759|Eukaryota,37SZF@33090|Viridiplantae,3GCN3@35493|Streptophyta	S		Benzyl alcohol	33090|Viridiplantae	ko00000, ko00001, ko01000	2.3.1.195, 2.3.1.196, 2.3.1.232		ko00592, ko01110, map00592, map01110	K18858, K19861	R09631	RC00004, RC00041
N0.HOG0000379	0.017	0.0194496	0.69251	0.0324601	2	0	1	4	4	5	NPAL_004248_R1	Chr2	14869089	14871509	+	1	1	0	0	0	0	1	1	3	0	192	Similar to BEBT1: Benzyl alcohol O-benzoyltransferase (Petunia hybrida OX%3D4102)	InterPro:-, Pfam:PF02458	3847.GLYMA02G00340.1	155	9.1e-43	62.5	28N77@1|root,2QUSI@2759|Eukaryota,37SZF@33090|Viridiplantae,3GCN3@35493|Streptophyta,4JKZI@91835|fabids	S		Benzyl alcohol	33090|Viridiplantae	ko00000, ko00001, ko01000	2.3.1.195, 2.3.1.196, 2.3.1.232		ko00592, ko01110, map00592, map01110	K18858, K19861	R09631	RC00004, RC00041
N0.HOG0000379	0.017	0.0194496	0.69251	0.0324601	2	0	1	4	4	5	NPAL_004250_R1	Chr2	14885664	14887436	+	0.4	1	0	0	0	0	0	0	2	0	123	Similar to BEBT1: Benzyl alcohol O-benzoyltransferase (Petunia hybrida OX%3D4102)	InterPro:-, Pfam:PF02458	3885.XP_007145940.1	143	4.56e-39	25.1	28N77@1|root,2QUSI@2759|Eukaryota,37SZF@33090|Viridiplantae,3GCN3@35493|Streptophyta,4JKZI@91835|fabids	S		Benzyl alcohol	33090|Viridiplantae	ko00000, ko00001, ko01000	2.3.1.195, 2.3.1.196, 2.3.1.232		ko00592, ko01110, map00592, map01110	K18858, K19861	R09631	RC00004, RC00041
N0.HOG0000379	0.017	0.0194496	0.69251	0.0324601	2	0	1	4	4	5	NPAL_004251_R1	Chr2	14905704	14909713	+	1	1	0	0	0	0	1	1	7	0	371	Similar to Benzyl alcohol O-benzoyltransferase (Clarkia breweri OX%3D36903)	InterPro:-, Pfam:PF02458	3659.XP_004156786.1	80.5	1.29e-13	20.5
N0.HOG0021364	0.018	0.587531	0.563621	0.00812501	0	0	1	0	0	2	NPAL_019388_R1	Chr12	21351567	21352104	+	1	1	0	0	0	0	1	1	2	0	156	Protein of unknown function	InterPro:IPR011320, Pfam:PF01693	1035197.HMPREF9999_00912	49.7	5.37e-05	19
N0.HOG0021364	0.018	0.587531	0.563621	0.00812501	0	0	1	0	0	2	NPAL_020702_R1	Chr13	15920056	15922300	+	1	1	0	0	0	0	1	1	9	0	397	Protein of unknown function	InterPro:IPR011320, Pfam:PF01693	1185876.BN8_01112	57.4	1.01e-06	21.9
N0.HOG0015403	0.02	0.587531	0.563621	0.00812501	0	0	1	0	0	2	NPAL_018345_R1	Chr12	492315	494098	-	1	1	0	0	0	0	1	1	2	0	233	Similar to DBR: 2-alkenal reductase (NADP(+)-dependent) (Nicotiana tabacum OX%3D4097)	InterPro:-,	3847.GLYMA20G23440.2	201	1.82e-63	87.4	COG2130@1|root,KOG1196@2759|Eukaryota,37RGX@33090|Viridiplantae,3G9DY@35493|Streptophyta	S		2-alkenal reductase (NADP( )-dependent)-like	33090|Viridiplantae
N0.HOG0015403	0.02	0.587531	0.563621	0.00812501	0	0	1	0	0	2	NPAL_009725_R1	Chr5	11632525	11633437	+	1	1	0	0	0	0	1	1	2	0	153	Similar to DBR: 2-alkenal reductase (NADP(+)-dependent) (Nicotiana tabacum OX%3D4097)	InterPro:IPR013149, Pfam:PF00107	71139.XP_010026377.1	206	4.64e-61	17.8	COG2130@1|root,KOG1196@2759|Eukaryota,37NAG@33090|Viridiplantae,3G8UY@35493|Streptophyta	S		2-alkenal reductase (NADP( )-dependent)-like	33090|Viridiplantae
N0.HOG0019527	0.023	0.587531	0.563621	0.00812501	0	0	1	0	0	2	NPAL_004633_R1	Chr3	256174	257133	+	0.23	0.22	0	-1	0	1	-1	1	1	0	319	Similar to AAO: L-ascorbate oxidase (Nicotiana tabacum OX%3D4097)	InterPro:IPR001117,	225117.XP_009345604.1	513	2.25e-178	53.7	COG2132@1|root,KOG1263@2759|Eukaryota,37IIR@33090|Viridiplantae,3G9TY@35493|Streptophyta,4JNSJ@91835|fabids	Q		Belongs to the multicopper oxidase family	33090|Viridiplantae	ko00000, ko00001, ko01000	1.10.3.3		ko00053, ko01100, map00053, map01100	K00423	R00068	RC00092
N0.HOG0019527	0.023	0.587531	0.563621	0.00812501	0	0	1	0	0	2	NPAL_009854_R1	Chr5	14670434	14670763	+	1	1	0	-1	0	0	-1	1	1	0	109	Similar to AAO: L-ascorbate oxidase (Nicotiana tabacum OX%3D4097)	InterPro:IPR011706, Pfam:PF07731	71139.XP_010045132.1	155	2.72e-43	17.3	COG2132@1|root,KOG1263@2759|Eukaryota,37IIR@33090|Viridiplantae,3G9TY@35493|Streptophyta	Q		Belongs to the multicopper oxidase family	33090|Viridiplantae	ko00000, ko00001, ko01000	1.10.3.3		ko00053, ko01100, map00053, map01100	K00423	R00068	RC00092
N0.HOG0016654	0.027	0.587531	0.563621	0.00812501	0	0	1	0	1	2	NPAL_018962_R1	Chr12	6450061	6450788	-	0.46	0.46	0	0	0	1	1	0.75	4	0	96	Similar to BGLU34: Beta-glucosidase 34 (Oryza sativa subsp. japonica OX%3D39947)	InterPro:IPR001360, Pfam:PF00232	28532.XP_010551390.1	182	6.45e-54	18.6	COG2723@1|root,KOG0626@2759|Eukaryota,37SGT@33090|Viridiplantae,3GBC4@35493|Streptophyta,3HMNJ@3699|Brassicales	G	GO:0003674,GO:0003824,GO:0004553,GO:0005575,GO:0005576,GO:0005622,GO:0005623,GO:0005737,GO:0008150,GO:0008152,GO:0008422,GO:0009507,GO:0009536,GO:0015926,GO:0016787,GO:0016798,GO:0043226,GO:0043227,GO:0043229,GO:0043231,GO:0044424,GO:0044444,GO:0044464,GO:0048046,GO:0071704,GO:1901135,GO:1901657	Belongs to the glycosyl hydrolase 1 family	33090|Viridiplantae	ko00000, ko00001, ko01000	3.2.1.21		ko00460, ko00500, ko00940, ko01100, ko01110, map00460, map00500, map00940, map01100, map01110	K01188	R00026, R02558, R02887, R02985, R03527, R04949, R04998, R10035, R10039, R10040	RC00049, RC00059, RC00171, RC00262, RC00397, RC00451, RC00714, RC00746, RC01248
N0.HOG0016654	0.027	0.587531	0.563621	0.00812501	0	0	1	0	1	2	NPAL_015075_R1	Chr9	17690022	17692731	-	0.8	0.87	1	0	0	0.4	0.5	0.6	5	0	180	Similar to LI: Cyanogenic beta-glucosidase (Fragment) (Trifolium repens OX%3D3899)	InterPro:IPR001360, Pfam:PF00232	102107.XP_008243589.1	199	3.46e-59	24.9	COG2723@1|root,KOG0626@2759|Eukaryota,37JU0@33090|Viridiplantae,3GDUF@35493|Streptophyta,4JVIV@91835|fabids	G	GO:0003674,GO:0003824,GO:0004553,GO:0008150,GO:0008152,GO:0008422,GO:0015926,GO:0016787,GO:0016798,GO:0071704,GO:1901135,GO:1901657	Glycosyl hydrolase family 1	33090|Viridiplantae	ko00000, ko00001, ko01000	3.2.1.118, 3.2.1.21		ko00460, ko00500, ko00940, ko01100, ko01110, map00460, map00500, map00940, map01100, map01110	K01188, K13032	R00026, R02558, R02887, R02985, R03527, R04949, R04998, R10035, R10039, R10040	RC00049, RC00059, RC00171, RC00262, RC00397, RC00451, RC00714, RC00746, RC01248
N0.HOG0002953	0.028	0.587531	0.563621	0.00812501	0	0	1	0	1	2	NPAL_006826_R1	Chr4	3097646	3100216	+	0.11	0.11	0	0	0	0	1	0.75	8	0	174	Similar to ESP3: Pre-mRNA-splicing factor ATP-dependent RNA helicase DEAH1 (Arabidopsis thaliana OX%3D3702)		3885.XP_007138258.1	277	3.9e-85	16.6	COG1643@1|root,KOG0923@2759|Eukaryota,37SUB@33090|Viridiplantae,3GASK@35493|Streptophyta,4JHGT@91835|fabids	A	GO:0000003,GO:0000375,GO:0000377,GO:0000398,GO:0003006,GO:0003674,GO:0003676,GO:0003723,GO:0003724,GO:0003824,GO:0004004,GO:0004386,GO:0005488,GO:0005575,GO:0005622,GO:0005623,GO:0005634,GO:0005654,GO:0005681,GO:0005737,GO:0006139,GO:0006396,GO:0006397,GO:0006725,GO:0006807,GO:0007275,GO:0008026,GO:0008150,GO:0008152,GO:0008186,GO:0008380,GO:0009790,GO:0009791,GO:0009793,GO:0009892,GO:0009987,GO:…	Pre-mRNA-splicing factor ATP-dependent RNA helicase	33090|Viridiplantae	ko00000, ko00001, ko01000, ko03041	3.6.4.13		ko03040, map03040	K12813
N0.HOG0002953	0.028	0.587531	0.563621	0.00812501	0	0	1	0	1	2	NPAL_006827_R1	Chr4	3105790	3106701	+	0.34	0.57	0	0	0	0	1	1	3	0	71	Similar to ESP3: Pre-mRNA-splicing factor ATP-dependent RNA helicase DEAH1 (Arabidopsis thaliana OX%3D3702)	InterPro:IPR011709, Pfam:PF07717	981085.XP_010112420.1	97.8	6.41e-23	4.4	COG1643@1|root,KOG0923@2759|Eukaryota,37SUB@33090|Viridiplantae,3GASK@35493|Streptophyta,4JHGT@91835|fabids	A	GO:0000003,GO:0000375,GO:0000377,GO:0000398,GO:0003006,GO:0003674,GO:0003676,GO:0003723,GO:0003724,GO:0003824,GO:0004004,GO:0004386,GO:0005488,GO:0005575,GO:0005622,GO:0005623,GO:0005634,GO:0005654,GO:0005681,GO:0005737,GO:0006139,GO:0006396,GO:0006397,GO:0006725,GO:0006807,GO:0007275,GO:0008026,GO:0008150,GO:0008152,GO:0008186,GO:0008380,GO:0009790,GO:0009791,GO:0009793,GO:0009892,GO:0009987,GO:…	Pre-mRNA-splicing factor ATP-dependent RNA helicase	33090|Viridiplantae	ko00000, ko00001, ko01000, ko03041	3.6.4.13		ko03040, map03040	K12813
N0.HOG0007666	0.028	0.587531	0.563621	0.00812501	0	0	1	1	1	2	NPAL_012622_R1	Chr7	13269008	13269352	+	0.75	0.75	0	0	0	0	0	0.5	2	0	87	Similar to PRMT6: Probable protein arginine N-methyltransferase 6 (Arabidopsis thaliana OX%3D3702)		102107.XP_008221089.1	60.8	1.15e-09	6.9	COG0500@1|root,KOG1499@2759|Eukaryota,37JCP@33090|Viridiplantae,3G8BY@35493|Streptophyta,4JH91@91835|fabids	KOT	GO:0003674,GO:0003824,GO:0005575,GO:0005622,GO:0005623,GO:0005737,GO:0005829,GO:0006325,GO:0006355,GO:0006464,GO:0006479,GO:0006807,GO:0006996,GO:0008150,GO:0008152,GO:0008168,GO:0008170,GO:0008213,GO:0008276,GO:0008469,GO:0008757,GO:0009889,GO:0009987,GO:0010468,GO:0010556,GO:0016043,GO:0016273,GO:0016274,GO:0016569,GO:0016570,GO:0016571,GO:0016740,GO:0016741,GO:0018193,GO:0018195,GO:0018216,GO:…	Belongs to the class I-like SAM-binding methyltransferase superfamily. Protein arginine N- methyltransferase family	33090|Viridiplantae	ko00000, ko00001, ko01000, ko03036	2.1.1.319		ko04068, ko04922, map04068, map04922	K11434, K11437	R11216, R11217, R11219	RC00003, RC02120, RC03388, RC03390
N0.HOG0007666	0.028	0.587531	0.563621	0.00812501	0	0	1	1	1	2	NPAL_012623_R1	Chr7	13277463	13278710	+	0.25	0.25	0	0	0	0	1	0.66	3	0	118	Similar to PRMT6: Probable protein arginine N-methyltransferase 6 (Arabidopsis thaliana OX%3D3702)		71139.XP_010031372.1	192	1.9e-58	28.1	COG0500@1|root,KOG1499@2759|Eukaryota,37JCP@33090|Viridiplantae,3G8BY@35493|Streptophyta	KOT	GO:0003674,GO:0003824,GO:0005575,GO:0005622,GO:0005623,GO:0005737,GO:0005829,GO:0006325,GO:0006355,GO:0006464,GO:0006479,GO:0006807,GO:0006996,GO:0008150,GO:0008152,GO:0008168,GO:0008170,GO:0008213,GO:0008276,GO:0008469,GO:0008757,GO:0009889,GO:0009987,GO:0010468,GO:0010556,GO:0016043,GO:0016273,GO:0016274,GO:0016569,GO:0016570,GO:0016571,GO:0016740,GO:0016741,GO:0018193,GO:0018195,GO:0018216,GO:…	Belongs to the class I-like SAM-binding methyltransferase superfamily. Protein arginine N- methyltransferase family	33090|Viridiplantae	ko00000, ko00001, ko01000, ko03036	2.1.1.319		ko04068, ko04922, map04068, map04922	K11434, K11437	R11216, R11217, R11219	RC00003, RC02120, RC03388, RC03390
N0.HOG0002019	0.028	0.0194496	0.000255971	0.064478	2	4	1	4	8	9	NPAL_012445_R1	Chr7	8672411	8673850	-	0.67	0.67	0	0	0	0.5	0	0.5	2	0	98	Similar to TAR2: Tryptophan aminotransferase-related protein 2 (Oryza sativa subsp. japonica OX%3D39947)	InterPro:IPR006948, Pfam:PF04864	15368.BRADI2G04290.1	62.4	5.05e-10	13.7	2CMC8@1|root,2QPYC@2759|Eukaryota,37K1G@33090|Viridiplantae,3G8JH@35493|Streptophyta,3KNYK@4447|Liliopsida,3I35U@38820|Poales	E	GO:0000003,GO:0003006,GO:0003674,GO:0003824,GO:0005575,GO:0005622,GO:0005623,GO:0005737,GO:0005783,GO:0005789,GO:0006950,GO:0006952,GO:0007154,GO:0007275,GO:0008150,GO:0008483,GO:0009605,GO:0009606,GO:0009607,GO:0009617,GO:0009628,GO:0009629,GO:0009630,GO:0009653,GO:0009719,GO:0009723,GO:0009725,GO:0009791,GO:0009888,GO:0009908,GO:0009958,GO:0009987,GO:0009991,GO:0010015,GO:0010033,GO:0010073,GO:…	Allinase	33090|Viridiplantae	ko00000, ko00001, ko01000	2.6.1.99		ko00380, ko01100, map00380, map01100	K16903	R10180	RC00006, RC00008
N0.HOG0002019	0.028	0.0194496	0.000255971	0.064478	2	4	1	4	8	9	NPAL_012446_R1	Chr7	8674955	8675487	-	1	1	0	0	0	0	1	1	2	0	151	Similar to TAA1: L-tryptophan--pyruvate aminotransferase 1 (Arabidopsis thaliana OX%3D3702)	InterPro:IPR006948, Pfam:PF04864	3847.GLYMA02G04270.1	130	2.97e-34	31.4	28KZI@1|root,2QTGD@2759|Eukaryota,37TAA@33090|Viridiplantae,3G8VY@35493|Streptophyta,4JKZT@91835|fabids	E	GO:0000003,GO:0003006,GO:0003674,GO:0003824,GO:0004021,GO:0004838,GO:0005488,GO:0005575,GO:0005622,GO:0005623,GO:0005737,GO:0006082,GO:0006725,GO:0006807,GO:0006810,GO:0006950,GO:0006952,GO:0007275,GO:0008144,GO:0008150,GO:0008152,GO:0008483,GO:0008793,GO:0009058,GO:0009314,GO:0009416,GO:0009605,GO:0009606,GO:0009607,GO:0009617,GO:0009628,GO:0009629,GO:0009630,GO:0009639,GO:0009641,GO:0009653,GO:…	L-tryptophan--pyruvate aminotransferase 1-like	33090|Viridiplantae	ko00000, ko00001, ko01000	2.6.1.99		ko00380, ko01100, map00380, map01100	K16903	R10180	RC00006, RC00008
N0.HOG0002019	0.028	0.0194496	0.000255971	0.064478	2	4	1	4	8	9	NPAL_012447_R1	Chr7	8681130	8685075	-	0.36	0.36	72	1	1	1	1	1	5	173	407	Similar to TAA1: L-tryptophan--pyruvate aminotransferase 1 (Arabidopsis thaliana OX%3D3702)	InterPro:IPR006948, Pfam:PF04864	3847.GLYMA02G04270.1	511	2.36e-179	97.2	28KZI@1|root,2QTGD@2759|Eukaryota,37TAA@33090|Viridiplantae,3G8VY@35493|Streptophyta,4JKZT@91835|fabids	E	GO:0000003,GO:0003006,GO:0003674,GO:0003824,GO:0004021,GO:0004838,GO:0005488,GO:0005575,GO:0005622,GO:0005623,GO:0005737,GO:0006082,GO:0006725,GO:0006807,GO:0006810,GO:0006950,GO:0006952,GO:0007275,GO:0008144,GO:0008150,GO:0008152,GO:0008483,GO:0008793,GO:0009058,GO:0009314,GO:0009416,GO:0009605,GO:0009606,GO:0009607,GO:0009617,GO:0009628,GO:0009629,GO:0009630,GO:0009639,GO:0009641,GO:0009653,GO:…	L-tryptophan--pyruvate aminotransferase 1-like	33090|Viridiplantae	ko00000, ko00001, ko01000	2.6.1.99		ko00380, ko01100, map00380, map01100	K16903	R10180	RC00006, RC00008
N0.HOG0002019	0.028	0.0194496	0.000255971	0.064478	2	4	1	4	8	9	NPAL_012448_R1	Chr7	8694137	8695541	-	0.78	0.78	0	0	0	0.25	1	1	4	0	371	Similar to TAA1: L-tryptophan--pyruvate aminotransferase 1 (Arabidopsis thaliana OX%3D3702)	InterPro:IPR006948, Pfam:PF04864	3847.GLYMA02G04270.1	483	7.44e-169	91.6	28KZI@1|root,2QTGD@2759|Eukaryota,37TAA@33090|Viridiplantae,3G8VY@35493|Streptophyta,4JKZT@91835|fabids	E	GO:0000003,GO:0003006,GO:0003674,GO:0003824,GO:0004021,GO:0004838,GO:0005488,GO:0005575,GO:0005622,GO:0005623,GO:0005737,GO:0006082,GO:0006725,GO:0006807,GO:0006810,GO:0006950,GO:0006952,GO:0007275,GO:0008144,GO:0008150,GO:0008152,GO:0008483,GO:0008793,GO:0009058,GO:0009314,GO:0009416,GO:0009605,GO:0009606,GO:0009607,GO:0009617,GO:0009628,GO:0009629,GO:0009630,GO:0009639,GO:0009641,GO:0009653,GO:…	L-tryptophan--pyruvate aminotransferase 1-like	33090|Viridiplantae	ko00000, ko00001, ko01000	2.6.1.99		ko00380, ko01100, map00380, map01100	K16903	R10180	RC00006, RC00008
N0.HOG0002019	0.028	0.0194496	0.000255971	0.064478	2	4	1	4	8	9	NPAL_012449_R1	Chr7	8697724	8698640	-	0.58	0.74	0	0	0	0.66	1	1	3	0	240	Similar to TAR1: Tryptophan aminotransferase-related protein 1 (Arabidopsis thaliana OX%3D3702)	InterPro:IPR006948, Pfam:PF04864	3880.AES96125	307	1.42e-101	57.6	28KZI@1|root,2QTGD@2759|Eukaryota,37TAA@33090|Viridiplantae,3G8VY@35493|Streptophyta,4JKZT@91835|fabids	E	GO:0000003,GO:0003006,GO:0003674,GO:0003824,GO:0004021,GO:0004838,GO:0005488,GO:0005575,GO:0005622,GO:0005623,GO:0005737,GO:0006082,GO:0006725,GO:0006807,GO:0006810,GO:0006950,GO:0006952,GO:0007275,GO:0008144,GO:0008150,GO:0008152,GO:0008483,GO:0008793,GO:0009058,GO:0009314,GO:0009416,GO:0009605,GO:0009606,GO:0009607,GO:0009617,GO:0009628,GO:0009629,GO:0009630,GO:0009639,GO:0009641,GO:0009653,GO:…	L-tryptophan--pyruvate aminotransferase 1-like	33090|Viridiplantae	ko00000, ko00001, ko01000	2.6.1.99		ko00380, ko01100, map00380, map01100	K16903	R10180	RC00006, RC00008
N0.HOG0002019	0.028	0.0194496	0.000255971	0.064478	2	4	1	4	8	9	NPAL_012450_R1	Chr7	8699058	8699760	-	0.65	0.47	0	0	0	0.33	1	1	3	0	160	Similar to TAA1: L-tryptophan--pyruvate aminotransferase 1 (Arabidopsis thaliana OX%3D3702)	InterPro:IPR006948, Pfam:PF04864	3880.AES96125	145	6.57e-40	33.2	28KZI@1|root,2QTGD@2759|Eukaryota,37TAA@33090|Viridiplantae,3G8VY@35493|Streptophyta,4JKZT@91835|fabids	E	GO:0000003,GO:0003006,GO:0003674,GO:0003824,GO:0004021,GO:0004838,GO:0005488,GO:0005575,GO:0005622,GO:0005623,GO:0005737,GO:0006082,GO:0006725,GO:0006807,GO:0006810,GO:0006950,GO:0006952,GO:0007275,GO:0008144,GO:0008150,GO:0008152,GO:0008483,GO:0008793,GO:0009058,GO:0009314,GO:0009416,GO:0009605,GO:0009606,GO:0009607,GO:0009617,GO:0009628,GO:0009629,GO:0009630,GO:0009639,GO:0009641,GO:0009653,GO:…	L-tryptophan--pyruvate aminotransferase 1-like	33090|Viridiplantae	ko00000, ko00001, ko01000	2.6.1.99		ko00380, ko01100, map00380, map01100	K16903	R10180	RC00006, RC00008
N0.HOG0002019	0.028	0.0194496	0.000255971	0.064478	2	4	1	4	8	9	NPAL_012451_R1	Chr7	8706993	8707661	-	0.78	0.78	0	0	0	0.33	1	1	3	0	163	Similar to TAR2: Tryptophan aminotransferase-related protein 2 (Oryza sativa subsp. japonica OX%3D39947)	InterPro:IPR006948, Pfam:PF04864	3885.XP_007157310.1	144	1.58e-39	37.6	28KZI@1|root,2QTGD@2759|Eukaryota,37TAA@33090|Viridiplantae,3G8VY@35493|Streptophyta,4JKZT@91835|fabids	E	GO:0000003,GO:0003006,GO:0003674,GO:0003824,GO:0004021,GO:0004838,GO:0005488,GO:0005575,GO:0005622,GO:0005623,GO:0005737,GO:0006082,GO:0006725,GO:0006807,GO:0006810,GO:0006950,GO:0006952,GO:0007275,GO:0008144,GO:0008150,GO:0008152,GO:0008483,GO:0008793,GO:0009058,GO:0009314,GO:0009416,GO:0009605,GO:0009606,GO:0009607,GO:0009617,GO:0009628,GO:0009629,GO:0009630,GO:0009639,GO:0009641,GO:0009653,GO:…	L-tryptophan--pyruvate aminotransferase 1-like	33090|Viridiplantae	ko00000, ko00001, ko01000	2.6.1.99		ko00380, ko01100, map00380, map01100	K16903	R10180	RC00006, RC00008
N0.HOG0002019	0.028	0.0194496	0.000255971	0.064478	2	4	1	4	8	9	NPAL_012452_R1	Chr7	8716060	8718587	-	0.65	0.85	0	0	0	0.5	1	1	6	0	415	Similar to TAA1: L-tryptophan--pyruvate aminotransferase 1 (Arabidopsis thaliana OX%3D3702)	InterPro:IPR006948, Pfam:PF04864	3847.GLYMA02G04270.1	515	1.37e-180	93.6	28KZI@1|root,2QTGD@2759|Eukaryota,37TAA@33090|Viridiplantae,3G8VY@35493|Streptophyta,4JKZT@91835|fabids	E	GO:0000003,GO:0003006,GO:0003674,GO:0003824,GO:0004021,GO:0004838,GO:0005488,GO:0005575,GO:0005622,GO:0005623,GO:0005737,GO:0006082,GO:0006725,GO:0006807,GO:0006810,GO:0006950,GO:0006952,GO:0007275,GO:0008144,GO:0008150,GO:0008152,GO:0008483,GO:0008793,GO:0009058,GO:0009314,GO:0009416,GO:0009605,GO:0009606,GO:0009607,GO:0009617,GO:0009628,GO:0009629,GO:0009630,GO:0009639,GO:0009641,GO:0009653,GO:…	L-tryptophan--pyruvate aminotransferase 1-like	33090|Viridiplantae	ko00000, ko00001, ko01000	2.6.1.99		ko00380, ko01100, map00380, map01100	K16903	R10180	RC00006, RC00008
N0.HOG0002019	0.028	0.0194496	0.000255971	0.064478	2	4	1	4	8	9	NPAL_012453_R1	Chr7	8723907	8726505	-	0.43	0.61	0	0	0	1	0.75	1	5	0	419	Similar to TAA1: L-tryptophan--pyruvate aminotransferase 1 (Arabidopsis thaliana OX%3D3702)	InterPro:IPR006948, Pfam:PF04864	3847.GLYMA02G04270.1	523	1.46e-183	95.9	28KZI@1|root,2QTGD@2759|Eukaryota,37TAA@33090|Viridiplantae,3G8VY@35493|Streptophyta,4JKZT@91835|fabids	E	GO:0000003,GO:0003006,GO:0003674,GO:0003824,GO:0004021,GO:0004838,GO:0005488,GO:0005575,GO:0005622,GO:0005623,GO:0005737,GO:0006082,GO:0006725,GO:0006807,GO:0006810,GO:0006950,GO:0006952,GO:0007275,GO:0008144,GO:0008150,GO:0008152,GO:0008483,GO:0008793,GO:0009058,GO:0009314,GO:0009416,GO:0009605,GO:0009606,GO:0009607,GO:0009617,GO:0009628,GO:0009629,GO:0009630,GO:0009639,GO:0009641,GO:0009653,GO:…	L-tryptophan--pyruvate aminotransferase 1-like	33090|Viridiplantae	ko00000, ko00001, ko01000	2.6.1.99		ko00380, ko01100, map00380, map01100	K16903	R10180	RC00006, RC00008
N0.HOG0009610	0.029	0.587531	0.0327498	0.0162502	0	1	1	0	2	3	NPAL_004804_R1	Chr3	2370162	2374631	+	0.17	0.17	0	0	0	0	1	1	6	0	220	Similar to At1g07650: Probable LRR receptor-like serine/threonine-protein kinase At1g07650 (Arabidopsis thaliana OX%3D3702)	InterPro:IPR001611, Pfam:PF13855	3880.AET00430	214	2.07e-61	15.5	COG4886@1|root,2QQ5C@2759|Eukaryota,37T2Q@33090|Viridiplantae,3G98G@35493|Streptophyta,4JKC5@91835|fabids	T	GO:0003674,GO:0003824,GO:0004672,GO:0004674,GO:0005575,GO:0005623,GO:0005886,GO:0006464,GO:0006468,GO:0006793,GO:0006796,GO:0006807,GO:0008150,GO:0008152,GO:0009987,GO:0016020,GO:0016301,GO:0016310,GO:0016740,GO:0016772,GO:0016773,GO:0019538,GO:0036211,GO:0043170,GO:0043412,GO:0044237,GO:0044238,GO:0044260,GO:0044267,GO:0044464,GO:0071704,GO:0071944,GO:0140096,GO:1901564	LRR receptor-like serine threonine-protein kinase	33090|Viridiplantae
N0.HOG0009610	0.029	0.587531	0.0327498	0.0162502	0	1	1	0	2	3	NPAL_009700_R1	Chr5	11198774	11206135	+	0.22	0.41	38	0.15	0.14	0.5	0.84	0.92	14	0	410	Similar to At1g07650: Probable LRR receptor-like serine/threonine-protein kinase At1g07650 (Arabidopsis thaliana OX%3D3702)	InterPro:IPR001611,	102107.XP_008229374.1	187	1.87e-49	15.9	COG4886@1|root,2QQ5C@2759|Eukaryota,37T2Q@33090|Viridiplantae,3G98G@35493|Streptophyta,4JKC5@91835|fabids	T	GO:0003674,GO:0003824,GO:0004672,GO:0004674,GO:0005575,GO:0005623,GO:0005886,GO:0006464,GO:0006468,GO:0006793,GO:0006796,GO:0006807,GO:0008150,GO:0008152,GO:0009987,GO:0016020,GO:0016301,GO:0016310,GO:0016740,GO:0016772,GO:0016773,GO:0019538,GO:0036211,GO:0043170,GO:0043412,GO:0044237,GO:0044238,GO:0044260,GO:0044267,GO:0044464,GO:0071704,GO:0071944,GO:0140096,GO:1901564	LRR receptor-like serine threonine-protein kinase	33090|Viridiplantae
N0.HOG0009610	0.029	0.587531	0.0327498	0.0162502	0	1	1	0	2	3	NPAL_022188_R1	scf_1	215468	220430	+	1	1	0	0	0	0	1	1	5	0	151	Similar to At1g07650: Probable LRR receptor-like serine/threonine-protein kinase At1g07650 (Arabidopsis thaliana OX%3D3702)	InterPro:IPR001611, Pfam:PF00560, Pfam:PF13855	218851.Aquca_055_00015.1	81.6	6.13e-16	8.7	COG4886@1|root,2QVI9@2759|Eukaryota,37Q00@33090|Viridiplantae,3GDP6@35493|Streptophyta	T	GO:0002376,GO:0002682,GO:0003674,GO:0003824,GO:0004672,GO:0004674,GO:0005575,GO:0005623,GO:0005886,GO:0005911,GO:0006464,GO:0006468,GO:0006793,GO:0006796,GO:0006807,GO:0006950,GO:0006952,GO:0006955,GO:0008150,GO:0008152,GO:0009506,GO:0009605,GO:0009607,GO:0009611,GO:0009814,GO:0009861,GO:0009987,GO:0016020,GO:0016301,GO:0016310,GO:0016740,GO:0016772,GO:0016773,GO:0019538,GO:0030054,GO:0031347,GO:…	leucine-rich repeat receptor-like serine threonine-protein kinase	33090|Viridiplantae
N0.HOG0020748	0.032	0.587531	0.563621	0.00812501	0	0	1	0	0	2	NPAL_005640_R1	Chr3	25205623	25206024	-	1	1	0	-1	0	0	-1	1	1	0	133	Protein of unknown function	InterPro:IPR006458, Pfam:PF04844	29760.VIT_16s0098g00740.t01	67.4	1.08e-12	54.8	29KH0@1|root,2S54X@2759|Eukaryota,37WMB@33090|Viridiplantae,3GKA2@35493|Streptophyta	S		Transcriptional repressor, ovate	33090|Viridiplantae
N0.HOG0020748	0.032	0.587531	0.563621	0.00812501	0	0	1	0	0	2	NPAL_005641_R1	Chr3	25213001	25213512	-	1	1	0	0	0	0	1	1	2	0	96	Similar to OFP14: Transcription repressor OFP14 (Arabidopsis thaliana OX%3D3702)	InterPro:IPR006458, Pfam:PF04844	29760.VIT_16s0098g00740.t01	97.1	7.06e-25	62.6	29KH0@1|root,2S54X@2759|Eukaryota,37WMB@33090|Viridiplantae,3GKA2@35493|Streptophyta	S		Transcriptional repressor, ovate	33090|Viridiplantae
N0.HOG0005285	0.032	0.652796	0.615369	0.0162502	0	0	1	1	1	3	NPAL_000534_R1	Chr1	8689852	8696249	+	0.09	0.09	56	0.75	0.66	1	0.75	0.66	9	670	518	Similar to IP5P3: Type IV inositol polyphosphate 5-phosphatase 3 (Arabidopsis thaliana OX%3D3702)		85681.XP_006434538.1	439	5.78e-145	89.2	COG5411@1|root,KOG0565@2759|Eukaryota,37SE5@33090|Viridiplantae,3GHEF@35493|Streptophyta	U	GO:0003674,GO:0003824,GO:0004439,GO:0004445,GO:0005975,GO:0006066,GO:0006629,GO:0006644,GO:0006650,GO:0006793,GO:0006796,GO:0007275,GO:0008150,GO:0008152,GO:0009056,GO:0009791,GO:0009845,GO:0009987,GO:0016311,GO:0016787,GO:0016788,GO:0016791,GO:0019637,GO:0019751,GO:0030258,GO:0032501,GO:0032502,GO:0032957,GO:0034485,GO:0034593,GO:0034594,GO:0034595,GO:0042578,GO:0043647,GO:0044237,GO:0044238,GO:…	Type I inositol 1,4,5-trisphosphate 5-phosphatase	33090|Viridiplantae	br01610, ko00000, ko00001, ko00002, ko01000, ko03011, ko04131	3.1.3.36	M00178	ko00562, ko01100, ko03010, ko04070, map00562, map01100, map03010, map04070	K02945, K20279	R04404, R09827	RC00078		IP5PI
N0.HOG0005285	0.032	0.652796	0.615369	0.0162502	0	0	1	1	1	3	NPAL_015677_R1	Chr9	24626709	24628585	-	0.28	0.28	0	0	0	0	0.66	0.75	4	0	158	Similar to IP5P3: Type IV inositol polyphosphate 5-phosphatase 3 (Arabidopsis thaliana OX%3D3702)		2711.XP_006473132.1	229	1.56e-69	21.2	COG5411@1|root,KOG0565@2759|Eukaryota,37SE5@33090|Viridiplantae,3GHEF@35493|Streptophyta	U	GO:0003674,GO:0003824,GO:0004439,GO:0004445,GO:0005975,GO:0006066,GO:0006629,GO:0006644,GO:0006650,GO:0006793,GO:0006796,GO:0007275,GO:0008150,GO:0008152,GO:0009056,GO:0009791,GO:0009845,GO:0009987,GO:0016311,GO:0016787,GO:0016788,GO:0016791,GO:0019637,GO:0019751,GO:0030258,GO:0032501,GO:0032502,GO:0032957,GO:0034485,GO:0034593,GO:0034594,GO:0034595,GO:0042578,GO:0043647,GO:0044237,GO:0044238,GO:…	Type I inositol 1,4,5-trisphosphate 5-phosphatase	33090|Viridiplantae	br01610, ko00000, ko00001, ko00002, ko01000, ko03011, ko04131	3.1.3.36	M00178	ko00562, ko01100, ko03010, ko04070, map00562, map01100, map03010, map04070	K02945, K20279	R04404, R09827	RC00078		IP5PI
N0.HOG0005285	0.032	0.652796	0.615369	0.0162502	0	0	1	1	1	3	NPAL_015678_R1	Chr9	24629896	24631598	-	0.01	0.17	0	0	0	1	1	0.66	3	0	345	Similar to IP5P3: Type IV inositol polyphosphate 5-phosphatase 3 (Arabidopsis thaliana OX%3D3702)		3885.XP_007151947.1	449	2.74e-152	52.6	COG5411@1|root,KOG0565@2759|Eukaryota,37SE5@33090|Viridiplantae,3GHEF@35493|Streptophyta,4JEFN@91835|fabids	U	GO:0003674,GO:0003824,GO:0004439,GO:0004445,GO:0005975,GO:0006066,GO:0006629,GO:0006644,GO:0006650,GO:0006793,GO:0006796,GO:0007275,GO:0008150,GO:0008152,GO:0009056,GO:0009791,GO:0009845,GO:0009987,GO:0016311,GO:0016787,GO:0016788,GO:0016791,GO:0019637,GO:0019751,GO:0030258,GO:0032501,GO:0032502,GO:0032957,GO:0034485,GO:0034593,GO:0034594,GO:0034595,GO:0042578,GO:0043647,GO:0044237,GO:0044238,GO:…	Type I inositol 1,4,5-trisphosphate 5-phosphatase	33090|Viridiplantae	ko00000, ko00001, ko01000, ko04131	3.1.3.36		ko00562, ko01100, ko04070, map00562, map01100, map04070	K20279	R04404, R09827	RC00078		IP5PI
N0.HOG0004155	0.036	0.587531	0.563621	0.00812501	0	0	1	1	1	2	NPAL_001212_R1	Chr1	29341271	29342572	+	0.25	0.25	0	0	0	1	1	1	3	0	328	Similar to PER3: Peroxidase 3 (Arabidopsis thaliana OX%3D3702)	InterPro:IPR002016, Pfam:PF00141	3880.AES85217	445	1.25e-155	100	2C0PQ@1|root,2QQZ7@2759|Eukaryota,37QDJ@33090|Viridiplantae,3GCUH@35493|Streptophyta	Q	GO:0001101,GO:0003674,GO:0003824,GO:0004601,GO:0005575,GO:0005618,GO:0005622,GO:0005623,GO:0005737,GO:0005783,GO:0005911,GO:0006950,GO:0006970,GO:0006972,GO:0008150,GO:0008152,GO:0009266,GO:0009269,GO:0009409,GO:0009414,GO:0009415,GO:0009505,GO:0009506,GO:0009628,GO:0009636,GO:0009651,GO:0009664,GO:0009987,GO:0010035,GO:0012505,GO:0016043,GO:0016209,GO:0016491,GO:0016684,GO:0030054,GO:0030312,GO:…	Removal of H(2)O(2), oxidation of toxic reductants, biosynthesis and degradation of lignin, suberization, auxin catabolism, response to environmental stresses such as wounding, pathogen attack and oxidative stress	33090|Viridiplantae	ko00000, ko00001, ko01000	1.11.1.7		ko00940, ko01100, ko01110, map00940, map01100, map01110	K00430	R00602, R02596, R03919, R04007, R07443	RC00034
N0.HOG0004155	0.036	0.587531	0.563621	0.00812501	0	0	1	1	1	2	NPAL_001213_R1	Chr1	29347405	29348639	+	0.26	0.25	0	0	0	1	1	1	3	0	325	Similar to PER3: Peroxidase 3 (Arabidopsis thaliana OX%3D3702)	InterPro:IPR002016, Pfam:PF00141	3880.AES85217	437	1.23e-152	100	2C0PQ@1|root,2QQZ7@2759|Eukaryota,37QDJ@33090|Viridiplantae,3GCUH@35493|Streptophyta	Q	GO:0001101,GO:0003674,GO:0003824,GO:0004601,GO:0005575,GO:0005618,GO:0005622,GO:0005623,GO:0005737,GO:0005783,GO:0005911,GO:0006950,GO:0006970,GO:0006972,GO:0008150,GO:0008152,GO:0009266,GO:0009269,GO:0009409,GO:0009414,GO:0009415,GO:0009505,GO:0009506,GO:0009628,GO:0009636,GO:0009651,GO:0009664,GO:0009987,GO:0010035,GO:0012505,GO:0016043,GO:0016209,GO:0016491,GO:0016684,GO:0030054,GO:0030312,GO:…	Removal of H(2)O(2), oxidation of toxic reductants, biosynthesis and degradation of lignin, suberization, auxin catabolism, response to environmental stresses such as wounding, pathogen attack and oxidative stress	33090|Viridiplantae	ko00000, ko00001, ko01000	1.11.1.7		ko00940, ko01100, ko01110, map00940, map01100, map01110	K00430	R00602, R02596, R03919, R04007, R07443	RC00034
N0.HOG0004808	0.045	0.587531	0.563621	0.00812501	0	0	1	1	1	2	NPAL_021233_R1	Chr14	2815554	2815976	-	0.26	0.26	0	-1	0	1	-1	1	1	0	140	Similar to CML19: Putative calcium-binding protein CML19 (Oryza sativa subsp. japonica OX%3D39947)	InterPro:IPR002048, Pfam:PF13499	3847.GLYMA04G17660.1	67.8	1.84e-12	88.9	COG5126@1|root,KOG0027@2759|Eukaryota,37V9H@33090|Viridiplantae,3GIZZ@35493|Streptophyta,4JQ86@91835|fabids	T	GO:0000302,GO:0001101,GO:0003674,GO:0005488,GO:0005509,GO:0005575,GO:0005622,GO:0005623,GO:0005634,GO:0005737,GO:0006950,GO:0006979,GO:0008150,GO:0010035,GO:0010193,GO:0042221,GO:0042493,GO:0043167,GO:0043169,GO:0043226,GO:0043227,GO:0043229,GO:0043231,GO:0044424,GO:0044464,GO:0046677,GO:0046872,GO:0050896,GO:1901700	calcium-binding protein	33090|Viridiplantae	ko00000, ko00001			ko04626, map04626	K13448
N0.HOG0004808	0.045	0.587531	0.563621	0.00812501	0	0	1	1	1	2	NPAL_006818_R1	Chr4	3020519	3020941	+	0.02	0.01	0	-1	0	1	-1	1	1	0	140	Similar to CML38: Calcium-binding protein CML38 (Arabidopsis thaliana OX%3D3702)	InterPro:IPR002048, Pfam:PF13499	3641.EOY22452	57.4	1.63e-08	26.4	COG5126@1|root,KOG0027@2759|Eukaryota,37V9H@33090|Viridiplantae,3GIZZ@35493|Streptophyta	T	GO:0000302,GO:0001101,GO:0003674,GO:0005488,GO:0005509,GO:0005575,GO:0005622,GO:0005623,GO:0005634,GO:0005737,GO:0006950,GO:0006979,GO:0008150,GO:0010035,GO:0010193,GO:0042221,GO:0042493,GO:0043167,GO:0043169,GO:0043226,GO:0043227,GO:0043229,GO:0043231,GO:0044424,GO:0044464,GO:0046677,GO:0046872,GO:0050896,GO:1901700	calcium-binding protein	33090|Viridiplantae	ko00000, ko00001			ko04626, map04626	K13448
N0.HOG0004246	0.047	0.229913	0.563621	0.00812501	-1	0	1	0	1	2	NPAL_021884_R1	Chr14	9811970	9813030	+	0	0	45	1	1	1	0	0	2	485	62	Protein of unknown function		3694.POPTR_0010s09850.1	114	2.2e-32	50.8	2CYXT@1|root,2S74R@2759|Eukaryota,37WSI@33090|Viridiplantae,3GM4G@35493|Streptophyta,4JQXJ@91835|fabids	None		None	33090|Viridiplantae
N0.HOG0004246	0.047	0.229913	0.563621	0.00812501	-1	0	1	0	1	2	NPAL_002921_R1	Chr2	2743289	2744578	+	0	0	292	1	1	1	1	1	2	519	131	Protein of unknown function		3694.POPTR_0005s23260.1	104	7.88e-28	100	2E00Y@1|root,2S7GX@2759|Eukaryota,37X16@33090|Viridiplantae,3GM4N@35493|Streptophyta,4JQW3@91835|fabids	None		None	33090|Viridiplantae
N0.HOG0003599	0.048	0.652796	0.615369	0.0162502	0	0	1	2	1	3	NPAL_017694_R1	Chr11	11894935	11897152	+	0.01	0.01	0	1	0.75	1	0.66	0.75	4	1230	158	Similar to RPP1A: Large ribosomal subunit protein P1w (Arabidopsis thaliana OX%3D3702)	InterPro:-, Pfam:PF00428	225117.XP_009370555.1	110	3.02e-29	56.3	COG2058@1|root,KOG1762@2759|Eukaryota,37V61@33090|Viridiplantae,3GJB1@35493|Streptophyta,4JU4B@91835|fabids	J	GO:0001932,GO:0001934,GO:0002181,GO:0003674,GO:0003735,GO:0005198,GO:0005488,GO:0005575,GO:0005622,GO:0005623,GO:0005634,GO:0005737,GO:0005829,GO:0005840,GO:0005844,GO:0005886,GO:0006412,GO:0006518,GO:0006807,GO:0008047,GO:0008150,GO:0008152,GO:0009058,GO:0009059,GO:0009893,GO:0009987,GO:0010467,GO:0010562,GO:0010604,GO:0015934,GO:0016020,GO:0019207,GO:0019209,GO:0019220,GO:0019222,GO:0019538,GO:…	Belongs to the eukaryotic ribosomal protein P1 P2 family	33090|Viridiplantae	br01610, ko00000, ko00001, ko00002, ko03011		M00177	ko03010, map03010	K02942				RPP1
N0.HOG0003599	0.048	0.652796	0.615369	0.0162502	0	0	1	2	1	3	NPAL_020123_R1	Chr13	8335261	8336880	-	0.09	0.09	126	1	1	1	0.66	0.5	4	648	111	Similar to RPP1A: Large ribosomal subunit protein P1w (Arabidopsis thaliana OX%3D3702)	InterPro:-, Pfam:PF00428	225117.XP_009370555.1	111	1.95e-30	56.3	COG2058@1|root,KOG1762@2759|Eukaryota,37V61@33090|Viridiplantae,3GJB1@35493|Streptophyta,4JU4B@91835|fabids	J	GO:0001932,GO:0001934,GO:0002181,GO:0003674,GO:0003735,GO:0005198,GO:0005488,GO:0005575,GO:0005622,GO:0005623,GO:0005634,GO:0005737,GO:0005829,GO:0005840,GO:0005844,GO:0005886,GO:0006412,GO:0006518,GO:0006807,GO:0008047,GO:0008150,GO:0008152,GO:0009058,GO:0009059,GO:0009893,GO:0009987,GO:0010467,GO:0010562,GO:0010604,GO:0015934,GO:0016020,GO:0019207,GO:0019209,GO:0019220,GO:0019222,GO:0019538,GO:…	Belongs to the eukaryotic ribosomal protein P1 P2 family	33090|Viridiplantae	br01610, ko00000, ko00001, ko00002, ko03011		M00177	ko03010, map03010	K02942				RPP1
N0.HOG0003599	0.048	0.652796	0.615369	0.0162502	0	0	1	2	1	3	NPAL_008497_R1	Chr5	1109936	1110286	+	0.05	0.03	0	0	0	1	1	1	2	0	64	Similar to RPP1A: Large ribosomal subunit protein P1 (Zea mays OX%3D4577)		3988.XP_002524416.1	86.7	2.17e-21	53.6	COG2058@1|root,KOG1762@2759|Eukaryota,37V61@33090|Viridiplantae,3GJB1@35493|Streptophyta,4JU4B@91835|fabids	J	GO:0001932,GO:0001934,GO:0002181,GO:0003674,GO:0003735,GO:0005198,GO:0005488,GO:0005575,GO:0005622,GO:0005623,GO:0005634,GO:0005737,GO:0005829,GO:0005840,GO:0005844,GO:0005886,GO:0006412,GO:0006518,GO:0006807,GO:0008047,GO:0008150,GO:0008152,GO:0009058,GO:0009059,GO:0009893,GO:0009987,GO:0010467,GO:0010562,GO:0010604,GO:0015934,GO:0016020,GO:0019207,GO:0019209,GO:0019220,GO:0019222,GO:0019538,GO:…	Belongs to the eukaryotic ribosomal protein P1 P2 family	33090|Viridiplantae	br01610, ko00000, ko00001, ko00002, ko03011		M00177	ko03010, map03010	K02942				RPP1
N0.HOG0003417	0	0.587531	0.0327498	0.531469	0	1	0	0	2	2	NPAL_016073_R1	Chr10	16272854	16279028	+	0.33	0.33	233	1	1	1	1	1	6	147	440	Similar to At1g63370: Flavin-containing monooxygenase FMO GS-OX-like 5 (Arabidopsis thaliana OX%3D3702)	InterPro:IPR020946, Pfam:PF00743	3847.GLYMA13G27060.1	582	4.83e-206	98.2	COG2072@1|root,KOG1399@2759|Eukaryota,37J7F@33090|Viridiplantae,3GFDB@35493|Streptophyta	Q	GO:0003674,GO:0003824,GO:0004497,GO:0008150,GO:0008152,GO:0016491,GO:0055114	flavin-containing monooxygenase	33090|Viridiplantae	ko00000, ko01000	1.14.13.237			K22324
N0.HOG0003417	0	0.587531	0.0327498	0.531469	0	1	0	0	2	2	NPAL_016074_R1	Chr10	16280895	16285741	+	0.39	0.43	0	0	0	1	0.6	0.83	6	0	444	Similar to At1g62620: Flavin-containing monooxygenase FMO GS-OX-like 3 (Arabidopsis thaliana OX%3D3702)	InterPro:IPR020946, Pfam:PF00743	3847.GLYMA13G27060.1	594	1.09e-210	98.2	COG2072@1|root,KOG1399@2759|Eukaryota,37J7F@33090|Viridiplantae,3GFDB@35493|Streptophyta	Q	GO:0003674,GO:0003824,GO:0004497,GO:0008150,GO:0008152,GO:0016491,GO:0055114	flavin-containing monooxygenase	33090|Viridiplantae	ko00000, ko01000	1.14.13.237			K22324
N0.HOG0002781	0	0.652796	0.0102356	0.559999	0	2	0	2	9	4	NPAL_010085_R1	Chr5	20405014	20406305	+	0.21	0.27	0	0	0	0.8	0.25	0.6	5	0	261	Similar to MBD4L: Methyl-CpG-binding domain protein 4-like protein (Arabidopsis thaliana OX%3D3702)		29730.Gorai.006G008100.1	137	6.49e-36	45.1	2A2HB@1|root,2RY32@2759|Eukaryota,37TZZ@33090|Viridiplantae,3G96J@35493|Streptophyta	S	GO:0000700,GO:0000785,GO:0003674,GO:0003676,GO:0003677,GO:0003690,GO:0003696,GO:0003824,GO:0004518,GO:0004519,GO:0004520,GO:0004536,GO:0005488,GO:0005575,GO:0005622,GO:0005623,GO:0005634,GO:0005654,GO:0005694,GO:0006139,GO:0006220,GO:0006244,GO:0006259,GO:0006281,GO:0006284,GO:0006285,GO:0006304,GO:0006725,GO:0006753,GO:0006793,GO:0006796,GO:0006807,GO:0006950,GO:0006974,GO:0008150,GO:0008152,GO:…	Methyl-CpG-binding domain protein	33090|Viridiplantae	ko00000, ko00001, ko01000, ko03036, ko03400			ko03410, map03410	K10801
N0.HOG0002781	0	0.652796	0.0102356	0.559999	0	2	0	2	9	4	NPAL_010086_R1	Chr5	20444252	20445517	+	0.16	0.12	0	0	0	0.75	1	1	4	0	243	Similar to MBD4L: Methyl-CpG-binding domain protein 4-like protein (Arabidopsis thaliana OX%3D3702)		3847.GLYMA13G11614.1	221	2.18e-63	10.8	2A2HB@1|root,2RY32@2759|Eukaryota,37TZZ@33090|Viridiplantae,3G96J@35493|Streptophyta,4JP2C@91835|fabids	S	GO:0000700,GO:0000785,GO:0003674,GO:0003676,GO:0003677,GO:0003690,GO:0003696,GO:0003824,GO:0004518,GO:0004519,GO:0004520,GO:0004536,GO:0005488,GO:0005575,GO:0005622,GO:0005623,GO:0005634,GO:0005654,GO:0005694,GO:0006139,GO:0006220,GO:0006244,GO:0006259,GO:0006281,GO:0006284,GO:0006285,GO:0006304,GO:0006725,GO:0006753,GO:0006793,GO:0006796,GO:0006807,GO:0006950,GO:0006974,GO:0008150,GO:0008152,GO:…	HhH-GPD superfamily base excision DNA repair protein	33090|Viridiplantae	ko00000, ko00001, ko01000, ko03036, ko03400			ko03410, map03410	K10801
N0.HOG0002781	0	0.652796	0.0102356	0.559999	0	2	0	2	9	4	NPAL_010156_R1	Chr5	24896697	24900009	+	0.08	0.08	255	1	1	1	0.5	0.28	7	631	243	Similar to MBD4L: Methyl-CpG-binding domain protein 4-like protein (Arabidopsis thaliana OX%3D3702)	InterPro:IPR003265, Pfam:PF00730	3847.GLYMA13G11614.1	205	1.28e-57	10.5	2A2HB@1|root,2RY32@2759|Eukaryota,37TZZ@33090|Viridiplantae,3G96J@35493|Streptophyta,4JP2C@91835|fabids	S	GO:0000700,GO:0000785,GO:0003674,GO:0003676,GO:0003677,GO:0003690,GO:0003696,GO:0003824,GO:0004518,GO:0004519,GO:0004520,GO:0004536,GO:0005488,GO:0005575,GO:0005622,GO:0005623,GO:0005634,GO:0005654,GO:0005694,GO:0006139,GO:0006220,GO:0006244,GO:0006259,GO:0006281,GO:0006284,GO:0006285,GO:0006304,GO:0006725,GO:0006753,GO:0006793,GO:0006796,GO:0006807,GO:0006950,GO:0006974,GO:0008150,GO:0008152,GO:…	HhH-GPD superfamily base excision DNA repair protein	33090|Viridiplantae	ko00000, ko00001, ko01000, ko03036, ko03400			ko03410, map03410	K10801
N0.HOG0002781	0	0.652796	0.0102356	0.559999	0	2	0	2	9	4	NPAL_010183_R1	Chr5	28702946	28705891	-	0	0	256	1	1	1	0.6	0.33	6	495	243	Similar to MBD4L: Methyl-CpG-binding domain protein 4-like protein (Arabidopsis thaliana OX%3D3702)	InterPro:IPR003265, Pfam:PF00730	3847.GLYMA13G11614.1	216	1.21e-61	10.5	2A2HB@1|root,2RY32@2759|Eukaryota,37TZZ@33090|Viridiplantae,3G96J@35493|Streptophyta,4JP2C@91835|fabids	S	GO:0000700,GO:0000785,GO:0003674,GO:0003676,GO:0003677,GO:0003690,GO:0003696,GO:0003824,GO:0004518,GO:0004519,GO:0004520,GO:0004536,GO:0005488,GO:0005575,GO:0005622,GO:0005623,GO:0005634,GO:0005654,GO:0005694,GO:0006139,GO:0006220,GO:0006244,GO:0006259,GO:0006281,GO:0006284,GO:0006285,GO:0006304,GO:0006725,GO:0006753,GO:0006793,GO:0006796,GO:0006807,GO:0006950,GO:0006974,GO:0008150,GO:0008152,GO:…	HhH-GPD superfamily base excision DNA repair protein	33090|Viridiplantae	ko00000, ko00001, ko01000, ko03036, ko03400			ko03410, map03410	K10801
N0.HOG0002186	0	0.702036	0.0224454	0.573258	0	2	0	3	12	5	NPAL_010617_R1	Chr6	3772594	3774261	+	1	1	0	0	0	0	1	1	2	0	242	Similar to MYB15: Transcription factor MYB15 (Arabidopsis thaliana OX%3D3702)	InterPro:IPR001005, Pfam:PF00249	4006.Lus10018518	112	5.65e-27	43.1	COG5147@1|root,KOG0048@2759|Eukaryota,37UCH@33090|Viridiplantae,3GIF8@35493|Streptophyta,4JPS7@91835|fabids	K	GO:0000981,GO:0000988,GO:0000989,GO:0001067,GO:0001076,GO:0001134,GO:0001135,GO:0003674,GO:0003676,GO:0003677,GO:0003700,GO:0005488,GO:0005575,GO:0005622,GO:0005623,GO:0005634,GO:0006355,GO:0006357,GO:0006950,GO:0008150,GO:0009266,GO:0009409,GO:0009628,GO:0009889,GO:0009891,GO:0009893,GO:0009987,GO:0010468,GO:0010556,GO:0010557,GO:0010604,GO:0010628,GO:0019219,GO:0019222,GO:0030154,GO:0031323,GO:…	Myb-related protein	33090|Viridiplantae	ko00000, ko03000				K09422
N0.HOG0002186	0	0.702036	0.0224454	0.573258	0	2	0	3	12	5	NPAL_010618_R1	Chr6	3777862	3779357	+	1	1	0	0	0	0	1	1	3	0	231	Similar to MYB15: Transcription factor MYB15 (Arabidopsis thaliana OX%3D3702)	InterPro:IPR001005, Pfam:PF00249	4096.XP_009766826.1	105	6.22e-25	50.6	COG5147@1|root,KOG0048@2759|Eukaryota,37UCH@33090|Viridiplantae,3GIF8@35493|Streptophyta,44NKY@71274|asterids	K	GO:0000981,GO:0000988,GO:0000989,GO:0001067,GO:0001076,GO:0001134,GO:0001135,GO:0003674,GO:0003676,GO:0003677,GO:0003700,GO:0005488,GO:0005575,GO:0005622,GO:0005623,GO:0005634,GO:0006355,GO:0006357,GO:0006950,GO:0008150,GO:0009266,GO:0009409,GO:0009628,GO:0009889,GO:0009891,GO:0009893,GO:0009987,GO:0010468,GO:0010556,GO:0010557,GO:0010604,GO:0010628,GO:0019219,GO:0019222,GO:0030154,GO:0031323,GO:…	Myb-like DNA-binding domain	33090|Viridiplantae	ko00000, ko03000				K09422
N0.HOG0002186	0	0.702036	0.0224454	0.573258	0	2	0	3	12	5	NPAL_010619_R1	Chr6	3786242	3786900	+	1	1	0	0	0	0	1	1	2	0	176	Similar to MYB23: Transcription factor MYB23 (Arabidopsis thaliana OX%3D3702)	InterPro:IPR001005, Pfam:PF00249	981085.XP_010104739.1	53.1	6.96e-06	25.8	COG5147@1|root,KOG0048@2759|Eukaryota,37JGS@33090|Viridiplantae,3G93C@35493|Streptophyta	K	GO:0000981,GO:0000988,GO:0000989,GO:0001067,GO:0001076,GO:0001101,GO:0001134,GO:0001135,GO:0003674,GO:0003676,GO:0003677,GO:0003700,GO:0005488,GO:0005575,GO:0005622,GO:0005623,GO:0005634,GO:0006355,GO:0006357,GO:0006950,GO:0006970,GO:0008150,GO:0009266,GO:0009409,GO:0009414,GO:0009415,GO:0009628,GO:0009651,GO:0009719,GO:0009723,GO:0009725,GO:0009733,GO:0009739,GO:0009751,GO:0009753,GO:0009889,GO:…	Myb-related protein	33090|Viridiplantae	ko00000, ko03000				K09422
N0.HOG0002186	0	0.702036	0.0224454	0.573258	0	2	0	3	12	5	NPAL_010620_R1	Chr6	3793166	3793895	+	1	1	0	0	0	0	1	1	2	0	161	Similar to GL1: Trichome differentiation protein GL1 (Arabidopsis thaliana OX%3D3702)	InterPro:IPR001005, Pfam:PF00249	218851.Aquca_030_00246.1	49.7	7.48e-05	44	COG5147@1|root,KOG0048@2759|Eukaryota,37TZJ@33090|Viridiplantae,3GHUT@35493|Streptophyta	K	GO:0000981,GO:0000988,GO:0000989,GO:0001067,GO:0001076,GO:0001134,GO:0001135,GO:0003674,GO:0003676,GO:0003677,GO:0003700,GO:0005488,GO:0005575,GO:0005622,GO:0005623,GO:0005634,GO:0006355,GO:0006357,GO:0006950,GO:0008150,GO:0009266,GO:0009409,GO:0009628,GO:0009889,GO:0009891,GO:0009893,GO:0009987,GO:0010468,GO:0010556,GO:0010557,GO:0010604,GO:0010628,GO:0019219,GO:0019222,GO:0030154,GO:0031323,GO:…	Myb-related protein Myb4-like	33090|Viridiplantae	ko00000, ko03000				K09422
N0.HOG0002186	0	0.702036	0.0224454	0.573258	0	2	0	3	12	5	NPAL_010621_R1	Chr6	3823136	3824582	+	1	1	0	0	0	0	1	1	2	0	175	Similar to WER: Transcription factor WER (Arabidopsis thaliana OX%3D3702)	InterPro:IPR001005, Pfam:PF00249	40148.OGLUM02G32070.1	51.2	4.36e-05	1.3	COG5147@1|root,KOG1883@1|root,KOG0048@2759|Eukaryota,KOG1883@2759|Eukaryota,37KMM@33090|Viridiplantae,3GE20@35493|Streptophyta,3KSG2@4447|Liliopsida,3IFN2@38820|Poales	K	GO:0005575,GO:0005622,GO:0005623,GO:0005634,GO:0005654,GO:0016592,GO:0031974,GO:0031981,GO:0032991,GO:0043226,GO:0043227,GO:0043229,GO:0043231,GO:0043233,GO:0044422,GO:0044424,GO:0044428,GO:0044446,GO:0044451,GO:0044464,GO:0070013	Mediator complex subunit 23	33090|Viridiplantae	ko00000, ko03021				K15166
N0.HOG0001566	0	0.739661	0.00311864	0.59794	0	3	0	2	11	7	NPAL_004668_R1	Chr3	633041	642973	-	0.02	0.02	119	0.77	0.8	1	0.88	0.8	10	147	1365	Similar to AAO2: Indole-3-acetaldehyde oxidase (Arabidopsis thaliana OX%3D3702)	InterPro:IPR000674,	3847.GLYMA14G04950.1	2003	0	99.1	COG4631@1|root,KOG0430@2759|Eukaryota,37N1E@33090|Viridiplantae,3GFV1@35493|Streptophyta,4JEUP@91835|fabids	F	GO:0000166,GO:0003674,GO:0003824,GO:0004029,GO:0004031,GO:0005488,GO:0005515,GO:0005575,GO:0005622,GO:0005623,GO:0005737,GO:0005829,GO:0006066,GO:0006082,GO:0006629,GO:0006714,GO:0006720,GO:0006721,GO:0006790,GO:0006807,GO:0008150,GO:0008152,GO:0008299,GO:0008610,GO:0009058,GO:0009687,GO:0009688,GO:0009850,GO:0009851,GO:0009987,GO:0010293,GO:0010817,GO:0016053,GO:0016106,GO:0016114,GO:0016143,GO:…	Indole-3-acetaldehyde oxidase-like	33090|Viridiplantae	ko00000, ko00001, ko00002, ko01000	1.2.1.28, 1.2.3.14, 1.2.3.7	M00372	ko00380, ko00906, ko01100, ko01110, map00380, map00906, map01100, map01110	K09842, K11817, K22417	R02681, R06957	RC00080, RC00218		AAO3
N0.HOG0001566	0	0.739661	0.00311864	0.59794	0	3	0	2	11	7	NPAL_009893_R1	Chr5	15543836	15553526	-	0.26	0.26	202	1	1	1	1	1	10	172	1363	Similar to AAO2: Indole-3-acetaldehyde oxidase (Arabidopsis thaliana OX%3D3702)	InterPro:IPR000674,	3847.GLYMA14G04950.1	2008	0	98.9	COG4631@1|root,KOG0430@2759|Eukaryota,37N1E@33090|Viridiplantae,3GFV1@35493|Streptophyta,4JEUP@91835|fabids	F	GO:0000166,GO:0003674,GO:0003824,GO:0004029,GO:0004031,GO:0005488,GO:0005515,GO:0005575,GO:0005622,GO:0005623,GO:0005737,GO:0005829,GO:0006066,GO:0006082,GO:0006629,GO:0006714,GO:0006720,GO:0006721,GO:0006790,GO:0006807,GO:0008150,GO:0008152,GO:0008299,GO:0008610,GO:0009058,GO:0009687,GO:0009688,GO:0009850,GO:0009851,GO:0009987,GO:0010293,GO:0010817,GO:0016053,GO:0016106,GO:0016114,GO:0016143,GO:…	Indole-3-acetaldehyde oxidase-like	33090|Viridiplantae	ko00000, ko00001, ko00002, ko01000	1.2.1.28, 1.2.3.14, 1.2.3.7	M00372	ko00380, ko00906, ko01100, ko01110, map00380, map00906, map01100, map01110	K09842, K11817, K22417	R02681, R06957	RC00080, RC00218		AAO3
N0.HOG0001566	0	0.739661	0.00311864	0.59794	0	3	0	2	11	7	NPAL_009894_R1	Chr5	15558543	15567191	-	0.27	0.27	0	0.72	0.66	0.91	0.72	0.75	12	473	1365	Similar to AAO2: Indole-3-acetaldehyde oxidase (Arabidopsis thaliana OX%3D3702)	InterPro:IPR000674,	3847.GLYMA14G04950.1	1927	0	99.5	COG4631@1|root,KOG0430@2759|Eukaryota,37N1E@33090|Viridiplantae,3GFV1@35493|Streptophyta,4JEUP@91835|fabids	F	GO:0000166,GO:0003674,GO:0003824,GO:0004029,GO:0004031,GO:0005488,GO:0005515,GO:0005575,GO:0005622,GO:0005623,GO:0005737,GO:0005829,GO:0006066,GO:0006082,GO:0006629,GO:0006714,GO:0006720,GO:0006721,GO:0006790,GO:0006807,GO:0008150,GO:0008152,GO:0008299,GO:0008610,GO:0009058,GO:0009687,GO:0009688,GO:0009850,GO:0009851,GO:0009987,GO:0010293,GO:0010817,GO:0016053,GO:0016106,GO:0016114,GO:0016143,GO:…	Indole-3-acetaldehyde oxidase-like	33090|Viridiplantae	ko00000, ko00001, ko00002, ko01000	1.2.1.28, 1.2.3.14, 1.2.3.7	M00372	ko00380, ko00906, ko01100, ko01110, map00380, map00906, map01100, map01110	K09842, K11817, K22417	R02681, R06957	RC00080, RC00218		AAO3
N0.HOG0001566	0	0.739661	0.00311864	0.59794	0	3	0	2	11	7	NPAL_009894_R2	Chr5	15558543	15567191	-	0.28	0.28	0	0.63	0.58	0.91	0.54	0.66	12	473	1302	Similar to AAO2: Indole-3-acetaldehyde oxidase (Arabidopsis thaliana OX%3D3702)	InterPro:IPR000674,	3847.GLYMA14G04950.1	1842	0	99.5	COG4631@1|root,KOG0430@2759|Eukaryota,37N1E@33090|Viridiplantae,3GFV1@35493|Streptophyta,4JEUP@91835|fabids	F	GO:0000166,GO:0003674,GO:0003824,GO:0004029,GO:0004031,GO:0005488,GO:0005515,GO:0005575,GO:0005622,GO:0005623,GO:0005737,GO:0005829,GO:0006066,GO:0006082,GO:0006629,GO:0006714,GO:0006720,GO:0006721,GO:0006790,GO:0006807,GO:0008150,GO:0008152,GO:0008299,GO:0008610,GO:0009058,GO:0009687,GO:0009688,GO:0009850,GO:0009851,GO:0009987,GO:0010293,GO:0010817,GO:0016053,GO:0016106,GO:0016114,GO:0016143,GO:…	Indole-3-acetaldehyde oxidase-like	33090|Viridiplantae	ko00000, ko00001, ko00002, ko01000	1.2.1.28, 1.2.3.14, 1.2.3.7	M00372	ko00380, ko00906, ko01100, ko01110, map00380, map00906, map01100, map01110	K09842, K11817, K22417	R02681, R06957	RC00080, RC00218		AAO3
N0.HOG0001566	0	0.739661	0.00311864	0.59794	0	3	0	2	11	7	NPAL_009904_R1	Chr5	16023545	16031203	+	0.25	0.25	241	1	1	1	1	1	9	174	1242	Similar to AAO2: Indole-3-acetaldehyde oxidase (Arabidopsis thaliana OX%3D3702)	InterPro:IPR000674,	3827.XP_004491149.1	1786	0	90.8	COG4631@1|root,KOG0430@2759|Eukaryota,37N1E@33090|Viridiplantae,3GFV1@35493|Streptophyta,4JEUP@91835|fabids	F	GO:0000166,GO:0003674,GO:0003824,GO:0004029,GO:0004031,GO:0005488,GO:0005515,GO:0005575,GO:0005622,GO:0005623,GO:0005737,GO:0005829,GO:0006066,GO:0006082,GO:0006629,GO:0006714,GO:0006720,GO:0006721,GO:0006790,GO:0006807,GO:0008150,GO:0008152,GO:0008299,GO:0008610,GO:0009058,GO:0009687,GO:0009688,GO:0009850,GO:0009851,GO:0009987,GO:0010293,GO:0010817,GO:0016053,GO:0016106,GO:0016114,GO:0016143,GO:…	Indole-3-acetaldehyde oxidase-like	33090|Viridiplantae	ko00000, ko00001, ko00002, ko01000	1.2.1.28, 1.2.3.14, 1.2.3.7	M00372	ko00380, ko00906, ko01100, ko01110, map00380, map00906, map01100, map01110	K09842, K11817, K22417	R02681, R06957	RC00080, RC00218		AAO3
N0.HOG0001566	0	0.739661	0.00311864	0.59794	0	3	0	2	11	7	NPAL_009905_R1	Chr5	16041241	16045546	+	0.4	0.4	0	0.14	0	1	0.57	0.75	8	0	533	Similar to AAO2: Indole-3-acetaldehyde oxidase (Arabidopsis thaliana OX%3D3702)	InterPro:IPR000674,	3885.XP_007141604.1	655	1.74e-220	40.3	COG4631@1|root,KOG0430@2759|Eukaryota,37N1E@33090|Viridiplantae,3GFV1@35493|Streptophyta,4JEUP@91835|fabids	F	GO:0000166,GO:0003674,GO:0003824,GO:0004029,GO:0004031,GO:0005488,GO:0005515,GO:0005575,GO:0005622,GO:0005623,GO:0005737,GO:0005829,GO:0006066,GO:0006082,GO:0006629,GO:0006714,GO:0006720,GO:0006721,GO:0006790,GO:0006807,GO:0008150,GO:0008152,GO:0008299,GO:0008610,GO:0009058,GO:0009687,GO:0009688,GO:0009850,GO:0009851,GO:0009987,GO:0010293,GO:0010817,GO:0016053,GO:0016106,GO:0016114,GO:0016143,GO:…	Indole-3-acetaldehyde oxidase-like	33090|Viridiplantae	ko00000, ko00001, ko00002, ko01000	1.2.1.28, 1.2.3.14, 1.2.3.7	M00372	ko00380, ko00906, ko01100, ko01110, map00380, map00906, map01100, map01110	K09842, K11817, K22417	R02681, R06957	RC00080, RC00218		AAO3
N0.HOG0001566	0	0.739661	0.00311864	0.59794	0	3	0	2	11	7	NPAL_009905_R2	Chr5	16045549	16048857	+	0.44	0.44	0	0	0	1	1	0.8	5	0	318	Similar to AAO2: Indole-3-acetaldehyde oxidase (Arabidopsis thaliana OX%3D3702)	InterPro:IPR046867, Pfam:PF20256	3847.GLYMA14G04950.1	494	2.2e-162	22.9	COG4631@1|root,KOG0430@2759|Eukaryota,37N1E@33090|Viridiplantae,3GFV1@35493|Streptophyta,4JEUP@91835|fabids	F	GO:0000166,GO:0003674,GO:0003824,GO:0004029,GO:0004031,GO:0005488,GO:0005515,GO:0005575,GO:0005622,GO:0005623,GO:0005737,GO:0005829,GO:0006066,GO:0006082,GO:0006629,GO:0006714,GO:0006720,GO:0006721,GO:0006790,GO:0006807,GO:0008150,GO:0008152,GO:0008299,GO:0008610,GO:0009058,GO:0009687,GO:0009688,GO:0009850,GO:0009851,GO:0009987,GO:0010293,GO:0010817,GO:0016053,GO:0016106,GO:0016114,GO:0016143,GO:…	Indole-3-acetaldehyde oxidase-like	33090|Viridiplantae	ko00000, ko00001, ko00002, ko01000	1.2.1.28, 1.2.3.14, 1.2.3.7	M00372	ko00380, ko00906, ko01100, ko01110, map00380, map00906, map01100, map01110	K09842, K11817, K22417	R02681, R06957	RC00080, RC00218		AAO3
N0.HOG0001566	0	0.739661	0.00311864	0.59794	0	3	0	2	11	7	NPAL_009906_R1	Chr5	16061452	16074331	+	0.2	0.21	0	0.46	0.35	0.85	1	1	14	0	1369	Similar to AAO2: Indole-3-acetaldehyde oxidase (Arabidopsis thaliana OX%3D3702)	InterPro:IPR000674,	3847.GLYMA14G04950.1	1761	0	97.8	COG4631@1|root,KOG0430@2759|Eukaryota,37N1E@33090|Viridiplantae,3GFV1@35493|Streptophyta,4JEUP@91835|fabids	F	GO:0000166,GO:0003674,GO:0003824,GO:0004029,GO:0004031,GO:0005488,GO:0005515,GO:0005575,GO:0005622,GO:0005623,GO:0005737,GO:0005829,GO:0006066,GO:0006082,GO:0006629,GO:0006714,GO:0006720,GO:0006721,GO:0006790,GO:0006807,GO:0008150,GO:0008152,GO:0008299,GO:0008610,GO:0009058,GO:0009687,GO:0009688,GO:0009850,GO:0009851,GO:0009987,GO:0010293,GO:0010817,GO:0016053,GO:0016106,GO:0016114,GO:0016143,GO:…	Indole-3-acetaldehyde oxidase-like	33090|Viridiplantae	ko00000, ko00001, ko00002, ko01000	1.2.1.28, 1.2.3.14, 1.2.3.7	M00372	ko00380, ko00906, ko01100, ko01110, map00380, map00906, map01100, map01110	K09842, K11817, K22417	R02681, R06957	RC00080, RC00218		AAO3
N0.HOG0001566	0	0.739661	0.00311864	0.59794	0	3	0	2	11	7	NPAL_009911_R1	Chr5	16110709	16119649	+	0.01	0.01	0	0.88	0.8	0.9	1	1	10	1198	1334	Similar to AAO2: Indole-3-acetaldehyde oxidase (Arabidopsis thaliana OX%3D3702)	InterPro:IPR000674,	3847.GLYMA02G43993.1	1969	0	99.3	COG4631@1|root,KOG0430@2759|Eukaryota,37N1E@33090|Viridiplantae,3GFV1@35493|Streptophyta,4JEUP@91835|fabids	F	GO:0000166,GO:0003674,GO:0003824,GO:0004029,GO:0004031,GO:0005488,GO:0005515,GO:0005575,GO:0005622,GO:0005623,GO:0005737,GO:0005829,GO:0006066,GO:0006082,GO:0006629,GO:0006714,GO:0006720,GO:0006721,GO:0006790,GO:0006807,GO:0008150,GO:0008152,GO:0008299,GO:0008610,GO:0009058,GO:0009687,GO:0009688,GO:0009850,GO:0009851,GO:0009987,GO:0010293,GO:0010817,GO:0016053,GO:0016106,GO:0016114,GO:0016143,GO:…	Indole-3-acetaldehyde oxidase-like	33090|Viridiplantae	ko00000, ko00001, ko00002, ko01000	1.2.1.28, 1.2.3.14, 1.2.3.7	M00372	ko00380, ko00906, ko01100, ko01110, map00380, map00906, map01100, map01110	K09842, K11817, K22417	R02681, R06957	RC00080, RC00218		AAO3
N0.HOG0000855	0	0.00166571	0.796931	0.620382	4	0	0	12	9	9	NPAL_015989_R1	Chr10	14967444	14975559	+	0.23	0.31	0	0	0	0	0.9	0.91	12	0	374	Similar to ZIFL1: Protein ZINC INDUCED FACILITATOR-LIKE 1 (Arabidopsis thaliana OX%3D3702)	InterPro:IPR011701, Pfam:PF07690	3847.GLYMA13G25590.1	500	9.78e-174	68.9	KOG2615@1|root,KOG2615@2759|Eukaryota,37P1M@33090|Viridiplantae,3GGHM@35493|Streptophyta,4JKRH@91835|fabids	S	GO:0000325,GO:0001101,GO:0003674,GO:0005215,GO:0005575,GO:0005622,GO:0005623,GO:0005737,GO:0005773,GO:0005774,GO:0005886,GO:0006810,GO:0006811,GO:0006812,GO:0006813,GO:0006950,GO:0007275,GO:0008150,GO:0008324,GO:0009414,GO:0009415,GO:0009605,GO:0009606,GO:0009628,GO:0009629,GO:0009630,GO:0009705,GO:0009914,GO:0009926,GO:0009987,GO:0010035,GO:0010119,GO:0010540,GO:0010817,GO:0015075,GO:0015077,GO:…	Protein ZINC INDUCED	33090|Viridiplantae
N0.HOG0000855	0	0.00166571	0.796931	0.620382	4	0	0	12	9	9	NPAL_015990_R1	Chr10	15000878	15008504	+	0.3	0.35	0	0	0	0	1	1	14	0	398	Similar to ZIFL1: Protein ZINC INDUCED FACILITATOR-LIKE 1 (Arabidopsis thaliana OX%3D3702)	InterPro:IPR011701, Pfam:PF07690	3847.GLYMA13G25590.1	437	1.22e-148	66.7	KOG2615@1|root,KOG2615@2759|Eukaryota,37P1M@33090|Viridiplantae,3GGHM@35493|Streptophyta,4JKRH@91835|fabids	S	GO:0000325,GO:0001101,GO:0003674,GO:0005215,GO:0005575,GO:0005622,GO:0005623,GO:0005737,GO:0005773,GO:0005774,GO:0005886,GO:0006810,GO:0006811,GO:0006812,GO:0006813,GO:0006950,GO:0007275,GO:0008150,GO:0008324,GO:0009414,GO:0009415,GO:0009605,GO:0009606,GO:0009628,GO:0009629,GO:0009630,GO:0009705,GO:0009914,GO:0009926,GO:0009987,GO:0010035,GO:0010119,GO:0010540,GO:0010817,GO:0015075,GO:0015077,GO:…	Protein ZINC INDUCED	33090|Viridiplantae
N0.HOG0000855	0	0.00166571	0.796931	0.620382	4	0	0	12	9	9	NPAL_015992_R1	Chr10	15048688	15055001	-	0.11	0.11	0	0	0	0.72	0.9	0.81	11	0	315	Similar to ZIF1: Protein ZINC INDUCED FACILITATOR 1 (Arabidopsis thaliana OX%3D3702)	InterPro:IPR011701, Pfam:PF07690	3827.XP_004516551.1	436	1.66e-149	64.3	KOG2615@1|root,KOG2615@2759|Eukaryota,37P1M@33090|Viridiplantae,3GGHM@35493|Streptophyta,4JKRH@91835|fabids	S	GO:0000325,GO:0001101,GO:0003674,GO:0005215,GO:0005575,GO:0005622,GO:0005623,GO:0005737,GO:0005773,GO:0005774,GO:0005886,GO:0006810,GO:0006811,GO:0006812,GO:0006813,GO:0006950,GO:0007275,GO:0008150,GO:0008324,GO:0009414,GO:0009415,GO:0009605,GO:0009606,GO:0009628,GO:0009629,GO:0009630,GO:0009705,GO:0009914,GO:0009926,GO:0009987,GO:0010035,GO:0010119,GO:0010540,GO:0010817,GO:0015075,GO:0015077,GO:…	Protein ZINC INDUCED	33090|Viridiplantae
N0.HOG0000855	0	0.00166571	0.796931	0.620382	4	0	0	12	9	9	NPAL_015993_R1	Chr10	15063341	15072630	-	0.26	0.26	0	0	0	0	0.77	0.8	10	0	301	Similar to ZIFL1: Protein ZINC INDUCED FACILITATOR-LIKE 1 (Arabidopsis thaliana OX%3D3702)	InterPro:IPR011701, Pfam:PF07690	3694.POPTR_0008s01110.1	214	2.36e-63	28.7	KOG2615@1|root,KOG2615@2759|Eukaryota,37P1M@33090|Viridiplantae,3GGHM@35493|Streptophyta,4JKRH@91835|fabids	S	GO:0000325,GO:0001101,GO:0003674,GO:0005215,GO:0005575,GO:0005622,GO:0005623,GO:0005737,GO:0005773,GO:0005774,GO:0005886,GO:0006810,GO:0006811,GO:0006812,GO:0006813,GO:0006950,GO:0007275,GO:0008150,GO:0008324,GO:0009414,GO:0009415,GO:0009605,GO:0009606,GO:0009607,GO:0009624,GO:0009628,GO:0009629,GO:0009630,GO:0009705,GO:0009914,GO:0009926,GO:0009987,GO:0010035,GO:0010038,GO:0010043,GO:0010119,GO:…	Protein ZINC INDUCED	33090|Viridiplantae
N0.HOG0000855	0	0.00166571	0.796931	0.620382	4	0	0	12	9	9	NPAL_015995_R1	Chr10	15096174	15100332	-	0.1	0.22	0	0	0	1	1	0.9	11	0	329	Similar to ZIFL1: Protein ZINC INDUCED FACILITATOR-LIKE 1 (Arabidopsis thaliana OX%3D3702)	InterPro:IPR011701, Pfam:PF07690	3847.GLYMA13G25590.1	478	7.64e-166	67.1	KOG2615@1|root,KOG2615@2759|Eukaryota,37P1M@33090|Viridiplantae,3GGHM@35493|Streptophyta,4JKRH@91835|fabids	S	GO:0000325,GO:0001101,GO:0003674,GO:0005215,GO:0005575,GO:0005622,GO:0005623,GO:0005737,GO:0005773,GO:0005774,GO:0005886,GO:0006810,GO:0006811,GO:0006812,GO:0006813,GO:0006950,GO:0007275,GO:0008150,GO:0008324,GO:0009414,GO:0009415,GO:0009605,GO:0009606,GO:0009628,GO:0009629,GO:0009630,GO:0009705,GO:0009914,GO:0009926,GO:0009987,GO:0010035,GO:0010119,GO:0010540,GO:0010817,GO:0015075,GO:0015077,GO:…	Protein ZINC INDUCED	33090|Viridiplantae
N0.HOG0000855	0	0.00166571	0.796931	0.620382	4	0	0	12	9	9	NPAL_015996_R1	Chr10	15114352	15121528	-	0.12	0.24	0	0	0	0.81	0.8	0.81	11	0	313	Similar to ZIFL1: Protein ZINC INDUCED FACILITATOR-LIKE 1 (Arabidopsis thaliana OX%3D3702)	InterPro:IPR011701, Pfam:PF07690	3827.XP_004516551.1	417	2.87e-142	63.1	KOG2615@1|root,KOG2615@2759|Eukaryota,37P1M@33090|Viridiplantae,3GGHM@35493|Streptophyta,4JKRH@91835|fabids	S	GO:0000325,GO:0001101,GO:0003674,GO:0005215,GO:0005575,GO:0005622,GO:0005623,GO:0005737,GO:0005773,GO:0005774,GO:0005886,GO:0006810,GO:0006811,GO:0006812,GO:0006813,GO:0006950,GO:0007275,GO:0008150,GO:0008324,GO:0009414,GO:0009415,GO:0009605,GO:0009606,GO:0009628,GO:0009629,GO:0009630,GO:0009705,GO:0009914,GO:0009926,GO:0009987,GO:0010035,GO:0010119,GO:0010540,GO:0010817,GO:0015075,GO:0015077,GO:…	Protein ZINC INDUCED	33090|Viridiplantae
N0.HOG0000855	0	0.00166571	0.796931	0.620382	4	0	0	12	9	9	NPAL_015997_R1	Chr10	15137529	15152310	-	1	1	0	0	0	0	1	1	7	0	259	Similar to ZIF1: Protein ZINC INDUCED FACILITATOR 1 (Arabidopsis thaliana OX%3D3702)	InterPro:IPR005828, Pfam:PF00083	85681.XP_006432311.1	101	4.9e-22	28.8	KOG2615@1|root,KOG2615@2759|Eukaryota,37P1M@33090|Viridiplantae,3GGHM@35493|Streptophyta	J	GO:0000325,GO:0001101,GO:0003674,GO:0005215,GO:0005575,GO:0005622,GO:0005623,GO:0005737,GO:0005773,GO:0005774,GO:0005886,GO:0006810,GO:0006811,GO:0006812,GO:0006813,GO:0006950,GO:0007275,GO:0008150,GO:0008324,GO:0009414,GO:0009415,GO:0009605,GO:0009606,GO:0009607,GO:0009624,GO:0009628,GO:0009629,GO:0009630,GO:0009705,GO:0009914,GO:0009926,GO:0009987,GO:0010035,GO:0010038,GO:0010043,GO:0010119,GO:…	Protein ZINC INDUCED	33090|Viridiplantae
N0.HOG0000855	0	0.00166571	0.796931	0.620382	4	0	0	12	9	9	NPAL_015998_R1	Chr10	15165470	15169761	-	0.09	0.09	0	0	0	0.9	1	0.9	11	0	336	Similar to ZIFL1: Protein ZINC INDUCED FACILITATOR-LIKE 1 (Arabidopsis thaliana OX%3D3702)	InterPro:IPR011701, Pfam:PF07690	3847.GLYMA15G35440.1	473	9.21e-164	67.6	KOG2615@1|root,KOG2615@2759|Eukaryota,37P1M@33090|Viridiplantae,3GGHM@35493|Streptophyta,4JKRH@91835|fabids	S	GO:0000325,GO:0001101,GO:0003674,GO:0005215,GO:0005575,GO:0005622,GO:0005623,GO:0005737,GO:0005773,GO:0005774,GO:0005886,GO:0006810,GO:0006811,GO:0006812,GO:0006813,GO:0006950,GO:0007275,GO:0008150,GO:0008324,GO:0009414,GO:0009415,GO:0009605,GO:0009606,GO:0009628,GO:0009629,GO:0009630,GO:0009705,GO:0009914,GO:0009926,GO:0009987,GO:0010035,GO:0010119,GO:0010540,GO:0010817,GO:0015075,GO:0015077,GO:…	Protein ZINC INDUCED	33090|Viridiplantae
N0.HOG0000855	0	0.00166571	0.796931	0.620382	4	0	0	12	9	9	NPAL_011186_R1	Chr6	17688663	17694236	-	1	1	0	0	0	0	1	1	10	0	307	Similar to ZIFL1: Protein ZINC INDUCED FACILITATOR-LIKE 1 (Arabidopsis thaliana OX%3D3702)	InterPro:IPR011701, Pfam:PF07690	102107.XP_008231756.1	350	5.73e-116	67.2	KOG2615@1|root,KOG2615@2759|Eukaryota,37P1M@33090|Viridiplantae,3GGHM@35493|Streptophyta,4JKRH@91835|fabids	S	GO:0000325,GO:0001101,GO:0003674,GO:0005215,GO:0005575,GO:0005622,GO:0005623,GO:0005737,GO:0005773,GO:0005774,GO:0005886,GO:0006810,GO:0006811,GO:0006812,GO:0006813,GO:0006950,GO:0007275,GO:0008150,GO:0008324,GO:0009414,GO:0009415,GO:0009605,GO:0009606,GO:0009607,GO:0009624,GO:0009628,GO:0009629,GO:0009630,GO:0009705,GO:0009914,GO:0009926,GO:0009987,GO:0010035,GO:0010038,GO:0010043,GO:0010119,GO:…	Protein ZINC INDUCED	33090|Viridiplantae
N0.HOG0003642	0	0.587531	1.74608e-10	0.620382	0	8	0	0	10	9	NPAL_011826_R1	Chr7	2459416	2459973	-	1	1	0	-1	0	0	-1	1	1	0	185	Similar to CYP81Q32: Cytochrome P450 81Q32 (Catharanthus roseus OX%3D4058)	InterPro:IPR001128, Pfam:PF00067	3702.AT4G37360.1	259	1.95e-82	36.7	COG2124@1|root,KOG0156@2759|Eukaryota,37HKM@33090|Viridiplantae,3G7FU@35493|Streptophyta	Q	GO:0001666,GO:0002213,GO:0002376,GO:0003674,GO:0003824,GO:0004497,GO:0005575,GO:0005622,GO:0005623,GO:0005737,GO:0005783,GO:0006082,GO:0006725,GO:0006790,GO:0006807,GO:0006950,GO:0006952,GO:0006955,GO:0008150,GO:0008152,GO:0009058,GO:0009605,GO:0009607,GO:0009617,GO:0009620,GO:0009628,GO:0009682,GO:0009759,GO:0009987,GO:0012505,GO:0016020,GO:0016043,GO:0016143,GO:0016144,GO:0016491,GO:0016705,GO:…	Belongs to the cytochrome P450 family	33090|Viridiplantae	ko00000, ko00001, ko00002, ko00199, ko01000	1.14.13.53, 1.14.13.89, 1.14.14.1, 1.14.14.19, 1.14.14.32	M00109, M00110	ko00140, ko00380, ko00590, ko00591, ko00830, ko00905, ko00943, ko00980, ko01100, ko01110, ko04212, ko04726, ko04750, ko04913, ko04917, ko04927, ko04934, ko05204, map00140, map00380, map00590, map00591, map00830, map00905, map00943, map00980, map01100, map01110, map04212, map04726, map04750, map04913, map04917, map04927, map04934, map05204	K00512, K00517, K07408, K07418, K13260, K20623	R02211, R02354, R02355, R03089, R03408, R03629, R03783, R04852, R04853, R06560, R06561, R06606, R06607, R07000, R07001, R07021, R07022, R07042, R07043, R07044, R07045, R07046, R07048, R07050, R07051, R07052, R07055, R07056, R07079, R07080, R07081, R07085, R07087, R07098, R07099, R07371, R07470, R07474, R07746, R08390, R08392, R08517, R08518, R09418, R09423, R09442	RC00046, RC00607, RC00660, RC00661, RC00704, RC00723, RC00724, RC00923, RC01184, RC01222, RC01444, RC01445, RC01710, RC01711, RC01723, RC01725, RC01727, RC01732, RC01733, RC02531
N0.HOG0003642	0	0.587531	1.74608e-10	0.620382	0	8	0	0	10	9	NPAL_014834_R1	Chr9	5435613	5436218	-	1	1	0	-1	0	0	-1	1	1	0	201	Similar to CYP81E8: Cytochrome P450 81E8 (Medicago truncatula OX%3D3880)	InterPro:IPR001128, Pfam:PF00067	102107.XP_008238686.1	301	1.5e-98	38.7	COG2124@1|root,KOG0156@2759|Eukaryota,37HKM@33090|Viridiplantae,3G7FU@35493|Streptophyta,4JISP@91835|fabids	Q		Belongs to the cytochrome P450 family	33090|Viridiplantae	ko00000, ko00001, ko00002, ko00199, ko01000	1.14.13.53, 1.14.13.89, 1.14.14.1, 1.14.14.19, 1.14.14.32	M00109, M00110	ko00140, ko00232, ko00380, ko00590, ko00591, ko00830, ko00905, ko00943, ko00980, ko00982, ko01100, ko01110, ko04212, ko04726, ko04750, ko04913, ko04917, ko04927, ko04934, ko05204, map00140, map00232, map00380, map00590, map00591, map00830, map00905, map00943, map00980, map00982, map01100, map01110, map04212, map04726, map04750, map04913, map04917, map04927, map04934, map05204	K00512, K07408, K07409, K07418, K13260, K20623	R02211, R02354, R02355, R03089, R03408, R03629, R03783, R04852, R04853, R06560, R06561, R06606, R06607, R07000, R07001, R07021, R07022, R07042, R07043, R07044, R07045, R07046, R07048, R07050, R07051, R07052, R07055, R07056, R07079, R07080, R07081, R07085, R07087, R07098, R07099, R07371, R07470, R07474, R07746, R07939, R07943, R07945, R08293, R08294, R08390, R08392, R08517, R08518, R09405, R09407,…	RC00046, RC00334, RC00607, RC00660, RC00661, RC00704, RC00723, RC00724, RC00923, RC01184, RC01222, RC01349, RC01444, RC01445, RC01710, RC01711, RC01723, RC01725, RC01727, RC01732, RC01733, RC01797, RC01827, RC02017, RC02524, RC02526, RC02531
N0.HOG0003642	0	0.587531	1.74608e-10	0.620382	0	8	0	0	10	9	NPAL_014835_R1	Chr9	5447790	5448395	+	1	1	0	-1	0	0	-1	1	1	0	201	Similar to CYP81E8: Cytochrome P450 81E8 (Medicago truncatula OX%3D3880)	InterPro:IPR001128, Pfam:PF00067	3880.AES94616	300	6e-98	39.1	COG2124@1|root,KOG0156@2759|Eukaryota,37HKM@33090|Viridiplantae,3G7FU@35493|Streptophyta,4JISP@91835|fabids	Q	GO:0001666,GO:0002213,GO:0002376,GO:0003674,GO:0003824,GO:0004497,GO:0005575,GO:0005622,GO:0005623,GO:0005737,GO:0005783,GO:0006082,GO:0006725,GO:0006790,GO:0006807,GO:0006950,GO:0006952,GO:0006955,GO:0008150,GO:0008152,GO:0009058,GO:0009605,GO:0009607,GO:0009617,GO:0009620,GO:0009628,GO:0009682,GO:0009759,GO:0009987,GO:0012505,GO:0016020,GO:0016043,GO:0016143,GO:0016144,GO:0016491,GO:0016705,GO:…	Belongs to the cytochrome P450 family	33090|Viridiplantae	ko00000, ko00001, ko00002, ko00199, ko01000	1.14.13.53, 1.14.13.89, 1.14.14.1, 1.14.14.19, 1.14.14.32	M00109, M00110	ko00140, ko00590, ko00591, ko00905, ko00943, ko01100, ko01110, ko04212, ko04726, ko04750, ko04913, ko04917, ko04927, ko04934, map00140, map00590, map00591, map00905, map00943, map01100, map01110, map04212, map04726, map04750, map04913, map04917, map04927, map04934	K00512, K00517, K07418, K13260, K20623	R02211, R03783, R04852, R04853, R06560, R06561, R06606, R06607, R07042, R07043, R07044, R07045, R07046, R07048, R07050, R07051, R07052, R07055, R07056, R07371, R07470, R07474, R07746, R08517, R08518	RC00046, RC00607, RC00660, RC00661, RC00923, RC01184, RC01222, RC01710, RC01711, RC01723, RC01725
N0.HOG0003642	0	0.587531	1.74608e-10	0.620382	0	8	0	0	10	9	NPAL_014836_R1	Chr9	5452958	5453563	-	1	1	0	-1	0	0	-1	1	1	0	201	Similar to CYP81E8: Cytochrome P450 81E8 (Medicago truncatula OX%3D3880)	InterPro:IPR001128, Pfam:PF00067	3885.XP_007151699.1	291	2.12e-94	39.9	COG2124@1|root,KOG0156@2759|Eukaryota,37HKM@33090|Viridiplantae,3G7FU@35493|Streptophyta,4JISP@91835|fabids	Q	GO:0001666,GO:0002213,GO:0002376,GO:0003674,GO:0003824,GO:0004497,GO:0005575,GO:0005622,GO:0005623,GO:0005737,GO:0005783,GO:0006082,GO:0006725,GO:0006790,GO:0006807,GO:0006950,GO:0006952,GO:0006955,GO:0008150,GO:0008152,GO:0009058,GO:0009605,GO:0009607,GO:0009617,GO:0009620,GO:0009628,GO:0009682,GO:0009759,GO:0009987,GO:0012505,GO:0016020,GO:0016043,GO:0016143,GO:0016144,GO:0016491,GO:0016705,GO:…	Belongs to the cytochrome P450 family	33090|Viridiplantae	ko00000, ko00001, ko00002, ko00199, ko01000	1.14.13.53, 1.14.13.89, 1.14.14.1, 1.14.14.19, 1.14.14.32	M00109, M00110	ko00140, ko00590, ko00591, ko00905, ko00943, ko01100, ko01110, ko04212, ko04726, ko04750, ko04913, ko04917, ko04927, ko04934, map00140, map00590, map00591, map00905, map00943, map01100, map01110, map04212, map04726, map04750, map04913, map04917, map04927, map04934	K00512, K00517, K07418, K13260, K20623	R02211, R03783, R04852, R04853, R06560, R06561, R06606, R06607, R07042, R07043, R07044, R07045, R07046, R07048, R07050, R07051, R07052, R07055, R07056, R07371, R07470, R07474, R07746, R08517, R08518	RC00046, RC00607, RC00660, RC00661, RC00923, RC01184, RC01222, RC01710, RC01711, RC01723, RC01725
N0.HOG0003642	0	0.587531	1.74608e-10	0.620382	0	8	0	0	10	9	NPAL_014837_R1	Chr9	5466288	5471034	-	1	1	0	0	0	0	1	1	2	0	365	Similar to CYP81E8: Cytochrome P450 81E8 (Medicago truncatula OX%3D3880)	InterPro:IPR001128, Pfam:PF00067	3880.AES94616	299	5.15e-95	39.3	COG2124@1|root,KOG0156@2759|Eukaryota,37HKM@33090|Viridiplantae,3G7FU@35493|Streptophyta,4JISP@91835|fabids	Q	GO:0001666,GO:0002213,GO:0002376,GO:0003674,GO:0003824,GO:0004497,GO:0005575,GO:0005622,GO:0005623,GO:0005737,GO:0005783,GO:0006082,GO:0006725,GO:0006790,GO:0006807,GO:0006950,GO:0006952,GO:0006955,GO:0008150,GO:0008152,GO:0009058,GO:0009605,GO:0009607,GO:0009617,GO:0009620,GO:0009628,GO:0009682,GO:0009759,GO:0009987,GO:0012505,GO:0016020,GO:0016043,GO:0016143,GO:0016144,GO:0016491,GO:0016705,GO:…	Belongs to the cytochrome P450 family	33090|Viridiplantae	ko00000, ko00001, ko00002, ko00199, ko01000	1.14.13.53, 1.14.13.89, 1.14.14.1, 1.14.14.19, 1.14.14.32	M00109, M00110	ko00140, ko00590, ko00591, ko00905, ko00943, ko01100, ko01110, ko04212, ko04726, ko04750, ko04913, ko04917, ko04927, ko04934, map00140, map00590, map00591, map00905, map00943, map01100, map01110, map04212, map04726, map04750, map04913, map04917, map04927, map04934	K00512, K00517, K07418, K13260, K20623	R02211, R03783, R04852, R04853, R06560, R06561, R06606, R06607, R07042, R07043, R07044, R07045, R07046, R07048, R07050, R07051, R07052, R07055, R07056, R07371, R07470, R07474, R07746, R08517, R08518	RC00046, RC00607, RC00660, RC00661, RC00923, RC01184, RC01222, RC01710, RC01711, RC01723, RC01725
N0.HOG0003642	0	0.587531	1.74608e-10	0.620382	0	8	0	0	10	9	NPAL_014838_R1	Chr9	5496001	5499396	-	1	1	0	0	0	0	1	1	2	0	215	Similar to CYP81E8: Cytochrome P450 81E8 (Medicago truncatula OX%3D3880)	InterPro:IPR001128, Pfam:PF00067	3880.AES94616	286	2.72e-92	38.7	COG2124@1|root,KOG0156@2759|Eukaryota,37HKM@33090|Viridiplantae,3G7FU@35493|Streptophyta,4JISP@91835|fabids	Q	GO:0001666,GO:0002213,GO:0002376,GO:0003674,GO:0003824,GO:0004497,GO:0005575,GO:0005622,GO:0005623,GO:0005737,GO:0005783,GO:0006082,GO:0006725,GO:0006790,GO:0006807,GO:0006950,GO:0006952,GO:0006955,GO:0008150,GO:0008152,GO:0009058,GO:0009605,GO:0009607,GO:0009617,GO:0009620,GO:0009628,GO:0009682,GO:0009759,GO:0009987,GO:0012505,GO:0016020,GO:0016043,GO:0016143,GO:0016144,GO:0016491,GO:0016705,GO:…	Belongs to the cytochrome P450 family	33090|Viridiplantae	ko00000, ko00001, ko00002, ko00199, ko01000	1.14.13.53, 1.14.13.89, 1.14.14.1, 1.14.14.19, 1.14.14.32	M00109, M00110	ko00140, ko00590, ko00591, ko00905, ko00943, ko01100, ko01110, ko04212, ko04726, ko04750, ko04913, ko04917, ko04927, ko04934, map00140, map00590, map00591, map00905, map00943, map01100, map01110, map04212, map04726, map04750, map04913, map04917, map04927, map04934	K00512, K00517, K07418, K13260, K20623	R02211, R03783, R04852, R04853, R06560, R06561, R06606, R06607, R07042, R07043, R07044, R07045, R07046, R07048, R07050, R07051, R07052, R07055, R07056, R07371, R07470, R07474, R07746, R08517, R08518	RC00046, RC00607, RC00660, RC00661, RC00923, RC01184, RC01222, RC01710, RC01711, RC01723, RC01725
N0.HOG0003642	0	0.587531	1.74608e-10	0.620382	0	8	0	0	10	9	NPAL_014839_R1	Chr9	5503395	5503952	-	1	1	0	-1	0	0	-1	1	1	0	185	Similar to CYP81E8: Cytochrome P450 81E8 (Medicago truncatula OX%3D3880)	InterPro:IPR001128, Pfam:PF00067	981085.XP_010095333.1	225	3.4e-69	34.9
N0.HOG0003642	0	0.587531	1.74608e-10	0.620382	0	8	0	0	10	9	NPAL_015024_R1	Chr9	16824670	16825275	+	1	1	0	-1	0	0	-1	1	1	0	201	Similar to CYP81E8: Cytochrome P450 81E8 (Medicago truncatula OX%3D3880)	InterPro:IPR001128, Pfam:PF00067	3885.XP_007151699.1	294	9.37e-96	38.1	COG2124@1|root,KOG0156@2759|Eukaryota,37HKM@33090|Viridiplantae,3G7FU@35493|Streptophyta,4JISP@91835|fabids	Q	GO:0001666,GO:0002213,GO:0002376,GO:0003674,GO:0003824,GO:0004497,GO:0005575,GO:0005622,GO:0005623,GO:0005737,GO:0005783,GO:0006082,GO:0006725,GO:0006790,GO:0006807,GO:0006950,GO:0006952,GO:0006955,GO:0008150,GO:0008152,GO:0009058,GO:0009605,GO:0009607,GO:0009617,GO:0009620,GO:0009628,GO:0009682,GO:0009759,GO:0009987,GO:0012505,GO:0016020,GO:0016043,GO:0016143,GO:0016144,GO:0016491,GO:0016705,GO:…	Belongs to the cytochrome P450 family	33090|Viridiplantae	ko00000, ko00001, ko00002, ko00199, ko01000	1.14.13.53, 1.14.13.89, 1.14.14.1, 1.14.14.19, 1.14.14.32	M00109, M00110	ko00140, ko00590, ko00591, ko00905, ko00943, ko01100, ko01110, ko04212, ko04726, ko04750, ko04913, ko04917, ko04927, ko04934, map00140, map00590, map00591, map00905, map00943, map01100, map01110, map04212, map04726, map04750, map04913, map04917, map04927, map04934	K00512, K00517, K07418, K13260, K20623	R02211, R03783, R04852, R04853, R06560, R06561, R06606, R06607, R07042, R07043, R07044, R07045, R07046, R07048, R07050, R07051, R07052, R07055, R07056, R07371, R07470, R07474, R07746, R08517, R08518	RC00046, RC00607, RC00660, RC00661, RC00923, RC01184, RC01222, RC01710, RC01711, RC01723, RC01725
N0.HOG0003642	0	0.587531	1.74608e-10	0.620382	0	8	0	0	10	9	NPAL_015026_R1	Chr9	16842763	16844668	+	1	1	0	0	0	0	1	1	2	0	159	Similar to CYP81E8: Cytochrome P450 81E8 (Medicago truncatula OX%3D3880)	InterPro:IPR001128, Pfam:PF00067	981085.XP_010095334.1	220	3.85e-68	31.8
N0.HOG0000378	0	0.283184	0.00231641	0.650339	1	4	0	7	17	12	NPAL_017634_R1	Chr11	11238855	11241334	+	0.42	0.59	0	0	0	0.6	1	0.8	5	0	309	Similar to HSR201: Benzyl alcohol O-benzoyltransferase (Nicotiana tabacum OX%3D4097)	InterPro:-, Pfam:PF02458	102107.XP_008232530.1	220	8.21e-66	51.8	28N77@1|root,2QUSI@2759|Eukaryota,37SZF@33090|Viridiplantae,3GCN3@35493|Streptophyta,4JKZI@91835|fabids	S		Benzyl alcohol	33090|Viridiplantae	ko00000, ko00001, ko01000	2.3.1.195, 2.3.1.196, 2.3.1.232		ko00592, ko01110, map00592, map01110	K18858, K19861	R09631	RC00004, RC00041
N0.HOG0000378	0	0.283184	0.00231641	0.650339	1	4	0	7	17	12	NPAL_002620_R1	Chr2	604169	606141	+	0.25	0.25	77	1	1	1	1	1	2	819	308	Similar to HSR201: Benzyl alcohol O-benzoyltransferase (Nicotiana tabacum OX%3D4097)	InterPro:-, Pfam:PF02458	102107.XP_008232530.1	385	2.41e-130	65.1	28N77@1|root,2QUSI@2759|Eukaryota,37SZF@33090|Viridiplantae,3GCN3@35493|Streptophyta,4JKZI@91835|fabids	S		Benzyl alcohol	33090|Viridiplantae	ko00000, ko00001, ko01000	2.3.1.195, 2.3.1.196, 2.3.1.232		ko00592, ko01110, map00592, map01110	K18858, K19861	R09631	RC00004, RC00041
N0.HOG0000378	0	0.283184	0.00231641	0.650339	1	4	0	7	17	12	NPAL_002621_R1	Chr2	610548	612439	+	0.25	0.25	195	1	1	1	1	1	2	247	458	Similar to HSR201: Benzyl alcohol O-benzoyltransferase (Nicotiana tabacum OX%3D4097)	InterPro:-, Pfam:PF02458	3847.GLYMA02G00340.1	604	6.08e-214	95.2	28N77@1|root,2QUSI@2759|Eukaryota,37SZF@33090|Viridiplantae,3GCN3@35493|Streptophyta,4JKZI@91835|fabids	S		Benzyl alcohol	33090|Viridiplantae	ko00000, ko00001, ko01000	2.3.1.195, 2.3.1.196, 2.3.1.232		ko00592, ko01110, map00592, map01110	K18858, K19861	R09631	RC00004, RC00041
N0.HOG0000378	0	0.283184	0.00231641	0.650339	1	4	0	7	17	12	NPAL_004249_R1	Chr2	14883798	14885584	+	0.21	0.21	0	0	0	1	1	1	2	0	256	Similar to HSR201: Benzyl alcohol O-benzoyltransferase (Nicotiana tabacum OX%3D4097)	InterPro:-, Pfam:PF02458	57918.XP_004290447.1	336	1.15e-111	52.3	28N77@1|root,2QUSI@2759|Eukaryota,37SZF@33090|Viridiplantae,3GCN3@35493|Streptophyta,4JKZI@91835|fabids	S		Benzyl alcohol	33090|Viridiplantae	ko00000, ko00001, ko01000	2.3.1.195, 2.3.1.196, 2.3.1.232		ko00592, ko01110, map00592, map01110	K18858, K19861	R09631	RC00004, RC00041
N0.HOG0000378	0	0.283184	0.00231641	0.650339	1	4	0	7	17	12	NPAL_004252_R1	Chr2	14920038	14922367	+	0.07	0.07	0	0	0	1	1	1	2	0	463	Similar to BEBT1: Benzyl alcohol O-benzoyltransferase (Petunia hybrida OX%3D4102)	InterPro:-, Pfam:PF02458	3847.GLYMA03G40430.1	567	3.53e-199	91.2	28N77@1|root,2QUSI@2759|Eukaryota,37SZF@33090|Viridiplantae,3GCN3@35493|Streptophyta,4JKZI@91835|fabids	S		Benzyl alcohol	33090|Viridiplantae	ko00000, ko00001, ko01000	2.3.1.195, 2.3.1.196, 2.3.1.232		ko00592, ko01110, map00592, map01110	K18858, K19861	R09631	RC00004, RC00041
N0.HOG0000378	0	0.283184	0.00231641	0.650339	1	4	0	7	17	12	NPAL_004254_R1	Chr2	14966784	14968557	+	0	0	128	1	1	1	1	1	2	184	457	Similar to BEBT1: Benzyl alcohol O-benzoyltransferase (Petunia hybrida OX%3D4102)	InterPro:-, Pfam:PF02458	102107.XP_008232530.1	543	4.45e-190	94.4	28N77@1|root,2QUSI@2759|Eukaryota,37SZF@33090|Viridiplantae,3GCN3@35493|Streptophyta,4JKZI@91835|fabids	S		Benzyl alcohol	33090|Viridiplantae	ko00000, ko00001, ko01000	2.3.1.195, 2.3.1.196, 2.3.1.232		ko00592, ko01110, map00592, map01110	K18858, K19861	R09631	RC00004, RC00041
N0.HOG0000378	0	0.283184	0.00231641	0.650339	1	4	0	7	17	12	NPAL_009874_R1	Chr5	15200606	15202872	+	0	0	84	1	0.5	1	1	1	2	0	451	Similar to BEBT1: Benzyl alcohol O-benzoyltransferase (Petunia hybrida OX%3D4102)	InterPro:-, Pfam:PF02458	102107.XP_008232530.1	555	9.89e-195	95.4	28N77@1|root,2QUSI@2759|Eukaryota,37SZF@33090|Viridiplantae,3GCN3@35493|Streptophyta,4JKZI@91835|fabids	S		Benzyl alcohol	33090|Viridiplantae	ko00000, ko00001, ko01000	2.3.1.195, 2.3.1.196, 2.3.1.232		ko00592, ko01110, map00592, map01110	K18858, K19861	R09631	RC00004, RC00041
N0.HOG0000378	0	0.283184	0.00231641	0.650339	1	4	0	7	17	12	NPAL_009875_R1	Chr5	15228296	15228806	+	1	1	0	0	0	0	1	1	2	0	136	Similar to BEBT1: Benzyl alcohol O-benzoyltransferase (Petunia hybrida OX%3D4102)	InterPro:-, Pfam:PF02458	3827.XP_004506306.1	99.8	9.85e-23	18.7	28N77@1|root,2QUSI@2759|Eukaryota,37SZF@33090|Viridiplantae,3GCN3@35493|Streptophyta,4JKZI@91835|fabids	S		Benzyl alcohol	33090|Viridiplantae	ko00000, ko00001, ko01000	2.3.1.195, 2.3.1.196, 2.3.1.232		ko00592, ko01110, map00592, map01110	K18858, K19861	R09631	RC00004, RC00041
N0.HOG0000378	0	0.283184	0.00231641	0.650339	1	4	0	7	17	12	NPAL_009879_R1	Chr5	15299912	15302899	+	0.06	0.36	0	0	0	1	0	0	3	0	403	Similar to HSR201: Benzyl alcohol O-benzoyltransferase (Nicotiana tabacum OX%3D4097)	InterPro:-, Pfam:PF02458	4432.XP_010275172.1	398	1.1e-133	87.8	28N77@1|root,2QUSI@2759|Eukaryota,37SZF@33090|Viridiplantae,3GCN3@35493|Streptophyta	S		Benzyl alcohol	33090|Viridiplantae	ko00000, ko00001, ko01000	2.3.1.195, 2.3.1.196, 2.3.1.232		ko00592, ko01110, map00592, map01110	K18858, K19861	R09631	RC00004, RC00041
N0.HOG0000378	0	0.283184	0.00231641	0.650339	1	4	0	7	17	12	NPAL_009881_R1	Chr5	15329902	15330402	+	1	1	0	-1	0	0	-1	1	1	0	166	Similar to BEBT1: Benzyl alcohol O-benzoyltransferase (Petunia hybrida OX%3D4102)	InterPro:-, Pfam:PF02458	3880.AES82596	159	3.5e-45	43.5	28N77@1|root,2QUSI@2759|Eukaryota,37SZF@33090|Viridiplantae,3GCN3@35493|Streptophyta,4JKZI@91835|fabids	S		Benzyl alcohol	33090|Viridiplantae	ko00000, ko00001, ko01000	2.3.1.195, 2.3.1.196, 2.3.1.232		ko00592, ko01110, map00592, map01110	K18858, K19861	R09631	RC00004, RC00041
N0.HOG0000378	0	0.283184	0.00231641	0.650339	1	4	0	7	17	12	NPAL_012522_R1	Chr7	9765339	9767430	-	0.01	0.01	81	1	1	1	1	1	2	483	449	Similar to HSR201: Benzyl alcohol O-benzoyltransferase (Nicotiana tabacum OX%3D4097)	InterPro:-, Pfam:PF02458	102107.XP_008232530.1	551	4.29e-193	95.2	28N77@1|root,2QUSI@2759|Eukaryota,37SZF@33090|Viridiplantae,3GCN3@35493|Streptophyta,4JKZI@91835|fabids	S		Benzyl alcohol	33090|Viridiplantae	ko00000, ko00001, ko01000	2.3.1.195, 2.3.1.196, 2.3.1.232		ko00592, ko01110, map00592, map01110	K18858, K19861	R09631	RC00004, RC00041
N0.HOG0000378	0	0.283184	0.00231641	0.650339	1	4	0	7	17	12	NPAL_013635_R1	Chr8	14551363	14552815	-	0	0	0	0	0	1	1	1	2	0	447	Similar to BEBT1: Benzyl alcohol O-benzoyltransferase (Petunia hybrida OX%3D4102)	InterPro:-, Pfam:PF02458	3847.GLYMA03G40430.1	531	2.54e-185	94.1	28N77@1|root,2QUSI@2759|Eukaryota,37SZF@33090|Viridiplantae,3GCN3@35493|Streptophyta,4JKZI@91835|fabids	S		Benzyl alcohol	33090|Viridiplantae	ko00000, ko00001, ko01000	2.3.1.195, 2.3.1.196, 2.3.1.232		ko00592, ko01110, map00592, map01110	K18858, K19861	R09631	RC00004, RC00041
N0.HOG0001599	0	1.75673e-06	0.00231641	0.650339	6	4	0	8	12	12	NPAL_017886_R1	Chr11	13934329	13935136	-	1	1	0	0	0	0	1	1	2	0	229	Similar to At4g29180: Probable LRR receptor-like serine/threonine-protein kinase At4g29180 (Arabidopsis thaliana OX%3D3702)	InterPro:IPR024788, Pfam:PF12819	3880.AES84305	213	2.95e-67	90.5
N0.HOG0001599	0	1.75673e-06	0.00231641	0.650339	6	4	0	8	12	12	NPAL_017887_R1	Chr11	13943743	13946975	-	0.24	0.6	0	0	0	0	0.83	0.85	7	0	548	Similar to At2g19230: Putative leucine-rich repeat receptor-like serine/threonine-protein kinase At2g19230 (Arabidopsis thaliana OX%3D3702)	InterPro:IPR001611,	981085.XP_010086899.1	300	2.44e-89	53.7	COG0515@1|root,2QQCZ@2759|Eukaryota,37PZK@33090|Viridiplantae,3GA01@35493|Streptophyta,4JTQS@91835|fabids	T		LRR receptor-like serine threonine-protein kinase	33090|Viridiplantae
N0.HOG0001599	0	1.75673e-06	0.00231641	0.650339	6	4	0	8	12	12	NPAL_017888_R1	Chr11	13981534	13984702	-	1	1	0	0	0	0	1	1	8	0	541	Similar to At2g19230: Putative leucine-rich repeat receptor-like serine/threonine-protein kinase At2g19230 (Arabidopsis thaliana OX%3D3702)	InterPro:IPR001611,	102107.XP_008220338.1	242	7.7e-68	46.7	COG0515@1|root,2QQCZ@2759|Eukaryota,37PZK@33090|Viridiplantae,3GA01@35493|Streptophyta,4JK92@91835|fabids	T		LRR receptor-like serine threonine-protein kinase	33090|Viridiplantae
N0.HOG0001599	0	1.75673e-06	0.00231641	0.650339	6	4	0	8	12	12	NPAL_017889_R1	Chr11	14024057	14027221	-	0.74	0.74	0	0	0	0	1	1	6	0	447	Similar to At1g05700: Probable LRR receptor-like serine/threonine-protein kinase At1g05700 (Arabidopsis thaliana OX%3D3702)	InterPro:IPR001611,	3694.POPTR_0086s00230.1	208	4.86e-57	45.1	COG0515@1|root,2QQCZ@2759|Eukaryota,37PZK@33090|Viridiplantae,3GA01@35493|Streptophyta,4JSVA@91835|fabids	T		Protein tyrosine kinase	33090|Viridiplantae	ko00000, ko00001, ko00002, ko01000, ko01001	2.7.11.1	M00686	ko04010, ko04064, ko04620, ko04621, ko04624, ko04722, ko05133, ko05140, ko05142, ko05145, ko05152, ko05162, ko05164, map04010, map04064, map04620, map04621, map04624, map04722, map05133, map05140, map05142, map05145, map05152, map05162, map05164	K04733
N0.HOG0001599	0	1.75673e-06	0.00231641	0.650339	6	4	0	8	12	12	NPAL_017890_R1	Chr11	14030013	14035236	-	0.16	0.16	141	0.75	0.8	0.8	0.75	0.8	5	0	492	Similar to At2g19210: Putative leucine-rich repeat receptor-like protein kinase At2g19210 (Arabidopsis thaliana OX%3D3702)	InterPro:IPR024788, Pfam:PF12819	3694.POPTR_0086s00230.1	262	2.74e-76	44.4	COG0515@1|root,2QQCZ@2759|Eukaryota,37PZK@33090|Viridiplantae,3GA01@35493|Streptophyta,4JSVA@91835|fabids	T		Protein tyrosine kinase	33090|Viridiplantae	ko00000, ko00001, ko00002, ko01000, ko01001	2.7.11.1	M00686	ko04010, ko04064, ko04620, ko04621, ko04624, ko04722, ko05133, ko05140, ko05142, ko05145, ko05152, ko05162, ko05164, map04010, map04064, map04620, map04621, map04624, map04722, map05133, map05140, map05142, map05145, map05152, map05162, map05164	K04733
N0.HOG0001599	0	1.75673e-06	0.00231641	0.650339	6	4	0	8	12	12	NPAL_017892_R1	Chr11	14049081	14050264	-	0.78	0.78	0	0	0	0	0	0.33	3	0	213	Similar to At2g19230: Putative leucine-rich repeat receptor-like serine/threonine-protein kinase At2g19230 (Arabidopsis thaliana OX%3D3702)	InterPro:IPR024788, Pfam:PF12819	3983.cassava4.1_030910m	156	1.01e-42	39	2EEDM@1|root,2SJU3@2759|Eukaryota,37Z2S@33090|Viridiplantae,3GNDW@35493|Streptophyta,4JS2X@91835|fabids	S		Carbohydrate-binding protein of the ER	33090|Viridiplantae
N0.HOG0001599	0	1.75673e-06	0.00231641	0.650339	6	4	0	8	12	12	NPAL_017893_R1	Chr11	14090263	14093048	-	0.01	0.01	135	0.75	0.8	1	0.75	0.6	5	314	447	Similar to At2g19210: Putative leucine-rich repeat receptor-like protein kinase At2g19210 (Arabidopsis thaliana OX%3D3702)	InterPro:IPR024788, Pfam:PF12819	3694.POPTR_0086s00230.1	237	1.62e-67	44.3	COG0515@1|root,2QQCZ@2759|Eukaryota,37PZK@33090|Viridiplantae,3GA01@35493|Streptophyta,4JSVA@91835|fabids	T		Protein tyrosine kinase	33090|Viridiplantae	ko00000, ko00001, ko00002, ko01000, ko01001	2.7.11.1	M00686	ko04010, ko04064, ko04620, ko04621, ko04624, ko04722, ko05133, ko05140, ko05142, ko05145, ko05152, ko05162, ko05164, map04010, map04064, map04620, map04621, map04624, map04722, map05133, map05140, map05142, map05145, map05152, map05162, map05164	K04733
N0.HOG0001599	0	1.75673e-06	0.00231641	0.650339	6	4	0	8	12	12	NPAL_018156_R1	Chr11	17143963	17144740	-	1	1	0	0	0	0	1	1	2	0	215	Similar to At4g29180: Probable LRR receptor-like serine/threonine-protein kinase At4g29180 (Arabidopsis thaliana OX%3D3702)	InterPro:IPR024788, Pfam:PF12819	3847.GLYMA08G21211.1	160	1.22e-46	86.7	2EEDM@1|root,2SJU3@2759|Eukaryota,37Z2S@33090|Viridiplantae,3GNDW@35493|Streptophyta,4JS2X@91835|fabids	S		Carbohydrate-binding protein of the ER	33090|Viridiplantae
N0.HOG0001599	0	1.75673e-06	0.00231641	0.650339	6	4	0	8	12	12	NPAL_018157_R1	Chr11	17160747	17163549	-	1	1	0	0	0	0	1	1	7	0	428	Similar to SIRK: Senescence-induced receptor-like serine/threonine-protein kinase (Arabidopsis thaliana OX%3D3702)	InterPro:IPR024788, Pfam:PF12819	71139.XP_010034754.1	236	5.98e-67	47.6	COG0515@1|root,2QQCZ@2759|Eukaryota,37PZK@33090|Viridiplantae,3GA01@35493|Streptophyta	T		receptor-like serine threonine-protein kinase	33090|Viridiplantae
N0.HOG0001599	0	1.75673e-06	0.00231641	0.650339	6	4	0	8	12	12	NPAL_018158_R1	Chr11	17183655	17188202	+	1	1	0	0	0	0	1	1	9	0	580	Similar to At1g05700: Probable LRR receptor-like serine/threonine-protein kinase At1g05700 (Arabidopsis thaliana OX%3D3702)	InterPro:IPR001611,	3847.GLYMA08G21321.1	406	1.89e-129	59.7	COG0515@1|root,2QQCZ@2759|Eukaryota,37PZK@33090|Viridiplantae,3GA01@35493|Streptophyta,4JK92@91835|fabids	T	GO:0006950,GO:0006952,GO:0008150,GO:0009605,GO:0009607,GO:0009617,GO:0042742,GO:0043207,GO:0050896,GO:0051704,GO:0051707,GO:0098542	LRR receptor-like serine threonine-protein kinase	33090|Viridiplantae
N0.HOG0001599	0	1.75673e-06	0.00231641	0.650339	6	4	0	8	12	12	NPAL_018161_R1	Chr11	17243400	17247637	+	1	1	0	0	0	0	1	1	9	0	569	Similar to SIRK: Senescence-induced receptor-like serine/threonine-protein kinase (Arabidopsis thaliana OX%3D3702)	InterPro:IPR001611,	3847.GLYMA08G21321.1	370	1.48e-115	63.3	COG0515@1|root,2QQCZ@2759|Eukaryota,37PZK@33090|Viridiplantae,3GA01@35493|Streptophyta,4JK92@91835|fabids	T	GO:0006950,GO:0006952,GO:0008150,GO:0009605,GO:0009607,GO:0009617,GO:0042742,GO:0043207,GO:0050896,GO:0051704,GO:0051707,GO:0098542	LRR receptor-like serine threonine-protein kinase	33090|Viridiplantae
N0.HOG0001599	0	1.75673e-06	0.00231641	0.650339	6	4	0	8	12	12	NPAL_007311_R1	Chr4	21310364	21325520	-	1	1	0	0	0	0	1	1	10	0	396	Similar to At1g05700: Probable LRR receptor-like serine/threonine-protein kinase At1g05700 (Arabidopsis thaliana OX%3D3702)	InterPro:IPR024788, Pfam:PF12819	29760.VIT_09s0002g02770.t01	233	1.16e-66	45.6	COG0515@1|root,2QQCZ@2759|Eukaryota,37PZK@33090|Viridiplantae,3GA01@35493|Streptophyta	T		receptor-like serine threonine-protein kinase	33090|Viridiplantae
N0.HOG0003209	0.001	0.0911664	0.00144481	0.585894	1	3	0	2	9	6	NPAL_016216_R1	Chr10	18122058	18124559	-	0.29	0.29	0	0	0	0	1	1	6	0	323	Similar to SOK1: Protein SOSEKI 1 (Arabidopsis thaliana OX%3D3702)	InterPro:IPR048351, Pfam:PF06136	3847.GLYMA15G42181.2	186	8.5e-53	39.6	COG0475@1|root,KOG1650@2759|Eukaryota,37RKP@33090|Viridiplantae,3G84R@35493|Streptophyta,4JFK2@91835|fabids	P		Domain of unknown function (DUF966)	33090|Viridiplantae
N0.HOG0003209	0.001	0.0911664	0.00144481	0.585894	1	3	0	2	9	6	NPAL_011406_R1	Chr6	24311542	24313330	-	1	1	0	0	0	0	1	1	5	0	341	Similar to SOK1: Protein SOSEKI 1 (Arabidopsis thaliana OX%3D3702)	InterPro:IPR048351, Pfam:PF06136	3880.AES66081	192	3.03e-54	60.2	COG0475@1|root,KOG1650@2759|Eukaryota,37RKP@33090|Viridiplantae,3G84R@35493|Streptophyta,4JFK2@91835|fabids	P		Domain of unknown function (DUF966)	33090|Viridiplantae
N0.HOG0003209	0.001	0.0911664	0.00144481	0.585894	1	3	0	2	9	6	NPAL_011407_R1	Chr6	24331393	24333157	-	1	1	0	0	0	0	1	1	4	0	163	Similar to SOK1: Protein SOSEKI 1 (Arabidopsis thaliana OX%3D3702)	InterPro:IPR048351, Pfam:PF06136	102107.XP_008231404.1	69.7	1.07e-11	12.2	COG0475@1|root,KOG1650@2759|Eukaryota,37RKP@33090|Viridiplantae,3G84R@35493|Streptophyta,4JFK2@91835|fabids	P		Domain of unknown function (DUF966)	33090|Viridiplantae
N0.HOG0003209	0.001	0.0911664	0.00144481	0.585894	1	3	0	2	9	6	NPAL_011408_R1	Chr6	24340404	24344326	-	1	1	0	0	0	0	1	1	7	0	295	Similar to SOK1: Protein SOSEKI 1 (Arabidopsis thaliana OX%3D3702)	InterPro:IPR048351, Pfam:PF06136	2711.XP_006483671.1	97.4	7.74e-20	17.2	COG0475@1|root,KOG1650@2759|Eukaryota,37RKP@33090|Viridiplantae,3G84R@35493|Streptophyta	P		Protein UPSTREAM OF	33090|Viridiplantae
N0.HOG0003209	0.001	0.0911664	0.00144481	0.585894	1	3	0	2	9	6	NPAL_011409_R1	Chr6	24356427	24358093	-	1	1	0	0	0	0	1	1	5	0	329	Similar to SOK1: Protein SOSEKI 1 (Arabidopsis thaliana OX%3D3702)	InterPro:IPR048351, Pfam:PF06136	3880.AES66081	197	2.63e-56	39.2	COG0475@1|root,KOG1650@2759|Eukaryota,37RKP@33090|Viridiplantae,3G84R@35493|Streptophyta,4JFK2@91835|fabids	P		Domain of unknown function (DUF966)	33090|Viridiplantae
N0.HOG0003209	0.001	0.0911664	0.00144481	0.585894	1	3	0	2	9	6	NPAL_011412_R1	Chr6	24409623	24411237	-	1	1	0	0	0	0	1	1	5	0	290	Similar to SOK1: Protein SOSEKI 1 (Arabidopsis thaliana OX%3D3702)	InterPro:IPR048351, Pfam:PF06136	3880.AES66081	168	9.75e-46	20.7	COG0475@1|root,KOG1650@2759|Eukaryota,37RKP@33090|Viridiplantae,3G84R@35493|Streptophyta,4JFK2@91835|fabids	P		Domain of unknown function (DUF966)	33090|Viridiplantae
N0.HOG0006383	0.002	0.587531	0.0327498	0.531469	0	1	0	1	6	2	NPAL_006473_R1	Chr3	32827627	32831924	+	0.06	0.06	154	1	1	1	0.66	0.75	4	364	435	Similar to Os01g0794400: Probable nucleoredoxin 2 (Oryza sativa subsp. japonica OX%3D39947)	InterPro:IPR004146,	3880.AES74069	610	2.2e-217	91.8	KOG2501@1|root,KOG2501@2759|Eukaryota,37NU2@33090|Viridiplantae,3GFVV@35493|Streptophyta,4JDYW@91835|fabids	O		Nucleoredoxin	33090|Viridiplantae	ko00000, ko01000, ko01009	1.8.1.8			K17609
N0.HOG0006383	0.002	0.587531	0.0327498	0.531469	0	1	0	1	6	2	NPAL_006473_R2	Chr3	32827627	32831924	+	0.05	0.05	193	1	1	1	1	1	3	364	446	Similar to Os01g0794400: Probable nucleoredoxin 2 (Oryza sativa subsp. japonica OX%3D39947)	InterPro:IPR004146,	3880.AES74069	610	3.37e-217	91.8	KOG2501@1|root,KOG2501@2759|Eukaryota,37NU2@33090|Viridiplantae,3GFVV@35493|Streptophyta,4JDYW@91835|fabids	O		Nucleoredoxin	33090|Viridiplantae	ko00000, ko01000, ko01009	1.8.1.8			K17609
N0.HOG0006383	0.002	0.587531	0.0327498	0.531469	0	1	0	1	6	2	NPAL_009412_R1	Chr5	8449253	8453104	-	0	0	532	1	1	1	1	1	2	453	417	Similar to Os01g0794400: Probable nucleoredoxin 2 (Oryza sativa subsp. japonica OX%3D39947)	InterPro:IPR004146,	3760.EMJ22996	597	1.63e-212	90.9	KOG2501@1|root,KOG2501@2759|Eukaryota,37NU2@33090|Viridiplantae,3GFVV@35493|Streptophyta,4JDYW@91835|fabids	O		Nucleoredoxin	33090|Viridiplantae	ko00000, ko01000, ko01009	1.8.1.8			K17609
N0.HOG0002831	0.002	0.652796	0.0102356	0.559999	0	2	0	2	7	4	NPAL_019938_R1	Chr13	6035801	6038614	-	0.41	0.66	0	0	0	1	1	1	3	0	266	Similar to APS1: Acid phosphatase 1 (Solanum lycopersicum OX%3D4081)	InterPro:IPR005519, Pfam:PF03767	3827.XP_004510320.1	352	6.7e-121	89.7	2C7MT@1|root,2QU6T@2759|Eukaryota,37M1H@33090|Viridiplantae,3GFIW@35493|Streptophyta,4JEBX@91835|fabids	S	GO:0001101,GO:0002213,GO:0003674,GO:0003824,GO:0003993,GO:0005488,GO:0005515,GO:0005575,GO:0005622,GO:0005623,GO:0005737,GO:0005773,GO:0005829,GO:0005840,GO:0006793,GO:0006796,GO:0006950,GO:0006952,GO:0006979,GO:0008134,GO:0008150,GO:0008152,GO:0009605,GO:0009607,GO:0009611,GO:0009625,GO:0009719,GO:0009725,GO:0009753,GO:0009987,GO:0010033,GO:0010035,GO:0010038,GO:0016311,GO:0016787,GO:0016788,GO:…	acid phosphatase	33090|Viridiplantae	ko00000, ko00001			ko04016, map04016	K20728
N0.HOG0002831	0.002	0.652796	0.0102356	0.559999	0	2	0	2	7	4	NPAL_019939_R1	Chr13	6045834	6047518	-	0.18	0.18	153	1	1	1	0.5	0.66	3	284	263	Similar to VSPA: Stem 28 kDa glycoprotein (Glycine max OX%3D3847)	InterPro:IPR005519, Pfam:PF03767	3827.XP_004510320.1	355	3.62e-122	100	2C7MT@1|root,2QU6T@2759|Eukaryota,37M1H@33090|Viridiplantae,3GFIW@35493|Streptophyta,4JEBX@91835|fabids	S	GO:0001101,GO:0002213,GO:0003674,GO:0003824,GO:0003993,GO:0005488,GO:0005515,GO:0005575,GO:0005622,GO:0005623,GO:0005737,GO:0005773,GO:0005829,GO:0005840,GO:0006793,GO:0006796,GO:0006950,GO:0006952,GO:0006979,GO:0008134,GO:0008150,GO:0008152,GO:0009605,GO:0009607,GO:0009611,GO:0009625,GO:0009719,GO:0009725,GO:0009753,GO:0009987,GO:0010033,GO:0010035,GO:0010038,GO:0016311,GO:0016787,GO:0016788,GO:…	acid phosphatase	33090|Viridiplantae	ko00000, ko00001			ko04016, map04016	K20728
N0.HOG0002831	0.002	0.652796	0.0102356	0.559999	0	2	0	2	7	4	NPAL_019940_R1	Chr13	6065178	6066725	-	0	0	153	1	1	1	1	1	3	335	263	Similar to VSPA: Stem 28 kDa glycoprotein (Glycine max OX%3D3847)	InterPro:IPR005519, Pfam:PF03767	3827.XP_004510320.1	349	9.83e-120	100	2C7MT@1|root,2QU6T@2759|Eukaryota,37M1H@33090|Viridiplantae,3GFIW@35493|Streptophyta,4JEBX@91835|fabids	S	GO:0001101,GO:0002213,GO:0003674,GO:0003824,GO:0003993,GO:0005488,GO:0005515,GO:0005575,GO:0005622,GO:0005623,GO:0005737,GO:0005773,GO:0005829,GO:0005840,GO:0006793,GO:0006796,GO:0006950,GO:0006952,GO:0006979,GO:0008134,GO:0008150,GO:0008152,GO:0009605,GO:0009607,GO:0009611,GO:0009625,GO:0009719,GO:0009725,GO:0009753,GO:0009987,GO:0010033,GO:0010035,GO:0010038,GO:0016311,GO:0016787,GO:0016788,GO:…	acid phosphatase	33090|Viridiplantae	ko00000, ko00001			ko04016, map04016	K20728
N0.HOG0002831	0.002	0.652796	0.0102356	0.559999	0	2	0	2	7	4	NPAL_019941_R1	Chr13	6071680	6073465	-	0	0	124	1	1	1	1	1	3	389	261	Similar to VSPA: Stem 28 kDa glycoprotein (Glycine max OX%3D3847)	InterPro:IPR005519, Pfam:PF03767	3750.XP_008380842.1	292	5.98e-97	93.1	2C7MT@1|root,2QU6T@2759|Eukaryota,37M1H@33090|Viridiplantae,3GFIW@35493|Streptophyta,4JEBX@91835|fabids	S	GO:0001101,GO:0002213,GO:0003674,GO:0003824,GO:0003993,GO:0005488,GO:0005515,GO:0005575,GO:0005622,GO:0005623,GO:0005737,GO:0005773,GO:0005829,GO:0005840,GO:0006793,GO:0006796,GO:0006950,GO:0006952,GO:0006979,GO:0008134,GO:0008150,GO:0008152,GO:0009605,GO:0009607,GO:0009611,GO:0009625,GO:0009719,GO:0009725,GO:0009753,GO:0009987,GO:0010033,GO:0010035,GO:0010038,GO:0016311,GO:0016787,GO:0016788,GO:…	acid phosphatase	33090|Viridiplantae	ko00000, ko00001			ko04016, map04016	K20728
N0.HOG0002705	0.002	0.652796	0.000512346	0.573258	0	3	0	1	7	5	NPAL_014634_R1	Chr9	2688340	2689020	+	0.89	0.84	0	-1	0	1	-1	1	1	0	226	Similar to Basic secretory protease (Fragments) (Boswellia serrata OX%3D613112)	InterPro:IPR007541, Pfam:PF04450	2711.XP_006486993.1	321	1.21e-109	96.5	28N64@1|root,2QURC@2759|Eukaryota,37NKR@33090|Viridiplantae,3GDPZ@35493|Streptophyta	S		Secretory protein	33090|Viridiplantae
N0.HOG0002705	0.002	0.652796	0.000512346	0.573258	0	3	0	1	7	5	NPAL_014636_R1	Chr9	2705249	2705938	-	0.4	-0.62	0	-1	0	1	-1	1	1	0	229	Similar to Basic secretory protease (Fragments) (Boswellia serrata OX%3D613112)	InterPro:IPR007541, Pfam:PF04450	3885.XP_007143066.1	350	2.97e-121	93	28N64@1|root,2QURC@2759|Eukaryota,37NKR@33090|Viridiplantae,3GDPZ@35493|Streptophyta,4JFTK@91835|fabids	S		Peptidase of plants and bacteria	33090|Viridiplantae
N0.HOG0002705	0.002	0.652796	0.000512346	0.573258	0	3	0	1	7	5	NPAL_014637_R1	Chr9	2714300	2714911	-	1	1	0	-1	0	0	-1	1	1	0	203	Similar to Basic secretory protease (Fragments) (Boswellia serrata OX%3D613112)	InterPro:IPR007541, Pfam:PF04450	85681.XP_006422910.1	282	9.61e-95	85.3	28N64@1|root,2QURC@2759|Eukaryota,37NKR@33090|Viridiplantae,3GDPZ@35493|Streptophyta	S		Secretory protein	33090|Viridiplantae
N0.HOG0002705	0.002	0.652796	0.000512346	0.573258	0	3	0	1	7	5	NPAL_014638_R1	Chr9	2724736	2725437	-	1	1	0	-1	0	0	-1	1	1	0	233	Similar to Basic secretory protease (Fragments) (Boswellia serrata OX%3D613112)	InterPro:IPR007541, Pfam:PF04450	85681.XP_006422910.1	329	1.21e-112	93.5	28N64@1|root,2QURC@2759|Eukaryota,37NKR@33090|Viridiplantae,3GDPZ@35493|Streptophyta	S		Secretory protein	33090|Viridiplantae
N0.HOG0002705	0.002	0.652796	0.000512346	0.573258	0	3	0	1	7	5	NPAL_014639_R1	Chr9	2728529	2729230	-	1	1	0	-1	0	0	-1	1	1	0	233	Similar to Basic secretory protease (Fragments) (Boswellia serrata OX%3D613112)	InterPro:IPR007541, Pfam:PF04450	4098.XP_009630650.1	347	5.18e-120	98.2	28N64@1|root,2QURC@2759|Eukaryota,37NKR@33090|Viridiplantae,3GDPZ@35493|Streptophyta,44NSI@71274|asterids	S		Peptidase of plants and bacteria	33090|Viridiplantae
N0.HOG0007434	0.003	0.587531	0.0327498	0.531469	0	1	0	1	6	2	NPAL_016190_R1	Chr10	17832584	17834253	-	0	0	141	1	1	1	1	1	2	370	130	Similar to At5g42850: Thioredoxin-like protein Clot (Arabidopsis thaliana OX%3D3702)	InterPro:IPR010357, Pfam:PF06110	102107.XP_008231331.1	235	9.96e-79	98.5	KOG3425@1|root,KOG3425@2759|Eukaryota,37V0M@33090|Viridiplantae,3GJ3B@35493|Streptophyta,4JU1W@91835|fabids	S	GO:0003674,GO:0003824,GO:0005575,GO:0005622,GO:0005623,GO:0005737,GO:0005829,GO:0008150,GO:0008152,GO:0009987,GO:0015036,GO:0016491,GO:0016651,GO:0016667,GO:0016668,GO:0019725,GO:0042592,GO:0044424,GO:0044444,GO:0044464,GO:0045454,GO:0047134,GO:0050789,GO:0050794,GO:0055114,GO:0065007,GO:0065008	Thioredoxin-like protein Clot	33090|Viridiplantae
N0.HOG0007434	0.003	0.587531	0.0327498	0.531469	0	1	0	1	6	2	NPAL_016191_R1	Chr10	17837993	17839566	-	0	0	107	1	1	1	1	1	2	302	130	Similar to At5g42850: Thioredoxin-like protein Clot (Arabidopsis thaliana OX%3D3702)	InterPro:IPR010357, Pfam:PF06110	102107.XP_008231331.1	245	1.08e-82	98.5	KOG3425@1|root,KOG3425@2759|Eukaryota,37V0M@33090|Viridiplantae,3GJ3B@35493|Streptophyta,4JU1W@91835|fabids	S	GO:0003674,GO:0003824,GO:0005575,GO:0005622,GO:0005623,GO:0005737,GO:0005829,GO:0008150,GO:0008152,GO:0009987,GO:0015036,GO:0016491,GO:0016651,GO:0016667,GO:0016668,GO:0019725,GO:0042592,GO:0044424,GO:0044444,GO:0044464,GO:0045454,GO:0047134,GO:0050789,GO:0050794,GO:0055114,GO:0065007,GO:0065008	Thioredoxin-like protein Clot	33090|Viridiplantae
N0.HOG0006698	0.003	0.587531	0.00215442	0.546081	0	2	0	1	7	3	NPAL_020827_R1	Chr13	19132872	19136189	+	0.04	0.04	10	0.5	0.66	1	0.5	0.33	3	245	489	Similar to At2g17033: Pentatricopeptide repeat-containing protein At2g17033 (Arabidopsis thaliana OX%3D3702)	InterPro:IPR002885, Pfam:PF01535	981085.XP_010086846.1	508	9.04e-175	80.9	KOG4197@1|root,KOG4197@2759|Eukaryota,37QWR@33090|Viridiplantae,3GA70@35493|Streptophyta,4JFR8@91835|fabids	S	GO:0003674,GO:0003676,GO:0003723,GO:0003824,GO:0004518,GO:0004519,GO:0005488,GO:0005575,GO:0005622,GO:0005623,GO:0006139,GO:0006725,GO:0006807,GO:0008150,GO:0008152,GO:0009451,GO:0009987,GO:0016070,GO:0016787,GO:0016788,GO:0034641,GO:0043170,GO:0043226,GO:0043227,GO:0043229,GO:0043231,GO:0043412,GO:0044237,GO:0044238,GO:0044424,GO:0044464,GO:0046483,GO:0071704,GO:0090304,GO:0090305,GO:0097159,GO:…	Pentatricopeptide repeat-containing protein	33090|Viridiplantae
N0.HOG0006698	0.003	0.587531	0.00215442	0.546081	0	2	0	1	7	3	NPAL_020828_R1	Chr13	19137864	19139206	+	0.3	0.53	37	0	0.5	1	0	0	2	0	61	Protein of unknown function
N0.HOG0006698	0.003	0.587531	0.00215442	0.546081	0	2	0	1	7	3	NPAL_020829_R1	Chr13	19156430	19159797	+	0.02	0.02	87	0.5	0.66	1	1	1	3	258	483	Similar to At2g17033: Pentatricopeptide repeat-containing protein At2g17033 (Arabidopsis thaliana OX%3D3702)		981085.XP_010086846.1	496	2.53e-170	80.9	KOG4197@1|root,KOG4197@2759|Eukaryota,37QWR@33090|Viridiplantae,3GA70@35493|Streptophyta,4JFR8@91835|fabids	S	GO:0003674,GO:0003676,GO:0003723,GO:0003824,GO:0004518,GO:0004519,GO:0005488,GO:0005575,GO:0005622,GO:0005623,GO:0006139,GO:0006725,GO:0006807,GO:0008150,GO:0008152,GO:0009451,GO:0009987,GO:0016070,GO:0016787,GO:0016788,GO:0034641,GO:0043170,GO:0043226,GO:0043227,GO:0043229,GO:0043231,GO:0043412,GO:0044237,GO:0044238,GO:0044424,GO:0044464,GO:0046483,GO:0071704,GO:0090304,GO:0090305,GO:0097159,GO:…	Pentatricopeptide repeat-containing protein	33090|Viridiplantae
N0.HOG0002376	0.003	0.0454834	0.0102356	0.559999	1	2	0	2	7	4	NPAL_019464_R1	Chr12	22216957	22219457	-	0	0	187	1	1	1	0.5	0.66	3	1063	77	Similar to At2g23090: Uncharacterized protein At2g23090 (Arabidopsis thaliana OX%3D3702)	InterPro:IPR007513,	85681.XP_006426050.1	144	2.91e-44	100	2CG4Q@1|root,2S3K4@2759|Eukaryota,37W2Q@33090|Viridiplantae,3GK5E@35493|Streptophyta	S		At2g23090-like	33090|Viridiplantae
N0.HOG0002376	0.003	0.0454834	0.0102356	0.559999	1	2	0	2	7	4	NPAL_003701_R1	Chr2	8979444	8983230	-	0.09	0.09	593	1	1	1	0	0	6	1707	79	Similar to At2g23090: Uncharacterized protein At2g23090 (Arabidopsis thaliana OX%3D3702)	InterPro:IPR007513,	4558.Sb01g031840.1	134	1.41e-40	98.7	2CG4Q@1|root,2S3K4@2759|Eukaryota,37W2Q@33090|Viridiplantae,3GK5E@35493|Streptophyta,3M15W@4447|Liliopsida,3IJBR@38820|Poales	S		Zinc-binding	33090|Viridiplantae
N0.HOG0002376	0.003	0.0454834	0.0102356	0.559999	1	2	0	2	7	4	NPAL_003701_R2	Chr2	8979444	8983230	-	0.07	0.07	695	1	1	1	0	0	5	1707	79	Similar to At2g23090: Uncharacterized protein At2g23090 (Arabidopsis thaliana OX%3D3702)	InterPro:IPR007513,	4558.Sb01g031840.1	134	1.41e-40	98.7	2CG4Q@1|root,2S3K4@2759|Eukaryota,37W2Q@33090|Viridiplantae,3GK5E@35493|Streptophyta,3M15W@4447|Liliopsida,3IJBR@38820|Poales	S		Zinc-binding	33090|Viridiplantae
N0.HOG0002376	0.003	0.0454834	0.0102356	0.559999	1	2	0	2	7	4	NPAL_011839_R1	Chr7	2582568	2584532	+	0	0	218	1	1	1	1	1	3	482	77	Similar to At2g23090: Uncharacterized protein At2g23090 (Arabidopsis thaliana OX%3D3702)	InterPro:IPR007513,	29730.Gorai.013G049400.1	138	5.66e-42	100	2CG4Q@1|root,2S3K4@2759|Eukaryota,37W2Q@33090|Viridiplantae,3GK5E@35493|Streptophyta	S		At2g23090-like	33090|Viridiplantae
N0.HOG0002376	0.003	0.0454834	0.0102356	0.559999	1	2	0	2	7	4	NPAL_014663_R1	Chr9	2988339	2989848	+	0.22	0.22	121	0.5	0.66	1	0.5	0.66	3	0	77	Similar to At2g23090: Uncharacterized protein At2g23090 (Arabidopsis thaliana OX%3D3702)	InterPro:IPR007513,	3641.EOX98430	141	3.27e-40	23.9	COG4886@1|root,KOG0619@2759|Eukaryota,37J4Q@33090|Viridiplantae,3GAFD@35493|Streptophyta	S	GO:0000003,GO:0003006,GO:0003674,GO:0003824,GO:0004672,GO:0004674,GO:0004675,GO:0004888,GO:0005102,GO:0005488,GO:0005515,GO:0005575,GO:0005622,GO:0005623,GO:0005737,GO:0005783,GO:0005789,GO:0005886,GO:0006464,GO:0006468,GO:0006793,GO:0006796,GO:0006807,GO:0006996,GO:0007030,GO:0007049,GO:0007154,GO:0007165,GO:0007166,GO:0007167,GO:0007178,GO:0007275,GO:0008150,GO:0008152,GO:0009555,GO:0009556,GO:…	Somatic embryogenesis receptor kinase	33090|Viridiplantae
N0.HOG0009932	0.004	0.0454834	0.615369	0.531469	1	0	0	2	6	2	NPAL_018069_R1	Chr11	15951830	15954820	+	0.06	0.06	259	0.8	0.83	1	1	1	6	161	281	Protein of unknown function	InterPro:IPR019012, Pfam:PF09445	4432.XP_010268471.1	254	7.83e-82	79.7	KOG2730@1|root,KOG2730@2759|Eukaryota,37SY7@33090|Viridiplantae,3GFXI@35493|Streptophyta	S		Trimethylguanosine	33090|Viridiplantae	ko00000, ko00001, ko01000			ko03013, map03013	K14292
N0.HOG0009932	0.004	0.0454834	0.615369	0.531469	1	0	0	2	6	2	NPAL_018070_R1	Chr11	15960590	15968928	+	0.43	0.43	0	0.15	0.07	0.35	0.46	0.35	14	0	331	Protein of unknown function	InterPro:IPR019012, Pfam:PF09445	57918.XP_004305463.1	146	2.07e-39	38.6	KOG2730@1|root,KOG2730@2759|Eukaryota,37SY7@33090|Viridiplantae,3GFXI@35493|Streptophyta,4JVPY@91835|fabids	S		Trimethylguanosine synthase-like	33090|Viridiplantae	ko00000, ko00001, ko01000			ko03013, map03013	K14292
N0.HOG0008191	0.005	0.587531	0.0327498	0.531469	0	1	0	0	5	2	NPAL_009060_R1	Chr5	5666429	5669137	-	0	0	63	1	1	1	1	1	3	511	445	Protein of unknown function	InterPro:IPR005607, Pfam:PF03909	102107.XP_008220389.1	320	3e-103	97	28NEY@1|root,2QRY4@2759|Eukaryota,37P40@33090|Viridiplantae,3GGAA@35493|Streptophyta,4JGS5@91835|fabids	S		BSD domain	33090|Viridiplantae
N0.HOG0008191	0.005	0.587531	0.0327498	0.531469	0	1	0	0	5	2	NPAL_009060_R2	Chr5	5666940	5669137	-	0.19	0.5	63	0	0.5	1	0	0.5	2	0	379	Protein of unknown function		57918.XP_004288268.1	117	2.18e-26	85.6	2CMDK@1|root,2QQ1N@2759|Eukaryota,37NMI@33090|Viridiplantae,3GDBG@35493|Streptophyta,4JGIB@91835|fabids	S		domain in transcription factors and synapse-associated proteins	33090|Viridiplantae
N0.HOG0008191	0.005	0.587531	0.0327498	0.531469	0	1	0	0	5	2	NPAL_012589_R1	Chr7	11831813	11836027	-	0	0	110	1	1	1	0.5	0.66	3	953	453	Protein of unknown function	InterPro:IPR005607, Pfam:PF03909	3827.XP_004501508.1	389	5.95e-130	99.1	28NEY@1|root,2QRY4@2759|Eukaryota,37P40@33090|Viridiplantae,3GGAA@35493|Streptophyta,4JGS5@91835|fabids	S		BSD domain	33090|Viridiplantae
N0.HOG0001734	0.005	0.00366435	0.745338	0.585894	3	0	0	6	8	6	NPAL_019317_R1	Chr12	20372138	20374699	+	0.06	0.06	151	0.25	0.4	1	0.25	0.4	5	270	172	Similar to DIR1: Putative lipid-transfer protein DIR1 (Arabidopsis thaliana OX%3D3702)	InterPro:IPR016140, Pfam:PF14368	3885.XP_007140447.1	129	1.33e-36	86.1	2C8M3@1|root,2S7QX@2759|Eukaryota,37X87@33090|Viridiplantae,3GKRN@35493|Streptophyta,4JQXE@91835|fabids	S		lipid-transfer protein DIR1	33090|Viridiplantae
N0.HOG0001734	0.005	0.00366435	0.745338	0.585894	3	0	0	6	8	6	NPAL_005181_R1	Chr3	17622244	17623608	+	1	1	0	0	0	0	1	1	2	0	105	Similar to DIR1: Putative lipid-transfer protein DIR1 (Arabidopsis thaliana OX%3D3702)	InterPro:IPR016140, Pfam:PF14368	3885.XP_007146550.1	112	6.08e-31	82.7	2C8M3@1|root,2S7QX@2759|Eukaryota,37X87@33090|Viridiplantae,3GKRN@35493|Streptophyta,4JQXE@91835|fabids	S		lipid-transfer protein DIR1	33090|Viridiplantae
N0.HOG0001734	0.005	0.00366435	0.745338	0.585894	3	0	0	6	8	6	NPAL_005182_R1	Chr3	17833717	17836642	+	0.12	0.12	0	0	0	0	0	0.5	2	0	109	Similar to DIR1: Putative lipid-transfer protein DIR1 (Arabidopsis thaliana OX%3D3702)	InterPro:IPR016140, Pfam:PF14368	3880.AES70438	110	6.14e-30	75.5	2C8M3@1|root,2S7QX@2759|Eukaryota,37X87@33090|Viridiplantae,3GKRN@35493|Streptophyta	S		lipid-transfer protein DIR1	33090|Viridiplantae
N0.HOG0001734	0.005	0.00366435	0.745338	0.585894	3	0	0	6	8	6	NPAL_005183_R1	Chr3	17854969	17859498	+	0.39	0.39	0	0	0	0	1	1	2	0	165	Similar to DIR1: Putative lipid-transfer protein DIR1 (Arabidopsis thaliana OX%3D3702)	InterPro:IPR016140, Pfam:PF14368	3649.evm.model.supercontig_12.222	110	1e-28	74.1	2C8M3@1|root,2S7QX@2759|Eukaryota,37X87@33090|Viridiplantae,3GKRN@35493|Streptophyta,3HV2R@3699|Brassicales	S		Protease inhibitor seed storage lipid transfer protein	33090|Viridiplantae
N0.HOG0001734	0.005	0.00366435	0.745338	0.585894	3	0	0	6	8	6	NPAL_009617_R1	Chr5	10412706	10413011	-	1	1	0	-1	0	0	-1	1	1	0	101	Similar to DIR1: Putative lipid-transfer protein DIR1 (Arabidopsis thaliana OX%3D3702)	InterPro:IPR016140, Pfam:PF14368	3847.GLYMA07G17030.1	125	3.38e-36	100	2C8M3@1|root,2S7QX@2759|Eukaryota,37X87@33090|Viridiplantae,3GKRN@35493|Streptophyta,4JQXE@91835|fabids	S		lipid-transfer protein DIR1	33090|Viridiplantae
N0.HOG0001734	0.005	0.00366435	0.745338	0.585894	3	0	0	6	8	6	NPAL_022381_R1	scf_44	67123	68202	-	1	1	0	0	0	0	1	1	2	0	107	Similar to DIR1: Putative lipid-transfer protein DIR1 (Arabidopsis thaliana OX%3D3702)	InterPro:IPR016140, Pfam:PF14368	3880.AES70438	107	9.36e-29	97.2	2C8M3@1|root,2S7QX@2759|Eukaryota,37X87@33090|Viridiplantae,3GKRN@35493|Streptophyta	S		lipid-transfer protein DIR1	33090|Viridiplantae
N0.HOG0002464	0.007	0.587531	0.0327498	0.531469	0	1	0	1	5	2	NPAL_004284_R1	Chr2	15335552	15336696	+	0.07	0.55	0	0	0	1	0	0	2	0	368	Similar to GIP2: Probable aspartic proteinase GIP2 (Nicotiana benthamiana OX%3D4100)	InterPro:IPR032799,	3885.XP_007144622.1	478	5.67e-166	81.8	KOG1339@1|root,KOG1339@2759|Eukaryota,37Q1N@33090|Viridiplantae,3G89Y@35493|Streptophyta,4JIDB@91835|fabids	O		Belongs to the peptidase A1 family	33090|Viridiplantae
N0.HOG0002464	0.007	0.587531	0.0327498	0.531469	0	1	0	1	5	2	NPAL_004286_R1	Chr2	15352634	15354004	-	1	1	0	-1	0	0	-1	1	1	0	456	Similar to GIP2: Probable aspartic proteinase GIP2 (Nicotiana benthamiana OX%3D4100)	InterPro:IPR032799,	102107.XP_008235257.1	545	1.14e-190	87.3	KOG1339@1|root,KOG1339@2759|Eukaryota,37Q1N@33090|Viridiplantae,3G89Y@35493|Streptophyta,4JIDB@91835|fabids	O		Belongs to the peptidase A1 family	33090|Viridiplantae
N0.HOG0002099	0.007	0.587531	0.00215442	0.546081	0	2	0	1	6	3	NPAL_004877_R1	Chr3	3387128	3388681	-	0	0	220	1	1	1	1	1	2	291	321	Similar to Endochitinase (Phaseolus vulgaris OX%3D3885)	InterPro:IPR000726,	3880.AES74343	526	1.69e-187	93.8	COG3979@1|root,KOG4742@2759|Eukaryota,37R5A@33090|Viridiplantae,3G9NC@35493|Streptophyta,4JFS6@91835|fabids	S	GO:0005575,GO:0005622,GO:0005623,GO:0005737,GO:0005773,GO:0005774,GO:0005829,GO:0008150,GO:0010035,GO:0010038,GO:0016020,GO:0031090,GO:0042221,GO:0043226,GO:0043227,GO:0043229,GO:0043231,GO:0044422,GO:0044424,GO:0044437,GO:0044444,GO:0044446,GO:0044464,GO:0046686,GO:0050896,GO:0098588,GO:0098805	Endochitinase	33090|Viridiplantae	ko00000, ko00001, ko01000	3.2.1.14		ko00520, ko01100, ko04016, map00520, map01100, map04016	K01183, K20547	R01206, R02334	RC00467
N0.HOG0002099	0.007	0.587531	0.00215442	0.546081	0	2	0	1	6	3	NPAL_013895_R1	Chr8	16820379	16821354	-	0	0	154	1	1	1	0.5	0.66	3	232	135	Similar to CHI-B: Basic endochitinase B (Arabidopsis thaliana OX%3D3702)	InterPro:IPR000726, Pfam:PF00182	3885.XP_007137305.1	93.6	2.51e-21	39.9	COG3979@1|root,KOG4742@2759|Eukaryota,37R5A@33090|Viridiplantae,3G9NC@35493|Streptophyta,4JFS6@91835|fabids	S	GO:0005575,GO:0005622,GO:0005623,GO:0005737,GO:0005773,GO:0005774,GO:0005829,GO:0008150,GO:0010035,GO:0010038,GO:0016020,GO:0031090,GO:0042221,GO:0043226,GO:0043227,GO:0043229,GO:0043231,GO:0044422,GO:0044424,GO:0044437,GO:0044444,GO:0044446,GO:0044464,GO:0046686,GO:0050896,GO:0098588,GO:0098805	Endochitinase	33090|Viridiplantae	ko00000, ko00001, ko01000	3.2.1.14		ko00520, ko01100, ko04016, map00520, map01100, map04016	K01183, K20547	R01206, R02334	RC00467
N0.HOG0002099	0.007	0.587531	0.00215442	0.546081	0	2	0	1	6	3	NPAL_013896_R1	Chr8	16823555	16825076	-	0	0	125	1	1	1	0	0	2	351	322	Similar to Endochitinase (Phaseolus vulgaris OX%3D3885)	InterPro:IPR000726,	71139.XP_010028812.1	525	7.01e-187	93.1	COG3979@1|root,KOG4742@2759|Eukaryota,37R5A@33090|Viridiplantae,3G9NC@35493|Streptophyta	U		Endochitinase	33090|Viridiplantae	ko00000, ko00001, ko01000	3.2.1.14		ko00520, ko01100, ko04016, map00520, map01100, map04016	K20547	R01206, R02334	RC00467
N0.HOG0001827	0.008	0.0454834	0.615369	0.531469	1	0	0	2	5	2	NPAL_018728_R1	Chr12	3805732	3806172	+	0	0	0	-1	0	1	-1	1	1	0	146	Similar to RPL27AC: Large ribosomal subunit protein uL15x (Arabidopsis thaliana OX%3D3702)	InterPro:IPR021131, Pfam:PF00828	28532.XP_010552673.1	245	3.31e-82	100	COG0200@1|root,KOG1742@2759|Eukaryota,37TS4@33090|Viridiplantae,3GHW2@35493|Streptophyta,3HTRW@3699|Brassicales	J		Belongs to the universal ribosomal protein uL15 family	33090|Viridiplantae	br01610, ko00000, ko00001, ko00002, ko03011		M00177	ko03010, map03010	K02900
N0.HOG0001827	0.008	0.0454834	0.615369	0.531469	1	0	0	2	5	2	NPAL_021293_R1	Chr14	3215780	3216220	+	0	0	0	-1	0	1	-1	1	1	0	146	Similar to RPL27AC: Large ribosomal subunit protein uL15x (Arabidopsis thaliana OX%3D3702)	InterPro:IPR021131, Pfam:PF00828	981085.XP_010113107.1	241	7.79e-81	100	COG0200@1|root,KOG1742@2759|Eukaryota,37TS4@33090|Viridiplantae,3GHW2@35493|Streptophyta,4JIPJ@91835|fabids	J	GO:0002181,GO:0003674,GO:0003676,GO:0003723,GO:0003735,GO:0005198,GO:0005488,GO:0005575,GO:0005622,GO:0005623,GO:0005737,GO:0005829,GO:0005840,GO:0006412,GO:0006518,GO:0006807,GO:0008150,GO:0008152,GO:0009058,GO:0009059,GO:0009987,GO:0010467,GO:0015934,GO:0019538,GO:0022625,GO:0022626,GO:0032991,GO:0034641,GO:0034645,GO:0043043,GO:0043170,GO:0043226,GO:0043228,GO:0043229,GO:0043232,GO:0043603,GO:…	Belongs to the universal ribosomal protein uL15 family	33090|Viridiplantae	br01610, ko00000, ko00001, ko00002, ko03011		M00177	ko03010, map03010	K02900
N0.HOG0006545	0.009	0.0454834	0.615369	0.531469	1	0	0	2	6	2	NPAL_016284_R1	Chr10	19105167	19106291	-	1	1	0	-1	0	0	-1	1	1	0	374	Similar to MTERF2: Transcription termination factor MTERF2%2C chloroplastic (Arabidopsis thaliana OX%3D3702)	InterPro:IPR003690, Pfam:PF02536	3885.XP_007134176.1	401	1.28e-136	97.6	KOG1267@1|root,KOG1267@2759|Eukaryota,37S7N@33090|Viridiplantae,3GC57@35493|Streptophyta,4JI8V@91835|fabids	K		mTERF	33090|Viridiplantae	ko00000, ko03012, ko03029				K15032
N0.HOG0006545	0.009	0.0454834	0.615369	0.531469	1	0	0	2	6	2	NPAL_016285_R1	Chr10	19108508	19109629	-	1	1	0	-1	0	0	-1	1	1	0	373	Similar to MTERF2: Transcription termination factor MTERF2%2C chloroplastic (Arabidopsis thaliana OX%3D3702)	InterPro:IPR003690, Pfam:PF02536	3760.EMJ12626	356	6.48e-119	97.4	KOG1267@1|root,KOG1267@2759|Eukaryota,37S7N@33090|Viridiplantae,3GC57@35493|Streptophyta,4JI8V@91835|fabids	K		mTERF	33090|Viridiplantae	ko00000, ko03012, ko03029				K15032
N0.HOG0002928	0.009	0.587531	0.00215442	0.546081	0	2	0	1	6	3	NPAL_016839_R1	Chr10	23881795	23886302	-	0.1	0.11	0	0.8	0.72	1	0.7	0.63	11	332	338	Similar to OTU9: OVARIAN TUMOR DOMAIN-containing deubiquitinating enzyme 9 (Arabidopsis thaliana OX%3D3702)	InterPro:IPR003323, Pfam:PF02338	85681.XP_006424522.1	425	4.25e-147	95.3	KOG2605@1|root,KOG2605@2759|Eukaryota,37JWM@33090|Viridiplantae,3G7DV@35493|Streptophyta	OT		OTU domain-containing protein	33090|Viridiplantae	ko00000, ko00001, ko01000, ko01002, ko04121	3.4.19.12		ko04622, map04622	K12655
N0.HOG0002928	0.009	0.587531	0.00215442	0.546081	0	2	0	1	6	3	NPAL_016840_R1	Chr10	23906603	23911896	-	0.02	0.02	720	0.83	0.84	1	0.75	0.69	13	126	396	Similar to OTU9: OVARIAN TUMOR DOMAIN-containing deubiquitinating enzyme 9 (Arabidopsis thaliana OX%3D3702)	InterPro:IPR003323, Pfam:PF02338	29760.VIT_06s0004g02480.t01	416	1.32e-142	88.7	KOG2605@1|root,KOG2605@2759|Eukaryota,37JWM@33090|Viridiplantae,3G7DV@35493|Streptophyta	OT		OTU domain-containing protein	33090|Viridiplantae	ko00000, ko00001, ko01000, ko01002, ko04121	3.4.19.12		ko04622, map04622	K12655
N0.HOG0002928	0.009	0.587531	0.00215442	0.546081	0	2	0	1	6	3	NPAL_010406_R1	Chr6	1924503	1932032	+	0	0	510	1	1	1	0.88	0.8	10	632	324	Similar to OTU9: OVARIAN TUMOR DOMAIN-containing deubiquitinating enzyme 9 (Arabidopsis thaliana OX%3D3702)	InterPro:IPR003323, Pfam:PF02338	57918.XP_004291568.1	435	2.59e-151	92	KOG2605@1|root,KOG2605@2759|Eukaryota,37JWM@33090|Viridiplantae,3G7DV@35493|Streptophyta,4JSUV@91835|fabids	OT		OTU-like cysteine protease	33090|Viridiplantae	ko00000, ko00001, ko01000, ko01002, ko04121	3.4.19.12		ko04622, map04622	K12655
N0.HOG0002000	0.009	0.135245	0.00311864	0.59794	1	3	0	3	9	7	NPAL_009480_R1	Chr5	9085241	9089827	+	0.03	0.03	172	1	1	1	1	1	3	249	321	Similar to At5g58770: Dehydrodolichyl diphosphate synthase 2 (Arabidopsis thaliana OX%3D3702)	InterPro:IPR001441, Pfam:PF01255	3847.GLYMA14G37190.1	391	2.79e-134	76.1	COG0020@1|root,KOG1602@2759|Eukaryota,37IDG@33090|Viridiplantae,3GAJR@35493|Streptophyta,4JHY8@91835|fabids	I	GO:0002094,GO:0003674,GO:0003824,GO:0004659,GO:0005575,GO:0005622,GO:0005623,GO:0005737,GO:0005829,GO:0006066,GO:0006629,GO:0006720,GO:0006996,GO:0008150,GO:0008152,GO:0008299,GO:0008610,GO:0009058,GO:0009507,GO:0009532,GO:0009536,GO:0009570,GO:0009657,GO:0009668,GO:0009987,GO:0016043,GO:0016093,GO:0016094,GO:0016740,GO:0016765,GO:0043226,GO:0043227,GO:0043229,GO:0043231,GO:0044237,GO:0044238,GO:…	Belongs to the UPP synthase family	33090|Viridiplantae	ko00000, ko00001, ko01000, ko01006	2.5.1.87		ko00900, ko01110, map00900, map01110	K11778	R05556	RC00279, RC02839
N0.HOG0002000	0.009	0.135245	0.00311864	0.59794	1	3	0	3	9	7	NPAL_009734_R1	Chr5	11734915	11737756	-	0	0	72	1	1	1	1	1	3	256	312	Similar to At5g58770: Dehydrodolichyl diphosphate synthase 2 (Arabidopsis thaliana OX%3D3702)	InterPro:IPR001441, Pfam:PF01255	3847.GLYMA14G37190.1	379	1.44e-129	88.8	COG0020@1|root,KOG1602@2759|Eukaryota,37IDG@33090|Viridiplantae,3GAJR@35493|Streptophyta,4JHY8@91835|fabids	I	GO:0002094,GO:0003674,GO:0003824,GO:0004659,GO:0005575,GO:0005622,GO:0005623,GO:0005737,GO:0005829,GO:0006066,GO:0006629,GO:0006720,GO:0006996,GO:0008150,GO:0008152,GO:0008299,GO:0008610,GO:0009058,GO:0009507,GO:0009532,GO:0009536,GO:0009570,GO:0009657,GO:0009668,GO:0009987,GO:0016043,GO:0016093,GO:0016094,GO:0016740,GO:0016765,GO:0043226,GO:0043227,GO:0043229,GO:0043231,GO:0044237,GO:0044238,GO:…	Belongs to the UPP synthase family	33090|Viridiplantae	ko00000, ko00001, ko01000, ko01006	2.5.1.87		ko00900, ko01110, map00900, map01110	K11778	R05556	RC00279, RC02839
N0.HOG0002000	0.009	0.135245	0.00311864	0.59794	1	3	0	3	9	7	NPAL_009735_R1	Chr5	11740866	11748351	-	0.46	0.39	0	0	0	1	1	1	3	0	310	Similar to At5g58770: Dehydrodolichyl diphosphate synthase 2 (Arabidopsis thaliana OX%3D3702)	InterPro:IPR001441, Pfam:PF01255	981085.XP_010104636.1	384	5.71e-132	97.8	COG0020@1|root,KOG1602@2759|Eukaryota,37IDG@33090|Viridiplantae,3GAJR@35493|Streptophyta,4JHY8@91835|fabids	I	GO:0002094,GO:0003674,GO:0003824,GO:0004659,GO:0005575,GO:0005622,GO:0005623,GO:0005737,GO:0005829,GO:0006066,GO:0006629,GO:0006720,GO:0006996,GO:0008150,GO:0008152,GO:0008299,GO:0008610,GO:0009058,GO:0009507,GO:0009532,GO:0009536,GO:0009570,GO:0009657,GO:0009668,GO:0009987,GO:0016043,GO:0016093,GO:0016094,GO:0016740,GO:0016765,GO:0043226,GO:0043227,GO:0043229,GO:0043231,GO:0044237,GO:0044238,GO:…	Belongs to the UPP synthase family	33090|Viridiplantae	ko00000, ko00001, ko01000, ko01006	2.5.1.87		ko00900, ko01110, map00900, map01110	K11778	R05556	RC00279, RC02839
N0.HOG0002000	0.009	0.135245	0.00311864	0.59794	1	3	0	3	9	7	NPAL_009736_R1	Chr5	11752667	11755867	-	0.49	0.42	0	0	0	1	1	1	3	0	309	Similar to CPT4: Cis-prenyltransferase 4%2C chloroplastic (Solanum lycopersicum OX%3D4081)	InterPro:IPR001441, Pfam:PF01255	3885.XP_007142215.1	372	2.94e-127	97.3	COG0020@1|root,KOG1602@2759|Eukaryota,37IDG@33090|Viridiplantae,3GAJR@35493|Streptophyta,4JHY8@91835|fabids	I	GO:0002094,GO:0003674,GO:0003824,GO:0004659,GO:0005575,GO:0005622,GO:0005623,GO:0005737,GO:0005829,GO:0006066,GO:0006629,GO:0006720,GO:0006996,GO:0008150,GO:0008152,GO:0008299,GO:0008610,GO:0009058,GO:0009507,GO:0009532,GO:0009536,GO:0009570,GO:0009657,GO:0009668,GO:0009987,GO:0016043,GO:0016093,GO:0016094,GO:0016740,GO:0016765,GO:0043226,GO:0043227,GO:0043229,GO:0043231,GO:0044237,GO:0044238,GO:…	Belongs to the UPP synthase family	33090|Viridiplantae	ko00000, ko00001, ko01000, ko01006	2.5.1.87		ko00900, ko01110, map00900, map01110	K11778	R05556	RC00279, RC02839
N0.HOG0002000	0.009	0.135245	0.00311864	0.59794	1	3	0	3	9	7	NPAL_009737_R1	Chr5	11762141	11762780	-	0.63	0.5	0	0	0	0.5	1	1	2	0	154	Similar to CPT4: Cis-prenyltransferase 4%2C chloroplastic (Solanum lycopersicum OX%3D4081)	InterPro:IPR001441, Pfam:PF01255	3847.GLYMA14G37210.1	119	2.17e-30	44.8	COG0020@1|root,KOG1602@2759|Eukaryota,37IDG@33090|Viridiplantae,3GAJR@35493|Streptophyta,4JHY8@91835|fabids	I	GO:0002094,GO:0003674,GO:0003824,GO:0004659,GO:0005575,GO:0005622,GO:0005623,GO:0005737,GO:0005829,GO:0006066,GO:0006629,GO:0006720,GO:0006996,GO:0008150,GO:0008152,GO:0008299,GO:0008610,GO:0009058,GO:0009507,GO:0009532,GO:0009536,GO:0009570,GO:0009657,GO:0009668,GO:0009987,GO:0016043,GO:0016093,GO:0016094,GO:0016740,GO:0016765,GO:0043226,GO:0043227,GO:0043229,GO:0043231,GO:0044237,GO:0044238,GO:…	Belongs to the UPP synthase family	33090|Viridiplantae	ko00000, ko00001, ko01000, ko01006	2.5.1.87		ko00900, ko01110, map00900, map01110	K11778	R05556	RC00279, RC02839
N0.HOG0002000	0.009	0.135245	0.00311864	0.59794	1	3	0	3	9	7	NPAL_009738_R1	Chr5	11767000	11771054	-	0.46	0.42	0	0	0	1	1	1	3	0	313	Similar to At5g58770: Dehydrodolichyl diphosphate synthase 2 (Arabidopsis thaliana OX%3D3702)	InterPro:IPR001441, Pfam:PF01255	981085.XP_010104636.1	374	5.7e-128	98.1	COG0020@1|root,KOG1602@2759|Eukaryota,37IDG@33090|Viridiplantae,3GAJR@35493|Streptophyta,4JHY8@91835|fabids	I	GO:0002094,GO:0003674,GO:0003824,GO:0004659,GO:0005575,GO:0005622,GO:0005623,GO:0005737,GO:0005829,GO:0006066,GO:0006629,GO:0006720,GO:0006996,GO:0008150,GO:0008152,GO:0008299,GO:0008610,GO:0009058,GO:0009507,GO:0009532,GO:0009536,GO:0009570,GO:0009657,GO:0009668,GO:0009987,GO:0016043,GO:0016093,GO:0016094,GO:0016740,GO:0016765,GO:0043226,GO:0043227,GO:0043229,GO:0043231,GO:0044237,GO:0044238,GO:…	Belongs to the UPP synthase family	33090|Viridiplantae	ko00000, ko00001, ko01000, ko01006	2.5.1.87		ko00900, ko01110, map00900, map01110	K11778	R05556	RC00279, RC02839
N0.HOG0002000	0.009	0.135245	0.00311864	0.59794	1	3	0	3	9	7	NPAL_009739_R1	Chr5	11778898	11780718	-	0.45	0.38	0	0	0	1	0.5	0.66	3	0	321	Similar to At5g58770: Dehydrodolichyl diphosphate synthase 2 (Arabidopsis thaliana OX%3D3702)	InterPro:IPR001441, Pfam:PF01255	3847.GLYMA14G37190.1	350	2.44e-118	76.1	COG0020@1|root,KOG1602@2759|Eukaryota,37IDG@33090|Viridiplantae,3GAJR@35493|Streptophyta,4JHY8@91835|fabids	I	GO:0002094,GO:0003674,GO:0003824,GO:0004659,GO:0005575,GO:0005622,GO:0005623,GO:0005737,GO:0005829,GO:0006066,GO:0006629,GO:0006720,GO:0006996,GO:0008150,GO:0008152,GO:0008299,GO:0008610,GO:0009058,GO:0009507,GO:0009532,GO:0009536,GO:0009570,GO:0009657,GO:0009668,GO:0009987,GO:0016043,GO:0016093,GO:0016094,GO:0016740,GO:0016765,GO:0043226,GO:0043227,GO:0043229,GO:0043231,GO:0044237,GO:0044238,GO:…	Belongs to the UPP synthase family	33090|Viridiplantae	ko00000, ko00001, ko01000, ko01006	2.5.1.87		ko00900, ko01110, map00900, map01110	K11778	R05556	RC00279, RC02839
N0.HOG0002109	0.009	0.000150797	0.186984	0.59794	4	1	0	7	9	7	NPAL_007302_R1	Chr4	21102677	21110226	+	0.24	0.24	0	0	0	0.75	0.71	0.5	8	0	340	Similar to At3g57050: Cystathionine beta-lyase%2C chloroplastic (Arabidopsis thaliana OX%3D3702)	InterPro:IPR000277, Pfam:PF01053	65489.OBART07G13760.1	363	7.18e-121	48.1	COG0626@1|root,KOG0053@2759|Eukaryota,37HJ8@33090|Viridiplantae,3GEKB@35493|Streptophyta,3KQSB@4447|Liliopsida,3I6XN@38820|Poales	E	GO:0000096,GO:0000097,GO:0003674,GO:0003824,GO:0003962,GO:0004121,GO:0004123,GO:0005488,GO:0005575,GO:0005622,GO:0005623,GO:0005737,GO:0006082,GO:0006520,GO:0006534,GO:0006555,GO:0006790,GO:0006807,GO:0008144,GO:0008150,GO:0008152,GO:0008652,GO:0009058,GO:0009066,GO:0009067,GO:0009069,GO:0009070,GO:0009086,GO:0009092,GO:0009507,GO:0009532,GO:0009536,GO:0009570,GO:0009987,GO:0016053,GO:0016740,GO:…	Cys/Met metabolism PLP-dependent enzyme	33090|Viridiplantae	ko00000, ko00001, ko00002, ko01000	4.4.1.8	M00017	ko00270, ko00450, ko01100, ko01110, ko01230, map00270, map00450, map01100, map01110, map01230	K01760	R00782, R01286, R02408, R04941	RC00056, RC00069, RC00382, RC00488, RC00710, RC01245, RC02303		CBL
N0.HOG0002109	0.009	0.000150797	0.186984	0.59794	4	1	0	7	9	7	NPAL_007303_R1	Chr4	21125514	21128544	+	0.18	0.18	0	0	0	1	1	1	6	0	227	Similar to At3g57050: Cystathionine beta-lyase%2C chloroplastic (Arabidopsis thaliana OX%3D3702)	InterPro:IPR000277, Pfam:PF01053	225117.XP_009339987.1	346	5.74e-116	48.1	COG0626@1|root,KOG0053@2759|Eukaryota,37HJ8@33090|Viridiplantae,3GEKB@35493|Streptophyta,4JGA4@91835|fabids	E	GO:0000096,GO:0000097,GO:0003674,GO:0003824,GO:0003962,GO:0004121,GO:0004123,GO:0005488,GO:0005575,GO:0005622,GO:0005623,GO:0005737,GO:0006082,GO:0006520,GO:0006534,GO:0006555,GO:0006790,GO:0006807,GO:0008144,GO:0008150,GO:0008152,GO:0008652,GO:0009058,GO:0009066,GO:0009067,GO:0009069,GO:0009070,GO:0009086,GO:0009092,GO:0009507,GO:0009532,GO:0009536,GO:0009570,GO:0009987,GO:0016053,GO:0016740,GO:…	Cystathionine beta-lyase	33090|Viridiplantae	ko00000, ko00001, ko00002, ko01000	4.4.1.8	M00017	ko00270, ko00450, ko01100, ko01110, ko01230, map00270, map00450, map01100, map01110, map01230	K01760	R00782, R01286, R02408, R04941	RC00056, RC00069, RC00382, RC00488, RC00710, RC01245, RC02303		CBL
N0.HOG0002109	0.009	0.000150797	0.186984	0.59794	4	1	0	7	9	7	NPAL_007304_R1	Chr4	21180552	21182313	+	0.01	0.55	0	0	0	1	0.6	0.5	6	0	234	Similar to At3g57050: Cystathionine beta-lyase%2C chloroplastic (Arabidopsis thaliana OX%3D3702)	InterPro:IPR000277, Pfam:PF01053	57918.XP_004294046.1	277	7.45e-89	48.6	COG0626@1|root,KOG0053@2759|Eukaryota,37HJ8@33090|Viridiplantae,3GEKB@35493|Streptophyta,4JGA4@91835|fabids	E	GO:0000096,GO:0000097,GO:0003674,GO:0003824,GO:0003962,GO:0004121,GO:0004123,GO:0005488,GO:0005575,GO:0005622,GO:0005623,GO:0005737,GO:0006082,GO:0006520,GO:0006534,GO:0006555,GO:0006790,GO:0006807,GO:0008144,GO:0008150,GO:0008152,GO:0008652,GO:0009058,GO:0009066,GO:0009067,GO:0009069,GO:0009070,GO:0009086,GO:0009092,GO:0009507,GO:0009532,GO:0009536,GO:0009570,GO:0009987,GO:0016053,GO:0016740,GO:…	Cystathionine beta-lyase	33090|Viridiplantae	ko00000, ko00001, ko00002, ko01000	4.4.1.8	M00017	ko00270, ko00450, ko01100, ko01110, ko01230, map00270, map00450, map01100, map01110, map01230	K01760	R00782, R01286, R02408, R04941	RC00056, RC00069, RC00382, RC00488, RC00710, RC01245, RC02303		CBL
N0.HOG0002109	0.009	0.000150797	0.186984	0.59794	4	1	0	7	9	7	NPAL_007305_R1	Chr4	21189238	21190546	+	1	1	0	0	0	0	1	1	4	0	138	Similar to At3g57050: Cystathionine beta-lyase%2C chloroplastic (Arabidopsis thaliana OX%3D3702)	InterPro:IPR000277, Pfam:PF01053	1267533.KB906733_gene3335	126	4.3e-33	35.1
N0.HOG0002109	0.009	0.000150797	0.186984	0.59794	4	1	0	7	9	7	NPAL_007306_R1	Chr4	21211188	21214025	+	0.04	0.49	0	0	0	1	0.6	0.5	6	0	245	Similar to At3g57050: Cystathionine beta-lyase%2C chloroplastic (Arabidopsis thaliana OX%3D3702)	InterPro:IPR000277, Pfam:PF01053	38727.Pavir.J00955.1.p	288	6.92e-93	48.4	COG0626@1|root,KOG0053@2759|Eukaryota,37HJ8@33090|Viridiplantae,3GEKB@35493|Streptophyta,3KQSB@4447|Liliopsida,3I6XN@38820|Poales	E	GO:0000096,GO:0000097,GO:0003674,GO:0003824,GO:0003962,GO:0004121,GO:0004123,GO:0005488,GO:0005575,GO:0005622,GO:0005623,GO:0005737,GO:0006082,GO:0006520,GO:0006534,GO:0006555,GO:0006790,GO:0006807,GO:0008144,GO:0008150,GO:0008152,GO:0008652,GO:0009058,GO:0009066,GO:0009067,GO:0009069,GO:0009070,GO:0009086,GO:0009092,GO:0009507,GO:0009532,GO:0009536,GO:0009570,GO:0009987,GO:0016053,GO:0016740,GO:…	Cys/Met metabolism PLP-dependent enzyme	33090|Viridiplantae	ko00000, ko00001, ko00002, ko01000	4.4.1.8	M00017	ko00270, ko00450, ko01100, ko01110, ko01230, map00270, map00450, map01100, map01110, map01230	K01760	R00782, R01286, R02408, R04941	RC00056, RC00069, RC00382, RC00488, RC00710, RC01245, RC02303		CBL
N0.HOG0002109	0.009	0.000150797	0.186984	0.59794	4	1	0	7	9	7	NPAL_014371_R1	Chr8	25676542	25679580	+	1	1	0	0	0	0	1	1	6	0	208	Similar to At3g57050: Cystathionine beta-lyase%2C chloroplastic (Arabidopsis thaliana OX%3D3702)	InterPro:IPR000277, Pfam:PF01053	102107.XP_008240803.1	275	1.64e-88	44	COG0626@1|root,KOG0053@2759|Eukaryota,37HJ8@33090|Viridiplantae,3GEKB@35493|Streptophyta,4JGA4@91835|fabids	E	GO:0000096,GO:0000097,GO:0003674,GO:0003824,GO:0003962,GO:0004121,GO:0004123,GO:0005488,GO:0005575,GO:0005622,GO:0005623,GO:0005737,GO:0006082,GO:0006520,GO:0006534,GO:0006555,GO:0006790,GO:0006807,GO:0008144,GO:0008150,GO:0008152,GO:0008652,GO:0009058,GO:0009066,GO:0009067,GO:0009069,GO:0009070,GO:0009086,GO:0009092,GO:0009507,GO:0009532,GO:0009536,GO:0009570,GO:0009987,GO:0016053,GO:0016740,GO:…	Cystathionine beta-lyase	33090|Viridiplantae	ko00000, ko00001, ko00002, ko01000	4.4.1.8	M00017	ko00270, ko00450, ko01100, ko01110, ko01230, map00270, map00450, map01100, map01110, map01230	K01760	R00782, R01286, R02408, R04941	RC00056, RC00069, RC00382, RC00488, RC00710, RC01245, RC02303		CBL
N0.HOG0002109	0.009	0.000150797	0.186984	0.59794	4	1	0	7	9	7	NPAL_014372_R1	Chr8	25690300	25691678	+	1	1	0	0	0	0	1	1	3	0	119	Similar to At3g57050: Cystathionine beta-lyase%2C chloroplastic (Arabidopsis thaliana OX%3D3702)	InterPro:IPR000277, Pfam:PF01053	6412.HelroP185538	70.9	1.07e-12	27.8
N0.HOG0000711	0.011	0.587531	0.0327498	0.531469	0	1	0	1	4	2	NPAL_016955_R1	Chr10	24790831	24793006	+	0	0	583	1	1	1	1	1	2	153	150	Similar to WIP2: Zinc finger protein WIP2 (Arabidopsis thaliana OX%3D3702)		3847.GLYMA13G41570.1	280	3.26e-93	41.1	KOG1721@1|root,KOG1721@2759|Eukaryota,37PT4@33090|Viridiplantae,3G78N@35493|Streptophyta,4JTB1@91835|fabids	S	GO:0003674,GO:0003700,GO:0005575,GO:0005622,GO:0005623,GO:0005634,GO:0006355,GO:0008150,GO:0008152,GO:0009058,GO:0009812,GO:0009813,GO:0009889,GO:0010468,GO:0010556,GO:0019219,GO:0019222,GO:0031323,GO:0031326,GO:0043226,GO:0043227,GO:0043229,GO:0043231,GO:0044424,GO:0044464,GO:0050789,GO:0050794,GO:0051171,GO:0051252,GO:0060255,GO:0065007,GO:0071704,GO:0080090,GO:0140110,GO:1901576,GO:1903506,GO:…	Protein TRANSPARENT TESTA 1-like	33090|Viridiplantae
N0.HOG0000711	0.011	0.587531	0.0327498	0.531469	0	1	0	1	4	2	NPAL_010263_R1	Chr6	581222	583572	-	0.03	-0.04	0	1	0.5	1	1	1	2	208	325	Similar to WIP5: Zinc finger protein WIP5 (Arabidopsis thaliana OX%3D3702)		3847.GLYMA13G41570.1	423	2.11e-146	97.4	KOG1721@1|root,KOG1721@2759|Eukaryota,37PT4@33090|Viridiplantae,3G78N@35493|Streptophyta,4JTB1@91835|fabids	S	GO:0003674,GO:0003700,GO:0005575,GO:0005622,GO:0005623,GO:0005634,GO:0006355,GO:0008150,GO:0008152,GO:0009058,GO:0009812,GO:0009813,GO:0009889,GO:0010468,GO:0010556,GO:0019219,GO:0019222,GO:0031323,GO:0031326,GO:0043226,GO:0043227,GO:0043229,GO:0043231,GO:0044424,GO:0044464,GO:0050789,GO:0050794,GO:0051171,GO:0051252,GO:0060255,GO:0065007,GO:0071704,GO:0080090,GO:0140110,GO:1901576,GO:1903506,GO:…	Protein TRANSPARENT TESTA 1-like	33090|Viridiplantae
N0.HOG0007092	0.011	0.587531	0.0327498	0.531469	0	1	0	1	3	2	NPAL_009951_R1	Chr5	16946537	16948705	+	1	1	0	0	0	0	1	1	4	0	259	Similar to Os06g0358800: Ribonuclease 3-like protein 3 (Oryza sativa subsp. japonica OX%3D39947)	InterPro:IPR000999,	2711.XP_006469759.1	182	1.34e-49	28.8	COG0571@1|root,COG5140@1|root,KOG0701@2759|Eukaryota,KOG1816@2759|Eukaryota,37Q0Q@33090|Viridiplantae,3GC3R@35493|Streptophyta	AO	GO:0006508,GO:0006511,GO:0006807,GO:0008150,GO:0008152,GO:0009056,GO:0009057,GO:0009987,GO:0019538,GO:0019941,GO:0030163,GO:0043170,GO:0043632,GO:0044237,GO:0044238,GO:0044248,GO:0044257,GO:0044260,GO:0044265,GO:0044267,GO:0051603,GO:0071704,GO:1901564,GO:1901565,GO:1901575	Ubiquitin fusion degradation UFD1 family protein	33090|Viridiplantae	ko00000, ko00001, ko00002		M00400, M00403	ko04141, map04141	K14016
N0.HOG0007092	0.011	0.587531	0.0327498	0.531469	0	1	0	1	3	2	NPAL_009955_R1	Chr5	16996244	17000897	-	1	1	0	0	0	0	1	1	4	0	292	Similar to Os06g0358800: Ribonuclease 3-like protein 3 (Oryza sativa subsp. japonica OX%3D39947)	InterPro:IPR000999, Pfam:PF14622	981085.XP_010089451.1	125	1.59e-31	38.7	COG0571@1|root,KOG0701@2759|Eukaryota,37MNF@33090|Viridiplantae,3GGBJ@35493|Streptophyta,4JRP1@91835|fabids	A	GO:0003674,GO:0003676,GO:0003723,GO:0003824,GO:0004518,GO:0004519,GO:0004521,GO:0004525,GO:0004540,GO:0005488,GO:0005575,GO:0005622,GO:0005623,GO:0005634,GO:0005737,GO:0006139,GO:0006396,GO:0006725,GO:0006807,GO:0008150,GO:0008152,GO:0009892,GO:0009987,GO:0010033,GO:0010467,GO:0010468,GO:0010605,GO:0010608,GO:0010629,GO:0014070,GO:0016070,GO:0016246,GO:0016441,GO:0016442,GO:0016458,GO:0016787,GO:…	Ribonuclease 3-like protein	33090|Viridiplantae
N0.HOG0007813	0.011	0.587531	0.0327498	0.531469	0	1	0	1	5	2	NPAL_003964_R1	Chr2	11194168	11194908	+	1	1	0	-1	0	0	-1	1	1	0	246	Similar to DOGL4: Protein DOG1-like 4 (Arabidopsis thaliana OX%3D3702)	InterPro:IPR025422, Pfam:PF14144	981085.XP_010089699.1	245	4.64e-79	92.3	28IZS@1|root,2QRBI@2759|Eukaryota,37RAW@33090|Viridiplantae,3GEZ7@35493|Streptophyta,4JSF1@91835|fabids	S		Seed dormancy control	33090|Viridiplantae
N0.HOG0007813	0.011	0.587531	0.0327498	0.531469	0	1	0	1	5	2	NPAL_013314_R1	Chr8	10044081	10044836	-	1	1	0	-1	0	0	-1	1	1	0	251	Similar to DOGL4: Protein DOG1-like 4 (Arabidopsis thaliana OX%3D3702)	InterPro:IPR025422, Pfam:PF14144	3847.GLYMA15G09020.1	266	2.81e-87	94.8	28IZS@1|root,2QRBI@2759|Eukaryota,37RAW@33090|Viridiplantae,3GEZ7@35493|Streptophyta,4JSF1@91835|fabids	S		Seed dormancy control	33090|Viridiplantae
N0.HOG0005419	0.013	0.0454834	0.615369	0.531469	1	0	0	2	5	2	NPAL_014745_R1	Chr9	4154628	4157871	+	0.5	0.5	0	0	0	0.6	1	1	5	0	495	Similar to TSB: Tryptophan synthase beta chain 2%2C chloroplastic (Camptotheca acuminata OX%3D16922)	InterPro:IPR001926, Pfam:PF00291	3885.XP_007157165.1	572	1.33e-200	99.1	COG0133@1|root,KOG1395@2759|Eukaryota,37QTM@33090|Viridiplantae,3G9EX@35493|Streptophyta,4JE9V@91835|fabids	E		Tryptophan synthase	33090|Viridiplantae	ko00000, ko00001, ko00002, ko01000	4.2.1.20	M00023	ko00260, ko00400, ko01100, ko01110, ko01130, ko01230, map00260, map00400, map01100, map01110, map01130, map01230	K01696	R00674, R02340, R02722	RC00209, RC00210, RC00700, RC00701, RC02868
N0.HOG0005419	0.013	0.0454834	0.615369	0.531469	1	0	0	2	5	2	NPAL_014747_R1	Chr9	4183671	4187385	+	0.04	0.04	134	1	1	1	0.8	0.66	6	205	500	Similar to TSB2: Tryptophan synthase beta chain 2%2C chloroplastic (Arabidopsis thaliana OX%3D3702)	InterPro:IPR001926, Pfam:PF00291	3885.XP_007157165.1	591	5.81e-208	87.2	COG0133@1|root,KOG1395@2759|Eukaryota,37QTM@33090|Viridiplantae,3G9EX@35493|Streptophyta,4JE9V@91835|fabids	E		Tryptophan synthase	33090|Viridiplantae	ko00000, ko00001, ko00002, ko01000	4.2.1.20	M00023	ko00260, ko00400, ko01100, ko01110, ko01130, ko01230, map00260, map00400, map01100, map01110, map01130, map01230	K01696	R00674, R02340, R02722	RC00209, RC00210, RC00700, RC00701, RC02868
N0.HOG0006085	0.013	0.0454834	0.0655533	0.546081	1	1	0	2	6	3	NPAL_003976_R1	Chr2	11308151	11310495	-	0.05	0.16	0	0.5	0.66	1	0.5	0.66	3	525	178	Similar to At4g18593: Probable inactive dual specificity protein phosphatase-like At4g18593 (Arabidopsis thaliana OX%3D3702)		3847.GLYMA18G33556.1	225	5.88e-72	50	COG2453@1|root,KOG1716@2759|Eukaryota,37VD4@33090|Viridiplantae,3GIKW@35493|Streptophyta,4JQ5B@91835|fabids	V	GO:0003674,GO:0003824,GO:0004721,GO:0005488,GO:0005515,GO:0005575,GO:0005622,GO:0005623,GO:0005634,GO:0005737,GO:0006109,GO:0006464,GO:0006470,GO:0006793,GO:0006796,GO:0006807,GO:0008138,GO:0008150,GO:0008152,GO:0008270,GO:0009893,GO:0009987,GO:0010562,GO:0010675,GO:0010676,GO:0010906,GO:0016311,GO:0016787,GO:0016788,GO:0016791,GO:0019220,GO:0019222,GO:0019538,GO:0019899,GO:0019900,GO:0031323,GO:…	dual specificity protein	33090|Viridiplantae	ko00000, ko01000, ko01009, ko03009	3.1.3.16, 3.1.3.48			K14819
N0.HOG0006085	0.013	0.0454834	0.0655533	0.546081	1	1	0	2	6	3	NPAL_013287_R1	Chr8	8366129	8366607	+	0.14	0.14	0	0	0	1	1	1	2	0	126	Similar to At4g18593: Probable inactive dual specificity protein phosphatase-like At4g18593 (Arabidopsis thaliana OX%3D3702)		3847.GLYMA18G33556.1	196	1.23e-61	44.5	COG2453@1|root,KOG1716@2759|Eukaryota,37VD4@33090|Viridiplantae,3GIKW@35493|Streptophyta,4JQ5B@91835|fabids	V	GO:0003674,GO:0003824,GO:0004721,GO:0005488,GO:0005515,GO:0005575,GO:0005622,GO:0005623,GO:0005634,GO:0005737,GO:0006109,GO:0006464,GO:0006470,GO:0006793,GO:0006796,GO:0006807,GO:0008138,GO:0008150,GO:0008152,GO:0008270,GO:0009893,GO:0009987,GO:0010562,GO:0010675,GO:0010676,GO:0010906,GO:0016311,GO:0016787,GO:0016788,GO:0016791,GO:0019220,GO:0019222,GO:0019538,GO:0019899,GO:0019900,GO:0031323,GO:…	dual specificity protein	33090|Viridiplantae	ko00000, ko01000, ko01009, ko03009	3.1.3.16, 3.1.3.48			K14819
N0.HOG0006085	0.013	0.0454834	0.0655533	0.546081	1	1	0	2	6	3	NPAL_022356_R1	scf_31	32601	33079	+	0.27	0.6	0	0	0	1	0	0.33	3	0	115	Similar to At4g18593: Probable inactive dual specificity protein phosphatase-like At4g18593 (Arabidopsis thaliana OX%3D3702)		3847.GLYMA18G33556.1	181	1.26e-55	44.9	COG2453@1|root,KOG1716@2759|Eukaryota,37VD4@33090|Viridiplantae,3GIKW@35493|Streptophyta,4JQ5B@91835|fabids	V	GO:0003674,GO:0003824,GO:0004721,GO:0005488,GO:0005515,GO:0005575,GO:0005622,GO:0005623,GO:0005634,GO:0005737,GO:0006109,GO:0006464,GO:0006470,GO:0006793,GO:0006796,GO:0006807,GO:0008138,GO:0008150,GO:0008152,GO:0008270,GO:0009893,GO:0009987,GO:0010562,GO:0010675,GO:0010676,GO:0010906,GO:0016311,GO:0016787,GO:0016788,GO:0016791,GO:0019220,GO:0019222,GO:0019538,GO:0019899,GO:0019900,GO:0031323,GO:…	dual specificity protein	33090|Viridiplantae	ko00000, ko01000, ko01009, ko03009	3.1.3.16, 3.1.3.48			K14819
N0.HOG0010840	0.017	0.587531	0.0327498	0.531469	0	1	0	1	4	2	NPAL_016026_R1	Chr10	15572915	15579592	-	0.12	0.14	41	0.66	0.75	1	0.66	0.75	4	955	406	Similar to At3g15140: Uncharacterized exonuclease domain-containing protein At3g15140 (Arabidopsis thaliana OX%3D3702)	InterPro:IPR013520, Pfam:PF00929	102107.XP_008231638.1	674	3.27e-243	97.8	COG5018@1|root,KOG0542@2759|Eukaryota,37K8N@33090|Viridiplantae,3GG3Z@35493|Streptophyta,4JJ2G@91835|fabids	L	GO:0006139,GO:0006259,GO:0006725,GO:0006807,GO:0008150,GO:0008152,GO:0009987,GO:0034641,GO:0043170,GO:0044237,GO:0044238,GO:0044260,GO:0046483,GO:0071704,GO:0090304,GO:1901360	exoribonuclease	33090|Viridiplantae	ko00000, ko01000, ko03019, ko03036				K18416, K18417, K18418
N0.HOG0010840	0.017	0.587531	0.0327498	0.531469	0	1	0	1	4	2	NPAL_011273_R1	Chr6	21922411	21929476	+	0	0	111	1	1	1	0.5	0.4	5	953	418	Similar to At3g15140: Uncharacterized exonuclease domain-containing protein At3g15140 (Arabidopsis thaliana OX%3D3702)	InterPro:IPR013520, Pfam:PF00929	3760.EMJ21667	674	3.7e-243	99.8	COG5018@1|root,KOG0542@2759|Eukaryota,37K8N@33090|Viridiplantae,3GG3Z@35493|Streptophyta,4JJ2G@91835|fabids	L	GO:0006139,GO:0006259,GO:0006725,GO:0006807,GO:0008150,GO:0008152,GO:0009987,GO:0034641,GO:0043170,GO:0044237,GO:0044238,GO:0044260,GO:0046483,GO:0071704,GO:0090304,GO:1901360	exoribonuclease	33090|Viridiplantae	ko00000, ko01000, ko03019, ko03036				K18416, K18417, K18418
N0.HOG0008716	0.017	0.587531	0.000141727	0.559999	0	3	0	0	4	4	NPAL_017121_R1	Chr11	5238452	5240843	-	0.17	0.94	0	0	0	1	0	0	3	0	434	Similar to At3g47570: Probable LRR receptor-like serine/threonine-protein kinase At3g47570 (Arabidopsis thaliana OX%3D3702)	InterPro:IPR001611, Pfam:PF00560, Pfam:PF13855	3712.Bo3g134690.1	60.8	5.8e-07	7.4	COG4886@1|root,2QPYS@2759|Eukaryota,37Q18@33090|Viridiplantae,3GA2W@35493|Streptophyta,3HWRD@3699|Brassicales	T		Belongs to the protein kinase superfamily. Ser Thr protein kinase family	33090|Viridiplantae	ko00000, ko00001, ko00002, ko01000, ko01001	2.7.11.1	M00686	ko04010, ko04064, ko04620, ko04624, ko04626, ko04722, ko05133, ko05140, ko05142, ko05145, ko05152, ko05162, ko05169, map04010, map04064, map04620, map04624, map04626, map04722, map05133, map05140, map05142, map05145, map05152, map05162, map05169	K04730, K13428
N0.HOG0008716	0.017	0.587531	0.000141727	0.559999	0	3	0	0	4	4	NPAL_012933_R1	Chr7	23729317	23732623	-	1	1	0	0	0	0	1	1	4	0	159	Similar to At3g47570: Probable LRR receptor-like serine/threonine-protein kinase At3g47570 (Arabidopsis thaliana OX%3D3702)	InterPro:IPR001611, Pfam:PF00560	4006.Lus10035726	55.8	7.35e-07	4.1	COG4886@1|root,2QPYS@2759|Eukaryota,37Q18@33090|Viridiplantae,3GCT9@35493|Streptophyta,4JJB6@91835|fabids	T	GO:0000003,GO:0003006,GO:0007275,GO:0008150,GO:0009790,GO:0009791,GO:0009793,GO:0009888,GO:0010065,GO:0010067,GO:0010087,GO:0010154,GO:0022414,GO:0032501,GO:0032502,GO:0048316,GO:0048507,GO:0048508,GO:0048608,GO:0048731,GO:0048856,GO:0061458	Belongs to the protein kinase superfamily. Ser Thr protein kinase family	33090|Viridiplantae	ko00000, ko00001, ko00002, ko01000, ko01001	2.7.11.1	M00686	ko04010, ko04064, ko04620, ko04624, ko04722, ko05133, ko05140, ko05142, ko05145, ko05152, ko05162, ko05169, map04010, map04064, map04620, map04624, map04722, map05133, map05140, map05142, map05145, map05152, map05162, map05169	K04730
N0.HOG0008716	0.017	0.587531	0.000141727	0.559999	0	3	0	0	4	4	NPAL_012944_R1	Chr7	23910471	23913279	-	1	1	0	0	0	0	1	1	2	0	271	Similar to At3g47570: Probable LRR receptor-like serine/threonine-protein kinase At3g47570 (Arabidopsis thaliana OX%3D3702)	InterPro:IPR001611, Pfam:PF00560	3880.AES75308	104	2.65e-22	9.7	COG4886@1|root,2QPYS@2759|Eukaryota,37Q18@33090|Viridiplantae,3GCT9@35493|Streptophyta,4JJB6@91835|fabids	T	GO:0000003,GO:0003006,GO:0007275,GO:0008150,GO:0009790,GO:0009791,GO:0009793,GO:0009888,GO:0010065,GO:0010067,GO:0010087,GO:0010154,GO:0022414,GO:0032501,GO:0032502,GO:0048316,GO:0048507,GO:0048508,GO:0048608,GO:0048731,GO:0048856,GO:0061458	Belongs to the protein kinase superfamily. Ser Thr protein kinase family	33090|Viridiplantae	ko00000, ko00001, ko00002, ko01000, ko01001	2.7.11.1	M00686	ko04010, ko04064, ko04620, ko04624, ko04722, ko05133, ko05140, ko05142, ko05145, ko05152, ko05162, ko05169, map04010, map04064, map04620, map04624, map04722, map05133, map05140, map05142, map05145, map05152, map05162, map05169	K04730
N0.HOG0008716	0.017	0.587531	0.000141727	0.559999	0	3	0	0	4	4	NPAL_012946_R1	Chr7	23935317	23940253	-	0.97	0.97	0	0	0	0.16	0.6	0.66	6	0	383	Similar to At3g47570: Probable LRR receptor-like serine/threonine-protein kinase At3g47570 (Arabidopsis thaliana OX%3D3702)	InterPro:IPR001611,	4432.XP_010277679.1	86.7	1.98e-15	6.4	COG4886@1|root,2QPYS@2759|Eukaryota,37Q18@33090|Viridiplantae,3GCT9@35493|Streptophyta	T		Belongs to the protein kinase superfamily. Ser Thr protein kinase family	33090|Viridiplantae
N0.HOG0006536	0.018	0.587531	0.0327498	0.531469	0	1	0	1	5	2	NPAL_011042_R1	Chr6	9098278	9099760	-	0.06	0.06	274	0.5	0.6	1	0.75	0.8	5	5	267	Similar to FANCM: DEAD-box ATP-dependent RNA helicase FANCM (Arabidopsis thaliana OX%3D3702)	InterPro:IPR001650, Pfam:PF00271	3885.XP_007131278.1	283	4.08e-85	17.6	COG1111@1|root,KOG0354@2759|Eukaryota,37PJT@33090|Viridiplantae,3G90H@35493|Streptophyta,4JGC4@91835|fabids	A	GO:0000003,GO:0000280,GO:0000712,GO:0003674,GO:0003682,GO:0005488,GO:0005575,GO:0005622,GO:0005623,GO:0005634,GO:0005654,GO:0006139,GO:0006259,GO:0006260,GO:0006261,GO:0006281,GO:0006310,GO:0006725,GO:0006807,GO:0006950,GO:0006974,GO:0006996,GO:0007049,GO:0007059,GO:0007127,GO:0007131,GO:0008150,GO:0008152,GO:0009058,GO:0009059,GO:0009987,GO:0016043,GO:0022402,GO:0022414,GO:0031297,GO:0031974,GO:…	DEAD DEAH box RNA helicase family protein	33090|Viridiplantae	ko00000, ko00001, ko00002, ko03400		M00413	ko03460, map03460	K10896
N0.HOG0006536	0.018	0.587531	0.0327498	0.531469	0	1	0	1	5	2	NPAL_011043_R1	Chr6	9100287	9101274	-	0.11	0.11	0	0	0	0	1	0.66	3	0	117	Similar to FANCM: DEAD-box ATP-dependent RNA helicase FANCM (Arabidopsis thaliana OX%3D3702)		3847.GLYMA08G25971.1	194	8.15e-56	9.1	COG1111@1|root,KOG0354@2759|Eukaryota,37PJT@33090|Viridiplantae,3G90H@35493|Streptophyta,4JGC4@91835|fabids	A	GO:0000003,GO:0000280,GO:0000712,GO:0003674,GO:0003682,GO:0005488,GO:0005575,GO:0005622,GO:0005623,GO:0005634,GO:0005654,GO:0006139,GO:0006259,GO:0006260,GO:0006261,GO:0006281,GO:0006310,GO:0006725,GO:0006807,GO:0006950,GO:0006974,GO:0006996,GO:0007049,GO:0007059,GO:0007127,GO:0007131,GO:0008150,GO:0008152,GO:0009058,GO:0009059,GO:0009987,GO:0016043,GO:0022402,GO:0022414,GO:0031297,GO:0031974,GO:…	DEAD DEAH box RNA helicase family protein	33090|Viridiplantae	ko00000, ko00001, ko00002, ko03400		M00413	ko03460, map03460	K10896
N0.HOG0006738	0.018	0.0454834	0.615369	0.531469	1	0	0	2	5	2	NPAL_018077_R1	Chr11	16051567	16058398	-	0.05	0.05	348	0.8	0.81	1	0.9	0.9	11	613	433	Similar to CAX2: Vacuolar cation/proton exchanger 2 (Arabidopsis thaliana OX%3D3702)	InterPro:IPR004837, Pfam:PF01699	57918.XP_004303848.1	620	3.46e-221	93.5	COG0387@1|root,KOG1397@2759|Eukaryota,37I79@33090|Viridiplantae,3G7FR@35493|Streptophyta,4JJP2@91835|fabids	P	GO:0000325,GO:0005575,GO:0005622,GO:0005623,GO:0005737,GO:0005773,GO:0005774,GO:0009705,GO:0016020,GO:0031090,GO:0043226,GO:0043227,GO:0043229,GO:0043231,GO:0044422,GO:0044424,GO:0044437,GO:0044444,GO:0044446,GO:0044464,GO:0098588,GO:0098805	Belongs to the Ca(2 ) cation antiporter (CaCA) (TC 2.A.19) family	33090|Viridiplantae	ko00000, ko02000				K07300			2.A.19	CAX2
N0.HOG0006738	0.018	0.0454834	0.615369	0.531469	1	0	0	2	5	2	NPAL_019709_R1	Chr13	3007591	3014603	+	0.17	0.17	0	1	0.9	1	0.9	0.9	11	532	447	Similar to CAX2: Vacuolar cation/proton exchanger 2 (Oryza sativa subsp. japonica OX%3D39947)	InterPro:IPR004837, Pfam:PF01699	29760.VIT_09s0018g01840.t01	662	3.47e-237	94.9	COG0387@1|root,KOG1397@2759|Eukaryota,37I79@33090|Viridiplantae,3G7FR@35493|Streptophyta	P	GO:0000325,GO:0005575,GO:0005622,GO:0005623,GO:0005737,GO:0005773,GO:0005774,GO:0009705,GO:0016020,GO:0031090,GO:0043226,GO:0043227,GO:0043229,GO:0043231,GO:0044422,GO:0044424,GO:0044437,GO:0044444,GO:0044446,GO:0044464,GO:0098588,GO:0098805	Belongs to the Ca(2 ) cation antiporter (CaCA) (TC 2.A.19) family	33090|Viridiplantae	ko00000, ko02000				K07300			2.A.19	CAX2
N0.HOG0006023	0.018	0.587531	9.32342e-06	0.573258	0	4	0	1	5	5	NPAL_004234_R1	Chr2	14584409	14587344	-	0.34	0.34	0	0	0	0.5	1	0.83	6	0	198	Similar to BAK1: BRASSINOSTEROID INSENSITIVE 1-associated receptor kinase 1 (Arabidopsis thaliana OX%3D3702)	InterPro:IPR001611,	2711.XP_006493289.1	158	1.28e-42	16.3	COG0515@1|root,KOG1187@2759|Eukaryota,37JQ5@33090|Viridiplantae,3GEWF@35493|Streptophyta	T	GO:0003674,GO:0003824,GO:0004672,GO:0004674,GO:0004675,GO:0004888,GO:0005102,GO:0005488,GO:0005515,GO:0005575,GO:0005622,GO:0005623,GO:0005737,GO:0005768,GO:0005886,GO:0006464,GO:0006468,GO:0006793,GO:0006796,GO:0006807,GO:0007154,GO:0007165,GO:0007166,GO:0007167,GO:0007178,GO:0008150,GO:0008152,GO:0008219,GO:0009719,GO:0009725,GO:0009741,GO:0009742,GO:0009755,GO:0009987,GO:0010008,GO:0010033,GO:…	Belongs to the protein kinase superfamily. Ser Thr protein kinase family	33090|Viridiplantae	ko00000, ko00001, ko01000, ko01001	2.7.10.1, 2.7.11.1		ko04016, ko04075, ko04626, map04016, map04075, map04626	K13416, K13417, K13418				SERK5
N0.HOG0006023	0.018	0.587531	9.32342e-06	0.573258	0	4	0	1	5	5	NPAL_004235_R1	Chr2	14588902	14597555	-	0.63	0.63	0	0	0	0.37	0.14	0.5	8	0	211	Similar to BAK1: BRASSINOSTEROID INSENSITIVE 1-associated receptor kinase 1 (Arabidopsis thaliana OX%3D3702)	InterPro:IPR001611,	981085.XP_010103838.1	130	3.89e-32	11.4	COG0515@1|root,KOG1187@2759|Eukaryota,37JQ5@33090|Viridiplantae,3GEWF@35493|Streptophyta,4JNN5@91835|fabids	T	GO:0003674,GO:0003824,GO:0004672,GO:0004674,GO:0004675,GO:0004888,GO:0005102,GO:0005488,GO:0005515,GO:0005575,GO:0005622,GO:0005623,GO:0005737,GO:0005768,GO:0005886,GO:0006464,GO:0006468,GO:0006793,GO:0006796,GO:0006807,GO:0007154,GO:0007165,GO:0007166,GO:0007167,GO:0007178,GO:0008150,GO:0008152,GO:0008219,GO:0009719,GO:0009725,GO:0009741,GO:0009742,GO:0009755,GO:0009987,GO:0010008,GO:0010033,GO:…	Belongs to the protein kinase superfamily. Ser Thr protein kinase family	33090|Viridiplantae	ko00000, ko00001, ko01000, ko01001	2.7.10.1, 2.7.11.1		ko04016, ko04075, ko04626, map04016, map04075, map04626	K13416, K13417, K13418				SERK5
N0.HOG0006023	0.018	0.587531	9.32342e-06	0.573258	0	4	0	1	5	5	NPAL_004236_R1	Chr2	14601602	14608617	-	0.57	0.65	0	0	0	0.5	0.6	0.83	6	0	190	Similar to BAK1: BRASSINOSTEROID INSENSITIVE 1-associated receptor kinase 1 (Arabidopsis thaliana OX%3D3702)	InterPro:IPR001611,	29730.Gorai.012G140900.1	154	1.87e-41	14.4	COG0515@1|root,KOG1187@2759|Eukaryota,37JQ5@33090|Viridiplantae,3GEWF@35493|Streptophyta	T	GO:0003674,GO:0003824,GO:0004672,GO:0004674,GO:0004675,GO:0004888,GO:0005102,GO:0005488,GO:0005515,GO:0005575,GO:0005622,GO:0005623,GO:0005737,GO:0005768,GO:0005886,GO:0006464,GO:0006468,GO:0006793,GO:0006796,GO:0006807,GO:0007154,GO:0007165,GO:0007166,GO:0007167,GO:0007178,GO:0008150,GO:0008152,GO:0008219,GO:0009719,GO:0009725,GO:0009741,GO:0009742,GO:0009755,GO:0009987,GO:0010008,GO:0010033,GO:…	Belongs to the protein kinase superfamily. Ser Thr protein kinase family	33090|Viridiplantae	ko00000, ko00001, ko01000, ko01001	2.7.10.1, 2.7.11.1		ko04016, ko04075, ko04626, map04016, map04075, map04626	K13416, K13417, K13418				SERK5
N0.HOG0006023	0.018	0.587531	9.32342e-06	0.573258	0	4	0	1	5	5	NPAL_014194_R1	Chr8	20681356	20683240	+	0.54	0.49	0	0	0	0.75	1	1	4	0	168	Similar to BAK1: BRASSINOSTEROID INSENSITIVE 1-associated receptor kinase 1 (Arabidopsis thaliana OX%3D3702)	InterPro:IPR001611,	29730.Gorai.005G218200.1	130	8.09e-33	15	COG0515@1|root,KOG1187@2759|Eukaryota,37JQ5@33090|Viridiplantae,3GEWF@35493|Streptophyta	T	GO:0003674,GO:0003824,GO:0004672,GO:0004674,GO:0004675,GO:0004888,GO:0005102,GO:0005488,GO:0005515,GO:0005575,GO:0005622,GO:0005623,GO:0005737,GO:0005768,GO:0005886,GO:0006464,GO:0006468,GO:0006793,GO:0006796,GO:0006807,GO:0007154,GO:0007165,GO:0007166,GO:0007167,GO:0007178,GO:0008150,GO:0008152,GO:0008219,GO:0009719,GO:0009725,GO:0009741,GO:0009742,GO:0009755,GO:0009987,GO:0010008,GO:0010033,GO:…	Belongs to the protein kinase superfamily. Ser Thr protein kinase family	33090|Viridiplantae	ko00000, ko00001, ko01000, ko01001	2.7.10.1, 2.7.11.1		ko04016, ko04075, ko04626, map04016, map04075, map04626	K13416, K13417, K13418				SERK5
N0.HOG0006023	0.018	0.587531	9.32342e-06	0.573258	0	4	0	1	5	5	NPAL_015626_R1	Chr9	24073745	24075324	-	0.3	0.74	0	0	0	0.5	0.4	0.66	6	0	155	Similar to BAK1: BRASSINOSTEROID INSENSITIVE 1-associated receptor kinase 1 (Arabidopsis thaliana OX%3D3702)	InterPro:IPR001611,	29730.Gorai.010G129300.1	99	5.8e-22	13.1	28HWD@1|root,2QQ7B@2759|Eukaryota,37KVY@33090|Viridiplantae,3GF6D@35493|Streptophyta	T	GO:0000003,GO:0003006,GO:0003674,GO:0003824,GO:0004672,GO:0004674,GO:0004675,GO:0004888,GO:0005102,GO:0005488,GO:0005515,GO:0005575,GO:0005622,GO:0005623,GO:0005737,GO:0005783,GO:0005789,GO:0005886,GO:0006464,GO:0006468,GO:0006793,GO:0006796,GO:0006807,GO:0006996,GO:0007030,GO:0007049,GO:0007154,GO:0007165,GO:0007166,GO:0007167,GO:0007178,GO:0007275,GO:0008150,GO:0008152,GO:0009555,GO:0009556,GO:…	Belongs to the protein kinase superfamily. Ser Thr protein kinase family	33090|Viridiplantae	ko00000, ko01000, ko01001	2.7.10.1, 2.7.11.1			K13418				SERK1
N0.HOG0001199	0.018	0.00767961	0.213759	0.609426	3	1	0	8	8	8	NPAL_012772_R1	Chr7	21552963	21555168	+	0	0	157	1	1	1	1	1	2	313	364	Protein of unknown function	InterPro:IPR010683, Pfam:PF06880	225117.XP_009356562.1	428	3.67e-147	89.9	28H6H@1|root,2QPJ9@2759|Eukaryota,37K69@33090|Viridiplantae,3GECP@35493|Streptophyta,4JNEF@91835|fabids	S		Protein of unknown function (DUF1262)	33090|Viridiplantae
N0.HOG0001199	0.018	0.00767961	0.213759	0.609426	3	1	0	8	8	8	NPAL_012773_R1	Chr7	21555617	21557730	+	0.05	0.05	0	1	0.66	1	0.5	0.33	3	338	386	Protein of unknown function	InterPro:IPR010683, Pfam:PF06880	3847.GLYMA02G14370.1	382	5.25e-129	100	28H6H@1|root,2QPJ9@2759|Eukaryota,37K69@33090|Viridiplantae,3GECP@35493|Streptophyta,4JSNF@91835|fabids	S		Protein of unknown function (DUF1262)	33090|Viridiplantae
N0.HOG0001199	0.018	0.00767961	0.213759	0.609426	3	1	0	8	8	8	NPAL_012774_R1	Chr7	21558994	21560684	+	0.23	0.23	29	1	1	1	1	1	2	379	392	Protein of unknown function	InterPro:IPR010683, Pfam:PF06880	981085.XP_010091698.1	409	3.11e-139	100	28H6H@1|root,2QPJ9@2759|Eukaryota,37K69@33090|Viridiplantae,3GECP@35493|Streptophyta	S		BEST Arabidopsis thaliana protein match is Protein of	33090|Viridiplantae
N0.HOG0001199	0.018	0.00767961	0.213759	0.609426	3	1	0	8	8	8	NPAL_012775_R1	Chr7	21561592	21563073	+	0.27	0.27	197	1	1	1	1	1	2	8	391	Protein of unknown function	InterPro:IPR010683, Pfam:PF06880	3885.XP_007153425.1	440	1.26e-151	100	28H6H@1|root,2QPJ9@2759|Eukaryota,37K69@33090|Viridiplantae,3GECP@35493|Streptophyta,4JSNF@91835|fabids	S		Protein of unknown function (DUF1262)	33090|Viridiplantae
N0.HOG0001199	0.018	0.00767961	0.213759	0.609426	3	1	0	8	8	8	NPAL_012776_R1	Chr7	21564044	21565450	+	1	1	0	0	0	0	1	1	2	0	334	Protein of unknown function	InterPro:IPR010683, Pfam:PF06880	161934.XP_010681347.1	256	2.48e-80	100	28H6H@1|root,2QPJ9@2759|Eukaryota,37K69@33090|Viridiplantae,3GECP@35493|Streptophyta	S		BEST Arabidopsis thaliana protein match is Protein of	33090|Viridiplantae
N0.HOG0001199	0.018	0.00767961	0.213759	0.609426	3	1	0	8	8	8	NPAL_012781_R1	Chr7	21599828	21601122	+	1	1	0	0	0	0	1	1	2	0	391	Protein of unknown function	InterPro:IPR010683, Pfam:PF06880	981085.XP_010091698.1	373	3.66e-125	100	28H6H@1|root,2QPJ9@2759|Eukaryota,37K69@33090|Viridiplantae,3GECP@35493|Streptophyta	S		BEST Arabidopsis thaliana protein match is Protein of	33090|Viridiplantae
N0.HOG0001199	0.018	0.00767961	0.213759	0.609426	3	1	0	8	8	8	NPAL_012782_R1	Chr7	21602592	21603888	+	1	1	0	0	0	0	1	1	3	0	359	Protein of unknown function	InterPro:IPR010683, Pfam:PF06880	4113.PGSC0003DMT400019462	316	3.13e-103	100	28H6H@1|root,2QPJ9@2759|Eukaryota,37K69@33090|Viridiplantae,3GECP@35493|Streptophyta,44DSN@71274|asterids	S		Protein of unknown function (DUF1262)	33090|Viridiplantae
N0.HOG0001199	0.018	0.00767961	0.213759	0.609426	3	1	0	8	8	8	NPAL_012783_R1	Chr7	21607626	21608900	+	1	1	0	0	0	0	1	1	2	0	390	Protein of unknown function	InterPro:IPR010683, Pfam:PF06880	3880.AES96318	408	5.68e-133	44.1	28H6H@1|root,2QPJ9@2759|Eukaryota,37K69@33090|Viridiplantae,3GECP@35493|Streptophyta	S		BEST Arabidopsis thaliana protein match is Protein of	33090|Viridiplantae
N0.HOG0010373	0.02	0.587531	0.0327498	0.531469	0	1	0	1	5	2	NPAL_004690_R1	Chr3	813166	817298	+	0.16	0.16	92	1	1	1	1	1	11	341	316	Protein of unknown function	InterPro:IPR012458, Pfam:PF07889	3885.XP_007146060.1	413	4.06e-143	98.7	28J9H@1|root,2QRN8@2759|Eukaryota,37MKI@33090|Viridiplantae,3GBN9@35493|Streptophyta,4JGK8@91835|fabids	S		Protein of unknown function (DUF1664)	33090|Viridiplantae
N0.HOG0010373	0.02	0.587531	0.0327498	0.531469	0	1	0	1	5	2	NPAL_004690_R2	Chr3	813166	817298	+	0.17	0.17	92	0.88	1	1	0.88	1	10	341	305	Protein of unknown function	InterPro:IPR012458, Pfam:PF07889	3885.XP_007146060.1	387	4.08e-133	98.7	28J9H@1|root,2QRN8@2759|Eukaryota,37MKI@33090|Viridiplantae,3GBN9@35493|Streptophyta,4JGK8@91835|fabids	S		Protein of unknown function (DUF1664)	33090|Viridiplantae
N0.HOG0010373	0.02	0.587531	0.0327498	0.531469	0	1	0	1	5	2	NPAL_004691_R1	Chr3	823245	825506	+	0.57	0.57	0	0	0	0	0.8	0.83	6	0	145	Protein of unknown function		3760.EMJ16884	135	7.51e-37	43.5	28J9H@1|root,2QRN8@2759|Eukaryota,37MKI@33090|Viridiplantae,3GBN9@35493|Streptophyta,4JGK8@91835|fabids	S		Protein of unknown function (DUF1664)	33090|Viridiplantae
N0.HOG0001291	0.02	0.176766	0.00560921	0.609426	1	3	0	5	9	8	NPAL_003985_R1	Chr2	11373937	11376426	-	0.07	0.07	0	0	0	1	1	1	5	0	398	Similar to At1g28600: GDSL esterase/lipase At1g28600 (Arabidopsis thaliana OX%3D3702)	InterPro:IPR001087, Pfam:PF00657	3847.GLYMA13G30456.1	558	1.27e-197	98.3	28K72@1|root,2QSMM@2759|Eukaryota,37PG1@33090|Viridiplantae,3GDSA@35493|Streptophyta,4JIUJ@91835|fabids	S	GO:0005575,GO:0005618,GO:0005622,GO:0005623,GO:0005737,GO:0005773,GO:0030312,GO:0043226,GO:0043227,GO:0043229,GO:0043231,GO:0044424,GO:0044444,GO:0044464,GO:0071944	Belongs to the 'GDSL' lipolytic enzyme family	33090|Viridiplantae	ko00000, ko00001, ko01000	3.1.1.80		ko00901, ko01110, map00901, map01110	K21026	R05880	RC00055, RC00523
N0.HOG0001291	0.02	0.176766	0.00560921	0.609426	1	3	0	5	9	8	NPAL_013242_R1	Chr8	7586137	7589144	-	0.27	0.27	28	0.5	0.4	1	1	1	5	0	381	Similar to At1g31550: GDSL esterase/lipase At1g31550 (Arabidopsis thaliana OX%3D3702)	InterPro:IPR001087, Pfam:PF00657	3880.AES63991	494	5.08e-173	89.1	28K72@1|root,2QSMM@2759|Eukaryota,37PG1@33090|Viridiplantae,3GDSA@35493|Streptophyta,4JIUJ@91835|fabids	S	GO:0005575,GO:0005618,GO:0005622,GO:0005623,GO:0005737,GO:0005773,GO:0030312,GO:0043226,GO:0043227,GO:0043229,GO:0043231,GO:0044424,GO:0044444,GO:0044464,GO:0071944	Belongs to the 'GDSL' lipolytic enzyme family	33090|Viridiplantae	ko00000, ko00001, ko01000	3.1.1.80		ko00901, ko01110, map00901, map01110	K21026	R05880	RC00055, RC00523
N0.HOG0001291	0.02	0.176766	0.00560921	0.609426	1	3	0	5	9	8	NPAL_013243_R1	Chr8	7594466	7596573	-	0.54	0.56	0	0	0	0.5	0	0	4	0	203	Similar to At1g28610: GDSL esterase/lipase At1g28610 (Arabidopsis thaliana OX%3D3702)	InterPro:IPR001087, Pfam:PF00657	3847.GLYMA13G30463.2	194	5.03e-58	39.7	28K72@1|root,2QSMM@2759|Eukaryota,37PG1@33090|Viridiplantae,3GDSA@35493|Streptophyta,4JIUJ@91835|fabids	S	GO:0005575,GO:0005618,GO:0005622,GO:0005623,GO:0005737,GO:0005773,GO:0030312,GO:0043226,GO:0043227,GO:0043229,GO:0043231,GO:0044424,GO:0044444,GO:0044464,GO:0071944	Belongs to the 'GDSL' lipolytic enzyme family	33090|Viridiplantae	ko00000, ko00001, ko01000	3.1.1.80		ko00901, ko01110, map00901, map01110	K21026	R05880	RC00055, RC00523
N0.HOG0001291	0.02	0.176766	0.00560921	0.609426	1	3	0	5	9	8	NPAL_013249_R1	Chr8	7658709	7659876	-	0.16	0.18	0	0	0	1	1	1	3	0	176	Similar to At1g28610: GDSL esterase/lipase At1g28610 (Arabidopsis thaliana OX%3D3702)		3880.AES63991	171	1.49e-49	34.4	28K72@1|root,2QSMM@2759|Eukaryota,37PG1@33090|Viridiplantae,3GDSA@35493|Streptophyta,4JIUJ@91835|fabids	S	GO:0005575,GO:0005618,GO:0005622,GO:0005623,GO:0005737,GO:0005773,GO:0030312,GO:0043226,GO:0043227,GO:0043229,GO:0043231,GO:0044424,GO:0044444,GO:0044464,GO:0071944	Belongs to the 'GDSL' lipolytic enzyme family	33090|Viridiplantae	ko00000, ko00001, ko01000	3.1.1.80		ko00901, ko01110, map00901, map01110	K21026	R05880	RC00055, RC00523
N0.HOG0001291	0.02	0.176766	0.00560921	0.609426	1	3	0	5	9	8	NPAL_013250_R1	Chr8	7667765	7669179	-	0.09	0.07	38	0	0	1	0.33	0.75	4	0	222	Similar to At1g28610: GDSL esterase/lipase At1g28610 (Arabidopsis thaliana OX%3D3702)	InterPro:IPR001087, Pfam:PF00657	3885.XP_007148066.1	234	9.52e-74	55.6	28K72@1|root,2QSMM@2759|Eukaryota,37PG1@33090|Viridiplantae,3GDSA@35493|Streptophyta,4JIUJ@91835|fabids	S	GO:0005575,GO:0005618,GO:0005622,GO:0005623,GO:0005737,GO:0005773,GO:0030312,GO:0043226,GO:0043227,GO:0043229,GO:0043231,GO:0044424,GO:0044444,GO:0044464,GO:0071944	Belongs to the 'GDSL' lipolytic enzyme family	33090|Viridiplantae	ko00000, ko00001, ko01000	3.1.1.80		ko00901, ko01110, map00901, map01110	K21026	R05880	RC00055, RC00523
N0.HOG0001291	0.02	0.176766	0.00560921	0.609426	1	3	0	5	9	8	NPAL_013251_R1	Chr8	7680898	7684083	-	0.3	0.27	253	0.5	0.6	1	1	1	5	0	409	Similar to At1g28590: GDSL esterase/lipase At1g28590 (Arabidopsis thaliana OX%3D3702)	InterPro:IPR001087, Pfam:PF00657	3880.AES63991	389	3.79e-131	94.8	28K72@1|root,2QSMM@2759|Eukaryota,37PG1@33090|Viridiplantae,3GDSA@35493|Streptophyta,4JIUJ@91835|fabids	S	GO:0005575,GO:0005618,GO:0005622,GO:0005623,GO:0005737,GO:0005773,GO:0030312,GO:0043226,GO:0043227,GO:0043229,GO:0043231,GO:0044424,GO:0044444,GO:0044464,GO:0071944	Belongs to the 'GDSL' lipolytic enzyme family	33090|Viridiplantae	ko00000, ko00001, ko01000	3.1.1.80		ko00901, ko01110, map00901, map01110	K21026	R05880	RC00055, RC00523
N0.HOG0001291	0.02	0.176766	0.00560921	0.609426	1	3	0	5	9	8	NPAL_013252_R1	Chr8	7692131	7693745	-	0.57	0.57	0	0	0	0	1	1	3	0	191	Similar to At1g28570: GDSL esterase/lipase At1g28570 (Arabidopsis thaliana OX%3D3702)	InterPro:IPR001087, Pfam:PF00657	3880.AES63991	199	4.6e-60	43.2	28K72@1|root,2QSMM@2759|Eukaryota,37PG1@33090|Viridiplantae,3GDSA@35493|Streptophyta,4JIUJ@91835|fabids	S	GO:0005575,GO:0005618,GO:0005622,GO:0005623,GO:0005737,GO:0005773,GO:0030312,GO:0043226,GO:0043227,GO:0043229,GO:0043231,GO:0044424,GO:0044444,GO:0044464,GO:0071944	Belongs to the 'GDSL' lipolytic enzyme family	33090|Viridiplantae	ko00000, ko00001, ko01000	3.1.1.80		ko00901, ko01110, map00901, map01110	K21026	R05880	RC00055, RC00523
N0.HOG0001291	0.02	0.176766	0.00560921	0.609426	1	3	0	5	9	8	NPAL_013253_R1	Chr8	7702403	7704531	-	0.34	0.56	0	0	0	1	1	1	6	0	370	Similar to At1g28590: GDSL esterase/lipase At1g28590 (Arabidopsis thaliana OX%3D3702)	InterPro:IPR001087, Pfam:PF00657	3847.GLYMA15G08720.2	448	6.74e-155	96.3	28K72@1|root,2QSMM@2759|Eukaryota,37PG1@33090|Viridiplantae,3GDSA@35493|Streptophyta,4JIUJ@91835|fabids	S	GO:0005575,GO:0005618,GO:0005622,GO:0005623,GO:0005737,GO:0005773,GO:0030312,GO:0043226,GO:0043227,GO:0043229,GO:0043231,GO:0044424,GO:0044444,GO:0044464,GO:0071944	Belongs to the 'GDSL' lipolytic enzyme family	33090|Viridiplantae	ko00000, ko00001, ko01000	3.1.1.80		ko00901, ko01110, map00901, map01110	K21026	R05880	RC00055, RC00523
N0.HOG0006976	0.021	0.587531	0.0327498	0.531469	0	1	0	1	5	2	NPAL_002199_R1	Chr1	38042447	38044506	+	0	0	181	1	1	1	1	1	3	814	281	Similar to HIPP36: Heavy metal-associated isoprenylated plant protein 36 (Arabidopsis thaliana OX%3D3702)	InterPro:IPR006121, Pfam:PF00403	3847.GLYMA03G37060.2	151	9.34e-41	85.2	KOG1603@1|root,KOG1603@2759|Eukaryota,37UTP@33090|Viridiplantae,3GIR8@35493|Streptophyta,4JPMJ@91835|fabids	P		Heavy-metal-associated domain	33090|Viridiplantae
N0.HOG0006976	0.021	0.587531	0.0327498	0.531469	0	1	0	1	5	2	NPAL_002864_R1	Chr2	2302609	2304581	-	0	0	422	1	1	1	1	1	3	436	293	Similar to HIPP36: Heavy metal-associated isoprenylated plant protein 36 (Arabidopsis thaliana OX%3D3702)	InterPro:IPR006121, Pfam:PF00403	3847.GLYMA03G37060.2	156	1.61e-42	85.2	KOG1603@1|root,KOG1603@2759|Eukaryota,37UTP@33090|Viridiplantae,3GIR8@35493|Streptophyta,4JPMJ@91835|fabids	P		Heavy-metal-associated domain	33090|Viridiplantae
N0.HOG0007156	0.021	0.587531	0.0327498	0.531469	0	1	0	1	5	2	NPAL_011726_R1	Chr7	1560414	1562312	+	0.39	0.32	0	0	0	0.5	1	1	2	0	406	Similar to At2g18630: UPF0496 protein At2g18630 (Arabidopsis thaliana OX%3D3702)	InterPro:IPR007749, Pfam:PF05055	3847.GLYMA02G06600.2	488	1.69e-170	97.6	28I12@1|root,2QVAQ@2759|Eukaryota,37QT8@33090|Viridiplantae,3GXA4@35493|Streptophyta,4JH06@91835|fabids	S	GO:0005575,GO:0005622,GO:0005623,GO:0005737,GO:0005777,GO:0042579,GO:0043226,GO:0043227,GO:0043229,GO:0043231,GO:0044424,GO:0044444,GO:0044464	UPF0496 protein	33090|Viridiplantae
N0.HOG0007156	0.021	0.587531	0.0327498	0.531469	0	1	0	1	5	2	NPAL_011727_R1	Chr7	1564890	1567265	+	0.2	0.21	0	0	0.5	1	0	0	2	801	389	Similar to At2g18630: UPF0496 protein At2g18630 (Arabidopsis thaliana OX%3D3702)	InterPro:IPR007749, Pfam:PF05055	3847.GLYMA02G06600.2	468	7.06e-163	99.7	28I12@1|root,2QVAQ@2759|Eukaryota,37QT8@33090|Viridiplantae,3GXA4@35493|Streptophyta,4JH06@91835|fabids	S	GO:0005575,GO:0005622,GO:0005623,GO:0005737,GO:0005777,GO:0042579,GO:0043226,GO:0043227,GO:0043229,GO:0043231,GO:0044424,GO:0044444,GO:0044464	UPF0496 protein	33090|Viridiplantae
N0.HOG0007230	0.021	0.587531	0.0327498	0.531469	0	1	0	1	5	2	NPAL_005769_R1	Chr3	26406096	26409994	-	0	0	195	1	1	1	1	1	5	292	477	Similar to OBL1: Triacylglycerol lipase OBL1 (Arabidopsis thaliana OX%3D3702)	InterPro:IPR002921, Pfam:PF01764	3885.XP_007160860.1	658	7.92e-235	99.6	KOG4569@1|root,KOG4569@2759|Eukaryota,37IG9@33090|Viridiplantae,3GD0P@35493|Streptophyta,4JSP1@91835|fabids	I	GO:0005575,GO:0005576,GO:0005615,GO:0044421	triglyceride lipase activity	33090|Viridiplantae
N0.HOG0007230	0.021	0.587531	0.0327498	0.531469	0	1	0	1	5	2	NPAL_005771_R1	Chr3	26424431	26428571	-	0	0	195	1	1	1	0.75	0.6	5	217	477	Similar to OBL1: Triacylglycerol lipase OBL1 (Arabidopsis thaliana OX%3D3702)	InterPro:IPR002921, Pfam:PF01764	3885.XP_007160860.1	658	7.92e-235	99.6	KOG4569@1|root,KOG4569@2759|Eukaryota,37IG9@33090|Viridiplantae,3GD0P@35493|Streptophyta,4JSP1@91835|fabids	I	GO:0005575,GO:0005576,GO:0005615,GO:0044421	triglyceride lipase activity	33090|Viridiplantae
N0.HOG0007457	0.021	0.587531	0.0327498	0.531469	0	1	0	1	5	2	NPAL_017600_R1	Chr11	10898925	10902104	-	0	0	186	1	1	1	1	1	2	243	321	Similar to VIP3: WD repeat-containing protein VIP3 (Arabidopsis thaliana OX%3D3702)	InterPro:IPR001680, Pfam:PF00400	4432.XP_010261999.1	498	2.13e-176	99.4	KOG4155@1|root,KOG4155@2759|Eukaryota,37HG0@33090|Viridiplantae,3GH8D@35493|Streptophyta	S	GO:0000151,GO:0000428,GO:0000785,GO:0005575,GO:0005622,GO:0005623,GO:0005634,GO:0005654,GO:0005694,GO:0005737,GO:0005829,GO:0006325,GO:0006355,GO:0006357,GO:0006464,GO:0006479,GO:0006807,GO:0006996,GO:0008023,GO:0008150,GO:0008152,GO:0008213,GO:0009889,GO:0009891,GO:0009892,GO:0009893,GO:0009909,GO:0009910,GO:0009987,GO:0010452,GO:0010468,GO:0010556,GO:0010557,GO:0010604,GO:0010605,GO:0010608,GO:…	WD repeat-containing protein	33090|Viridiplantae	ko00000, ko00001, ko00002, ko03019		M00392	ko03018, map03018	K12602
N0.HOG0007457	0.021	0.587531	0.0327498	0.531469	0	1	0	1	5	2	NPAL_020195_R1	Chr13	9147804	9151956	+	0	0	317	1	1	1	0.33	0.25	4	220	324	Similar to VIP3: WD repeat-containing protein VIP3 (Arabidopsis thaliana OX%3D3702)	InterPro:IPR001680, Pfam:PF00400	3694.POPTR_0006s14800.1	520	3.29e-185	100	KOG4155@1|root,KOG4155@2759|Eukaryota,37HG0@33090|Viridiplantae,3GH8D@35493|Streptophyta,4JMWG@91835|fabids	S	GO:0000151,GO:0000428,GO:0000785,GO:0005575,GO:0005622,GO:0005623,GO:0005634,GO:0005654,GO:0005694,GO:0005737,GO:0005829,GO:0006325,GO:0006355,GO:0006357,GO:0006464,GO:0006479,GO:0006807,GO:0006996,GO:0008023,GO:0008150,GO:0008152,GO:0008213,GO:0009889,GO:0009891,GO:0009892,GO:0009893,GO:0009909,GO:0009910,GO:0009987,GO:0010452,GO:0010468,GO:0010556,GO:0010557,GO:0010604,GO:0010605,GO:0010608,GO:…	WD repeat-containing protein	33090|Viridiplantae	ko00000, ko00001, ko00002, ko03019		M00392	ko03018, map03018	K12602
N0.HOG0007457	0.021	0.587531	0.0327498	0.531469	0	1	0	1	5	2	NPAL_020195_R2	Chr13	9147804	9151956	+	0.02	0.02	244	1	1	1	0.5	0.33	3	220	324	Similar to VIP3: WD repeat-containing protein VIP3 (Arabidopsis thaliana OX%3D3702)	InterPro:IPR001680, Pfam:PF00400	3694.POPTR_0006s14800.1	520	3.29e-185	100	KOG4155@1|root,KOG4155@2759|Eukaryota,37HG0@33090|Viridiplantae,3GH8D@35493|Streptophyta,4JMWG@91835|fabids	S	GO:0000151,GO:0000428,GO:0000785,GO:0005575,GO:0005622,GO:0005623,GO:0005634,GO:0005654,GO:0005694,GO:0005737,GO:0005829,GO:0006325,GO:0006355,GO:0006357,GO:0006464,GO:0006479,GO:0006807,GO:0006996,GO:0008023,GO:0008150,GO:0008152,GO:0008213,GO:0009889,GO:0009891,GO:0009892,GO:0009893,GO:0009909,GO:0009910,GO:0009987,GO:0010452,GO:0010468,GO:0010556,GO:0010557,GO:0010604,GO:0010605,GO:0010608,GO:…	WD repeat-containing protein	33090|Viridiplantae	ko00000, ko00001, ko00002, ko03019		M00392	ko03018, map03018	K12602
N0.HOG0008406	0.022	0.587531	0.0327498	0.531469	0	1	0	1	4	2	NPAL_016562_R1	Chr10	21777134	21779010	+	1	1	0	0	0	0	1	1	2	0	274	Similar to ZFP3: Zinc finger protein 3 (Arabidopsis thaliana OX%3D3702)	InterPro:IPR013087, Pfam:PF13912	102107.XP_008231613.1	93.2	4.38e-19	34	2CF8D@1|root,2S3I6@2759|Eukaryota,37VBH@33090|Viridiplantae,3GJTZ@35493|Streptophyta,4JQ3F@91835|fabids	S	GO:0003674,GO:0003700,GO:0005575,GO:0005622,GO:0005623,GO:0005634,GO:0006355,GO:0007275,GO:0008150,GO:0009314,GO:0009416,GO:0009628,GO:0009639,GO:0009640,GO:0009787,GO:0009788,GO:0009791,GO:0009889,GO:0009966,GO:0009968,GO:0010468,GO:0010556,GO:0010646,GO:0010648,GO:0019219,GO:0019222,GO:0023051,GO:0023057,GO:0031323,GO:0031326,GO:0032501,GO:0032502,GO:0043226,GO:0043227,GO:0043229,GO:0043231,GO:…	ZINC FINGER protein	33090|Viridiplantae
N0.HOG0008406	0.022	0.587531	0.0327498	0.531469	0	1	0	1	4	2	NPAL_007801_R1	Chr4	28118124	28119461	-	1	1	0	0	0	0	1	1	2	0	292	Similar to ZFP3: Zinc finger protein 3 (Arabidopsis thaliana OX%3D3702)	InterPro:IPR013087, Pfam:PF13912	3750.XP_008344560.1	104	3.95e-23	60.3	2CF8D@1|root,2S3I6@2759|Eukaryota,37VBH@33090|Viridiplantae,3GJTZ@35493|Streptophyta,4JQ3F@91835|fabids	S	GO:0003674,GO:0003700,GO:0005575,GO:0005622,GO:0005623,GO:0005634,GO:0006355,GO:0007275,GO:0008150,GO:0009314,GO:0009416,GO:0009628,GO:0009639,GO:0009640,GO:0009787,GO:0009788,GO:0009791,GO:0009889,GO:0009966,GO:0009968,GO:0010468,GO:0010556,GO:0010646,GO:0010648,GO:0019219,GO:0019222,GO:0023051,GO:0023057,GO:0031323,GO:0031326,GO:0032501,GO:0032502,GO:0043226,GO:0043227,GO:0043229,GO:0043231,GO:…	ZINC FINGER protein	33090|Viridiplantae
[truncated: 359 more rows]
