# Supplementary material for: A chromosome-level genome assembly of the Peruvian Algarrobo (Neltuma pallida) provides insights on its adaptation to its unique ecological niche
Source: G3 (Bethesda). 2024 Dec 5;15(2):jkae283. doi: 10.1093/g3journal/jkae283 (PMC11797065; doi:10.1093/g3journal/jkae283)
Supplement: jkae283_Supplementary_Data [file jkae283_supplementary_data.zip › Table_S8_G3-2024-405403.xlsx]

## Sheet: S8
Table S8. Gene Ontology (GO) enrichment analysis of genes in rapidly expanding families involving N. pallida (branch and nodes up to the former Prosopis genus)
GO ID	Term	Annotated	Significant	Expected	classicFisher p-value	Term type
GO:0022821	solute:potassium antiporter activity	24	11	0.79	3.9e-14	Molecular Function
GO:0008061	chitin binding	19	12	0.63	5.4e-14	Molecular Function
GO:0009693	ethylene biosynthetic process	42	15	1.32	9.4e-13	Biological Process
GO:0030761	8-hydroxyquercitin 8-O-methyltransferase...	18	11	0.59	1.1e-12	Molecular Function
GO:0050362	L-tryptophan:2-oxoglutarate aminotransfe...	11	9	0.36	2.1e-12	Molecular Function
GO:0009815	1-aminocyclopropane-1-carboxylate oxidas...	11	9	0.36	2.1e-12	Molecular Function
GO:0080097	L-tryptophan:pyruvate aminotransferase a...	11	9	0.36	2.1e-12	Molecular Function
GO:0009727	detection of ethylene stimulus	12	9	0.38	5.3e-12	Biological Process
GO:0010078	maintenance of root meristem identity	22	11	0.69	1.3e-11	Biological Process
GO:0030170	pyridoxal phosphate binding	36	13	1.19	4.9e-11	Molecular Function
GO:0010326	methionine-oxo-acid transaminase activit...	10	8	0.33	5.4e-11	Molecular Function
GO:0004021	L-alanine:2-oxoglutarate aminotransferas...	10	8	0.33	5.4e-11	Molecular Function
GO:0070548	L-glutamine aminotransferase activity	10	8	0.33	5.4e-11	Molecular Function
GO:0009056	catabolic process	1274	47	39.94	7.5e-11	Biological Process
GO:0080148	negative regulation of response to water...	15	9	0.47	1.1e-10	Biological Process
GO:0043434	response to peptide hormone	16	9	0.5	2.5e-10	Biological Process
GO:0004838	L-tyrosine:2-oxoglutarate aminotransfera...	13	8	0.43	1.4e-09	Molecular Function
GO:0008171	O-methyltransferase activity	56	14	1.84	2.2e-09	Molecular Function
GO:1904823	purine nucleobase transmembrane transpor...	26	10	0.82	2.7e-09	Biological Process
GO:0005345	purine nucleobase transmembrane transpor...	26	10	0.86	4.3e-09	Molecular Function
GO:0018479	benzaldehyde dehydrogenase (NAD+) activi...	10	7	0.33	4.3e-09	Molecular Function
GO:0050302	indole-3-acetaldehyde oxidase activity	10	7	0.33	4.3e-09	Molecular Function
GO:0010293	abscisic aldehyde oxidase activity	10	7	0.33	4.3e-09	Molecular Function
GO:0002094	polyprenyltransferase activity	10	7	0.33	4.3e-09	Molecular Function
GO:0009684	indoleacetic acid biosynthetic process	21	9	0.66	5.6e-09	Biological Process
GO:0016641	oxidoreductase activity, acting on the C...	21	9	0.69	8.4e-09	Molecular Function
GO:0009704	de-etiolation	22	9	0.69	9.2e-09	Biological Process
GO:0043546	molybdopterin cofactor binding	11	7	0.36	1.2e-08	Molecular Function
GO:0071732	cellular response to nitric oxide	23	9	0.72	1.5e-08	Biological Process
GO:0002213	defense response to insect	32	10	1	2.8e-08	Biological Process
GO:0009812	flavonoid metabolic process	130	13	4.08	5.9e-08	Biological Process
GO:0071281	cellular response to iron ion	53	12	1.66	6.3e-08	Biological Process
GO:0010540	basipetal auxin transport	27	9	0.85	7.5e-08	Biological Process
GO:0009958	positive gravitropism	36	10	1.13	9.9e-08	Biological Process
GO:0080167	response to karrikin	143	19	4.48	1e-07	Biological Process
GO:0090333	regulation of stomatal closure	28	9	0.88	1.1e-07	Biological Process
GO:0097366	response to bronchodilator	28	9	0.88	1.1e-07	Biological Process
GO:0016787	hydrolase activity	2052	77	67.55	1.2e-07	Molecular Function
GO:0015793	glycerol transmembrane transport	10	6	0.31	1.7e-07	Biological Process
GO:0042218	1-aminocyclopropane-1-carboxylate biosyn...	10	6	0.31	1.7e-07	Biological Process
GO:0015750	pentose transmembrane transport	10	6	0.31	1.7e-07	Biological Process
GO:0009651	response to salt stress	624	47	19.56	2.2e-07	Biological Process
GO:0015146	pentose transmembrane transporter activi...	10	6	0.33	2.3e-07	Molecular Function
GO:0016847	1-aminocyclopropane-1-carboxylate syntha...	10	6	0.33	2.3e-07	Molecular Function
GO:0015168	glycerol transmembrane transporter activ...	10	6	0.33	2.3e-07	Molecular Function
GO:0016093	polyprenol metabolic process	16	7	0.5	2.5e-07	Biological Process
GO:0071949	FAD binding	17	7	0.56	5.7e-07	Molecular Function
GO:0032259	methylation	296	19	9.28	8.4e-07	Biological Process
GO:0010030	positive regulation of seed germination	35	9	1.1	9.1e-07	Biological Process
GO:0009705	plant-type vacuole membrane	137	16	3.85	1.4e-06	Cellular Component
GO:0009543	chloroplast thylakoid lumen	22	7	0.62	1.5e-06	Cellular Component
GO:0009759	indole glucosinolate biosynthetic proces...	14	6	0.44	2.2e-06	Biological Process
GO:0009641	shade avoidance	30	8	0.94	2.8e-06	Biological Process
GO:0009407	toxin catabolic process	40	9	1.25	3.1e-06	Biological Process
GO:0034551	mitochondrial respiratory chain complex ...	10	5	0.31	6.5e-06	Biological Process
GO:0071265	L-methionine biosynthetic process	10	5	0.31	6.5e-06	Biological Process
GO:0008299	isoprenoid biosynthetic process	246	24	7.71	9e-06	Biological Process
GO:0009688	abscisic acid biosynthetic process	26	7	0.82	1.1e-05	Biological Process
GO:0016020	membrane	4241	136	119.26	1.1e-05	Cellular Component
GO:0004675	transmembrane receptor protein serine/th...	139	16	4.58	1.3e-05	Molecular Function
GO:0009630	gravitropism	85	19	2.66	1.5e-05	Biological Process
GO:0090447	glycerol-3-phosphate 2-O-acyltransferase...	11	5	0.36	1.5e-05	Molecular Function
GO:0031625	ubiquitin protein ligase binding	99	13	3.26	2e-05	Molecular Function
GO:0048527	lateral root development	129	16	4.04	2.4e-05	Biological Process
GO:0007178	transmembrane receptor protein serine/th...	154	16	4.83	2.6e-05	Biological Process
GO:0004364	glutathione transferase activity	49	9	1.61	2.6e-05	Molecular Function
GO:1900140	regulation of seedling development	115	13	3.61	2.9e-05	Biological Process
GO:0009851	auxin biosynthetic process	52	16	1.63	3.3e-05	Biological Process
GO:0009625	response to insect	53	9	1.66	3.5e-05	Biological Process
GO:0006575	cellular modified amino acid metabolic p...	111	13	3.48	4.2e-05	Biological Process
GO:0009620	response to fungus	365	25	11.44	4.6e-05	Biological Process
GO:0042372	phylloquinone biosynthetic process	14	5	0.44	4.7e-05	Biological Process
GO:1901136	carbohydrate derivative catabolic proces...	43	8	1.35	4.8e-05	Biological Process
GO:0015798	myo-inositol transport	23	6	0.72	5.8e-05	Biological Process
GO:0034614	cellular response to reactive oxygen spe...	57	9	1.79	6.3e-05	Biological Process
GO:0009624	response to nematode	132	14	4.14	6.6e-05	Biological Process
GO:0005365	myo-inositol transmembrane transporter a...	23	6	0.76	7.6e-05	Molecular Function
GO:0046323	glucose import	59	9	1.85	8.3e-05	Biological Process
GO:0006749	glutathione metabolic process	60	9	1.88	9.5e-05	Biological Process
GO:0052544	defense response by callose deposition i...	26	6	0.82	0.00012	Biological Process
GO:0051762	sesquiterpene biosynthetic process	50	8	1.57	0.00015	Biological Process
GO:0071805	potassium ion transmembrane transport	93	11	2.92	0.00015	Biological Process
GO:0009668	plastid membrane organization	38	7	1.19	0.00015	Biological Process
GO:1901071	glucosamine-containing compound metaboli...	10	4	0.31	0.00017	Biological Process
GO:0043312	neutrophil degranulation	10	4	0.31	0.00017	Biological Process
GO:0071456	cellular response to hypoxia	28	6	0.88	0.00019	Biological Process
GO:0006518	peptide metabolic process	468	17	14.67	0.00019	Biological Process
GO:0019798	procollagen-proline dioxygenase activity	10	4	0.33	0.00021	Molecular Function
GO:0031545	peptidyl-proline 4-dioxygenase activity	10	4	0.33	0.00021	Molecular Function
GO:0019511	peptidyl-proline hydroxylation	11	4	0.34	0.00026	Biological Process
GO:0016846	carbon-sulfur lyase activity	29	11	0.95	0.00027	Molecular Function
GO:0005509	calcium ion binding	112	12	3.69	0.0003	Molecular Function
GO:0046165	alcohol biosynthetic process	69	14	2.16	0.00031	Biological Process
GO:0019344	cysteine biosynthetic process	20	5	0.63	0.00031	Biological Process
GO:0009394	2'-deoxyribonucleotide metabolic process	12	4	0.38	0.00038	Biological Process
GO:0016099	monoterpenoid biosynthetic process	21	5	0.66	0.0004	Biological Process
GO:0031125	rRNA 3'-end processing	21	5	0.66	0.0004	Biological Process
GO:0019760	glucosinolate metabolic process	83	14	2.6	0.00041	Biological Process
GO:0004551	dinucleotide phosphatase activity	12	4	0.4	0.00046	Molecular Function
GO:0009742	brassinosteroid mediated signaling pathw...	59	8	1.85	0.00047	Biological Process
GO:0005618	cell wall	585	26	16.45	0.00047	Cellular Component
GO:0009682	induced systemic resistance	33	6	1.03	0.00049	Biological Process
GO:0050550	pinene synthase activity	21	5	0.69	0.00049	Molecular Function
GO:0050551	myrcene synthase activity	21	5	0.69	0.00049	Molecular Function
GO:0050552	(4S)-limonene synthase activity	21	5	0.69	0.00049	Molecular Function
GO:0034768	(E)-beta-ocimene synthase activity	21	5	0.69	0.00049	Molecular Function
GO:0080015	sabinene synthase activity	21	5	0.69	0.00049	Molecular Function
GO:0034002	(R)-limonene synthase activity	21	5	0.69	0.00049	Molecular Function
GO:0052578	alpha-farnesene synthase activity	21	5	0.69	0.00049	Molecular Function
GO:0042548	regulation of photosynthesis, light reac...	22	5	0.69	0.0005	Biological Process
GO:0004568	chitinase activity	13	4	0.43	0.00065	Molecular Function
GO:0006022	aminoglycan metabolic process	14	4	0.44	0.00074	Biological Process
GO:0000373	Group II intron splicing	24	5	0.75	0.00076	Biological Process
GO:0010087	phloem or xylem histogenesis	115	11	3.61	0.00095	Biological Process
GO:0009926	auxin polar transport	96	17	3.01	0.00117	Biological Process
GO:0005773	vacuole	957	49	26.91	0.00126	Cellular Component
GO:0072529	pyrimidine-containing compound catabolic...	16	4	0.5	0.00128	Biological Process
GO:0016106	sesquiterpenoid biosynthetic process	54	12	1.69	0.00147	Biological Process
GO:0019104	DNA N-glycosylase activity	16	4	0.53	0.00153	Molecular Function
GO:0043693	monoterpene biosynthetic process	28	5	0.88	0.0016	Biological Process
GO:0030141	secretory granule	19	4	0.53	0.0017	Cellular Component
GO:0033612	receptor serine/threonine kinase binding	40	6	1.32	0.00181	Molecular Function
GO:0043628	regulatory ncRNA 3'-end processing	29	5	0.91	0.00188	Biological Process
GO:0042446	hormone biosynthetic process	270	31	8.46	0.00243	Biological Process
GO:0080027	response to herbivore	31	5	0.97	0.00255	Biological Process
GO:0009617	response to bacterium	529	29	16.58	0.00262	Biological Process
GO:1902600	proton transmembrane transport	132	11	4.14	0.00288	Biological Process
GO:0010143	cutin biosynthetic process	32	5	1	0.00295	Biological Process
GO:0009547	plastid ribosome	11	3	0.31	0.00307	Cellular Component
GO:0006284	base-excision repair	20	4	0.63	0.00309	Biological Process
GO:0046174	polyol catabolic process	10	3	0.31	0.00311	Biological Process
GO:0048467	gynoecium development	97	9	3.04	0.00333	Biological Process
GO:0005356	glucose:proton symporter activity	10	3	0.33	0.00357	Molecular Function
GO:0004826	phenylalanine-tRNA ligase activity	10	3	0.33	0.00357	Molecular Function
GO:0046686	response to cadmium ion	329	20	10.31	0.00361	Biological Process
GO:0006979	response to oxidative stress	402	24	12.6	0.00367	Biological Process
GO:0006432	phenylalanyl-tRNA aminoacylation	11	3	0.34	0.00418	Biological Process
GO:0046856	phosphatidylinositol dephosphorylation	11	3	0.34	0.00418	Biological Process
GO:0019005	SCF ubiquitin ligase complex	56	6	1.57	0.00469	Cellular Component
GO:0030904	retromer complex	13	3	0.37	0.00511	Cellular Component
GO:0009720	detection of hormone stimulus	16	11	0.5	0.00537	Biological Process
GO:0005355	glucose transmembrane transporter activi...	60	9	1.98	0.00547	Molecular Function
GO:0034641	cellular nitrogen compound metabolic pro...	3836	80	120.25	0.00604	Biological Process
GO:0015036	disulfide oxidoreductase activity	47	5	1.55	0.00619	Molecular Function
GO:0005351	carbohydrate:proton symporter activity	62	9	2.04	0.00663	Molecular Function
GO:0000447	endonucleolytic cleavage in ITS1 to sepa...	13	3	0.41	0.00691	Biological Process
GO:0019438	aromatic compound biosynthetic process	2254	51	70.66	0.00695	Biological Process
GO:0008152	metabolic process	7927	258	248.5	0.0071	Biological Process
GO:0010311	lateral root formation	56	6	1.76	0.00789	Biological Process
GO:0052745	inositol phosphate phosphatase activity	13	3	0.43	0.00791	Molecular Function
GO:0008219	cell death	221	8	6.93	0.0084	Biological Process
GO:0072583	clathrin-dependent endocytosis	27	4	0.85	0.00942	Biological Process
GO:0070417	cellular response to cold	42	5	1.32	0.00966	Biological Process
GO:0051287	NAD binding	26	4	0.86	0.00972	Molecular Function
GO:0034595	phosphatidylinositol phosphate 5-phospha...	14	3	0.46	0.00982	Molecular Function
GO:0043621	protein self-association	91	8	3	0.01004	Molecular Function
GO:2000031	regulation of salicylic acid mediated si...	28	4	0.88	0.01072	Biological Process
GO:0010200	response to chitin	191	13	5.99	0.01101	Biological Process
GO:0004520	DNA endonuclease activity	27	4	0.89	0.01112	Molecular Function
GO:0051707	response to other organism	1136	80	35.61	0.01181	Biological Process
GO:0090406	pollen tube	68	6	1.91	0.01196	Cellular Component
GO:0008514	organic anion transmembrane transporter ...	195	7	6.42	0.01344	Molecular Function
GO:0019900	kinase binding	107	8	3.52	0.01414	Molecular Function
GO:0006790	sulfur compound metabolic process	312	28	9.78	0.01456	Biological Process
GO:0046688	response to copper ion	31	4	0.97	0.01531	Biological Process
GO:0005741	mitochondrial outer membrane	35	4	0.98	0.01617	Cellular Component
GO:0022627	cytosolic small ribosomal subunit	73	6	2.05	0.01657	Cellular Component
GO:0034593	phosphatidylinositol bisphosphate phosph...	17	3	0.56	0.01706	Molecular Function
GO:0016311	dephosphorylation	241	15	7.55	0.0176	Biological Process
GO:0044550	secondary metabolite biosynthetic proces...	269	18	8.43	0.01766	Biological Process
GO:0016765	transferase activity, transferring alkyl...	124	21	4.08	0.01844	Molecular Function
GO:2001038	regulation of cellular response to drug	33	4	1.03	0.01896	Biological Process
GO:0016899	oxidoreductase activity, acting on the C...	18	3	0.59	0.01998	Molecular Function
GO:0016811	hydrolase activity, acting on carbon-nit...	48	5	1.58	0.02016	Molecular Function
GO:0005794	Golgi apparatus	787	30	22.13	0.02061	Cellular Component
GO:0042538	hyperosmotic salinity response	69	6	2.16	0.02079	Biological Process
GO:0071215	cellular response to abscisic acid stimu...	245	6	7.68	0.02191	Biological Process
GO:0005829	cytosol	1946	72	54.72	0.02292	Cellular Component
GO:0000462	maturation of SSU-rRNA from tricistronic...	33	6	1.03	0.02299	Biological Process
GO:0042631	cellular response to water deprivation	35	4	1.1	0.02311	Biological Process
GO:0005783	endoplasmic reticulum	825	25	23.2	0.02342	Cellular Component
GO:0043647	inositol phosphate metabolic process	20	3	0.63	0.02344	Biological Process
GO:0006220	pyrimidine nucleotide metabolic process	36	4	1.13	0.02538	Biological Process
GO:0010118	stomatal movement	155	13	4.86	0.02643	Biological Process
GO:0048364	root development	540	39	16.93	0.02672	Biological Process
GO:0016709	oxidoreductase activity, acting on paire...	130	9	4.28	0.0276	Molecular Function
GO:0005507	copper ion binding	134	9	4.41	0.03268	Molecular Function
GO:0005200	structural constituent of cytoskeleton	22	3	0.72	0.03425	Molecular Function
GO:1901657	glycosyl compound metabolic process	187	20	5.86	0.03503	Biological Process
GO:1990837	sequence-specific double-stranded DNA bi...	146	7	4.81	0.03551	Molecular Function
GO:0071398	cellular response to fatty acid	144	9	4.51	0.03731	Biological Process
GO:0015801	aromatic amino acid transport	10	2	0.31	0.03734	Biological Process
GO:0015808	L-alanine transport	10	2	0.31	0.03734	Biological Process
GO:0009863	salicylic acid mediated signaling pathwa...	69	8	2.16	0.0376	Biological Process
GO:0030686	90S preribosome	27	3	0.76	0.03914	Cellular Component
GO:0050832	defense response to fungus	281	15	8.81	0.0408	Biological Process
GO:0015180	L-alanine transmembrane transporter acti...	10	2	0.33	0.04082	Molecular Function
GO:0022626	cytosolic ribosome	221	11	6.21	0.04156	Cellular Component
GO:0000460	maturation of 5.8S rRNA	30	5	0.94	0.04415	Biological Process
GO:0010452	histone H3-K36 methylation	11	2	0.34	0.04471	Biological Process
GO:0044000	movement in host	11	2	0.34	0.04471	Biological Process
GO:0009314	response to radiation	765	32	23.98	0.04581	Biological Process
GO:0002237	response to molecule of bacterial origin	54	5	1.69	0.04794	Biological Process
GO:0003993	acid phosphatase activity	42	4	1.38	0.0484	Molecular Function
GO:0042300	beta-amyrin synthase activity	11	2	0.36	0.04883	Molecular Function
GO:0006357	regulation of transcription by RNA polym...	303	12	9.5	0.05038	Biological Process
GO:0046434	organophosphate catabolic process	81	7	2.54	0.05043	Biological Process
GO:0010183	pollen tube guidance	27	3	0.85	0.05126	Biological Process
GO:0009877	nodulation	12	2	0.38	0.05256	Biological Process
GO:0009570	chloroplast stroma	636	24	17.88	0.05456	Cellular Component
GO:0005886	plasma membrane	2482	82	69.79	0.05493	Cellular Component
GO:0006006	glucose metabolic process	28	3	0.88	0.05612	Biological Process
GO:0010067	procambium histogenesis	13	2	0.41	0.06086	Biological Process
GO:0031297	replication fork processing	13	2	0.41	0.06086	Biological Process
GO:0032968	positive regulation of transcription elo...	13	2	0.41	0.06086	Biological Process
GO:0019745	pentacyclic triterpenoid biosynthetic pr...	13	2	0.41	0.06086	Biological Process
GO:0036297	interstrand cross-link repair	13	2	0.41	0.06086	Biological Process
GO:0000028	ribosomal small subunit assembly	29	3	0.91	0.0612	Biological Process
GO:0007166	cell surface receptor signaling pathway	241	21	7.55	0.06123	Biological Process
GO:0008422	beta-glucosidase activity	65	5	2.14	0.06229	Molecular Function
GO:0005313	L-glutamate transmembrane transporter ac...	13	2	0.43	0.06634	Molecular Function
GO:0045338	farnesyl diphosphate metabolic process	30	3	0.94	0.06648	Biological Process
GO:0015813	L-glutamate transmembrane transport	14	2	0.44	0.06957	Biological Process
GO:0000712	resolution of meiotic recombination inte...	14	2	0.44	0.06957	Biological Process
GO:0005615	extracellular space	103	6	2.9	0.07009	Cellular Component
GO:0010334	sesquiterpene synthase activity	51	8	1.68	0.07224	Molecular Function
GO:0009166	nucleotide catabolic process	52	4	1.63	0.07945	Biological Process
GO:0015386	potassium:proton antiporter activity	15	2	0.49	0.08558	Molecular Function
GO:0005326	neurotransmitter transmembrane transport...	15	2	0.49	0.08558	Molecular Function
GO:0046483	heterocycle metabolic process	3611	76	113.2	0.0865	Biological Process
GO:0004791	thioredoxin-disulfide reductase (NADP) a...	32	3	1.05	0.08697	Molecular Function
GO:0042147	retrograde transport, endosome to Golgi	34	3	1.07	0.08956	Biological Process
GO:0080092	regulation of pollen tube growth	34	3	1.07	0.08956	Biological Process
GO:0006468	protein phosphorylation	733	29	22.98	0.09367	Biological Process
GO:0016791	phosphatase activity	211	15	6.95	0.09493	Molecular Function
GO:0009694	jasmonic acid metabolic process	35	3	1.1	0.09579	Biological Process
GO:0010091	trichome branching	35	3	1.1	0.09579	Biological Process
GO:1901605	alpha-amino acid metabolic process	205	15	6.43	0.09783	Biological Process
GO:0010262	somatic embryogenesis	17	2	0.53	0.09784	Biological Process
GO:0009608	response to symbiont	17	2	0.53	0.09784	Biological Process
GO:0009414	response to water deprivation	424	28	13.29	0.10263	Biological Process
GO:0015711	organic anion transport	248	7	7.77	0.10911	Biological Process
GO:0009626	plant-type hypersensitive response	59	4	1.85	0.11321	Biological Process
GO:0009861	jasmonic acid and ethylene-dependent sys...	19	2	0.6	0.11816	Biological Process
GO:0043090	amino acid import	19	2	0.6	0.11816	Biological Process
GO:0051307	meiotic chromosome separation	19	2	0.6	0.11816	Biological Process
GO:0048508	embryonic meristem development	39	4	1.22	0.12784	Biological Process
GO:0000981	DNA-binding transcription factor activit...	130	7	4.28	0.13695	Molecular Function
GO:0009723	response to ethylene	232	19	7.27	0.13739	Biological Process
GO:0010227	floral organ abscission	21	2	0.66	0.13942	Biological Process
GO:0016571	histone methylation	98	4	3.07	0.13969	Biological Process
GO:0001101	response to acid chemical	1222	59	38.31	0.14115	Biological Process
GO:0009753	response to jasmonic acid	270	12	8.46	0.14219	Biological Process
GO:0042255	ribosome assembly	72	6	2.26	0.14935	Biological Process
GO:0010152	pollen maturation	22	2	0.69	0.15033	Biological Process
GO:0016651	oxidoreductase activity, acting on NAD(P...	86	5	2.83	0.15322	Molecular Function
GO:0009506	plasmodesma	781	27	21.96	0.15396	Cellular Component
GO:0090575	RNA polymerase II transcription regulato...	49	3	1.38	0.15867	Cellular Component
GO:0005764	lysosome	75	4	2.11	0.16002	Cellular Component
GO:0016441	post-transcriptional gene silencing	105	5	3.29	0.1611	Biological Process
GO:0090421	embryonic meristem initiation	23	2	0.72	0.16141	Biological Process
GO:0010043	response to zinc ion	45	3	1.41	0.16646	Biological Process
GO:0009908	flower development	501	19	15.71	0.17564	Biological Process
GO:0019901	protein kinase binding	91	5	3	0.18032	Molecular Function
GO:0071236	cellular response to antibiotic	71	4	2.23	0.18273	Biological Process
GO:0006836	neurotransmitter transport	25	2	0.78	0.18398	Biological Process
GO:0016782	transferase activity, transferring sulph...	24	2	0.79	0.18622	Molecular Function
GO:0009556	microsporogenesis	26	2	0.82	0.19543	Biological Process
GO:0006304	DNA modification	73	4	2.29	0.19547	Biological Process
GO:0008023	transcription elongation factor complex	29	2	0.82	0.19569	Cellular Component
GO:0010492	maintenance of shoot apical meristem ide...	27	2	0.85	0.20696	Biological Process
GO:0002229	defense response to oomycetes	51	3	1.6	0.21437	Biological Process
GO:0080022	primary root development	28	2	0.88	0.21856	Biological Process
GO:0006109	regulation of carbohydrate metabolic pro...	52	3	1.63	0.22263	Biological Process
GO:1901360	organic cyclic compound metabolic proces...	3846	78	120.57	0.22494	Biological Process
GO:0030162	regulation of proteolysis	131	6	4.11	0.22855	Biological Process
GO:0019748	secondary metabolic process	399	36	12.51	0.22951	Biological Process
GO:0005802	trans-Golgi network	270	10	7.59	0.22979	Cellular Component
GO:0010167	response to nitrate	29	2	0.91	0.23022	Biological Process
GO:0034404	nucleobase-containing small molecule bio...	80	4	2.51	0.24198	Biological Process
GO:0070013	intracellular organelle lumen	1237	25	34.78	0.24252	Cellular Component
GO:0009932	cell tip growth	166	5	5.2	0.2432	Biological Process
GO:0047134	protein-disulfide reductase (NAD(P)) act...	29	2	0.95	0.24721	Molecular Function
GO:0010193	response to ozone	31	2	0.97	0.25364	Biological Process
GO:0003724	RNA helicase activity	78	4	2.57	0.25498	Molecular Function
GO:0032870	cellular response to hormone stimulus	830	19	26.02	0.25629	Biological Process
GO:0071219	cellular response to molecule of bacteri...	10	1	0.31	0.27286	Biological Process
GO:0042802	identical protein binding	438	15	14.42	0.27344	Molecular Function
GO:0098869	cellular oxidant detoxification	112	5	3.51	0.27463	Biological Process
GO:0055075	potassium ion homeostasis	33	2	1.03	0.2771	Biological Process
GO:0098739	import across plasma membrane	33	2	1.03	0.2771	Biological Process
GO:0005768	endosome	415	17	11.67	0.27736	Cellular Component
GO:0010008	endosome membrane	95	4	2.67	0.27821	Cellular Component
GO:0040008	regulation of growth	217	5	6.8	0.28023	Biological Process
GO:0000166	nucleotide binding	329	14	10.83	0.28134	Molecular Function
GO:0070006	metalloaminopeptidase activity	10	1	0.33	0.28459	Molecular Function
GO:0098657	import into cell	156	6	4.89	0.28862	Biological Process
GO:0004497	monooxygenase activity	201	21	6.62	0.29308	Molecular Function
GO:0009735	response to cytokinin	259	10	8.12	0.2951	Biological Process
GO:0071323	cellular response to chitin	11	1	0.34	0.29567	Biological Process
GO:0051131	chaperone-mediated protein complex assem...	11	1	0.34	0.29567	Biological Process
GO:0008757	S-adenosylmethionine-dependent methyltra...	160	17	5.27	0.29854	Molecular Function
GO:0051568	histone H3-K4 methylation	35	2	1.1	0.30052	Biological Process
GO:0042445	hormone metabolic process	368	34	11.54	0.30613	Biological Process
GO:0042054	histone methyltransferase activity	34	2	1.12	0.30879	Molecular Function
GO:0015740	C4-dicarboxylate transport	36	2	1.13	0.31219	Biological Process
GO:0006289	nucleotide-excision repair	36	2	1.13	0.31219	Biological Process
GO:0015112	nitrate transmembrane transporter activi...	35	2	1.15	0.32102	Molecular Function
GO:0003678	DNA helicase activity	35	2	1.15	0.32102	Molecular Function
GO:0001505	regulation of neurotransmitter levels	37	2	1.16	0.32381	Biological Process
GO:0016032	viral process	37	2	1.16	0.32381	Biological Process
GO:0005856	cytoskeleton	351	7	9.87	0.32492	Cellular Component
GO:0000977	RNA polymerase II transcription regulato...	61	3	2.01	0.32551	Molecular Function
GO:0016607	nuclear speck	103	4	2.9	0.32907	Cellular Component
GO:1901000	regulation of response to salt stress	38	2	1.19	0.33539	Biological Process
GO:0045454	cell redox homeostasis	38	2	1.19	0.33539	Biological Process
GO:0010207	photosystem II assembly	13	1	0.41	0.33918	Biological Process
GO:0002221	pattern recognition receptor signaling p...	13	1	0.41	0.33918	Biological Process
GO:0071166	ribonucleoprotein complex localization	66	3	2.07	0.3423	Biological Process
GO:0071229	cellular response to acid chemical	400	17	12.54	0.34379	Biological Process
GO:0044403	biological process involved in symbiotic...	164	8	5.14	0.34419	Biological Process
GO:1900150	regulation of defense response to fungus	39	2	1.22	0.3469	Biological Process
GO:0042335	cuticle development	39	2	1.22	0.3469	Biological Process
GO:0015706	nitrate transmembrane transport	39	2	1.22	0.3469	Biological Process
GO:0007030	Golgi organization	39	2	1.22	0.3469	Biological Process
GO:0006810	transport	1985	66	62.23	0.35356	Biological Process
GO:0009611	response to wounding	294	12	9.22	0.3566	Biological Process
GO:0045089	positive regulation of innate immune res...	97	3	3.04	0.35939	Biological Process
GO:0016137	glycoside metabolic process	14	1	0.44	0.35992	Biological Process
GO:0005770	late endosome	76	3	2.14	0.361	Cellular Component
GO:0005310	dicarboxylic acid transmembrane transpor...	39	2	1.28	0.36932	Molecular Function
GO:0004712	protein serine/threonine/tyrosine kinase...	39	2	1.28	0.36932	Molecular Function
GO:0000785	chromatin	176	6	4.95	0.37486	Cellular Component
GO:0009593	detection of chemical stimulus	32	12	1	0.39003	Biological Process
GO:0000325	plant-type vacuole	187	18	5.26	0.39267	Cellular Component
GO:0008170	N-methyltransferase activity	41	2	1.35	0.39297	Molecular Function
GO:0006611	protein export from nucleus	72	3	2.26	0.39382	Biological Process
GO:0004525	ribonuclease III activity	15	1	0.49	0.39497	Molecular Function
GO:0004721	phosphoprotein phosphatase activity	69	3	2.27	0.39782	Molecular Function
GO:0009057	macromolecule catabolic process	776	16	24.33	0.40354	Biological Process
GO:0016722	oxidoreductase activity, acting on metal...	42	2	1.38	0.40465	Molecular Function
GO:0006405	RNA export from nucleus	74	3	2.32	0.41079	Biological Process
GO:0032508	DNA duplex unwinding	45	2	1.41	0.41436	Biological Process
GO:0031503	protein-containing complex localization	75	3	2.35	0.41922	Biological Process
GO:0009910	negative regulation of flower developmen...	46	2	1.44	0.42528	Biological Process
GO:0048366	leaf development	387	11	12.13	0.42534	Biological Process
GO:0006855	xenobiotic transmembrane transport	137	5	4.29	0.42976	Biological Process
GO:0016682	oxidoreductase activity, acting on diphe...	17	1	0.56	0.43422	Molecular Function
GO:0050826	response to freezing	18	1	0.56	0.43659	Biological Process
GO:1901565	organonitrogen compound catabolic proces...	665	18	20.85	0.44114	Biological Process
GO:0090305	nucleic acid phosphodiester bond hydroly...	516	17	16.18	0.45207	Biological Process
GO:0001067	transcription regulatory region nucleic ...	301	10	9.91	0.45361	Molecular Function
GO:0002238	response to molecule of fungal origin	19	1	0.6	0.45428	Biological Process
GO:0009788	negative regulation of abscisic acid-act...	49	2	1.54	0.45737	Biological Process
GO:0033674	positive regulation of kinase activity	80	3	2.51	0.46072	Biological Process
GO:0046982	protein heterodimerization activity	48	2	1.58	0.47225	Molecular Function
GO:0016887	ATP hydrolysis activity	408	14	13.43	0.47601	Molecular Function
GO:0035194	regulatory ncRNA-mediated post-transcrip...	82	3	2.57	0.47696	Biological Process
GO:0009845	seed germination	192	12	6.02	0.48205	Biological Process
GO:0008134	transcription factor binding	109	4	3.59	0.48508	Molecular Function
GO:0008324	monoatomic cation transmembrane transpor...	338	22	11.13	0.48561	Molecular Function
GO:0051592	response to calcium ion	21	1	0.66	0.48802	Biological Process
GO:0098542	defense response to other organism	839	41	26.3	0.48816	Biological Process
GO:0031334	positive regulation of protein-containin...	52	2	1.63	0.4884	Biological Process
GO:0072330	monocarboxylic acid biosynthetic process	235	22	7.37	0.49869	Biological Process
GO:0080008	Cul4-RING E3 ubiquitin ligase complex	62	2	1.74	0.52399	Cellular Component
GO:0046777	protein autophosphorylation	185	6	5.8	0.52478	Biological Process
GO:0009411	response to UV	121	4	3.79	0.52857	Biological Process
GO:0019761	glucosinolate biosynthetic process	38	7	1.19	0.52896	Biological Process
GO:0005737	cytoplasm	7125	214	200.36	0.53291	Cellular Component
GO:0048573	photoperiodism, flowering	122	4	3.82	0.53509	Biological Process
GO:0003735	structural constituent of ribosome	209	7	6.88	0.53598	Molecular Function
GO:0009640	photomorphogenesis	82	11	2.57	0.55225	Biological Process
GO:0060284	regulation of cell development	92	3	2.88	0.55445	Biological Process
GO:0043161	proteasome-mediated ubiquitin-dependent ...	289	9	9.06	0.55619	Biological Process
GO:0016591	RNA polymerase II, holoenzyme	66	2	1.86	0.55788	Cellular Component
GO:0042742	defense response to bacterium	459	19	14.39	0.55922	Biological Process
GO:1990904	ribonucleoprotein complex	558	14	15.69	0.56455	Cellular Component
GO:0006470	protein dephosphorylation	94	3	2.95	0.56911	Biological Process
GO:0008509	monoatomic anion transmembrane transport...	279	9	9.18	0.57321	Molecular Function
GO:0062012	regulation of small molecule metabolic p...	96	3	3.01	0.58347	Biological Process
GO:0004674	protein serine/threonine kinase activity	563	29	18.53	0.59095	Molecular Function
GO:0006338	chromatin remodeling	257	7	8.06	0.59392	Biological Process
GO:1901505	carbohydrate derivative transmembrane tr...	61	2	2.01	0.60159	Molecular Function
GO:0010197	polar nucleus fusion	29	1	0.91	0.6034	Biological Process
GO:0004601	peroxidase activity	62	2	2.04	0.61049	Molecular Function
GO:0040011	locomotion	120	5	3.76	0.61554	Biological Process
GO:0071248	cellular response to metal ion	84	13	2.63	0.61666	Biological Process
GO:0031984	organelle subcompartment	992	22	27.9	0.61929	Cellular Component
GO:0005215	transporter activity	1005	45	33.08	0.6219	Molecular Function
GO:0043169	cation binding	555	25	18.27	0.62576	Molecular Function
GO:0009536	plastid	1914	44	53.82	0.62622	Cellular Component
GO:0009636	response to toxic substance	280	17	8.78	0.62728	Biological Process
GO:1902075	cellular response to salt	69	5	2.16	0.64788	Biological Process
GO:0005743	mitochondrial inner membrane	196	5	5.51	0.64974	Cellular Component
GO:0098656	monoatomic anion transmembrane transport	313	9	9.81	0.65201	Biological Process
GO:0065004	protein-DNA complex assembly	72	2	2.26	0.6648	Biological Process
GO:0030427	site of polarized growth	39	1	1.1	0.67188	Cellular Component
GO:0006259	DNA metabolic process	499	10	15.64	0.67343	Biological Process
GO:1901659	glycosyl compound biosynthetic process	75	8	2.35	0.68663	Biological Process
GO:0009733	response to auxin	343	6	10.75	0.68958	Biological Process
GO:0042788	polysomal ribosome	85	2	2.39	0.69493	Cellular Component
GO:0005654	nucleoplasm	599	15	16.84	0.69694	Cellular Component
GO:0008081	phosphoric diester hydrolase activity	36	1	1.19	0.701	Molecular Function
GO:0030422	siRNA processing	39	1	1.22	0.71186	Biological Process
GO:1901264	carbohydrate derivative transport	79	2	2.48	0.71381	Biological Process
GO:0022857	transmembrane transporter activity	904	42	29.76	0.71727	Molecular Function
GO:0016671	oxidoreductase activity, acting on a sul...	38	1	1.25	0.72043	Molecular Function
GO:0022618	protein-RNA complex assembly	149	6	4.67	0.72727	Biological Process
GO:0042803	protein homodimerization activity	252	7	8.3	0.72919	Molecular Function
GO:0040029	epigenetic regulation of gene expression	194	5	6.08	0.7324	Biological Process
GO:0009967	positive regulation of signal transducti...	158	4	4.95	0.73474	Biological Process
GO:0016592	mediator complex	47	1	1.32	0.73906	Cellular Component
GO:0009699	phenylpropanoid biosynthetic process	124	3	3.89	0.75116	Biological Process
GO:0010468	regulation of gene expression	2020	28	63.32	0.75926	Biological Process
GO:0052689	carboxylic ester hydrolase activity	156	4	5.14	0.76053	Molecular Function
GO:0043562	cellular response to nitrogen levels	45	1	1.41	0.76216	Biological Process
GO:0009813	flavonoid biosynthetic process	87	2	2.73	0.76233	Biological Process
GO:0045088	regulation of innate immune response	144	4	4.51	0.77694	Biological Process
GO:0005774	vacuolar membrane	545	25	15.33	0.77808	Cellular Component
GO:0005525	GTP binding	45	1	1.48	0.77906	Molecular Function
GO:0032550	purine ribonucleoside binding	45	1	1.48	0.77906	Molecular Function
GO:0005681	spliceosomal complex	105	2	2.95	0.79937	Cellular Component
GO:0061077	chaperone-mediated protein folding	51	1	1.6	0.80369	Biological Process
GO:0010928	regulation of auxin mediated signaling p...	54	1	1.69	0.82166	Biological Process
GO:0071359	cellular response to dsRNA	54	1	1.69	0.82166	Biological Process
GO:0031347	regulation of defense response	289	6	9.06	0.82842	Biological Process
GO:0010287	plastoglobule	64	1	1.8	0.83972	Cellular Component
GO:0009505	plant-type cell wall	254	5	7.14	0.84657	Cellular Component
GO:0008270	zinc ion binding	143	3	4.71	0.85496	Molecular Function
GO:0034599	cellular response to oxidative stress	120	10	3.76	0.86052	Biological Process
GO:0042221	response to chemical	2978	120	93.36	0.86555	Biological Process
GO:0030154	cell differentiation	752	13	23.57	0.86765	Biological Process
GO:0010150	leaf senescence	160	3	5.02	0.88243	Biological Process
GO:0002181	cytoplasmic translation	70	1	2.19	0.89317	Biological Process
GO:0010053	root epidermal cell differentiation	121	2	3.79	0.89707	Biological Process
GO:0016747	acyltransferase activity, transferring g...	210	7	6.91	0.89759	Molecular Function
GO:0018130	heterocycle biosynthetic process	2158	40	67.65	0.90642	Biological Process
GO:0003924	GTPase activity	71	1	2.34	0.90796	Molecular Function
GO:0055080	monoatomic cation homeostasis	205	5	6.43	0.90898	Biological Process
GO:0016043	cellular component organization	2492	55	78.12	0.91166	Biological Process
GO:0004519	endonuclease activity	393	12	12.94	0.91554	Molecular Function
GO:0009664	plant-type cell wall organization	132	2	4.14	0.92248	Biological Process
GO:0009409	response to cold	409	13	12.82	0.92253	Biological Process
GO:0048585	negative regulation of response to stimu...	317	13	9.94	0.9243	Biological Process
GO:0048046	apoplast	299	5	8.41	0.9271	Cellular Component
GO:0005819	spindle	93	1	2.62	0.93033	Cellular Component
GO:0006952	defense response	973	44	30.5	0.93138	Biological Process
GO:0006401	RNA catabolic process	137	2	4.29	0.93197	Biological Process
GO:0043231	intracellular membrane-bounded organelle	7806	200	219.51	0.93318	Cellular Component
GO:0042626	ATPase-coupled transmembrane transporter...	131	2	4.31	0.93325	Molecular Function
GO:0006511	ubiquitin-dependent protein catabolic pr...	374	10	11.72	0.93402	Biological Process
GO:0098771	inorganic ion homeostasis	220	5	6.9	0.93533	Biological Process
GO:0048523	negative regulation of cellular process	1103	16	34.58	0.93893	Biological Process
GO:0015630	microtubule cytoskeleton	250	3	7.03	0.93956	Cellular Component
GO:0003682	chromatin binding	135	2	4.44	0.94024	Molecular Function
GO:0022625	cytosolic large ribosomal subunit	101	1	2.84	0.94466	Cellular Component
GO:0000398	mRNA splicing, via spliceosome	147	2	4.61	0.94775	Biological Process
GO:0018193	peptidyl-amino acid modification	374	8	11.72	0.94844	Biological Process
GO:0098655	monoatomic cation transmembrane transpor...	365	22	11.44	0.95033	Biological Process
GO:0006325	chromatin organization	406	9	12.73	0.95109	Biological Process
GO:0048468	cell development	433	6	13.57	0.9513	Biological Process
GO:0009737	response to abscisic acid	575	12	18.03	0.95157	Biological Process
GO:0007017	microtubule-based process	201	3	6.3	0.95401	Biological Process
GO:0032989	cellular component morphogenesis	423	8	13.26	0.95818	Biological Process
GO:0016616	oxidoreductase activity, acting on the C...	97	1	3.19	0.96175	Molecular Function
GO:0015318	inorganic molecular entity transmembrane...	564	22	18.57	0.96647	Molecular Function
GO:0005777	peroxisome	183	2	5.15	0.96696	Cellular Component
GO:0009658	chloroplast organization	165	2	5.17	0.96778	Biological Process
GO:0045087	innate immune response	364	16	11.41	0.9703	Biological Process
GO:0045893	positive regulation of DNA-templated tra...	396	6	12.41	0.97078	Biological Process
GO:0046677	response to antibiotic	292	7	9.15	0.97083	Biological Process
GO:0050794	regulation of cellular process	3944	84	123.64	0.97374	Biological Process
GO:0009751	response to salicylic acid	197	9	6.18	0.9757	Biological Process
GO:0044703	multi-organism reproductive process	180	2	5.64	0.97862	Biological Process
GO:0009793	embryo development ending in seed dorman...	390	11	12.23	0.97949	Biological Process
GO:0009909	regulation of flower development	168	3	5.27	0.97978	Biological Process
GO:0043565	sequence-specific DNA binding	554	14	18.24	0.98215	Molecular Function
GO:0061630	ubiquitin protein ligase activity	235	3	7.74	0.9852	Molecular Function
GO:0036211	protein modification process	1690	44	52.98	0.98623	Biological Process
GO:0009451	RNA modification	452	7	14.17	0.98938	Biological Process
GO:0006412	translation	383	7	12.01	0.99033	Biological Process
GO:0044248	cellular catabolic process	1085	29	34.01	0.9922	Biological Process
GO:0007010	cytoskeleton organization	283	3	8.87	0.99412	Biological Process
GO:0009535	chloroplast thylakoid membrane	255	2	7.17	0.99456	Cellular Component
GO:0009739	response to gibberellin	168	1	5.27	0.99545	Biological Process
GO:1901701	cellular response to oxygen-containing c...	738	33	23.14	0.99589	Biological Process
GO:0005789	endoplasmic reticulum membrane	335	3	9.42	0.9963	Cellular Component
GO:0055085	transmembrane transport	1025	42	32.13	0.99664	Biological Process
GO:0015833	peptide transport	461	6	14.45	0.99681	Biological Process
GO:0006886	intracellular protein transport	380	6	11.91	0.99691	Biological Process
GO:0009408	response to heat	189	1	5.92	0.99769	Biological Process
GO:0140513	nuclear protein-containing complex	566	10	15.92	0.99785	Cellular Component
GO:0003723	RNA binding	960	13	31.6	0.99799	Molecular Function
GO:0010628	positive regulation of gene expression	492	6	15.42	0.99844	Biological Process
GO:0009507	chloroplast	1832	42	51.52	0.99897	Cellular Component
GO:0005730	nucleolus	457	4	12.85	0.99911	Cellular Component
GO:0005975	carbohydrate metabolic process	502	6	15.74	0.99931	Biological Process
GO:0006508	proteolysis	739	11	23.17	0.9994	Biological Process
GO:0051276	chromosome organization	522	6	16.36	0.99949	Biological Process
GO:0003729	mRNA binding	300	2	9.88	0.99957	Molecular Function
GO:0032991	protein-containing complex	2036	36	57.25	0.99963	Cellular Component
GO:0016567	protein ubiquitination	413	3	12.95	0.99983	Biological Process
GO:0009059	macromolecule biosynthetic process	3217	48	100.85	0.99992	Biological Process
GO:0009416	response to light stimulus	721	28	22.6	0.99992	Biological Process
GO:0044237	cellular metabolic process	7230	213	226.65	0.99999	Biological Process
GO:0035556	intracellular signal transduction	524	3	16.43	0.99999	Biological Process
GO:0005739	mitochondrion	900	9	25.31	0.99999	Cellular Component
GO:0065008	regulation of biological quality	1237	49	38.78	1	Biological Process
GO:0006355	regulation of DNA-templated transcriptio...	1615	18	50.63	1	Biological Process
GO:0010065	primary meristem tissue development	19	2	0.6	1	Biological Process
GO:0009734	auxin-activated signaling pathway	150	1	4.7	1	Biological Process
GO:0009738	abscisic acid-activated signaling pathwa...	211	2	6.61	1	Biological Process
GO:0006970	response to osmotic stress	721	47	22.6	1	Biological Process
GO:0006972	hyperosmotic response	89	6	2.79	1	Biological Process
GO:0006310	DNA recombination	136	2	4.26	1	Biological Process
GO:0006974	DNA damage response	327	8	10.25	1	Biological Process
GO:0043449	cellular alkene metabolic process	42	15	1.32	1	Biological Process
GO:1905039	carboxylic acid transmembrane transport	155	2	4.86	1	Biological Process
GO:0006066	alcohol metabolic process	133	17	4.17	1	Biological Process
GO:1901564	organonitrogen compound metabolic proces...	3423	111	107.31	1	Biological Process
GO:1901566	organonitrogen compound biosynthetic pro...	994	34	31.16	1	Biological Process
GO:0048229	gametophyte development	432	3	13.54	1	Biological Process
GO:0071365	cellular response to auxin stimulus	161	1	5.05	1	Biological Process
GO:0032392	DNA geometric change	47	2	1.47	1	Biological Process
GO:0043436	oxoacid metabolic process	932	43	29.22	1	Biological Process
GO:0071367	cellular response to brassinosteroid sti...	59	8	1.85	1	Biological Process
GO:0071214	cellular response to abiotic stimulus	185	4	5.8	1	Biological Process
GO:2000070	regulation of response to water deprivat...	47	9	1.47	1	Biological Process
GO:0071216	cellular response to biotic stimulus	16	1	0.5	1	Biological Process
GO:0048367	shoot system development	888	22	27.84	1	Biological Process
GO:0051716	cellular response to stimulus	2481	74	77.77	1	Biological Process
GO:0051603	proteolysis involved in protein cataboli...	457	10	14.33	1	Biological Process
GO:0051604	protein maturation	161	1	5.05	1	Biological Process
GO:0051606	detection of stimulus	76	12	2.38	1	Biological Process
GO:0048507	meristem development	302	13	9.47	1	Biological Process
GO:0071241	cellular response to inorganic substance	103	13	3.23	1	Biological Process
GO:0006082	organic acid metabolic process	932	43	29.22	1	Biological Process
GO:1901292	nucleoside phosphate catabolic process	54	4	1.69	1	Biological Process
GO:0005996	monosaccharide metabolic process	98	3	3.07	1	Biological Process
GO:0006913	nucleocytoplasmic transport	119	3	3.73	1	Biological Process
GO:0009410	response to xenobiotic stimulus	47	4	1.47	1	Biological Process
GO:0010073	meristem maintenance	148	11	4.64	1	Biological Process
GO:0015850	organic hydroxy compound transport	48	6	1.5	1	Biological Process
GO:0010074	maintenance of meristem identity	62	11	1.94	1	Biological Process
GO:0015851	nucleobase transport	27	10	0.85	1	Biological Process
GO:0009415	response to water	429	28	13.45	1	Biological Process
GO:0007005	mitochondrion organization	145	5	4.55	1	Biological Process
GO:2000026	regulation of multicellular organismal d...	612	16	19.19	1	Biological Process
GO:0006650	glycerophospholipid metabolic process	90	3	2.82	1	Biological Process
GO:0071383	cellular response to steroid hormone sti...	68	8	2.13	1	Biological Process
GO:0019538	protein metabolic process	2597	60	81.41	1	Biological Process
GO:1901575	organic substance catabolic process	1122	23	35.17	1	Biological Process
GO:1901576	organic substance biosynthetic process	4389	120	137.59	1	Biological Process
GO:0048236	plant-type sporogenesis	39	2	1.22	1	Biological Process
GO:0010026	trichome differentiation	85	3	2.66	1	Biological Process
GO:0006793	phosphorus metabolic process	1469	51	46.05	1	Biological Process
GO:0016114	terpenoid biosynthetic process	193	14	6.05	1	Biological Process
GO:0043401	steroid hormone mediated signaling pathw...	68	8	2.13	1	Biological Process
GO:0010029	regulation of seed germination	108	9	3.39	1	Biological Process
GO:0006796	phosphate-containing compound metabolic ...	1441	51	45.17	1	Biological Process
GO:2001023	regulation of response to drug	33	4	1.03	1	Biological Process
GO:0006935	chemotaxis	52	3	1.63	1	Biological Process
GO:0019220	regulation of phosphate metabolic proces...	173	3	5.42	1	Biological Process
GO:0010014	meristem initiation	34	2	1.07	1	Biological Process
GO:0032501	multicellular organismal process	2820	88	88.4	1	Biological Process
GO:0010015	root morphogenesis	246	19	7.71	1	Biological Process
GO:0032502	developmental process	3113	92	97.59	1	Biological Process
GO:0019222	regulation of metabolic process	2608	42	81.76	1	Biological Process
GO:0016143	S-glycoside metabolic process	83	14	2.6	1	Biological Process
GO:0016144	S-glycoside biosynthetic process	38	7	1.19	1	Biological Process
GO:0070925	organelle assembly	191	6	5.99	1	Biological Process
GO:1903046	meiotic cell cycle process	166	4	5.2	1	Biological Process
GO:0009890	negative regulation of biosynthetic proc...	606	10	19	1	Biological Process
GO:0010629	negative regulation of gene expression	534	10	16.74	1	Biological Process
GO:0009891	positive regulation of biosynthetic proc...	578	6	18.12	1	Biological Process
GO:0009892	negative regulation of metabolic process	746	10	23.39	1	Biological Process
GO:0009893	positive regulation of metabolic process	818	9	25.64	1	Biological Process
GO:0071310	cellular response to organic substance	1028	34	32.23	1	Biological Process
GO:0045184	establishment of protein localization	456	6	14.29	1	Biological Process
GO:0090351	seedling development	207	16	6.49	1	Biological Process
GO:0006040	amino sugar metabolic process	17	4	0.53	1	Biological Process
GO:0019219	regulation of nucleobase-containing comp...	1851	18	58.03	1	Biological Process
GO:0051701	biological process involved in interacti...	61	2	1.91	1	Biological Process
GO:0006629	lipid metabolic process	871	30	27.3	1	Biological Process
GO:0051702	biological process involved in interacti...	64	4	2.01	1	Biological Process
GO:0048316	seed development	586	11	18.37	1	Biological Process
GO:0010033	response to organic substance	2340	100	73.35	1	Biological Process
GO:0070918	regulatory ncRNA processing	90	6	2.82	1	Biological Process
GO:0010035	response to inorganic substance	1003	57	31.44	1	Biological Process
GO:0010038	response to metal ion	502	40	15.74	1	Biological Process
GO:0010039	response to iron ion	64	12	2.01	1	Biological Process
GO:0006766	vitamin metabolic process	85	5	2.66	1	Biological Process
GO:0040007	growth	616	7	19.31	1	Biological Process
GO:0030258	lipid modification	117	3	3.67	1	Biological Process
GO:0140527	reciprocal homologous recombination	52	2	1.63	1	Biological Process
GO:0010646	regulation of cell communication	484	7	15.17	1	Biological Process
GO:0010647	positive regulation of cell communicatio...	172	4	5.39	1	Biological Process
GO:0009404	toxin metabolic process	66	9	2.07	1	Biological Process
GO:1990748	cellular detoxification	115	5	3.61	1	Biological Process
GO:0010648	negative regulation of cell communicatio...	173	2	5.42	1	Biological Process
GO:0034470	ncRNA processing	296	9	9.28	1	Biological Process
GO:0006753	nucleoside phosphate metabolic process	254	4	7.96	1	Biological Process
GO:0071669	plant-type cell wall organization or bio...	251	2	7.87	1	Biological Process
GO:0010498	proteasomal protein catabolic process	310	9	9.72	1	Biological Process
GO:0006644	phospholipid metabolic process	182	6	5.71	1	Biological Process
GO:0015849	organic acid transport	168	2	5.27	1	Biological Process
GO:0050896	response to stimulus	5108	187	160.13	1	Biological Process
GO:0019953	sexual reproduction	284	4	8.9	1	Biological Process
GO:0060560	developmental growth involved in morphog...	350	5	10.97	1	Biological Process
GO:0033036	macromolecule localization	734	12	23.01	1	Biological Process
GO:0033037	polysaccharide localization	55	6	1.72	1	Biological Process
GO:0090693	plant organ senescence	164	3	5.14	1	Biological Process
GO:0032328	alanine transport	10	2	0.31	1	Biological Process
GO:0042430	indole-containing compound metabolic pro...	73	15	2.29	1	Biological Process
GO:0009860	pollen tube growth	136	3	4.26	1	Biological Process
GO:0090696	post-embryonic plant organ development	238	16	7.46	1	Biological Process
GO:0090697	post-embryonic plant organ morphogenesis	135	6	4.23	1	Biological Process
GO:0016104	triterpenoid biosynthetic process	13	2	0.41	1	Biological Process
GO:0090698	post-embryonic plant morphogenesis	201	6	6.3	1	Biological Process
GO:0042435	indole-containing compound biosynthetic ...	61	15	1.91	1	Biological Process
GO:0006631	fatty acid metabolic process	213	3	6.68	1	Biological Process
GO:0019692	deoxyribose phosphate metabolic process	12	4	0.38	1	Biological Process
GO:0018205	peptidyl-lysine modification	168	2	5.27	1	Biological Process
GO:0018208	peptidyl-proline modification	59	4	1.85	1	Biological Process
GO:0009850	auxin metabolic process	91	16	2.85	1	Biological Process
GO:1901361	organic cyclic compound catabolic proces...	275	6	8.62	1	Biological Process
GO:0006775	fat-soluble vitamin metabolic process	25	5	0.78	1	Biological Process
GO:1901362	organic cyclic compound biosynthetic pro...	2351	42	73.7	1	Biological Process
GO:0009856	pollination	213	3	6.68	1	Biological Process
GO:1902074	response to salt	515	31	16.14	1	Biological Process
GO:1902680	positive regulation of RNA biosynthetic ...	420	6	13.17	1	Biological Process
GO:0006720	isoprenoid metabolic process	321	24	10.06	1	Biological Process
GO:0006721	terpenoid metabolic process	286	17	8.97	1	Biological Process
GO:0045132	meiotic chromosome segregation	66	2	2.07	1	Biological Process
GO:0006722	triterpenoid metabolic process	19	2	0.6	1	Biological Process
GO:0019318	hexose metabolic process	52	3	1.63	1	Biological Process
GO:0006725	cellular aromatic compound metabolic pro...	3731	83	116.96	1	Biological Process
GO:0010467	gene expression	2787	41	87.37	1	Biological Process
GO:0009888	tissue development	708	18	22.19	1	Biological Process
GO:0009889	regulation of biosynthetic process	2202	28	69.03	1	Biological Process
GO:1902025	nitrate import	39	2	1.22	1	Biological Process
GO:0010604	positive regulation of macromolecule met...	741	6	23.23	1	Biological Process
GO:0010605	negative regulation of macromolecule met...	705	10	22.1	1	Biological Process
GO:0010608	post-transcriptional regulation of gene ...	246	5	7.71	1	Biological Process
GO:0015800	acidic amino acid transport	14	2	0.44	1	Biological Process
GO:0032940	secretion by cell	142	4	4.45	1	Biological Process
GO:0015804	neutral amino acid transport	27	2	0.85	1	Biological Process
GO:0006714	sesquiterpenoid metabolic process	62	12	1.94	1	Biological Process
GO:0090332	stomatal closure	45	9	1.41	1	Biological Process
GO:0015807	L-amino acid transport	39	2	1.22	1	Biological Process
GO:0045595	regulation of cell differentiation	151	3	4.73	1	Biological Process
GO:0070647	protein modification by small protein co...	469	3	14.7	1	Biological Process
GO:0002263	cell activation involved in immune respo...	17	4	0.53	1	Biological Process
GO:0065003	protein-containing complex assembly	558	15	17.49	1	Biological Process
GO:0018022	peptidyl-lysine methylation	82	2	2.57	1	Biological Process
GO:0065007	biological regulation	4960	140	155.49	1	Biological Process
GO:0006457	protein folding	95	1	2.98	1	Biological Process
GO:0008150	biological_process	11133	349	349	1	Biological Process
GO:0043170	macromolecule metabolic process	5499	115	172.38	1	Biological Process
GO:0016570	histone modification	202	4	6.33	1	Biological Process
GO:0065009	regulation of molecular function	542	3	16.99	1	Biological Process
GO:0009826	unidimensional cell growth	310	5	9.72	1	Biological Process
GO:0019941	modification-dependent protein catabolic...	377	10	11.82	1	Biological Process
GO:0002252	immune effector process	94	4	2.95	1	Biological Process
GO:0140352	export from cell	184	4	5.77	1	Biological Process
GO:0002253	activation of immune response	60	1	1.88	1	Biological Process
GO:1901698	response to nitrogen compound	452	34	14.17	1	Biological Process
GO:0046394	carboxylic acid biosynthetic process	475	27	14.89	1	Biological Process
GO:1901699	cellular response to nitrogen compound	136	11	4.26	1	Biological Process
GO:0048646	anatomical structure formation involved ...	325	8	10.19	1	Biological Process
GO:0019684	photosynthesis, light reaction	97	6	3.04	1	Biological Process
GO:0071495	cellular response to endogenous stimulus	875	20	27.43	1	Biological Process
GO:0031099	regeneration	23	2	0.72	1	Biological Process
GO:0071496	cellular response to external stimulus	246	5	7.71	1	Biological Process
GO:0060255	regulation of macromolecule metabolic pr...	2387	34	74.83	1	Biological Process
GO:0002283	neutrophil activation involved in immune...	10	4	0.31	1	Biological Process
GO:1902644	tertiary alcohol metabolic process	33	7	1.03	1	Biological Process
GO:0006479	protein methylation	109	4	3.42	1	Biological Process
GO:1902645	tertiary alcohol biosynthetic process	26	7	0.82	1	Biological Process
GO:0070727	cellular macromolecule localization	606	12	19	1	Biological Process
GO:0048638	regulation of developmental growth	145	3	4.55	1	Biological Process
GO:0090304	nucleic acid metabolic process	3055	54	95.77	1	Biological Process
GO:0042886	amide transport	490	8	15.36	1	Biological Process
GO:0002274	myeloid leukocyte activation	11	4	0.34	1	Biological Process
GO:0002275	myeloid cell activation involved in immu...	11	4	0.34	1	Biological Process
GO:0090626	plant epidermis morphogenesis	91	3	2.85	1	Biological Process
GO:0090627	plant epidermal cell differentiation	154	2	4.83	1	Biological Process
GO:0031323	regulation of cellular metabolic process	2552	36	80	1	Biological Process
GO:0031324	negative regulation of cellular metaboli...	740	10	23.2	1	Biological Process
GO:0140694	non-membrane-bounded organelle assembly	126	6	3.95	1	Biological Process
GO:0009838	abscission	28	2	0.88	1	Biological Process
GO:0031325	positive regulation of cellular metaboli...	793	9	24.86	1	Biological Process
GO:0031326	regulation of cellular biosynthetic proc...	2187	28	68.56	1	Biological Process
GO:0031327	negative regulation of cellular biosynth...	602	10	18.87	1	Biological Process
GO:0031328	positive regulation of cellular biosynth...	571	6	17.9	1	Biological Process
GO:1901661	quinone metabolic process	24	5	0.75	1	Biological Process
GO:0017062	respiratory chain complex III assembly	10	5	0.31	1	Biological Process
GO:1901663	quinone biosynthetic process	24	5	0.75	1	Biological Process
GO:0003333	amino acid transmembrane transport	90	2	2.82	1	Biological Process
GO:0006418	tRNA aminoacylation for protein translat...	50	3	1.57	1	Biological Process
GO:0001558	regulation of cell growth	102	3	3.2	1	Biological Process
GO:0071462	cellular response to water stimulus	36	4	1.13	1	Biological Process
GO:0071466	cellular response to xenobiotic stimulus	44	4	1.38	1	Biological Process
GO:1901652	response to peptide	17	9	0.53	1	Biological Process
GO:0002366	leukocyte activation involved in immune ...	17	4	0.53	1	Biological Process
GO:0070482	response to oxygen levels	106	6	3.32	1	Biological Process
GO:0051168	nuclear export	80	3	2.51	1	Biological Process
GO:0032784	regulation of DNA-templated transcriptio...	23	2	0.72	1	Biological Process
GO:0051169	nuclear transport	119	3	3.73	1	Biological Process
GO:0019751	polyol metabolic process	38	3	1.19	1	Biological Process
GO:0019752	carboxylic acid metabolic process	860	37	26.96	1	Biological Process
GO:0032786	positive regulation of DNA-templated tra...	15	2	0.47	1	Biological Process
GO:0032787	monocarboxylic acid metabolic process	418	25	13.1	1	Biological Process
GO:0002218	activation of innate immune response	57	1	1.79	1	Biological Process
GO:0071453	cellular response to oxygen levels	33	6	1.03	1	Biological Process
GO:1900673	olefin metabolic process	51	15	1.6	1	Biological Process
GO:0019757	glycosinolate metabolic process	83	14	2.6	1	Biological Process
GO:1900674	olefin biosynthetic process	42	15	1.32	1	Biological Process
GO:0019758	glycosinolate biosynthetic process	38	7	1.19	1	Biological Process
GO:0048608	reproductive structure development	1176	32	36.87	1	Biological Process
GO:0046246	terpene biosynthetic process	57	8	1.79	1	Biological Process
GO:0009110	vitamin biosynthetic process	82	5	2.57	1	Biological Process
GO:0031349	positive regulation of defense response	121	3	3.79	1	Biological Process
GO:0032774	RNA biosynthetic process	1719	18	53.89	1	Biological Process
GO:0031667	response to nutrient levels	258	1	8.09	1	Biological Process
GO:0009117	nucleotide metabolic process	252	4	7.9	1	Biological Process
GO:0031668	cellular response to extracellular stimu...	239	5	7.49	1	Biological Process
GO:0031669	cellular response to nutrient levels	202	1	6.33	1	Biological Process
GO:0071731	response to nitric oxide	28	9	0.88	1	Biological Process
GO:0019637	organophosphate metabolic process	459	10	14.39	1	Biological Process
GO:0048731	system development	1938	63	60.75	1	Biological Process
GO:0044255	cellular lipid metabolic process	760	30	23.82	1	Biological Process
GO:0042180	cellular ketone metabolic process	107	5	3.35	1	Biological Process
GO:0042181	ketone biosynthetic process	26	5	0.82	1	Biological Process
GO:0002239	response to oomycetes	62	3	1.94	1	Biological Process
GO:0007165	signal transduction	1464	34	45.89	1	Biological Process
GO:0006897	endocytosis	122	4	3.82	1	Biological Process
GO:0007167	enzyme-linked receptor protein signaling...	171	16	5.36	1	Biological Process
GO:0080134	regulation of response to stress	436	17	13.67	1	Biological Process
GO:0006898	receptor-mediated endocytosis	41	4	1.29	1	Biological Process
GO:0044281	small molecule metabolic process	1331	65	41.72	1	Biological Process
GO:0051171	regulation of nitrogen compound metaboli...	2194	24	68.78	1	Biological Process
GO:0044282	small molecule catabolic process	147	3	4.61	1	Biological Process
GO:0051173	positive regulation of nitrogen compound...	689	6	21.6	1	Biological Process
GO:0044283	small molecule biosynthetic process	627	43	19.66	1	Biological Process
GO:0051174	regulation of phosphorus metabolic proce...	173	3	5.42	1	Biological Process
GO:0002376	immune system process	465	20	14.58	1	Biological Process
GO:0098660	inorganic ion transmembrane transport	401	20	12.57	1	Biological Process
GO:0000280	nuclear division	196	2	6.14	1	Biological Process
GO:0051179	localization	2225	72	69.75	1	Biological Process
GO:0098661	inorganic anion transmembrane transport	84	2	2.63	1	Biological Process
GO:0023051	regulation of signaling	480	7	15.05	1	Biological Process
GO:0098662	inorganic cation transmembrane transport	321	20	10.06	1	Biological Process
GO:0023052	signaling	1507	34	47.24	1	Biological Process
GO:0007154	cell communication	1694	35	53.1	1	Biological Process
GO:0019725	cellular homeostasis	242	2	7.59	1	Biological Process
GO:0050801	monoatomic ion homeostasis	258	5	8.09	1	Biological Process
GO:0023056	positive regulation of signaling	164	4	5.14	1	Biological Process
GO:0023057	negative regulation of signaling	173	2	5.42	1	Biological Process
GO:0044270	cellular nitrogen compound catabolic pro...	238	6	7.46	1	Biological Process
GO:0044271	cellular nitrogen compound biosynthetic ...	2483	44	77.84	1	Biological Process
GO:0044272	sulfur compound biosynthetic process	119	12	3.73	1	Biological Process
GO:1902475	L-alpha-amino acid transmembrane transpo...	39	2	1.22	1	Biological Process
GO:0006403	RNA localization	86	3	2.7	1	Biological Process
GO:0051128	regulation of cellular component organiz...	472	5	14.8	1	Biological Process
GO:0016098	monoterpenoid metabolic process	21	5	0.66	1	Biological Process
GO:1901615	organic hydroxy compound metabolic proce...	311	17	9.75	1	Biological Process
GO:0035825	homologous recombination	54	2	1.69	1	Biological Process
GO:1901616	organic hydroxy compound catabolic proce...	27	3	0.85	1	Biological Process
GO:1901617	organic hydroxy compound biosynthetic pr...	185	14	5.8	1	Biological Process
GO:0008104	protein localization	558	6	17.49	1	Biological Process
GO:0071702	organic substance transport	983	34	30.82	1	Biological Process
GO:0140013	meiotic nuclear division	115	2	3.61	1	Biological Process
GO:0071417	cellular response to organonitrogen comp...	40	1	1.25	1	Biological Process
GO:0071704	organic substance metabolic process	7204	213	225.83	1	Biological Process
GO:0071705	nitrogen compound transport	726	20	22.76	1	Biological Process
GO:0019742	pentacyclic triterpenoid metabolic proce...	13	2	0.41	1	Biological Process
GO:0006863	purine nucleobase transport	26	10	0.82	1	Biological Process
GO:0006865	amino acid transport	90	2	2.82	1	Biological Process
GO:0031047	regulatory ncRNA-mediated gene silencing	142	8	4.45	1	Biological Process
GO:0042119	neutrophil activation	10	4	0.31	1	Biological Process
GO:0061982	meiosis I cell cycle process	73	2	2.29	1	Biological Process
GO:0055086	nucleobase-containing small molecule met...	318	4	9.97	1	Biological Process
GO:0071446	cellular response to salicylic acid stim...	79	8	2.48	1	Biological Process
GO:0030490	maturation of SSU-rRNA	38	6	1.19	1	Biological Process
GO:0043299	leukocyte degranulation	10	4	0.31	1	Biological Process
GO:0007127	meiosis I	71	2	2.23	1	Biological Process
GO:0051130	positive regulation of cellular componen...	158	2	4.95	1	Biological Process
GO:0045229	external encapsulating structure organiz...	246	8	7.71	1	Biological Process
GO:0016310	phosphorylation	945	32	29.62	1	Biological Process
GO:0003006	developmental process involved in reprod...	1421	35	44.55	1	Biological Process
GO:0046942	carboxylic acid transport	168	2	5.27	1	Biological Process
GO:0097237	cellular response to toxic substance	131	5	4.11	1	Biological Process
GO:0048437	floral organ development	247	2	7.74	1	Biological Process
GO:0048438	floral whorl development	204	9	6.4	1	Biological Process
GO:0044249	cellular biosynthetic process	4343	131	136.15	1	Biological Process
GO:0009561	megagametogenesis	76	1	2.38	1	Biological Process
GO:0044093	positive regulation of molecular functio...	236	3	7.4	1	Biological Process
GO:0006887	exocytosis	96	4	3.01	1	Biological Process
GO:0060918	auxin transport	111	17	3.48	1	Biological Process
GO:0030001	metal ion transport	276	11	8.65	1	Biological Process
GO:0016053	organic acid biosynthetic process	475	27	14.89	1	Biological Process
GO:0000096	sulfur amino acid metabolic process	56	5	1.76	1	Biological Process
GO:0000097	sulfur amino acid biosynthetic process	30	5	0.94	1	Biological Process
GO:0044238	primary metabolic process	6647	145	208.37	1	Biological Process
GO:0002682	regulation of immune system process	187	4	5.86	1	Biological Process
GO:0009553	embryo sac development	151	1	4.73	1	Biological Process
GO:0002684	positive regulation of immune system pro...	110	3	3.45	1	Biological Process
GO:1903825	organic acid transmembrane transport	155	2	4.86	1	Biological Process
GO:0009555	pollen development	327	2	10.25	1	Biological Process
GO:0042592	homeostatic process	489	7	15.33	1	Biological Process
GO:0009559	embryo sac central cell differentiation	36	1	1.13	1	Biological Process
GO:0032446	protein modification by small protein co...	429	3	13.45	1	Biological Process
GO:0017004	cytochrome complex assembly	23	5	0.72	1	Biological Process
GO:0098754	detoxification	159	14	4.98	1	Biological Process
GO:0006820	monoatomic anion transport	379	9	11.88	1	Biological Process
GO:0000375	RNA splicing, via transesterification re...	171	7	5.36	1	Biological Process
GO:0007131	reciprocal meiotic recombination	52	2	1.63	1	Biological Process
GO:0052542	defense response by callose deposition	33	6	1.03	1	Biological Process
GO:0000377	RNA splicing, via transesterification re...	170	7	5.33	1	Biological Process
GO:0052543	callose deposition in cell wall	40	6	1.25	1	Biological Process
GO:1901607	alpha-amino acid biosynthetic process	120	11	3.76	1	Biological Process
GO:0052545	callose localization	54	6	1.69	1	Biological Process
GO:0016070	RNA metabolic process	2721	44	85.3	1	Biological Process
GO:0043254	regulation of protein-containing complex...	100	2	3.13	1	Biological Process
GO:0047484	regulation of response to osmotic stress	51	2	1.6	1	Biological Process
GO:0016071	mRNA metabolic process	354	2	11.1	1	Biological Process
GO:0016072	rRNA metabolic process	173	8	5.42	1	Biological Process
GO:0010817	regulation of hormone levels	478	43	14.98	1	Biological Process
GO:0071407	cellular response to organic cyclic comp...	207	17	6.49	1	Biological Process
GO:0036293	response to decreased oxygen levels	105	6	3.29	1	Biological Process
GO:0036294	cellular response to decreased oxygen le...	33	6	1.03	1	Biological Process
GO:0006811	monoatomic ion transport	811	27	25.42	1	Biological Process
GO:0043549	regulation of kinase activity	110	3	3.45	1	Biological Process
GO:0006812	monoatomic cation transport	471	22	14.77	1	Biological Process
GO:0006813	potassium ion transport	101	11	3.17	1	Biological Process
GO:0010154	fruit development	608	11	19.06	1	Biological Process
GO:0043288	apocarotenoid metabolic process	33	7	1.03	1	Biological Process
GO:0061024	membrane organization	219	7	6.87	1	Biological Process
GO:0043289	apocarotenoid biosynthetic process	26	7	0.82	1	Biological Process
GO:0045321	leukocyte activation	20	4	0.63	1	Biological Process
GO:0046903	secretion	147	4	4.61	1	Biological Process
GO:0002764	immune response-regulating signaling pat...	18	1	0.56	1	Biological Process
GO:0046907	intracellular transport	612	6	19.19	1	Biological Process
GO:0048868	pollen tube development	170	3	5.33	1	Biological Process
GO:0048869	cellular developmental process	941	15	29.5	1	Biological Process
GO:0019439	aromatic compound catabolic process	264	6	8.28	1	Biological Process
GO:0070887	cellular response to chemical stimulus	1319	50	41.35	1	Biological Process
GO:0009262	deoxyribonucleotide metabolic process	13	4	0.41	1	Biological Process
GO:0048856	anatomical structure development	2955	89	92.63	1	Biological Process
GO:0009266	response to temperature stimulus	576	14	18.06	1	Biological Process
GO:0098727	maintenance of cell number	85	11	2.66	1	Biological Process
GO:0002757	immune response-activating signaling pat...	16	1	0.5	1	Biological Process
GO:1901420	negative regulation of response to alcoh...	49	2	1.54	1	Biological Process
GO:0002758	innate immune response-activating signal...	13	1	0.41	1	Biological Process
GO:0044085	cellular component biogenesis	1152	17	36.11	1	Biological Process
GO:0006835	dicarboxylic acid transport	40	2	1.25	1	Biological Process
GO:0044087	regulation of cellular component biogene...	158	2	4.95	1	Biological Process
GO:0044089	positive regulation of cellular componen...	76	2	2.38	1	Biological Process
GO:0045055	regulated exocytosis	17	4	0.53	1	Biological Process
GO:0016049	cell growth	429	5	13.45	1	Biological Process
GO:1901700	response to oxygen-containing compound	1785	88	55.96	1	Biological Process
GO:0015698	inorganic anion transport	116	2	3.64	1	Biological Process
GO:1901419	regulation of response to alcohol	123	2	3.86	1	Biological Process
GO:0001666	response to hypoxia	94	6	2.95	1	Biological Process
GO:0048878	chemical homeostasis	403	5	12.63	1	Biological Process
GO:0097305	response to alcohol	595	12	18.65	1	Biological Process
GO:0010119	regulation of stomatal movement	102	9	3.2	1	Biological Process
GO:0097306	cellular response to alcohol	245	6	7.68	1	Biological Process
GO:0045944	positive regulation of transcription by ...	128	2	4.01	1	Biological Process
GO:0071824	protein-DNA complex organization	444	9	13.92	1	Biological Process
GO:0015979	photosynthesis	134	6	4.2	1	Biological Process
GO:0052386	cell wall thickening	42	6	1.32	1	Biological Process
GO:0071826	protein-RNA complex organization	153	6	4.8	1	Biological Process
GO:0048827	phyllome development	549	11	17.21	1	Biological Process
GO:0009991	response to extracellular stimulus	296	5	9.28	1	Biological Process
GO:0006807	nitrogen compound metabolic process	5932	151	185.96	1	Biological Process
GO:0008213	protein alkylation	109	4	3.42	1	Biological Process
GO:2001141	regulation of RNA biosynthetic process	1650	18	51.72	1	Biological Process
GO:0022622	root system development	541	39	16.96	1	Biological Process
GO:0014070	response to organic cyclic compound	402	18	12.6	1	Biological Process
GO:0051510	regulation of unidimensional cell growth	57	3	1.79	1	Biological Process
GO:0045935	positive regulation of nucleobase-contai...	529	6	16.58	1	Biological Process
GO:0000302	response to reactive oxygen species	197	11	6.18	1	Biological Process
GO:0045937	positive regulation of phosphate metabol...	91	3	2.85	1	Biological Process
GO:0034293	sexual sporulation	52	2	1.63	1	Biological Process
GO:0071840	cellular component organization or bioge...	2759	57	86.49	1	Biological Process
GO:0018871	1-aminocyclopropane-1-carboxylate metabo...	10	6	0.31	1	Biological Process
GO:0043692	monoterpene metabolic process	28	5	0.88	1	Biological Process
GO:0051252	regulation of RNA metabolic process	1767	18	55.39	1	Biological Process
GO:0022613	ribonucleoprotein complex biogenesis	335	8	10.5	1	Biological Process
GO:0051254	positive regulation of RNA metabolic pro...	491	6	15.39	1	Biological Process
GO:0008380	RNA splicing	213	7	6.68	1	Biological Process
GO:0001676	long-chain fatty acid metabolic process	64	3	2.01	1	Biological Process
GO:0042254	ribosome biogenesis	264	8	8.28	1	Biological Process
GO:0006139	nucleobase-containing compound metabolic...	3336	54	104.58	1	Biological Process
GO:0046486	glycerolipid metabolic process	150	3	4.7	1	Biological Process
GO:0046488	phosphatidylinositol metabolic process	54	3	1.69	1	Biological Process
GO:0042545	cell wall modification	85	6	2.66	1	Biological Process
GO:0000902	cell morphogenesis	422	8	13.23	1	Biological Process
GO:0080090	regulation of primary metabolic process	2248	27	70.47	1	Biological Process
GO:0015791	polyol transmembrane transport	26	6	0.82	1	Biological Process
GO:0048831	regulation of shoot system development	249	3	7.81	1	Biological Process
GO:0015931	nucleobase-containing compound transport	129	3	4.04	1	Biological Process
GO:0009966	regulation of signal transduction	456	7	14.29	1	Biological Process
GO:0043207	response to external biotic stimulus	1142	80	35.8	1	Biological Process
GO:0009968	negative regulation of signal transducti...	167	2	5.24	1	Biological Process
GO:0010101	post-embryonic root morphogenesis	65	6	2.04	1	Biological Process
GO:0010102	lateral root morphogenesis	65	6	2.04	1	Biological Process
GO:0061458	reproductive system development	1176	32	36.87	1	Biological Process
GO:0042274	ribosomal small subunit biogenesis	68	6	2.13	1	Biological Process
GO:0019827	stem cell population maintenance	85	11	2.66	1	Biological Process
GO:1902170	cellular response to reactive nitrogen s...	32	9	1	1	Biological Process
GO:0104004	cellular response to environmental stimu...	185	4	5.8	1	Biological Process
GO:0010109	regulation of photosynthesis	36	5	1.13	1	Biological Process
GO:0036230	granulocyte activation	11	4	0.34	1	Biological Process
GO:0016482	cytosolic transport	51	3	1.6	1	Biological Process
GO:0043331	response to dsRNA	56	1	1.76	1	Biological Process
GO:0043085	positive regulation of catalytic activit...	202	3	6.33	1	Biological Process
GO:0009692	ethylene metabolic process	42	15	1.32	1	Biological Process
GO:0046700	heterocycle catabolic process	239	6	7.49	1	Biological Process
GO:1905392	plant organ morphogenesis	399	19	12.51	1	Biological Process
GO:0010562	positive regulation of phosphorus metabo...	91	3	2.85	1	Biological Process
GO:1905393	plant organ formation	163	6	5.11	1	Biological Process
GO:0009698	phenylpropanoid metabolic process	139	3	4.36	1	Biological Process
GO:0009987	cellular process	9797	289	307.12	1	Biological Process
GO:0000003	reproduction	1594	37	49.97	1	Biological Process
GO:0042362	fat-soluble vitamin biosynthetic process	25	5	0.78	1	Biological Process
GO:0033108	mitochondrial respiratory chain complex ...	19	5	0.6	1	Biological Process
GO:0042214	terpene metabolic process	61	8	1.91	1	Biological Process
GO:0007275	multicellular organism development	2521	81	79.03	1	Biological Process
GO:0015031	protein transport	444	6	13.92	1	Biological Process
GO:0051240	positive regulation of multicellular org...	172	9	5.39	1	Biological Process
GO:0051241	negative regulation of multicellular org...	185	2	5.8	1	Biological Process
GO:0010556	regulation of macromolecule biosynthetic...	2119	28	66.43	1	Biological Process
GO:0009066	aspartate family amino acid metabolic pr...	47	5	1.47	1	Biological Process
GO:0010557	positive regulation of macromolecule bio...	544	6	17.05	1	Biological Process
GO:0002443	leukocyte mediated immunity	16	4	0.5	1	Biological Process
GO:0009067	aspartate family amino acid biosynthetic...	25	5	0.78	1	Biological Process
GO:0022603	regulation of anatomical structure morph...	175	3	5.49	1	Biological Process
GO:0010558	negative regulation of macromolecule bio...	586	10	18.37	1	Biological Process
GO:0002444	myeloid leukocyte mediated immunity	10	4	0.31	1	Biological Process
GO:0022604	regulation of cell morphogenesis	94	3	2.95	1	Biological Process
GO:0001775	cell activation	22	4	0.69	1	Biological Process
GO:0045005	DNA-templated DNA replication maintenanc...	20	2	0.63	1	Biological Process
GO:0009069	serine family amino acid metabolic proce...	41	5	1.29	1	Biological Process
GO:0051246	regulation of protein metabolic process	483	6	15.14	1	Biological Process
GO:0002446	neutrophil mediated immunity	10	4	0.31	1	Biological Process
GO:0043933	protein-containing complex organization	950	22	29.78	1	Biological Process
GO:0043687	post-translational protein modification	670	7	21	1	Biological Process
GO:0022607	cellular component assembly	802	15	25.14	1	Biological Process
GO:0043934	sporulation	56	2	1.76	1	Biological Process
GO:0000466	maturation of 5.8S rRNA from tricistroni...	19	3	0.6	1	Biological Process
GO:0051093	negative regulation of developmental pro...	201	2	6.3	1	Biological Process
GO:0051094	positive regulation of developmental pro...	176	9	5.52	1	Biological Process
GO:0006555	methionine metabolic process	27	5	0.85	1	Biological Process
GO:0008652	amino acid biosynthetic process	138	11	4.33	1	Biological Process
GO:0018126	protein hydroxylation	11	4	0.34	1	Biological Process
GO:0009058	biosynthetic process	4520	138	141.69	1	Biological Process
GO:0051234	establishment of localization	2029	66	63.61	1	Biological Process
GO:0051236	establishment of RNA localization	76	3	2.38	1	Biological Process
GO:0034220	monoatomic ion transmembrane transport	650	27	20.38	1	Biological Process
GO:0051239	regulation of multicellular organismal p...	700	19	21.94	1	Biological Process
GO:0000741	karyogamy	29	1	0.91	1	Biological Process
GO:0072527	pyrimidine-containing compound metabolic...	59	4	1.85	1	Biological Process
GO:0033554	cellular response to stress	943	37	29.56	1	Biological Process
GO:0062197	cellular response to chemical stress	164	10	5.14	1	Biological Process
GO:0009914	hormone transport	125	17	3.92	1	Biological Process
GO:0009086	methionine biosynthetic process	15	5	0.47	1	Biological Process
GO:0042371	vitamin K biosynthetic process	14	5	0.44	1	Biological Process
GO:0042373	vitamin K metabolic process	14	5	0.44	1	Biological Process
GO:0043043	peptide biosynthetic process	389	7	12.19	1	Biological Process
GO:0042374	phylloquinone metabolic process	14	5	0.44	1	Biological Process
GO:0012501	programmed cell death	195	4	6.11	1	Biological Process
GO:0099402	plant organ development	1053	44	33.01	1	Biological Process
GO:0009653	anatomical structure morphogenesis	1038	27	32.54	1	Biological Process
GO:0009070	serine family amino acid biosynthetic pr...	26	5	0.82	1	Biological Process
GO:0051321	meiotic cell cycle	178	4	5.58	1	Biological Process
GO:0009657	plastid organization	215	9	6.74	1	Biological Process
GO:0034219	carbohydrate transmembrane transport	100	9	3.13	1	Biological Process
GO:0009790	embryo development	459	11	14.39	1	Biological Process
GO:0009791	post-embryonic development	1546	65	48.46	1	Biological Process
GO:0030163	protein catabolic process	542	10	16.99	1	Biological Process
GO:0006520	amino acid metabolic process	306	18	9.59	1	Biological Process
GO:0042325	regulation of phosphorylation	144	3	4.51	1	Biological Process
GO:0042327	positive regulation of phosphorylation	90	3	2.82	1	Biological Process
GO:0009683	indoleacetic acid metabolic process	22	9	0.69	1	Biological Process
GO:0034243	regulation of transcription elongation b...	16	2	0.5	1	Biological Process
GO:0043038	amino acid activation	52	3	1.63	1	Biological Process
GO:0043039	tRNA aminoacylation	52	3	1.63	1	Biological Process
GO:0000479	endonucleolytic cleavage of tricistronic...	16	3	0.5	1	Biological Process
GO:0009687	abscisic acid metabolic process	33	7	1.03	1	Biological Process
GO:0071103	DNA conformation change	92	2	2.88	1	Biological Process
GO:0009933	meristem structural organization	63	2	1.97	1	Biological Process
GO:0160062	cutin-based cuticle development	32	5	1	1	Biological Process
GO:0072530	purine-containing compound transmembrane...	34	10	1.07	1	Biological Process
GO:0006260	DNA replication	137	2	4.29	1	Biological Process
GO:0006261	DNA-templated DNA replication	114	2	3.57	1	Biological Process
GO:0034968	histone lysine methylation	77	2	2.41	1	Biological Process
GO:0050918	positive chemotaxis	27	3	0.85	1	Biological Process
GO:0022414	reproductive process	1586	37	49.72	1	Biological Process
GO:0010256	endomembrane system organization	86	2	2.7	1	Biological Process
GO:1905957	regulation of cellular response to alcoh...	123	2	3.86	1	Biological Process
GO:0008610	lipid biosynthetic process	571	24	17.9	1	Biological Process
GO:1905958	negative regulation of cellular response...	49	2	1.54	1	Biological Process
GO:0043632	modification-dependent macromolecule cat...	393	10	12.32	1	Biological Process
GO:0050657	nucleic acid transport	76	3	2.38	1	Biological Process
GO:0051347	positive regulation of transferase activ...	92	3	2.88	1	Biological Process
GO:0050658	RNA transport	76	3	2.38	1	Biological Process
GO:0044419	biological process involved in interspec...	1184	82	37.12	1	Biological Process
GO:0044706	multi-multicellular organism process	213	3	6.68	1	Biological Process
GO:0042343	indole glucosinolate metabolic process	14	6	0.44	1	Biological Process
GO:0050790	regulation of catalytic activity	432	3	13.54	1	Biological Process
GO:0050793	regulation of developmental process	832	19	26.08	1	Biological Process
GO:0015749	monosaccharide transmembrane transport	61	9	1.91	1	Biological Process
GO:0009628	response to abiotic stimulus	2041	92	63.98	1	Biological Process
GO:0009629	response to gravity	90	19	2.82	1	Biological Process
GO:0008643	carbohydrate transport	103	9	3.23	1	Biological Process
GO:0071554	cell wall organization or biogenesis	420	8	13.17	1	Biological Process
GO:0051338	regulation of transferase activity	133	3	4.17	1	Biological Process
GO:0042330	taxis	54	3	1.69	1	Biological Process
GO:0008645	hexose transmembrane transport	61	9	1.91	1	Biological Process
GO:0071555	cell wall organization	203	8	6.36	1	Biological Process
GO:0006281	DNA repair	267	8	8.37	1	Biological Process
GO:0006396	RNA processing	577	16	18.09	1	Biological Process
GO:0006397	mRNA processing	224	2	7.02	1	Biological Process
GO:0006399	tRNA metabolic process	136	3	4.26	1	Biological Process
GO:0120251	hydrocarbon biosynthetic process	101	23	3.17	1	Biological Process
GO:0120252	hydrocarbon metabolic process	114	23	3.57	1	Biological Process
GO:0006534	cysteine metabolic process	32	5	1	1	Biological Process
GO:0120254	olefinic compound metabolic process	104	22	3.26	1	Biological Process
GO:0120255	olefinic compound biosynthetic process	72	22	2.26	1	Biological Process
GO:0032101	regulation of response to external stimu...	240	4	7.52	1	Biological Process
GO:0032103	positive regulation of response to exter...	122	3	3.82	1	Biological Process
GO:0048580	regulation of post-embryonic development	418	16	13.1	1	Biological Process
GO:0048581	negative regulation of post-embryonic de...	132	2	4.14	1	Biological Process
GO:0048582	positive regulation of post-embryonic de...	95	9	2.98	1	Biological Process
GO:0048583	regulation of response to stimulus	894	24	28.03	1	Biological Process
GO:0098813	nuclear chromosome segregation	133	2	4.17	1	Biological Process
GO:0048584	positive regulation of response to stimu...	340	7	10.66	1	Biological Process
GO:0009755	hormone-mediated signaling pathway	710	11	22.26	1	Biological Process
GO:0007059	chromosome segregation	141	2	4.42	1	Biological Process
GO:0048588	developmental cell growth	187	3	5.86	1	Biological Process
GO:0048589	developmental growth	491	5	15.39	1	Biological Process
GO:0043467	regulation of generation of precursor me...	28	5	0.88	1	Biological Process
GO:0051938	L-glutamate import	14	2	0.44	1	Biological Process
GO:0010228	vegetative to reproductive phase transit...	206	4	6.46	1	Biological Process
GO:0034050	programmed cell death induced by symbion...	60	4	1.88	1	Biological Process
GO:0009648	photoperiodism	127	4	3.98	1	Biological Process
GO:0006996	organelle organization	1504	34	47.15	1	Biological Process
GO:0043603	amide metabolic process	591	17	18.53	1	Biological Process
GO:0006997	nucleus organization	57	1	1.79	1	Biological Process
GO:0043604	amide biosynthetic process	448	7	14.04	1	Biological Process
GO:1904659	glucose transmembrane transport	60	9	1.88	1	Biological Process
GO:0043450	alkene biosynthetic process	42	15	1.32	1	Biological Process
GO:2000241	regulation of reproductive process	323	6	10.13	1	Biological Process
GO:2000242	negative regulation of reproductive proc...	76	2	2.38	1	Biological Process
GO:0009787	regulation of abscisic acid-activated si...	123	2	3.86	1	Biological Process
GO:0034660	ncRNA metabolic process	370	12	11.6	1	Biological Process
GO:0031123	RNA 3'-end processing	73	5	2.29	1	Biological Process
GO:0033993	response to lipid	1003	41	31.44	1	Biological Process
GO:0051304	chromosome separation	39	2	1.22	1	Biological Process
GO:0009639	response to red or far red light	209	19	6.55	1	Biological Process
GO:0052482	defense response by cell wall thickening	26	6	0.82	1	Biological Process
GO:0006364	rRNA processing	163	8	5.11	1	Biological Process
GO:0016192	vesicle-mediated transport	457	11	14.33	1	Biological Process
GO:0048522	positive regulation of cellular process	1116	15	34.98	1	Biological Process
GO:0006366	transcription by RNA polymerase II	342	12	10.72	1	Biological Process
GO:0090567	reproductive shoot system development	512	19	16.05	1	Biological Process
GO:0006368	transcription elongation by RNA polymera...	31	2	0.97	1	Biological Process
GO:0070542	response to fatty acid	280	21	8.78	1	Biological Process
GO:0022402	cell cycle process	451	4	14.14	1	Biological Process
GO:0016197	endosomal transport	66	3	2.07	1	Biological Process
GO:0010243	response to organonitrogen compound	320	22	10.03	1	Biological Process
GO:0048528	post-embryonic root development	167	16	5.24	1	Biological Process
GO:0046164	alcohol catabolic process	14	3	0.44	1	Biological Process
GO:0034654	nucleobase-containing compound biosynthe...	1951	22	61.16	1	Biological Process
GO:0010090	trichome morphogenesis	61	3	1.91	1	Biological Process
GO:0034655	nucleobase-containing compound catabolic...	200	6	6.27	1	Biological Process
GO:0051761	sesquiterpene metabolic process	50	8	1.57	1	Biological Process
GO:0006351	DNA-templated transcription	1676	18	52.54	1	Biological Process
GO:1901135	carbohydrate derivative metabolic proces...	544	28	17.05	1	Biological Process
GO:1901137	carbohydrate derivative biosynthetic pro...	311	8	9.75	1	Biological Process
GO:0006354	DNA-templated transcription elongation	39	2	1.22	1	Biological Process
GO:0090558	plant epidermis development	246	5	7.71	1	Biological Process
GO:0009725	response to hormone	1679	69	52.63	1	Biological Process
GO:0009726	detection of endogenous stimulus	16	11	0.5	1	Biological Process
GO:0048518	positive regulation of biological proces...	1344	27	42.13	1	Biological Process
GO:0006091	generation of precursor metabolites and ...	250	6	7.84	1	Biological Process
GO:0048519	negative regulation of biological proces...	1307	27	40.97	1	Biological Process
GO:0050789	regulation of biological process	4348	111	136.3	1	Biological Process
GO:0051641	cellular localization	912	16	28.59	1	Biological Process
GO:0042908	xenobiotic transport	137	5	4.29	1	Biological Process
GO:0048545	response to steroid hormone	68	8	2.13	1	Biological Process
GO:0006950	response to stress	2895	130	90.75	1	Biological Process
GO:0009605	response to external stimulus	1555	94	48.75	1	Biological Process
GO:0009719	response to endogenous stimulus	1717	70	53.82	1	Biological Process
GO:0051649	establishment of localization in cell	676	10	21.19	1	Biological Process
GO:0009606	tropism	101	19	3.17	1	Biological Process
GO:0071396	cellular response to lipid	527	23	16.52	1	Biological Process
GO:0050776	regulation of immune response	164	4	5.14	1	Biological Process
GO:0009607	response to biotic stimulus	1144	80	35.86	1	Biological Process
GO:0050778	positive regulation of immune response	106	3	3.32	1	Biological Process
GO:0006955	immune response	397	20	12.45	1	Biological Process
GO:0048284	organelle fusion	107	1	3.35	1	Biological Process
GO:0009741	response to brassinosteroid	98	8	3.07	1	Biological Process
GO:0002831	regulation of response to biotic stimulu...	211	4	6.61	1	Biological Process
GO:0046839	phospholipid dephosphorylation	23	3	0.72	1	Biological Process
GO:0048285	organelle fission	236	2	7.4	1	Biological Process
GO:0048532	anatomical structure arrangement	78	2	2.45	1	Biological Process
GO:0009743	response to carbohydrate	192	6	6.02	1	Biological Process
GO:0002833	positive regulation of response to bioti...	117	3	3.67	1	Biological Process
GO:0021700	developmental maturation	195	2	6.11	1	Biological Process
GO:0007049	cell cycle	577	4	18.09	1	Biological Process
GO:0043412	macromolecule modification	2195	55	68.81	1	Biological Process
GO:0043414	macromolecule methylation	192	4	6.02	1	Biological Process
GO:0000002	mitochondrial genome maintenance	10	0	0.31	1	Biological Process
GO:0000018	regulation of DNA recombination	30	0	0.94	1	Biological Process
GO:0000027	ribosomal large subunit assembly	31	0	0.97	1	Biological Process
GO:0000038	very long-chain fatty acid metabolic pro...	27	0	0.85	1	Biological Process
GO:0000041	transition metal ion transport	71	0	2.23	1	Biological Process
GO:0000045	autophagosome assembly	27	0	0.85	1	Biological Process
GO:0000054	ribosomal subunit export from nucleus	12	0	0.38	1	Biological Process
GO:0000070	mitotic sister chromatid segregation	60	0	1.88	1	Biological Process
GO:0000075	cell cycle checkpoint signaling	45	0	1.41	1	Biological Process
GO:0000077	DNA damage checkpoint signaling	24	0	0.75	1	Biological Process
GO:0000079	regulation of cyclin-dependent protein s...	24	0	0.75	1	Biological Process
GO:0000082	G1/S transition of mitotic cell cycle	31	0	0.97	1	Biological Process
GO:0000086	G2/M transition of mitotic cell cycle	26	0	0.82	1	Biological Process
GO:0000122	negative regulation of transcription by ...	40	0	1.25	1	Biological Process
GO:0000154	rRNA modification	33	0	1.03	1	Biological Process
GO:0000160	phosphorelay signal transduction system	132	0	4.14	1	Biological Process
GO:0000162	tryptophan biosynthetic process	19	0	0.6	1	Biological Process
GO:0000165	MAPK cascade	55	0	1.72	1	Biological Process
GO:0000184	nuclear-transcribed mRNA catabolic proce...	16	0	0.5	1	Biological Process
GO:0000209	protein polyubiquitination	97	0	3.04	1	Biological Process
GO:0000226	microtubule cytoskeleton organization	139	0	4.36	1	Biological Process
GO:0000245	spliceosomal complex assembly	35	0	1.1	1	Biological Process
GO:0000266	mitochondrial fission	16	0	0.5	1	Biological Process
GO:0000271	polysaccharide biosynthetic process	149	0	4.67	1	Biological Process
GO:0000272	polysaccharide catabolic process	86	0	2.7	1	Biological Process
GO:0000278	mitotic cell cycle	317	0	9.94	1	Biological Process
GO:0000281	mitotic cytokinesis	108	0	3.39	1	Biological Process
GO:0000288	nuclear-transcribed mRNA catabolic proce...	43	0	1.35	1	Biological Process
GO:0000289	nuclear-transcribed mRNA poly(A) tail sh...	19	0	0.6	1	Biological Process
GO:0000291	nuclear-transcribed mRNA catabolic proce...	26	0	0.82	1	Biological Process
GO:0000303	response to superoxide	10	0	0.31	1	Biological Process
GO:0000304	response to singlet oxygen	10	0	0.31	1	Biological Process
GO:0000305	response to oxygen radical	12	0	0.38	1	Biological Process
GO:0000380	alternative mRNA splicing, via spliceoso...	24	0	0.75	1	Biological Process
GO:0000381	regulation of alternative mRNA splicing,...	21	0	0.66	1	Biological Process
GO:0000387	spliceosomal snRNP assembly	15	0	0.47	1	Biological Process
GO:0000395	mRNA 5'-splice site recognition	10	0	0.31	1	Biological Process
GO:0000413	protein peptidyl-prolyl isomerization	40	0	1.25	1	Biological Process
GO:0000422	autophagy of mitochondrion	17	0	0.53	1	Biological Process
GO:0000470	maturation of LSU-rRNA	23	0	0.72	1	Biological Process
GO:0000578	embryonic axis specification	18	0	0.56	1	Biological Process
GO:0000723	telomere maintenance	47	0	1.47	1	Biological Process
GO:0000724	double-strand break repair via homologou...	70	0	2.19	1	Biological Process
GO:0000725	recombinational repair	70	0	2.19	1	Biological Process
GO:0000730	DNA recombinase assembly	12	0	0.38	1	Biological Process
GO:0000731	DNA synthesis involved in DNA repair	19	0	0.6	1	Biological Process
GO:0000819	sister chromatid segregation	83	0	2.6	1	Biological Process
GO:0000910	cytokinesis	123	0	3.86	1	Biological Process
GO:0000911	cytokinesis by cell plate formation	48	0	1.5	1	Biological Process
GO:0000919	cell plate assembly	12	0	0.38	1	Biological Process
GO:0000956	nuclear-transcribed mRNA catabolic proce...	69	0	2.16	1	Biological Process
GO:0000959	mitochondrial RNA metabolic process	45	0	1.41	1	Biological Process
GO:0000963	mitochondrial RNA processing	16	0	0.5	1	Biological Process
GO:0000966	RNA 5'-end processing	15	0	0.47	1	Biological Process
GO:0001510	RNA methylation	42	0	1.32	1	Biological Process
GO:0001522	pseudouridine synthesis	20	0	0.63	1	Biological Process
GO:0001578	microtubule bundle formation	21	0	0.66	1	Biological Process
GO:0001655	urogenital system development	15	0	0.47	1	Biological Process
GO:0001667	ameboidal-type cell migration	15	0	0.47	1	Biological Process
GO:0001678	intracellular glucose homeostasis	20	0	0.63	1	Biological Process
GO:0001708	cell fate specification	29	0	0.91	1	Biological Process
GO:0001709	cell fate determination	14	0	0.44	1	Biological Process
GO:0001736	establishment of planar polarity	18	0	0.56	1	Biological Process
GO:0001738	morphogenesis of a polarized epithelium	18	0	0.56	1	Biological Process
GO:0001763	morphogenesis of a branching structure	42	0	1.32	1	Biological Process
GO:0001816	cytokine production	25	0	0.78	1	Biological Process
GO:0001817	regulation of cytokine production	25	0	0.78	1	Biological Process
GO:0001819	positive regulation of cytokine producti...	17	0	0.53	1	Biological Process
GO:0001822	kidney development	11	0	0.34	1	Biological Process
GO:0001889	liver development	11	0	0.34	1	Biological Process
GO:0001932	regulation of protein phosphorylation	119	0	3.73	1	Biological Process
GO:0001933	negative regulation of protein phosphory...	25	0	0.78	1	Biological Process
GO:0001934	positive regulation of protein phosphory...	84	0	2.63	1	Biological Process
GO:0001947	heart looping	11	0	0.34	1	Biological Process
GO:0002009	morphogenesis of an epithelium	33	0	1.03	1	Biological Process
GO:0002200	somatic diversification of immune recept...	11	0	0.34	1	Biological Process
GO:0002230	positive regulation of defense response ...	10	0	0.31	1	Biological Process
GO:0002377	immunoglobulin production	11	0	0.34	1	Biological Process
GO:0002440	production of molecular mediator of immu...	11	0	0.34	1	Biological Process
GO:0002478	antigen processing and presentation of e...	12	0	0.38	1	Biological Process
GO:0002495	antigen processing and presentation of p...	14	0	0.44	1	Biological Process
GO:0002504	antigen processing and presentation of p...	14	0	0.44	1	Biological Process
GO:0002520	immune system development	27	0	0.85	1	Biological Process
GO:0002683	negative regulation of immune system pro...	42	0	1.32	1	Biological Process
GO:0002697	regulation of immune effector process	25	0	0.78	1	Biological Process
GO:0002790	peptide secretion	42	0	1.32	1	Biological Process
GO:0002791	regulation of peptide secretion	25	0	0.78	1	Biological Process
GO:0002792	negative regulation of peptide secretion	12	0	0.38	1	Biological Process
GO:0002793	positive regulation of peptide secretion	10	0	0.31	1	Biological Process
GO:0002832	negative regulation of response to bioti...	47	0	1.47	1	Biological Process
GO:0003002	regionalization	196	0	6.14	1	Biological Process
GO:0003007	heart morphogenesis	13	0	0.41	1	Biological Process
GO:0003008	system process	67	0	2.1	1	Biological Process
GO:0003013	circulatory system process	40	0	1.25	1	Biological Process
GO:0003018	vascular process in circulatory system	28	0	0.88	1	Biological Process
GO:0003143	embryonic heart tube morphogenesis	11	0	0.34	1	Biological Process
GO:0003341	cilium movement	10	0	0.31	1	Biological Process
GO:0005976	polysaccharide metabolic process	284	0	8.9	1	Biological Process
GO:0005977	glycogen metabolic process	21	0	0.66	1	Biological Process
GO:0005978	glycogen biosynthetic process	10	0	0.31	1	Biological Process
GO:0005982	starch metabolic process	63	0	1.97	1	Biological Process
GO:0005983	starch catabolic process	28	0	0.88	1	Biological Process
GO:0005984	disaccharide metabolic process	53	0	1.66	1	Biological Process
GO:0005985	sucrose metabolic process	25	0	0.78	1	Biological Process
GO:0005987	sucrose catabolic process	14	0	0.44	1	Biological Process
GO:0005991	trehalose metabolic process	22	0	0.69	1	Biological Process
GO:0005992	trehalose biosynthetic process	18	0	0.56	1	Biological Process
GO:0006020	inositol metabolic process	11	0	0.34	1	Biological Process
GO:0006029	proteoglycan metabolic process	20	0	0.63	1	Biological Process
GO:0006081	cellular aldehyde metabolic process	54	0	1.69	1	Biological Process
GO:0006084	acetyl-CoA metabolic process	16	0	0.5	1	Biological Process
GO:0006090	pyruvate metabolic process	59	0	1.85	1	Biological Process
GO:0006094	gluconeogenesis	12	0	0.38	1	Biological Process
GO:0006096	glycolytic process	36	0	1.13	1	Biological Process
GO:0006098	pentose-phosphate shunt	16	0	0.5	1	Biological Process
GO:0006099	tricarboxylic acid cycle	24	0	0.75	1	Biological Process
GO:0006101	citrate metabolic process	26	0	0.82	1	Biological Process
GO:0006108	malate metabolic process	14	0	0.44	1	Biological Process
GO:0006112	energy reserve metabolic process	21	0	0.66	1	Biological Process
GO:0006119	oxidative phosphorylation	19	0	0.6	1	Biological Process
GO:0006163	purine nucleotide metabolic process	189	0	5.92	1	Biological Process
GO:0006164	purine nucleotide biosynthetic process	97	0	3.04	1	Biological Process
GO:0006206	pyrimidine nucleobase metabolic process	28	0	0.88	1	Biological Process
GO:0006213	pyrimidine nucleoside metabolic process	25	0	0.78	1	Biological Process
GO:0006221	pyrimidine nucleotide biosynthetic proce...	29	0	0.91	1	Biological Process
GO:0006222	UMP biosynthetic process	13	0	0.41	1	Biological Process
GO:0006270	DNA replication initiation	21	0	0.66	1	Biological Process
GO:0006271	DNA strand elongation involved in DNA re...	11	0	0.34	1	Biological Process
GO:0006275	regulation of DNA replication	41	0	1.29	1	Biological Process
GO:0006278	RNA-templated DNA biosynthetic process	22	0	0.69	1	Biological Process
GO:0006282	regulation of DNA repair	27	0	0.85	1	Biological Process
GO:0006298	mismatch repair	16	0	0.5	1	Biological Process
GO:0006301	postreplication repair	20	0	0.63	1	Biological Process
GO:0006302	double-strand break repair	105	0	3.29	1	Biological Process
GO:0006303	double-strand break repair via nonhomolo...	20	0	0.63	1	Biological Process
GO:0006305	DNA alkylation	56	0	1.76	1	Biological Process
GO:0006306	DNA methylation	56	0	1.76	1	Biological Process
GO:0006312	mitotic recombination	23	0	0.72	1	Biological Process
GO:0006334	nucleosome assembly	17	0	0.53	1	Biological Process
GO:0006346	DNA methylation-dependent heterochromati...	39	0	1.22	1	Biological Process
GO:0006349	regulation of gene expression by genomic...	13	0	0.41	1	Biological Process
GO:0006352	DNA-templated transcription initiation	53	0	1.66	1	Biological Process
GO:0006356	regulation of transcription by RNA polym...	11	0	0.34	1	Biological Process
GO:0006360	transcription by RNA polymerase I	19	0	0.6	1	Biological Process
GO:0006367	transcription initiation at RNA polymera...	38	0	1.19	1	Biological Process
GO:0006376	mRNA splice site recognition	14	0	0.44	1	Biological Process
GO:0006378	mRNA polyadenylation	28	0	0.88	1	Biological Process
GO:0006383	transcription by RNA polymerase III	14	0	0.44	1	Biological Process
GO:0006400	tRNA modification	57	0	1.79	1	Biological Process
GO:0006402	mRNA catabolic process	106	0	3.32	1	Biological Process
GO:0006406	mRNA export from nucleus	46	0	1.44	1	Biological Process
GO:0006413	translational initiation	40	0	1.25	1	Biological Process
GO:0006414	translational elongation	13	0	0.41	1	Biological Process
GO:0006415	translational termination	12	0	0.38	1	Biological Process
GO:0006417	regulation of translation	130	0	4.08	1	Biological Process
GO:0006458	'de novo' protein folding	26	0	0.82	1	Biological Process
GO:0006465	signal peptide processing	10	0	0.31	1	Biological Process
GO:0006469	negative regulation of protein kinase ac...	20	0	0.63	1	Biological Process
GO:0006473	protein acetylation	76	0	2.38	1	Biological Process
GO:0006475	internal protein amino acid acetylation	71	0	2.23	1	Biological Process
GO:0006476	protein deacetylation	24	0	0.75	1	Biological Process
GO:0006482	protein demethylation	20	0	0.63	1	Biological Process
GO:0006486	protein glycosylation	80	0	2.51	1	Biological Process
GO:0006487	protein N-linked glycosylation	40	0	1.25	1	Biological Process
GO:0006493	protein O-linked glycosylation	15	0	0.47	1	Biological Process
GO:0006497	protein lipidation	21	0	0.66	1	Biological Process
GO:0006505	GPI anchor metabolic process	14	0	0.44	1	Biological Process
GO:0006506	GPI anchor biosynthetic process	14	0	0.44	1	Biological Process
GO:0006513	protein monoubiquitination	10	0	0.31	1	Biological Process
GO:0006515	protein quality control for misfolded or...	21	0	0.66	1	Biological Process
GO:0006521	regulation of cellular amino acid metabo...	20	0	0.63	1	Biological Process
GO:0006525	arginine metabolic process	13	0	0.41	1	Biological Process
GO:0006526	arginine biosynthetic process	11	0	0.34	1	Biological Process
GO:0006531	aspartate metabolic process	10	0	0.31	1	Biological Process
GO:0006536	glutamate metabolic process	21	0	0.66	1	Biological Process
GO:0006547	histidine metabolic process	10	0	0.31	1	Biological Process
GO:0006551	leucine metabolic process	10	0	0.31	1	Biological Process
GO:0006560	proline metabolic process	15	0	0.47	1	Biological Process
GO:0006563	L-serine metabolic process	12	0	0.38	1	Biological Process
GO:0006568	tryptophan metabolic process	24	0	0.75	1	Biological Process
GO:0006570	tyrosine metabolic process	13	0	0.41	1	Biological Process
GO:0006576	biogenic amine metabolic process	44	0	1.38	1	Biological Process
GO:0006586	indolalkylamine metabolic process	24	0	0.75	1	Biological Process
GO:0006591	ornithine metabolic process	11	0	0.34	1	Biological Process
GO:0006595	polyamine metabolic process	13	0	0.41	1	Biological Process
GO:0006605	protein targeting	187	0	5.86	1	Biological Process
GO:0006606	protein import into nucleus	49	0	1.54	1	Biological Process
GO:0006607	NLS-bearing protein import into nucleus	15	0	0.47	1	Biological Process
GO:0006612	protein targeting to membrane	31	0	0.97	1	Biological Process
GO:0006623	protein targeting to vacuole	42	0	1.32	1	Biological Process
GO:0006625	protein targeting to peroxisome	30	0	0.94	1	Biological Process
GO:0006626	protein targeting to mitochondrion	37	0	1.16	1	Biological Process
GO:0006633	fatty acid biosynthetic process	117	0	3.67	1	Biological Process
GO:0006635	fatty acid beta-oxidation	35	0	1.1	1	Biological Process
GO:0006636	unsaturated fatty acid biosynthetic proc...	12	0	0.38	1	Biological Process
GO:0006637	acyl-CoA metabolic process	42	0	1.32	1	Biological Process
GO:0006638	neutral lipid metabolic process	60	0	1.88	1	Biological Process
GO:0006639	acylglycerol metabolic process	60	0	1.88	1	Biological Process
GO:0006641	triglyceride metabolic process	35	0	1.1	1	Biological Process
GO:0006643	membrane lipid metabolic process	76	0	2.38	1	Biological Process
GO:0006655	phosphatidylglycerol biosynthetic proces...	10	0	0.31	1	Biological Process
GO:0006661	phosphatidylinositol biosynthetic proces...	42	0	1.32	1	Biological Process
GO:0006664	glycolipid metabolic process	38	0	1.19	1	Biological Process
GO:0006665	sphingolipid metabolic process	37	0	1.16	1	Biological Process
GO:0006672	ceramide metabolic process	14	0	0.44	1	Biological Process
GO:0006690	icosanoid metabolic process	26	0	0.82	1	Biological Process
GO:0006694	steroid biosynthetic process	68	0	2.13	1	Biological Process
GO:0006730	one-carbon metabolic process	10	0	0.31	1	Biological Process
GO:0006739	NADP metabolic process	24	0	0.75	1	Biological Process
GO:0006740	NADPH regeneration	18	0	0.56	1	Biological Process
GO:0006754	ATP biosynthetic process	47	0	1.47	1	Biological Process
GO:0006760	folic acid-containing compound metabolic...	16	0	0.5	1	Biological Process
GO:0006767	water-soluble vitamin metabolic process	60	0	1.88	1	Biological Process
GO:0006778	porphyrin-containing compound metabolic ...	85	0	2.66	1	Biological Process
GO:0006779	porphyrin-containing compound biosynthet...	56	0	1.76	1	Biological Process
GO:0006783	heme biosynthetic process	12	0	0.38	1	Biological Process
GO:0006787	porphyrin-containing compound catabolic ...	24	0	0.75	1	Biological Process
GO:0006801	superoxide metabolic process	14	0	0.44	1	Biological Process
GO:0006805	xenobiotic metabolic process	11	0	0.34	1	Biological Process
GO:0006814	sodium ion transport	31	0	0.97	1	Biological Process
GO:0006816	calcium ion transport	56	0	1.76	1	Biological Process
GO:0006817	phosphate ion transport	25	0	0.78	1	Biological Process
GO:0006821	chloride transport	12	0	0.38	1	Biological Process
GO:0006825	copper ion transport	12	0	0.38	1	Biological Process
GO:0006826	iron ion transport	27	0	0.85	1	Biological Process
GO:0006828	manganese ion transport	13	0	0.41	1	Biological Process
GO:0006829	zinc ion transport	21	0	0.66	1	Biological Process
GO:0006833	water transport	43	0	1.35	1	Biological Process
GO:0006839	mitochondrial transport	102	0	3.2	1	Biological Process
GO:0006857	oligopeptide transport	17	0	0.53	1	Biological Process
GO:0006862	nucleotide transport	29	0	0.91	1	Biological Process
GO:0006869	lipid transport	80	0	2.51	1	Biological Process
GO:0006873	intracellular monoatomic ion homeostasis	142	0	4.45	1	Biological Process
GO:0006874	intracellular calcium ion homeostasis	22	0	0.69	1	Biological Process
GO:0006879	intracellular iron ion homeostasis	24	0	0.75	1	Biological Process
GO:0006885	regulation of pH	46	0	1.44	1	Biological Process
GO:0006888	endoplasmic reticulum to Golgi vesicle-m...	56	0	1.76	1	Biological Process
GO:0006890	retrograde vesicle-mediated transport, G...	35	0	1.1	1	Biological Process
GO:0006891	intra-Golgi vesicle-mediated transport	25	0	0.78	1	Biological Process
GO:0006892	post-Golgi vesicle-mediated transport	28	0	0.88	1	Biological Process
GO:0006896	Golgi to vacuole transport	17	0	0.53	1	Biological Process
GO:0006900	vesicle budding from membrane	23	0	0.72	1	Biological Process
GO:0006903	vesicle targeting	15	0	0.47	1	Biological Process
GO:0006906	vesicle fusion	77	0	2.41	1	Biological Process
GO:0006909	phagocytosis	28	0	0.88	1	Biological Process
GO:0006914	autophagy	74	0	2.32	1	Biological Process
GO:0006915	apoptotic process	67	0	2.1	1	Biological Process
GO:0006949	syncytium formation	15	0	0.47	1	Biological Process
GO:0006954	inflammatory response	24	0	0.75	1	Biological Process
GO:0006971	hypotonic response	11	0	0.34	1	Biological Process
GO:0006986	response to unfolded protein	28	0	0.88	1	Biological Process
GO:0006995	cellular response to nitrogen starvation	24	0	0.75	1	Biological Process
GO:0007004	telomere maintenance via telomerase	20	0	0.63	1	Biological Process
GO:0007006	mitochondrial membrane organization	24	0	0.75	1	Biological Process
GO:0007015	actin filament organization	91	0	2.85	1	Biological Process
GO:0007018	microtubule-based movement	85	0	2.66	1	Biological Process
GO:0007020	microtubule nucleation	10	0	0.31	1	Biological Process
GO:0007029	endoplasmic reticulum organization	13	0	0.41	1	Biological Process
GO:0007031	peroxisome organization	45	0	1.41	1	Biological Process
GO:0007032	endosome organization	16	0	0.5	1	Biological Process
GO:0007033	vacuole organization	71	0	2.23	1	Biological Process
GO:0007034	vacuolar transport	96	0	3.01	1	Biological Process
GO:0007035	vacuolar acidification	12	0	0.38	1	Biological Process
GO:0007041	lysosomal transport	25	0	0.78	1	Biological Process
GO:0007051	spindle organization	44	0	1.38	1	Biological Process
GO:0007052	mitotic spindle organization	31	0	0.97	1	Biological Process
GO:0007062	sister chromatid cohesion	32	0	1	1	Biological Process
GO:0007063	regulation of sister chromatid cohesion	10	0	0.31	1	Biological Process
GO:0007080	mitotic metaphase chromosome alignment	18	0	0.56	1	Biological Process
GO:0007088	regulation of mitotic nuclear division	32	0	1	1	Biological Process
GO:0007091	metaphase/anaphase transition of mitotic...	18	0	0.56	1	Biological Process
GO:0007093	mitotic cell cycle checkpoint signaling	33	0	1.03	1	Biological Process
GO:0007094	mitotic spindle assembly checkpoint sign...	10	0	0.31	1	Biological Process
GO:0007097	nuclear migration	11	0	0.34	1	Biological Process
GO:0007129	homologous chromosome pairing at meiosis	32	0	1	1	Biological Process
GO:0007135	meiosis II	13	0	0.41	1	Biological Process
GO:0007140	male meiotic nuclear division	30	0	0.94	1	Biological Process
GO:0007155	cell adhesion	30	0	0.94	1	Biological Process
GO:0007163	establishment or maintenance of cell pol...	45	0	1.41	1	Biological Process
GO:0007164	establishment of tissue polarity	20	0	0.63	1	Biological Process
GO:0007169	transmembrane receptor protein tyrosine ...	17	0	0.53	1	Biological Process
GO:0007186	G protein-coupled receptor signaling pat...	24	0	0.75	1	Biological Process
GO:0007224	smoothened signaling pathway	10	0	0.31	1	Biological Process
GO:0007249	canonical NF-kappaB signal transduction	10	0	0.31	1	Biological Process
GO:0007264	small GTPase mediated signal transductio...	17	0	0.53	1	Biological Process
GO:0007265	Ras protein signal transduction	16	0	0.5	1	Biological Process
GO:0007267	cell-cell signaling	66	0	2.07	1	Biological Process
GO:0007268	chemical synaptic transmission	15	0	0.47	1	Biological Process
GO:0007276	gamete generation	109	0	3.42	1	Biological Process
GO:0007281	germ cell development	29	0	0.91	1	Biological Process
GO:0007283	spermatogenesis	24	0	0.75	1	Biological Process
GO:0007292	female gamete generation	21	0	0.66	1	Biological Process
GO:0007346	regulation of mitotic cell cycle	128	0	4.01	1	Biological Process
GO:0007368	determination of left/right symmetry	16	0	0.5	1	Biological Process
GO:0007369	gastrulation	15	0	0.47	1	Biological Process
GO:0007389	pattern specification process	227	0	7.12	1	Biological Process
GO:0007399	nervous system development	82	0	2.57	1	Biological Process
GO:0007409	axonogenesis	13	0	0.41	1	Biological Process
GO:0007417	central nervous system development	24	0	0.75	1	Biological Process
GO:0007420	brain development	16	0	0.5	1	Biological Process
GO:0007507	heart development	16	0	0.5	1	Biological Process
GO:0007548	sex differentiation	11	0	0.34	1	Biological Process
GO:0007584	response to nutrient	36	0	1.13	1	Biological Process
GO:0007602	phototransduction	13	0	0.41	1	Biological Process
GO:0007610	behavior	23	0	0.72	1	Biological Process
GO:0007623	circadian rhythm	117	0	3.67	1	Biological Process
GO:0008015	blood circulation	21	0	0.66	1	Biological Process
GO:0008033	tRNA processing	74	0	2.32	1	Biological Process
GO:0008037	cell recognition	14	0	0.44	1	Biological Process
GO:0008064	regulation of actin polymerization or de...	53	0	1.66	1	Biological Process
GO:0008154	actin polymerization or depolymerization	67	0	2.1	1	Biological Process
GO:0008156	negative regulation of DNA replication	15	0	0.47	1	Biological Process
GO:0008202	steroid metabolic process	114	0	3.57	1	Biological Process
GO:0008203	cholesterol metabolic process	10	0	0.31	1	Biological Process
GO:0008214	protein dealkylation	20	0	0.63	1	Biological Process
GO:0008217	regulation of blood pressure	19	0	0.6	1	Biological Process
GO:0008272	sulfate transport	20	0	0.63	1	Biological Process
GO:0008283	cell population proliferation	243	0	7.62	1	Biological Process
GO:0008284	positive regulation of cell population p...	48	0	1.5	1	Biological Process
GO:0008285	negative regulation of cell population p...	53	0	1.66	1	Biological Process
GO:0008300	isoprenoid catabolic process	26	0	0.82	1	Biological Process
GO:0008333	endosome to lysosome transport	14	0	0.44	1	Biological Process
GO:0008356	asymmetric cell division	24	0	0.75	1	Biological Process
GO:0008360	regulation of cell shape	27	0	0.85	1	Biological Process
GO:0008361	regulation of cell size	37	0	1.16	1	Biological Process
GO:0008406	gonad development	10	0	0.31	1	Biological Process
GO:0008544	epidermis development	18	0	0.56	1	Biological Process
GO:0008589	regulation of smoothened signaling pathw...	10	0	0.31	1	Biological Process
GO:0008608	attachment of spindle microtubules to ki...	18	0	0.56	1	Biological Process
GO:0008654	phospholipid biosynthetic process	112	0	3.51	1	Biological Process
GO:0008655	pyrimidine-containing compound salvage	18	0	0.56	1	Biological Process
GO:0009051	pentose-phosphate shunt, oxidative branc...	14	0	0.44	1	Biological Process
GO:0009060	aerobic respiration	46	0	1.44	1	Biological Process
GO:0009062	fatty acid catabolic process	39	0	1.22	1	Biological Process
GO:0009063	amino acid catabolic process	41	0	1.29	1	Biological Process
GO:0009064	glutamine family amino acid metabolic pr...	45	0	1.41	1	Biological Process
GO:0009072	aromatic amino acid metabolic process	59	0	1.85	1	Biological Process
GO:0009073	aromatic amino acid family biosynthetic ...	33	0	1.03	1	Biological Process
GO:0009074	aromatic amino acid family catabolic pro...	13	0	0.41	1	Biological Process
GO:0009081	branched-chain amino acid metabolic proc...	25	0	0.78	1	Biological Process
GO:0009082	branched-chain amino acid biosynthetic p...	14	0	0.44	1	Biological Process
GO:0009084	glutamine family amino acid biosynthetic...	21	0	0.66	1	Biological Process
GO:0009100	glycoprotein metabolic process	105	0	3.29	1	Biological Process
GO:0009101	glycoprotein biosynthetic process	93	0	2.92	1	Biological Process
GO:0009112	nucleobase metabolic process	37	0	1.16	1	Biological Process
GO:0009116	nucleoside metabolic process	56	0	1.76	1	Biological Process
GO:0009119	ribonucleoside metabolic process	54	0	1.69	1	Biological Process
GO:0009123	nucleoside monophosphate metabolic proce...	103	0	3.23	1	Biological Process
GO:0009124	nucleoside monophosphate biosynthetic pr...	68	0	2.13	1	Biological Process
GO:0009126	purine nucleoside monophosphate metaboli...	76	0	2.38	1	Biological Process
GO:0009127	purine nucleoside monophosphate biosynth...	51	0	1.6	1	Biological Process
GO:0009129	pyrimidine nucleoside monophosphate meta...	16	0	0.5	1	Biological Process
GO:0009130	pyrimidine nucleoside monophosphate bios...	15	0	0.47	1	Biological Process
GO:0009132	nucleoside diphosphate metabolic process	41	0	1.29	1	Biological Process
GO:0009135	purine nucleoside diphosphate metabolic ...	36	0	1.13	1	Biological Process
GO:0009141	nucleoside triphosphate metabolic proces...	88	0	2.76	1	Biological Process
GO:0009142	nucleoside triphosphate biosynthetic pro...	58	0	1.82	1	Biological Process
GO:0009144	purine nucleoside triphosphate metabolic...	79	0	2.48	1	Biological Process
GO:0009145	purine nucleoside triphosphate biosynthe...	52	0	1.63	1	Biological Process
GO:0009150	purine ribonucleotide metabolic process	146	0	4.58	1	Biological Process
GO:0009152	purine ribonucleotide biosynthetic proce...	86	0	2.7	1	Biological Process
GO:0009156	ribonucleoside monophosphate biosyntheti...	64	0	2.01	1	Biological Process
GO:0009161	ribonucleoside monophosphate metabolic p...	90	0	2.82	1	Biological Process
GO:0009163	nucleoside biosynthetic process	31	0	0.97	1	Biological Process
GO:0009165	nucleotide biosynthetic process	147	0	4.61	1	Biological Process
GO:0009167	purine ribonucleoside monophosphate meta...	76	0	2.38	1	Biological Process
GO:0009168	purine ribonucleoside monophosphate bios...	51	0	1.6	1	Biological Process
GO:0009173	pyrimidine ribonucleoside monophosphate ...	14	0	0.44	1	Biological Process
GO:0009174	pyrimidine ribonucleoside monophosphate ...	13	0	0.41	1	Biological Process
GO:0009179	purine ribonucleoside diphosphate metabo...	36	0	1.13	1	Biological Process
GO:0009185	ribonucleoside diphosphate metabolic pro...	36	0	1.13	1	Biological Process
GO:0009199	ribonucleoside triphosphate metabolic pr...	81	0	2.54	1	Biological Process
GO:0009201	ribonucleoside triphosphate biosynthetic...	56	0	1.76	1	Biological Process
GO:0009205	purine ribonucleoside triphosphate metab...	77	0	2.41	1	Biological Process
GO:0009206	purine ribonucleoside triphosphate biosy...	52	0	1.63	1	Biological Process
GO:0009218	pyrimidine ribonucleotide metabolic proc...	20	0	0.63	1	Biological Process
GO:0009220	pyrimidine ribonucleotide biosynthetic p...	19	0	0.6	1	Biological Process
GO:0009225	nucleotide-sugar metabolic process	32	0	1	1	Biological Process
GO:0009226	nucleotide-sugar biosynthetic process	23	0	0.72	1	Biological Process
GO:0009240	isopentenyl diphosphate biosynthetic pro...	17	0	0.53	1	Biological Process
GO:0009247	glycolipid biosynthetic process	32	0	1	1	Biological Process
GO:0009250	glucan biosynthetic process	80	0	2.51	1	Biological Process
GO:0009251	glucan catabolic process	47	0	1.47	1	Biological Process
GO:0009259	ribonucleotide metabolic process	168	0	5.27	1	Biological Process
GO:0009260	ribonucleotide biosynthetic process	107	0	3.35	1	Biological Process
GO:0009267	cellular response to starvation	162	0	5.08	1	Biological Process
GO:0009292	horizontal gene transfer	28	0	0.88	1	Biological Process
GO:0009294	DNA-mediated transformation	28	0	0.88	1	Biological Process
GO:0009306	protein secretion	42	0	1.32	1	Biological Process
GO:0009308	amine metabolic process	92	0	2.88	1	Biological Process
GO:0009309	amine biosynthetic process	29	0	0.91	1	Biological Process
GO:0009311	oligosaccharide metabolic process	76	0	2.38	1	Biological Process
GO:0009312	oligosaccharide biosynthetic process	34	0	1.07	1	Biological Process
GO:0009313	oligosaccharide catabolic process	23	0	0.72	1	Biological Process
GO:0009395	phospholipid catabolic process	19	0	0.6	1	Biological Process
GO:0009403	toxin biosynthetic process	26	0	0.82	1	Biological Process
GO:0009554	megasporogenesis	15	0	0.47	1	Biological Process
GO:0009566	fertilization	31	0	0.97	1	Biological Process
GO:0009567	double fertilization forming a zygote an...	25	0	0.78	1	Biological Process
GO:0009581	detection of external stimulus	38	0	1.19	1	Biological Process
GO:0009582	detection of abiotic stimulus	38	0	1.19	1	Biological Process
GO:0009583	detection of light stimulus	15	0	0.47	1	Biological Process
GO:0009585	red, far-red light phototransduction	13	0	0.41	1	Biological Process
GO:0009610	response to symbiotic fungus	13	0	0.41	1	Biological Process
GO:0009612	response to mechanical stimulus	29	0	0.91	1	Biological Process
GO:0009615	response to virus	91	0	2.85	1	Biological Process
GO:0009616	RNAi-mediated antiviral immune response	16	0	0.5	1	Biological Process
GO:0009627	systemic acquired resistance	73	0	2.29	1	Biological Process
GO:0009631	cold acclimation	34	0	1.07	1	Biological Process
GO:0009635	response to herbicide	12	0	0.38	1	Biological Process
GO:0009637	response to blue light	85	0	2.66	1	Biological Process
GO:0009638	phototropism	15	0	0.47	1	Biological Process
GO:0009642	response to light intensity	141	0	4.42	1	Biological Process
GO:0009644	response to high light intensity	75	0	2.35	1	Biological Process
GO:0009646	response to absence of light	44	0	1.38	1	Biological Process
GO:0009647	skotomorphogenesis	10	0	0.31	1	Biological Process
GO:0009685	gibberellin metabolic process	107	0	3.35	1	Biological Process
GO:0009686	gibberellin biosynthetic process	87	0	2.73	1	Biological Process
GO:0009690	cytokinin metabolic process	31	0	0.97	1	Biological Process
GO:0009691	cytokinin biosynthetic process	14	0	0.44	1	Biological Process
GO:0009695	jasmonic acid biosynthetic process	25	0	0.78	1	Biological Process
GO:0009696	salicylic acid metabolic process	31	0	0.97	1	Biological Process
GO:0009697	salicylic acid biosynthetic process	10	0	0.31	1	Biological Process
GO:0009700	indole phytoalexin biosynthetic process	15	0	0.47	1	Biological Process
GO:0009718	anthocyanin-containing compound biosynth...	32	0	1	1	Biological Process
GO:0009736	cytokinin-activated signaling pathway	67	0	2.1	1	Biological Process
GO:0009740	gibberellic acid mediated signaling path...	87	0	2.73	1	Biological Process
GO:0009744	response to sucrose	94	0	2.95	1	Biological Process
GO:0009746	response to hexose	77	0	2.41	1	Biological Process
GO:0009749	response to glucose	53	0	1.66	1	Biological Process
GO:0009750	response to fructose	38	0	1.19	1	Biological Process
GO:0009756	carbohydrate mediated signaling	58	0	1.82	1	Biological Process
GO:0009765	photosynthesis, light harvesting	29	0	0.91	1	Biological Process
GO:0009767	photosynthetic electron transport chain	40	0	1.25	1	Biological Process
GO:0009768	photosynthesis, light harvesting in phot...	11	0	0.34	1	Biological Process
GO:0009773	photosynthetic electron transport in pho...	12	0	0.38	1	Biological Process
GO:0009785	blue light signaling pathway	23	0	0.72	1	Biological Process
GO:0009789	positive regulation of abscisic acid-act...	66	0	2.07	1	Biological Process
GO:0009792	embryo development ending in birth or eg...	31	0	0.97	1	Biological Process
GO:0009798	axis specification	49	0	1.54	1	Biological Process
GO:0009799	specification of symmetry	18	0	0.56	1	Biological Process
GO:0009808	lignin metabolic process	53	0	1.66	1	Biological Process
GO:0009809	lignin biosynthetic process	46	0	1.44	1	Biological Process
GO:0009819	drought recovery	16	0	0.5	1	Biological Process
GO:0009820	alkaloid metabolic process	15	0	0.47	1	Biological Process
GO:0009825	multidimensional cell growth	41	0	1.29	1	Biological Process
GO:0009827	plant-type cell wall modification	34	0	1.07	1	Biological Process
GO:0009828	plant-type cell wall loosening	10	0	0.31	1	Biological Process
GO:0009831	plant-type cell wall modification involv...	10	0	0.31	1	Biological Process
GO:0009832	plant-type cell wall biogenesis	148	0	4.64	1	Biological Process
GO:0009833	plant-type primary cell wall biogenesis	26	0	0.82	1	Biological Process
GO:0009834	plant-type secondary cell wall biogenesi...	64	0	2.01	1	Biological Process
GO:0009846	pollen germination	67	0	2.1	1	Biological Process
GO:0009853	photorespiration	33	0	1.03	1	Biological Process
GO:0009855	determination of bilateral symmetry	18	0	0.56	1	Biological Process
GO:0009862	systemic acquired resistance, salicylic ...	20	0	0.63	1	Biological Process
GO:0009864	induced systemic resistance, jasmonic ac...	15	0	0.47	1	Biological Process
GO:0009867	jasmonic acid mediated signaling pathway	110	0	3.45	1	Biological Process
GO:0009873	ethylene-activated signaling pathway	102	0	3.2	1	Biological Process
GO:0009875	pollen-pistil interaction	18	0	0.56	1	Biological Process
GO:0009880	embryonic pattern specification	25	0	0.78	1	Biological Process
GO:0009887	animal organ morphogenesis	31	0	0.97	1	Biological Process
GO:0009894	regulation of catabolic process	189	0	5.92	1	Biological Process
GO:0009895	negative regulation of catabolic process	37	0	1.16	1	Biological Process
GO:0009896	positive regulation of catabolic process	122	0	3.82	1	Biological Process
GO:0009900	dehiscence	24	0	0.75	1	Biological Process
GO:0009901	anther dehiscence	15	0	0.47	1	Biological Process
GO:0009902	chloroplast relocation	26	0	0.82	1	Biological Process
GO:0009903	chloroplast avoidance movement	25	0	0.78	1	Biological Process
GO:0009904	chloroplast accumulation movement	20	0	0.63	1	Biological Process
GO:0009911	positive regulation of flower developmen...	40	0	1.25	1	Biological Process
GO:0009913	epidermal cell differentiation	18	0	0.56	1	Biological Process
GO:0009934	regulation of meristem structural organi...	17	0	0.53	1	Biological Process
GO:0009937	regulation of gibberellic acid mediated ...	20	0	0.63	1	Biological Process
GO:0009942	longitudinal axis specification	11	0	0.34	1	Biological Process
GO:0009943	adaxial/abaxial axis specification	24	0	0.75	1	Biological Process
GO:0009944	polarity specification of adaxial/abaxia...	20	0	0.63	1	Biological Process
GO:0009955	adaxial/abaxial pattern specification	35	0	1.1	1	Biological Process
GO:0009956	radial pattern formation	17	0	0.53	1	Biological Process
GO:0009960	endosperm development	30	0	0.94	1	Biological Process
GO:0009962	regulation of flavonoid biosynthetic pro...	26	0	0.82	1	Biological Process
GO:0009963	positive regulation of flavonoid biosynt...	12	0	0.38	1	Biological Process
GO:0009965	leaf morphogenesis	92	0	2.88	1	Biological Process
GO:0009970	cellular response to sulfate starvation	10	0	0.31	1	Biological Process
GO:0010016	shoot system morphogenesis	194	0	6.08	1	Biological Process
GO:0010017	red or far-red light signaling pathway	40	0	1.25	1	Biological Process
GO:0010019	chloroplast-nucleus signaling pathway	12	0	0.38	1	Biological Process
GO:0010020	chloroplast fission	20	0	0.63	1	Biological Process
GO:0010022	meristem determinacy	22	0	0.69	1	Biological Process
GO:0010023	proanthocyanidin biosynthetic process	12	0	0.38	1	Biological Process
GO:0010025	wax biosynthetic process	24	0	0.75	1	Biological Process
GO:0010027	thylakoid membrane organization	31	0	0.97	1	Biological Process
GO:0010036	response to boron-containing substance	13	0	0.41	1	Biological Process
GO:0010044	response to aluminum ion	13	0	0.41	1	Biological Process
GO:0010047	fruit dehiscence	12	0	0.38	1	Biological Process
GO:0010048	vernalization response	22	0	0.69	1	Biological Process
GO:0010050	vegetative phase change	16	0	0.5	1	Biological Process
GO:0010051	xylem and phloem pattern formation	75	0	2.35	1	Biological Process
GO:0010052	guard cell differentiation	21	0	0.66	1	Biological Process
GO:0010054	trichoblast differentiation	103	0	3.23	1	Biological Process
GO:0010072	primary shoot apical meristem specificat...	18	0	0.56	1	Biological Process
GO:0010075	regulation of meristem growth	41	0	1.29	1	Biological Process
GO:0010077	maintenance of inflorescence meristem id...	12	0	0.38	1	Biological Process
GO:0010082	regulation of root meristem growth	22	0	0.69	1	Biological Process
GO:0010088	phloem development	20	0	0.63	1	Biological Process
GO:0010089	xylem development	48	0	1.5	1	Biological Process
GO:0010093	specification of floral organ identity	35	0	1.1	1	Biological Process
GO:0010099	regulation of photomorphogenesis	19	0	0.6	1	Biological Process
GO:0010103	stomatal complex morphogenesis	32	0	1	1	Biological Process
GO:0010104	regulation of ethylene-activated signali...	48	0	1.5	1	Biological Process
GO:0010105	negative regulation of ethylene-activate...	41	0	1.29	1	Biological Process
GO:0010112	regulation of systemic acquired resistan...	17	0	0.53	1	Biological Process
GO:0010114	response to red light	65	0	2.04	1	Biological Process
GO:0010117	photoprotection	13	0	0.41	1	Biological Process
GO:0010120	camalexin biosynthetic process	14	0	0.44	1	Biological Process
GO:0010148	transpiration	11	0	0.34	1	Biological Process
GO:0010161	red light signaling pathway	11	0	0.34	1	Biological Process
GO:0010162	seed dormancy process	30	0	0.94	1	Biological Process
GO:0010166	wax metabolic process	27	0	0.85	1	Biological Process
GO:0010182	sugar mediated signaling pathway	58	0	1.82	1	Biological Process
GO:0010187	negative regulation of seed germination	41	0	1.29	1	Biological Process
GO:0010189	vitamin E biosynthetic process	11	0	0.34	1	Biological Process
GO:0010191	mucilage metabolic process	31	0	0.97	1	Biological Process
GO:0010192	mucilage biosynthetic process	23	0	0.72	1	Biological Process
GO:0010205	photoinhibition	11	0	0.34	1	Biological Process
GO:0010206	photosystem II repair	16	0	0.5	1	Biological Process
GO:0010208	pollen wall assembly	49	0	1.54	1	Biological Process
GO:0010212	response to ionizing radiation	45	0	1.41	1	Biological Process
GO:0010214	seed coat development	36	0	1.13	1	Biological Process
GO:0010215	cellulose microfibril organization	10	0	0.31	1	Biological Process
GO:0010218	response to far red light	46	0	1.44	1	Biological Process
GO:0010223	secondary shoot formation	40	0	1.25	1	Biological Process
GO:0010224	response to UV-B	65	0	2.04	1	Biological Process
GO:0010225	response to UV-C	15	0	0.47	1	Biological Process
GO:0010229	inflorescence development	35	0	1.1	1	Biological Process
GO:0010232	vascular transport	19	0	0.6	1	Biological Process
GO:0010233	phloem transport	19	0	0.6	1	Biological Process
GO:0010264	myo-inositol hexakisphosphate biosynthet...	10	0	0.31	1	Biological Process
GO:0010267	ta-siRNA processing	17	0	0.53	1	Biological Process
GO:0010268	brassinosteroid homeostasis	38	0	1.19	1	Biological Process
GO:0010286	heat acclimation	29	0	0.91	1	Biological Process
GO:0010305	leaf vascular tissue pattern formation	34	0	1.07	1	Biological Process
GO:0010310	regulation of hydrogen peroxide metaboli...	11	0	0.34	1	Biological Process
GO:0010315	auxin export across the plasma membrane	28	0	0.88	1	Biological Process
GO:0010324	membrane invagination	13	0	0.41	1	Biological Process
GO:0010332	response to gamma radiation	18	0	0.56	1	Biological Process
GO:0010337	regulation of salicylic acid metabolic p...	11	0	0.34	1	Biological Process
GO:0010345	suberin biosynthetic process	46	0	1.44	1	Biological Process
GO:0010346	shoot axis formation	40	0	1.25	1	Biological Process
GO:0010358	leaf shaping	11	0	0.34	1	Biological Process
GO:0010359	regulation of anion channel activity	17	0	0.53	1	Biological Process
GO:0010363	regulation of plant-type hypersensitive ...	14	0	0.44	1	Biological Process
GO:0010364	regulation of ethylene biosynthetic proc...	10	0	0.31	1	Biological Process
GO:0010374	stomatal complex development	53	0	1.66	1	Biological Process
GO:0010380	regulation of chlorophyll biosynthetic p...	27	0	0.85	1	Biological Process
GO:0010383	cell wall polysaccharide metabolic proce...	112	0	3.51	1	Biological Process
GO:0010389	regulation of G2/M transition of mitotic...	17	0	0.53	1	Biological Process
GO:0010393	galacturonan metabolic process	58	0	1.82	1	Biological Process
GO:0010410	hemicellulose metabolic process	68	0	2.13	1	Biological Process
GO:0010411	xyloglucan metabolic process	18	0	0.56	1	Biological Process
GO:0010412	mannan metabolic process	10	0	0.31	1	Biological Process
GO:0010413	glucuronoxylan metabolic process	18	0	0.56	1	Biological Process
GO:0010417	glucuronoxylan biosynthetic process	18	0	0.56	1	Biological Process
GO:0010431	seed maturation	62	0	1.94	1	Biological Process
GO:0010440	stomatal lineage progression	17	0	0.53	1	Biological Process
GO:0010444	guard mother cell differentiation	14	0	0.44	1	Biological Process
GO:0010449	root meristem growth	36	0	1.13	1	Biological Process
GO:0010466	negative regulation of peptidase activit...	51	0	1.6	1	Biological Process
GO:0010469	regulation of signaling receptor activit...	14	0	0.44	1	Biological Process
GO:0010476	gibberellin mediated signaling pathway	87	0	2.73	1	Biological Process
GO:0010496	intercellular transport	16	0	0.5	1	Biological Process
GO:0010497	plasmodesmata-mediated intercellular tra...	15	0	0.47	1	Biological Process
GO:0010501	RNA secondary structure unwinding	51	0	1.6	1	Biological Process
GO:0010506	regulation of autophagy	28	0	0.88	1	Biological Process
GO:0010508	positive regulation of autophagy	16	0	0.5	1	Biological Process
GO:0010563	negative regulation of phosphorus metabo...	46	0	1.44	1	Biological Process
GO:0010564	regulation of cell cycle process	135	0	4.23	1	Biological Process
GO:0010565	regulation of cellular ketone metabolic ...	68	0	2.13	1	Biological Process
GO:0010582	floral meristem determinacy	20	0	0.63	1	Biological Process
GO:0010584	pollen exine formation	34	0	1.07	1	Biological Process
GO:0010586	miRNA metabolic process	12	0	0.38	1	Biological Process
GO:0010588	cotyledon vascular tissue pattern format...	16	0	0.5	1	Biological Process
GO:0010594	regulation of endothelial cell migration	10	0	0.31	1	Biological Process
GO:0010600	regulation of auxin biosynthetic process	18	0	0.56	1	Biological Process
GO:0010623	programmed cell death involved in cell d...	11	0	0.34	1	Biological Process
GO:0010631	epithelial cell migration	12	0	0.38	1	Biological Process
GO:0010632	regulation of epithelial cell migration	11	0	0.34	1	Biological Process
GO:0010638	positive regulation of organelle organiz...	105	0	3.29	1	Biological Process
GO:0010639	negative regulation of organelle organiz...	90	0	2.82	1	Biological Process
GO:0010720	positive regulation of cell development	29	0	0.91	1	Biological Process
GO:0010721	negative regulation of cell development	12	0	0.38	1	Biological Process
GO:0010770	positive regulation of cell morphogenesi...	12	0	0.38	1	Biological Process
GO:0010833	telomere maintenance via telomere length...	22	0	0.69	1	Biological Process
GO:0010876	lipid localization	110	0	3.45	1	Biological Process
GO:0010921	regulation of phosphatase activity	25	0	0.78	1	Biological Process
GO:0010923	negative regulation of phosphatase activ...	17	0	0.53	1	Biological Process
GO:0010927	cellular component assembly involved in ...	68	0	2.13	1	Biological Process
GO:0010929	positive regulation of auxin mediated si...	15	0	0.47	1	Biological Process
GO:0010948	negative regulation of cell cycle proces...	65	0	2.04	1	Biological Process
GO:0010951	negative regulation of endopeptidase act...	48	0	1.5	1	Biological Process
GO:0010959	regulation of metal ion transport	22	0	0.69	1	Biological Process
GO:0010962	regulation of glucan biosynthetic proces...	13	0	0.41	1	Biological Process
GO:0010965	regulation of mitotic sister chromatid s...	18	0	0.56	1	Biological Process
GO:0010970	transport along microtubule	10	0	0.31	1	Biological Process
GO:0010975	regulation of neuron projection developm...	19	0	0.6	1	Biological Process
GO:0010976	positive regulation of neuron projection...	10	0	0.31	1	Biological Process
GO:0014074	response to purine-containing compound	10	0	0.31	1	Biological Process
GO:0015693	magnesium ion transport	16	0	0.5	1	Biological Process
GO:0015695	organic cation transport	23	0	0.72	1	Biological Process
GO:0015718	monocarboxylic acid transport	44	0	1.38	1	Biological Process
GO:0015729	oxaloacetate transport	10	0	0.31	1	Biological Process
GO:0015743	malate transport	27	0	0.85	1	Biological Process
GO:0015748	organophosphate ester transport	64	0	2.01	1	Biological Process
GO:0015766	disaccharide transport	18	0	0.56	1	Biological Process
GO:0015770	sucrose transport	17	0	0.53	1	Biological Process
GO:0015772	oligosaccharide transport	18	0	0.56	1	Biological Process
GO:0015780	nucleotide-sugar transmembrane transport	27	0	0.85	1	Biological Process
GO:0015786	UDP-glucose transmembrane transport	10	0	0.31	1	Biological Process
GO:0015865	purine nucleotide transport	28	0	0.88	1	Biological Process
GO:0015866	ADP transport	18	0	0.56	1	Biological Process
GO:0015867	ATP transport	16	0	0.5	1	Biological Process
GO:0015868	purine ribonucleotide transport	25	0	0.78	1	Biological Process
GO:0015914	phospholipid transport	25	0	0.78	1	Biological Process
GO:0015919	peroxisomal membrane transport	15	0	0.47	1	Biological Process
GO:0015977	carbon fixation	10	0	0.31	1	Biological Process
GO:0015980	energy derivation by oxidation of organi...	83	0	2.6	1	Biological Process
GO:0015985	energy coupled proton transport, down el...	11	0	0.34	1	Biological Process
GO:0015986	proton motive force-driven ATP synthesis	11	0	0.34	1	Biological Process
GO:0015994	chlorophyll metabolic process	70	0	2.19	1	Biological Process
GO:0015995	chlorophyll biosynthetic process	45	0	1.41	1	Biological Process
GO:0015996	chlorophyll catabolic process	20	0	0.63	1	Biological Process
GO:0016036	cellular response to phosphate starvatio...	74	0	2.32	1	Biological Process
GO:0016042	lipid catabolic process	120	0	3.76	1	Biological Process
GO:0016050	vesicle organization	115	0	3.61	1	Biological Process
GO:0016051	carbohydrate biosynthetic process	237	0	7.43	1	Biological Process
GO:0016052	carbohydrate catabolic process	148	0	4.64	1	Biological Process
GO:0016054	organic acid catabolic process	110	0	3.45	1	Biological Process
GO:0016055	Wnt signaling pathway	17	0	0.53	1	Biological Process
GO:0016073	snRNA metabolic process	18	0	0.56	1	Biological Process
GO:0016074	sno(s)RNA metabolic process	16	0	0.5	1	Biological Process
GO:0016075	rRNA catabolic process	20	0	0.63	1	Biological Process
GO:0016101	diterpenoid metabolic process	149	0	4.67	1	Biological Process
GO:0016102	diterpenoid biosynthetic process	101	0	3.17	1	Biological Process
GO:0016103	diterpenoid catabolic process	15	0	0.47	1	Biological Process
GO:0016108	tetraterpenoid metabolic process	30	0	0.94	1	Biological Process
GO:0016109	tetraterpenoid biosynthetic process	24	0	0.75	1	Biological Process
GO:0016115	terpenoid catabolic process	25	0	0.78	1	Biological Process
GO:0016116	carotenoid metabolic process	30	0	0.94	1	Biological Process
GO:0016117	carotenoid biosynthetic process	24	0	0.75	1	Biological Process
GO:0016122	xanthophyll metabolic process	12	0	0.38	1	Biological Process
GO:0016125	sterol metabolic process	91	0	2.85	1	Biological Process
GO:0016126	sterol biosynthetic process	26	0	0.82	1	Biological Process
GO:0016128	phytosteroid metabolic process	47	0	1.47	1	Biological Process
GO:0016129	phytosteroid biosynthetic process	44	0	1.38	1	Biological Process
GO:0016131	brassinosteroid metabolic process	43	0	1.35	1	Biological Process
GO:0016132	brassinosteroid biosynthetic process	40	0	1.25	1	Biological Process
GO:0016180	snRNA processing	10	0	0.31	1	Biological Process
GO:0016226	iron-sulfur cluster assembly	18	0	0.56	1	Biological Process
GO:0016236	macroautophagy	51	0	1.6	1	Biological Process
GO:0016241	regulation of macroautophagy	10	0	0.31	1	Biological Process
GO:0016444	somatic cell DNA recombination	13	0	0.41	1	Biological Process
GO:0016445	somatic diversification of immunoglobuli...	11	0	0.34	1	Biological Process
GO:0016477	cell migration	50	0	1.57	1	Biological Process
GO:0016485	protein processing	35	0	1.1	1	Biological Process
GO:0016553	base conversion or substitution editing	11	0	0.34	1	Biological Process
GO:0016554	cytidine to uridine editing	10	0	0.31	1	Biological Process
GO:0016556	mRNA modification	53	0	1.66	1	Biological Process
GO:0016558	protein import into peroxisome matrix	15	0	0.47	1	Biological Process
GO:0016573	histone acetylation	69	0	2.16	1	Biological Process
GO:0016575	histone deacetylation	23	0	0.72	1	Biological Process
GO:0016577	histone demethylation	19	0	0.6	1	Biological Process
GO:0016579	protein deubiquitination	29	0	0.91	1	Biological Process
GO:0016925	protein sumoylation	10	0	0.31	1	Biological Process
GO:0016973	poly(A)+ mRNA export from nucleus	12	0	0.38	1	Biological Process
GO:0016998	cell wall macromolecule catabolic proces...	35	0	1.1	1	Biological Process
GO:0016999	antibiotic metabolic process	77	0	2.41	1	Biological Process
GO:0017000	antibiotic biosynthetic process	13	0	0.41	1	Biological Process
GO:0017001	antibiotic catabolic process	22	0	0.69	1	Biological Process
GO:0017038	protein import	121	0	3.79	1	Biological Process
GO:0017145	stem cell division	23	0	0.72	1	Biological Process
GO:0017148	negative regulation of translation	98	0	3.07	1	Biological Process
GO:0018023	peptidyl-lysine trimethylation	11	0	0.34	1	Biological Process
GO:0018027	peptidyl-lysine dimethylation	10	0	0.31	1	Biological Process
GO:0018105	peptidyl-serine phosphorylation	82	0	2.57	1	Biological Process
GO:0018106	peptidyl-histidine phosphorylation	12	0	0.38	1	Biological Process
GO:0018107	peptidyl-threonine phosphorylation	23	0	0.72	1	Biological Process
GO:0018108	peptidyl-tyrosine phosphorylation	10	0	0.31	1	Biological Process
GO:0018202	peptidyl-histidine modification	16	0	0.5	1	Biological Process
GO:0018209	peptidyl-serine modification	82	0	2.57	1	Biological Process
GO:0018210	peptidyl-threonine modification	23	0	0.72	1	Biological Process
GO:0018212	peptidyl-tyrosine modification	10	0	0.31	1	Biological Process
GO:0018279	protein N-linked glycosylation via aspar...	16	0	0.5	1	Biological Process
GO:0018393	internal peptidyl-lysine acetylation	71	0	2.23	1	Biological Process
GO:0018394	peptidyl-lysine acetylation	71	0	2.23	1	Biological Process
GO:0018904	ether metabolic process	10	0	0.31	1	Biological Process
GO:0018958	phenol-containing compound metabolic pro...	51	0	1.6	1	Biological Process
GO:0019058	viral life cycle	10	0	0.31	1	Biological Process
GO:0019079	viral genome replication	10	0	0.31	1	Biological Process
GO:0019216	regulation of lipid metabolic process	73	0	2.29	1	Biological Process
GO:0019217	regulation of fatty acid metabolic proce...	17	0	0.53	1	Biological Process
GO:0019218	regulation of steroid metabolic process	13	0	0.41	1	Biological Process
GO:0019221	cytokine-mediated signaling pathway	12	0	0.38	1	Biological Process
GO:0019252	starch biosynthetic process	21	0	0.66	1	Biological Process
GO:0019288	isopentenyl diphosphate biosynthetic pro...	10	0	0.31	1	Biological Process
GO:0019319	hexose biosynthetic process	16	0	0.5	1	Biological Process
GO:0019321	pentose metabolic process	17	0	0.53	1	Biological Process
GO:0019336	phenol-containing compound catabolic pro...	10	0	0.31	1	Biological Process
GO:0019359	nicotinamide nucleotide biosynthetic pro...	39	0	1.22	1	Biological Process
GO:0019362	pyridine nucleotide metabolic process	72	0	2.26	1	Biological Process
GO:0019363	pyridine nucleotide biosynthetic process	40	0	1.25	1	Biological Process
GO:0019369	arachidonic acid metabolic process	19	0	0.6	1	Biological Process
GO:0019373	epoxygenase P450 pathway	11	0	0.34	1	Biological Process
GO:0019374	galactolipid metabolic process	10	0	0.31	1	Biological Process
GO:0019395	fatty acid oxidation	47	0	1.47	1	Biological Process
GO:0019430	removal of superoxide radicals	10	0	0.31	1	Biological Process
GO:0019432	triglyceride biosynthetic process	24	0	0.75	1	Biological Process
GO:0019646	aerobic electron transport chain	17	0	0.53	1	Biological Process
GO:0019674	NAD metabolic process	18	0	0.56	1	Biological Process
GO:0019682	glyceraldehyde-3-phosphate metabolic pro...	28	0	0.88	1	Biological Process
GO:0019693	ribose phosphate metabolic process	184	0	5.77	1	Biological Process
GO:0019722	calcium-mediated signaling	40	0	1.25	1	Biological Process
GO:0019740	nitrogen utilization	14	0	0.44	1	Biological Process
GO:0019747	regulation of isoprenoid metabolic proce...	23	0	0.72	1	Biological Process
GO:0019750	chloroplast localization	28	0	0.88	1	Biological Process
GO:0019755	one-carbon compound transport	11	0	0.34	1	Biological Process
GO:0019852	L-ascorbic acid metabolic process	28	0	0.88	1	Biological Process
GO:0019853	L-ascorbic acid biosynthetic process	27	0	0.85	1	Biological Process
GO:0019856	pyrimidine nucleobase biosynthetic proce...	10	0	0.31	1	Biological Process
GO:0019882	antigen processing and presentation	15	0	0.47	1	Biological Process
GO:0019884	antigen processing and presentation of e...	12	0	0.38	1	Biological Process
GO:0019886	antigen processing and presentation of e...	12	0	0.38	1	Biological Process
GO:0019915	lipid storage	30	0	0.94	1	Biological Process
GO:0019932	second-messenger-mediated signaling	54	0	1.69	1	Biological Process
GO:0019985	translesion synthesis	14	0	0.44	1	Biological Process
GO:0022008	neurogenesis	57	0	1.79	1	Biological Process
GO:0022406	membrane docking	35	0	1.1	1	Biological Process
GO:0022411	cellular component disassembly	87	0	2.73	1	Biological Process
GO:0022412	cellular process involved in reproductio...	106	0	3.32	1	Biological Process
GO:0022413	reproductive process in single-celled or...	13	0	0.41	1	Biological Process
GO:0022611	dormancy process	30	0	0.94	1	Biological Process
GO:0022616	DNA strand elongation	11	0	0.34	1	Biological Process
GO:0022898	regulation of transmembrane transporter ...	24	0	0.75	1	Biological Process
GO:0022900	electron transport chain	78	0	2.45	1	Biological Process
GO:0022904	respiratory electron transport chain	22	0	0.69	1	Biological Process
GO:0023061	signal release	16	0	0.5	1	Biological Process
GO:0030003	intracellular monoatomic cation homeosta...	128	0	4.01	1	Biological Process
GO:0030010	establishment of cell polarity	29	0	0.91	1	Biological Process
GO:0030029	actin filament-based process	129	0	4.04	1	Biological Process
GO:0030030	cell projection organization	84	0	2.63	1	Biological Process
GO:0030031	cell projection assembly	50	0	1.57	1	Biological Process
GO:0030036	actin cytoskeleton organization	117	0	3.67	1	Biological Process
GO:0030041	actin filament polymerization	57	0	1.79	1	Biological Process
GO:0030042	actin filament depolymerization	17	0	0.53	1	Biological Process
GO:0030048	actin filament-based movement	16	0	0.5	1	Biological Process
GO:0030071	regulation of mitotic metaphase/anaphase...	18	0	0.56	1	Biological Process
GO:0030091	protein repair	18	0	0.56	1	Biological Process
GO:0030097	hemopoiesis	18	0	0.56	1	Biological Process
GO:0030100	regulation of endocytosis	34	0	1.07	1	Biological Process
GO:0030111	regulation of Wnt signaling pathway	17	0	0.53	1	Biological Process
GO:0030148	sphingolipid biosynthetic process	26	0	0.82	1	Biological Process
GO:0030150	protein import into mitochondrial matrix	21	0	0.66	1	Biological Process
GO:0030155	regulation of cell adhesion	12	0	0.38	1	Biological Process
GO:0030166	proteoglycan biosynthetic process	12	0	0.38	1	Biological Process
GO:0030178	negative regulation of Wnt signaling pat...	14	0	0.44	1	Biological Process
GO:0030182	neuron differentiation	47	0	1.47	1	Biological Process
GO:0030198	extracellular matrix organization	59	0	1.85	1	Biological Process
GO:0030243	cellulose metabolic process	48	0	1.5	1	Biological Process
GO:0030244	cellulose biosynthetic process	41	0	1.29	1	Biological Process
GO:0030261	chromosome condensation	10	0	0.31	1	Biological Process
GO:0030307	positive regulation of cell growth	31	0	0.97	1	Biological Process
GO:0030308	negative regulation of cell growth	13	0	0.41	1	Biological Process
GO:0030323	respiratory tube development	10	0	0.31	1	Biological Process
GO:0030324	lung development	10	0	0.31	1	Biological Process
GO:0030330	DNA damage response, signal transduction...	13	0	0.41	1	Biological Process
GO:0030334	regulation of cell migration	24	0	0.75	1	Biological Process
GO:0030335	positive regulation of cell migration	10	0	0.31	1	Biological Process
GO:0030433	ubiquitin-dependent ERAD pathway	31	0	0.97	1	Biological Process
GO:0030435	sporulation resulting in formation of a ...	16	0	0.5	1	Biological Process
GO:0030437	ascospore formation	13	0	0.41	1	Biological Process
GO:0030488	tRNA methylation	15	0	0.47	1	Biological Process
GO:0030522	intracellular receptor signaling pathway	45	0	1.41	1	Biological Process
GO:0030587	sorocarp development	42	0	1.32	1	Biological Process
GO:0030641	regulation of cellular pH	30	0	0.94	1	Biological Process
GO:0030705	cytoskeleton-dependent intracellular tra...	16	0	0.5	1	Biological Process
GO:0030832	regulation of actin filament length	53	0	1.66	1	Biological Process
GO:0030833	regulation of actin filament polymerizat...	50	0	1.57	1	Biological Process
GO:0030834	regulation of actin filament depolymeriz...	12	0	0.38	1	Biological Process
GO:0030835	negative regulation of actin filament de...	10	0	0.31	1	Biological Process
GO:0030837	negative regulation of actin filament po...	32	0	1	1	Biological Process
GO:0030838	positive regulation of actin filament po...	20	0	0.63	1	Biological Process
GO:0030855	epithelial cell differentiation	26	0	0.82	1	Biological Process
GO:0030865	cortical cytoskeleton organization	49	0	1.54	1	Biological Process
GO:0030866	cortical actin cytoskeleton organization	12	0	0.38	1	Biological Process
GO:0030968	endoplasmic reticulum unfolded protein r...	16	0	0.5	1	Biological Process
GO:0031023	microtubule organizing center organizati...	12	0	0.38	1	Biological Process
GO:0031033	myosin filament organization	12	0	0.38	1	Biological Process
GO:0031048	regulatory ncRNA-mediated heterochromati...	35	0	1.1	1	Biological Process
GO:0031053	primary miRNA processing	12	0	0.38	1	Biological Process
GO:0031056	regulation of histone modification	53	0	1.66	1	Biological Process
GO:0031060	regulation of histone methylation	37	0	1.16	1	Biological Process
GO:0031062	positive regulation of histone methylati...	28	0	0.88	1	Biological Process
GO:0031098	stress-activated protein kinase signalin...	44	0	1.38	1	Biological Process
GO:0031109	microtubule polymerization or depolymeri...	21	0	0.66	1	Biological Process
GO:0031118	rRNA pseudouridine synthesis	12	0	0.38	1	Biological Process
GO:0031119	tRNA pseudouridine synthesis	10	0	0.31	1	Biological Process
GO:0031122	cytoplasmic microtubule organization	41	0	1.29	1	Biological Process
GO:0031124	mRNA 3'-end processing	42	0	1.32	1	Biological Process
GO:0031146	SCF-dependent proteasomal ubiquitin-depe...	23	0	0.72	1	Biological Process
GO:0031152	aggregation involved in sorocarp develop...	15	0	0.47	1	Biological Process
GO:0031154	culmination involved in sorocarp develop...	10	0	0.31	1	Biological Process
GO:0031163	metallo-sulfur cluster assembly	18	0	0.56	1	Biological Process
GO:0031167	rRNA methylation	18	0	0.56	1	Biological Process
GO:0031175	neuron projection development	35	0	1.1	1	Biological Process
GO:0031268	pseudopodium organization	10	0	0.31	1	Biological Process
GO:0031321	ascospore-type prospore assembly	11	0	0.34	1	Biological Process
GO:0031322	ascospore-type prospore-specific spindle...	10	0	0.31	1	Biological Process
GO:0031329	regulation of cellular catabolic process	176	0	5.52	1	Biological Process
GO:0031330	negative regulation of cellular cataboli...	36	0	1.13	1	Biological Process
GO:0031331	positive regulation of cellular cataboli...	114	0	3.57	1	Biological Process
GO:0031333	negative regulation of protein-containin...	34	0	1.07	1	Biological Process
GO:0031335	regulation of sulfur amino acid metaboli...	10	0	0.31	1	Biological Process
GO:0031338	regulation of vesicle fusion	25	0	0.78	1	Biological Process
GO:0031344	regulation of cell projection organizati...	29	0	0.91	1	Biological Process
GO:0031346	positive regulation of cell projection o...	14	0	0.44	1	Biological Process
GO:0031348	negative regulation of defense response	74	0	2.32	1	Biological Process
GO:0031365	N-terminal protein amino acid modificati...	14	0	0.44	1	Biological Process
GO:0031396	regulation of protein ubiquitination	22	0	0.69	1	Biological Process
GO:0031398	positive regulation of protein ubiquitin...	15	0	0.47	1	Biological Process
GO:0031399	regulation of protein modification proce...	218	0	6.83	1	Biological Process
GO:0031400	negative regulation of protein modificat...	60	0	1.88	1	Biological Process
GO:0031401	positive regulation of protein modificat...	137	0	4.29	1	Biological Process
GO:0031407	oxylipin metabolic process	10	0	0.31	1	Biological Process
GO:0031425	chloroplast RNA processing	18	0	0.56	1	Biological Process
GO:0031445	regulation of heterochromatin formation	10	0	0.31	1	Biological Process
GO:0031507	heterochromatin formation	60	0	1.88	1	Biological Process
GO:0031537	regulation of anthocyanin metabolic proc...	21	0	0.66	1	Biological Process
GO:0031570	DNA integrity checkpoint signaling	28	0	0.88	1	Biological Process
GO:0031571	mitotic G1 DNA damage checkpoint signali...	10	0	0.31	1	Biological Process
GO:0031577	spindle checkpoint signaling	10	0	0.31	1	Biological Process
GO:0031589	cell-substrate adhesion	11	0	0.34	1	Biological Process
GO:0031647	regulation of protein stability	28	0	0.88	1	Biological Process
GO:0031670	cellular response to nutrient	13	0	0.41	1	Biological Process
GO:0032102	negative regulation of response to exter...	54	0	1.69	1	Biological Process
GO:0032104	regulation of response to extracellular ...	23	0	0.72	1	Biological Process
GO:0032107	regulation of response to nutrient level...	23	0	0.72	1	Biological Process
GO:0032147	activation of protein kinase activity	55	0	1.72	1	Biological Process
GO:0032200	telomere organization	48	0	1.5	1	Biological Process
GO:0032204	regulation of telomere maintenance	21	0	0.66	1	Biological Process
GO:0032206	positive regulation of telomere maintena...	11	0	0.34	1	Biological Process
GO:0032210	regulation of telomere maintenance via t...	12	0	0.38	1	Biological Process
GO:0032271	regulation of protein polymerization	52	0	1.63	1	Biological Process
GO:0032272	negative regulation of protein polymeriz...	32	0	1	1	Biological Process
GO:0032273	positive regulation of protein polymeriz...	22	0	0.69	1	Biological Process
GO:0032350	regulation of hormone metabolic process	55	0	1.72	1	Biological Process
GO:0032352	positive regulation of hormone metabolic...	13	0	0.41	1	Biological Process
GO:0032386	regulation of intracellular transport	55	0	1.72	1	Biological Process
GO:0032388	positive regulation of intracellular tra...	30	0	0.94	1	Biological Process
GO:0032409	regulation of transporter activity	24	0	0.75	1	Biological Process
GO:0032412	regulation of monoatomic ion transmembra...	24	0	0.75	1	Biological Process
GO:0032434	regulation of proteasomal ubiquitin-depe...	27	0	0.85	1	Biological Process
GO:0032436	positive regulation of proteasomal ubiqu...	22	0	0.69	1	Biological Process
GO:0032465	regulation of cytokinesis	19	0	0.6	1	Biological Process
GO:0032479	regulation of type I interferon producti...	19	0	0.6	1	Biological Process
GO:0032481	positive regulation of type I interferon...	16	0	0.5	1	Biological Process
GO:0032504	multicellular organism reproduction	227	0	7.12	1	Biological Process
GO:0032505	reproduction of a single-celled organism	13	0	0.41	1	Biological Process
GO:0032506	cytokinetic process	56	0	1.76	1	Biological Process
GO:0032507	maintenance of protein location in cell	19	0	0.6	1	Biological Process
GO:0032509	endosome transport via multivesicular bo...	18	0	0.56	1	Biological Process
GO:0032511	late endosome to vacuole transport via m...	12	0	0.38	1	Biological Process
GO:0032515	negative regulation of phosphoprotein ph...	14	0	0.44	1	Biological Process
GO:0032527	protein exit from endoplasmic reticulum	13	0	0.41	1	Biological Process
GO:0032535	regulation of cellular component size	93	0	2.92	1	Biological Process
GO:0032543	mitochondrial translation	17	0	0.53	1	Biological Process
GO:0032544	plastid translation	12	0	0.38	1	Biological Process
GO:0032606	type I interferon production	19	0	0.6	1	Biological Process
GO:0032776	DNA methylation on cytosine	10	0	0.31	1	Biological Process
GO:0032781	positive regulation of ATP-dependent act...	18	0	0.56	1	Biological Process
GO:0032875	regulation of DNA endoreduplication	15	0	0.47	1	Biological Process
GO:0032878	regulation of establishment or maintenan...	22	0	0.69	1	Biological Process
GO:0032879	regulation of localization	276	0	8.65	1	Biological Process
[truncated: 1,885 more rows]
