# Supplementary material for: A chromosome-level genome assembly of the Peruvian Algarrobo (Neltuma pallida) provides insights on its adaptation to its unique ecological niche
Source: G3 (Bethesda). 2024 Dec 5;15(2):jkae283. doi: 10.1093/g3journal/jkae283 (PMC11797065; doi:10.1093/g3journal/jkae283)
Supplement: jkae283_Supplementary_Data [file jkae283_supplementary_data.zip › Table_S9_G3-2024-405403.xlsx]

## Sheet: S9
Table S9. Gene Ontology (GO) enrichment analysis of genes in rapidly expanding families significant only for the N. pallida branch
GO ID	Term	Annotated	Significant	Expected	classicFisher p-value	Term type
GO:0030761	8-hydroxyquercitin 8-O-methyltransferase...	18	11	0.27	1.5e-16	Molecular Function
GO:0009056	catabolic process	1274	27	17.74	6.2e-16	Biological Process
GO:0009815	1-aminocyclopropane-1-carboxylate oxidas...	11	9	0.16	1.4e-15	Molecular Function
GO:0009727	detection of ethylene stimulus	12	9	0.17	3.3e-15	Biological Process
GO:0071281	cellular response to iron ion	53	12	0.74	5.6e-12	Biological Process
GO:0016641	oxidoreductase activity, acting on the C...	21	9	0.31	6.6e-12	Molecular Function
GO:0009693	ethylene biosynthetic process	42	11	0.58	7.9e-12	Biological Process
GO:0071732	cellular response to nitric oxide	23	9	0.32	1.1e-11	Biological Process
GO:0097366	response to bronchodilator	28	9	0.39	8.6e-11	Biological Process
GO:0008171	O-methyltransferase activity	56	11	0.83	4.2e-10	Molecular Function
GO:0010030	positive regulation of seed germination	35	9	0.49	8.1e-10	Biological Process
GO:0009543	chloroplast thylakoid lumen	22	7	0.25	2.8e-09	Cellular Component
GO:0032259	methylation	296	14	4.12	2.1e-08	Biological Process
GO:0034614	cellular response to reactive oxygen spe...	57	9	0.79	7.9e-08	Biological Process
GO:0034551	mitochondrial respiratory chain complex ...	10	5	0.14	1.2e-07	Biological Process
GO:0009620	response to fungus	365	15	5.08	2.2e-07	Biological Process
GO:0051762	sesquiterpene biosynthetic process	50	8	0.7	3.9e-07	Biological Process
GO:0042372	phylloquinone biosynthetic process	14	5	0.19	8.9e-07	Biological Process
GO:0009506	plasmodesma	781	25	8.77	1.5e-06	Cellular Component
GO:0009812	flavonoid metabolic process	130	11	1.81	1.9e-06	Biological Process
GO:0016099	monoterpenoid biosynthetic process	21	5	0.29	8.3e-06	Biological Process
GO:0042548	regulation of photosynthesis, light reac...	22	5	0.31	1.1e-05	Biological Process
GO:0050550	pinene synthase activity	21	5	0.31	1.1e-05	Molecular Function
GO:0050551	myrcene synthase activity	21	5	0.31	1.1e-05	Molecular Function
GO:0050552	(4S)-limonene synthase activity	21	5	0.31	1.1e-05	Molecular Function
GO:0034002	(R)-limonene synthase activity	21	5	0.31	1.1e-05	Molecular Function
GO:0080015	sabinene synthase activity	21	5	0.31	1.1e-05	Molecular Function
GO:0034768	(E)-beta-ocimene synthase activity	21	5	0.31	1.1e-05	Molecular Function
GO:0052578	alpha-farnesene synthase activity	21	5	0.31	1.1e-05	Molecular Function
GO:0005886	plasma membrane	2482	49	27.87	1.3e-05	Cellular Component
GO:0000373	Group II intron splicing	24	5	0.33	1.7e-05	Biological Process
GO:0019005	SCF ubiquitin ligase complex	56	6	0.63	3.6e-05	Cellular Component
GO:0043693	monoterpene biosynthetic process	28	5	0.39	3.7e-05	Biological Process
GO:0080027	response to herbivore	31	5	0.43	6.2e-05	Biological Process
GO:0005507	copper ion binding	134	9	1.98	0.00016	Molecular Function
GO:0071398	cellular response to fatty acid	144	9	2	0.00018	Biological Process
GO:0042446	hormone biosynthetic process	270	12	3.76	0.00023	Biological Process
GO:0009651	response to salt stress	624	21	8.69	0.00023	Biological Process
GO:0005509	calcium ion binding	112	8	1.66	0.00025	Molecular Function
GO:0070417	cellular response to cold	42	5	0.58	0.00028	Biological Process
GO:0005618	cell wall	585	17	6.57	0.00028	Cellular Component
GO:0046174	polyol catabolic process	10	3	0.14	0.0003	Biological Process
GO:0005356	glucose:proton symporter activity	10	3	0.15	0.00035	Molecular Function
GO:0030904	retromer complex	13	3	0.15	0.00036	Cellular Component
GO:0046856	phosphatidylinositol dephosphorylation	11	3	0.15	0.0004	Biological Process
GO:0008514	organic anion transmembrane transporter ...	195	7	2.88	0.00041	Molecular Function
GO:0072583	clathrin-dependent endocytosis	27	4	0.38	0.00049	Biological Process
GO:0005741	mitochondrial outer membrane	35	4	0.39	0.00061	Cellular Component
GO:0052745	inositol phosphate phosphatase activity	13	3	0.19	0.00081	Molecular Function
GO:0030295	protein kinase activator activity	13	3	0.19	0.00081	Molecular Function
GO:0009625	response to insect	53	5	0.74	0.00082	Biological Process
GO:0016106	sesquiterpenoid biosynthetic process	54	5	0.75	0.0009	Biological Process
GO:0009720	detection of hormone stimulus	16	11	0.22	0.00101	Biological Process
GO:0034595	phosphatidylinositol phosphate 5-phospha...	14	3	0.21	0.00102	Molecular Function
GO:0042631	cellular response to water deprivation	35	4	0.49	0.00135	Biological Process
GO:0071229	cellular response to acid chemical	400	17	5.57	0.00138	Biological Process
GO:0006468	protein phosphorylation	733	19	10.21	0.0018	Biological Process
GO:0034593	phosphatidylinositol bisphosphate phosph...	17	3	0.25	0.00185	Molecular Function
GO:0016899	oxidoreductase activity, acting on the C...	18	3	0.27	0.0022	Molecular Function
GO:0043647	inositol phosphate metabolic process	20	3	0.28	0.00254	Biological Process
GO:0007166	cell surface receptor signaling pathway	241	8	3.36	0.00282	Biological Process
GO:0016887	ATP hydrolysis activity	408	14	6.04	0.00283	Molecular Function
GO:0019438	aromatic compound biosynthetic process	2254	14	31.38	0.00319	Biological Process
GO:0009735	response to cytokinin	259	10	3.61	0.00334	Biological Process
GO:0031625	ubiquitin protein ligase binding	99	6	1.46	0.00342	Molecular Function
GO:0005200	structural constituent of cytoskeleton	22	3	0.33	0.00397	Molecular Function
GO:0015711	organic anion transport	248	7	3.45	0.00514	Biological Process
GO:0001101	response to acid chemical	1222	35	17.01	0.00607	Biological Process
GO:0002237	response to molecule of bacterial origin	54	4	0.75	0.00666	Biological Process
GO:0042218	1-aminocyclopropane-1-carboxylate biosyn...	10	2	0.14	0.00805	Biological Process
GO:0015801	aromatic amino acid transport	10	2	0.14	0.00805	Biological Process
GO:0015808	L-alanine transport	10	2	0.14	0.00805	Biological Process
GO:0045338	farnesyl diphosphate metabolic process	30	3	0.42	0.00816	Biological Process
GO:0010334	sesquiterpene synthase activity	51	8	0.75	0.00876	Molecular Function
GO:0016847	1-aminocyclopropane-1-carboxylate syntha...	10	2	0.15	0.00905	Molecular Function
GO:0015180	L-alanine transmembrane transporter acti...	10	2	0.15	0.00905	Molecular Function
GO:0009626	plant-type hypersensitive response	59	4	0.82	0.00909	Biological Process
GO:0004674	protein serine/threonine kinase activity	563	16	8.33	0.00943	Molecular Function
GO:0030162	regulation of proteolysis	131	6	1.82	0.00993	Biological Process
GO:0042300	beta-amyrin synthase activity	11	2	0.16	0.01095	Molecular Function
GO:0042147	retrograde transport, endosome to Golgi	34	3	0.47	0.01155	Biological Process
GO:0005829	cytosol	1946	33	21.85	0.01219	Cellular Component
GO:0009694	jasmonic acid metabolic process	35	3	0.49	0.0125	Biological Process
GO:0019745	pentacyclic triterpenoid biosynthetic pr...	13	2	0.18	0.01358	Biological Process
GO:0016787	hydrolase activity	2052	38	30.36	0.01427	Molecular Function
GO:0005313	L-glutamate transmembrane transporter ac...	13	2	0.19	0.01523	Molecular Function
GO:0009863	salicylic acid mediated signaling pathwa...	69	4	0.96	0.01552	Biological Process
GO:0015813	L-glutamate transmembrane transport	14	2	0.19	0.0157	Biological Process
GO:0071236	cellular response to antibiotic	71	4	0.99	0.01708	Biological Process
GO:0008152	metabolic process	7927	119	110.36	0.01742	Biological Process
GO:0009705	plant-type vacuole membrane	137	5	1.54	0.019	Cellular Component
GO:0005326	neurotransmitter transmembrane transport...	15	2	0.22	0.02011	Molecular Function
GO:0010262	somatic embryogenesis	17	2	0.24	0.02284	Biological Process
GO:0032870	cellular response to hormone stimulus	830	12	11.56	0.02663	Biological Process
GO:0005856	cytoskeleton	351	7	3.94	0.0267	Cellular Component
GO:0043090	amino acid import	19	2	0.26	0.0282	Biological Process
GO:0009861	jasmonic acid and ethylene-dependent sys...	19	2	0.26	0.0282	Biological Process
GO:0003724	RNA helicase activity	78	4	1.15	0.0282	Molecular Function
GO:0005794	Golgi apparatus	787	15	8.84	0.03016	Cellular Component
GO:0002229	defense response to oomycetes	51	3	0.71	0.03389	Biological Process
GO:0031125	rRNA 3'-end processing	21	2	0.29	0.03402	Biological Process
GO:0016020	membrane	4241	75	47.63	0.03928	Cellular Component
GO:0032147	activation of protein kinase activity	55	3	0.77	0.04103	Biological Process
GO:0006855	xenobiotic transmembrane transport	137	5	1.91	0.04244	Biological Process
GO:0005783	endoplasmic reticulum	825	15	9.26	0.04298	Cellular Component
GO:0006836	neurotransmitter transport	25	2	0.35	0.04688	Biological Process
GO:0016782	transferase activity, transferring sulph...	24	2	0.36	0.0485	Molecular Function
GO:0009742	brassinosteroid mediated signaling pathw...	59	3	0.82	0.04886	Biological Process
GO:0046323	glucose import	59	3	0.82	0.04886	Biological Process
GO:0005770	late endosome	76	3	0.85	0.05379	Cellular Component
GO:0042445	hormone metabolic process	368	15	5.12	0.05648	Biological Process
GO:0043628	regulatory ncRNA 3'-end processing	29	2	0.4	0.06121	Biological Process
GO:0000460	maturation of 5.8S rRNA	30	2	0.42	0.065	Biological Process
GO:0010193	response to ozone	31	2	0.43	0.06886	Biological Process
GO:0005743	mitochondrial inner membrane	196	5	2.2	0.06975	Cellular Component
GO:0042788	polysomal ribosome	85	3	0.95	0.07037	Cellular Component
GO:0002181	cytoplasmic translation	70	3	0.97	0.07381	Biological Process
GO:0098739	import across plasma membrane	33	2	0.46	0.07681	Biological Process
GO:0098657	import into cell	156	6	2.17	0.07881	Biological Process
GO:0009753	response to jasmonic acid	270	7	3.76	0.08316	Biological Process
GO:0009411	response to UV	121	4	1.68	0.08847	Biological Process
GO:1900140	regulation of seedling development	115	10	1.6	0.08912	Biological Process
GO:0006289	nucleotide-excision repair	36	2	0.5	0.08925	Biological Process
GO:0015740	C4-dicarboxylate transport	36	2	0.5	0.08925	Biological Process
GO:0042054	histone methyltransferase activity	34	2	0.5	0.08969	Molecular Function
GO:0048573	photoperiodism, flowering	122	4	1.7	0.09052	Biological Process
GO:0001505	regulation of neurotransmitter levels	37	2	0.52	0.09351	Biological Process
GO:0003678	DNA helicase activity	35	2	0.52	0.09423	Molecular Function
GO:0009845	seed germination	192	12	2.67	0.10018	Biological Process
GO:1900150	regulation of defense response to fungus	39	2	0.54	0.10222	Biological Process
GO:0042335	cuticle development	39	2	0.54	0.10222	Biological Process
GO:0000325	plant-type vacuole	187	7	2.1	0.10316	Cellular Component
GO:0046434	organophosphate catabolic process	81	3	1.13	0.1033	Biological Process
GO:0022625	cytosolic large ribosomal subunit	101	3	1.13	0.10471	Cellular Component
GO:0043161	proteasome-mediated ubiquitin-dependent ...	289	7	4.02	0.10892	Biological Process
GO:0005310	dicarboxylic acid transmembrane transpor...	39	2	0.58	0.11304	Molecular Function
GO:0004712	protein serine/threonine/tyrosine kinase...	39	2	0.58	0.11304	Molecular Function
GO:0009547	plastid ribosome	11	1	0.12	0.11687	Cellular Component
GO:0008509	monoatomic anion transmembrane transport...	279	7	4.13	0.11971	Molecular Function
GO:0048046	apoplast	299	6	3.36	0.12017	Cellular Component
GO:0008170	N-methyltransferase activity	41	2	0.61	0.12278	Molecular Function
GO:0016722	oxidoreductase activity, acting on metal...	42	2	0.62	0.12772	Molecular Function
GO:0032508	DNA duplex unwinding	45	2	0.63	0.12956	Biological Process
GO:0051131	chaperone-mediated protein complex assem...	11	1	0.15	0.14298	Biological Process
GO:0042802	identical protein binding	438	7	6.48	0.14679	Molecular Function
GO:0098656	monoatomic anion transmembrane transport	313	7	4.36	0.14686	Biological Process
GO:0006979	response to oxidative stress	402	16	5.6	0.15421	Biological Process
GO:0009505	plant-type cell wall	254	5	2.85	0.15735	Cellular Component
GO:0005774	vacuolar membrane	545	12	6.12	0.15785	Cellular Component
GO:0010287	plastoglobule	64	2	0.72	0.16147	Cellular Component
GO:0031334	positive regulation of protein-containin...	52	2	0.72	0.16325	Biological Process
GO:0010207	photosystem II assembly	13	1	0.18	0.1667	Biological Process
GO:0010118	stomatal movement	155	4	2.16	0.17013	Biological Process
GO:0009737	response to abscisic acid	575	11	8.01	0.17464	Biological Process
GO:0016137	glycoside metabolic process	14	1	0.19	0.17832	Biological Process
GO:0009611	response to wounding	294	8	4.09	0.17882	Biological Process
GO:0009636	response to toxic substance	280	5	3.9	0.18108	Biological Process
GO:0005215	transporter activity	1005	18	14.87	0.18319	Molecular Function
GO:0052689	carboxylic ester hydrolase activity	156	4	2.31	0.19997	Molecular Function
GO:1901657	glycosyl compound metabolic process	187	4	2.6	0.2029	Biological Process
GO:0044550	secondary metabolite biosynthetic proces...	269	6	3.75	0.21798	Biological Process
GO:0006338	chromatin remodeling	257	4	3.58	0.22018	Biological Process
GO:1901505	carbohydrate derivative transmembrane tr...	61	2	0.9	0.22798	Molecular Function
GO:0004601	peroxidase activity	62	2	0.92	0.23346	Molecular Function
GO:0042538	hyperosmotic salinity response	69	2	0.96	0.2496	Biological Process
GO:0008422	beta-glucosidase activity	65	2	0.96	0.24992	Molecular Function
GO:0005773	vacuole	957	18	10.75	0.25195	Cellular Component
GO:0051592	response to calcium ion	21	1	0.29	0.25524	Biological Process
GO:0009684	indoleacetic acid biosynthetic process	21	1	0.29	0.25524	Biological Process
GO:0065004	protein-DNA complex assembly	72	2	1	0.26512	Biological Process
GO:1902600	proton transmembrane transport	132	3	1.84	0.27892	Biological Process
GO:1901264	carbohydrate derivative transport	79	2	1.1	0.30129	Biological Process
GO:0016709	oxidoreductase activity, acting on paire...	130	3	1.92	0.30219	Molecular Function
GO:0009570	chloroplast stroma	636	10	7.14	0.30318	Cellular Component
GO:0008219	cell death	221	5	3.08	0.30361	Biological Process
GO:0008757	S-adenosylmethionine-dependent methyltra...	160	14	2.37	0.30724	Molecular Function
GO:0000166	nucleotide binding	329	3	4.87	0.30753	Molecular Function
GO:0035194	regulatory ncRNA-mediated post-transcrip...	82	2	1.14	0.31672	Biological Process
GO:0022857	transmembrane transporter activity	904	15	13.37	0.32782	Molecular Function
GO:0005681	spliceosomal complex	105	2	1.18	0.33047	Cellular Component
GO:0071248	cellular response to metal ion	84	13	1.17	0.33185	Biological Process
GO:0019748	secondary metabolic process	399	8	5.56	0.33239	Biological Process
GO:0010197	polar nucleus fusion	29	1	0.4	0.33443	Biological Process
GO:0004675	transmembrane receptor protein serine/th...	139	3	2.06	0.33873	Molecular Function
GO:0030427	site of polarized growth	39	1	0.44	0.35674	Cellular Component
GO:0007178	transmembrane receptor protein serine/th...	154	3	2.14	0.36277	Biological Process
GO:1902075	cellular response to salt	69	5	0.96	0.36414	Biological Process
GO:0005737	cytoplasm	7125	88	80.01	0.38459	Cellular Component
GO:0045089	positive regulation of innate immune res...	97	2	1.35	0.39233	Biological Process
GO:0009958	positive gravitropism	36	1	0.5	0.39682	Biological Process
GO:0098542	defense response to other organism	839	16	11.68	0.39693	Biological Process
GO:0016571	histone methylation	98	2	1.36	0.39725	Biological Process
GO:1901659	glycosyl compound biosynthetic process	75	2	1.04	0.40429	Biological Process
GO:0019761	glucosinolate biosynthetic process	38	1	0.53	0.41355	Biological Process
GO:0008081	phosphoric diester hydrolase activity	36	1	0.53	0.41581	Molecular Function
GO:0016671	oxidoreductase activity, acting on a sul...	38	1	0.56	0.43303	Molecular Function
GO:0071215	cellular response to abscisic acid stimu...	245	4	3.41	0.44565	Biological Process
GO:0033612	receptor serine/threonine kinase binding	40	1	0.59	0.44974	Molecular Function
GO:0098869	cellular oxidant detoxification	112	2	1.56	0.46403	Biological Process
GO:0045088	regulation of innate immune response	144	3	2	0.48187	Biological Process
GO:0032550	purine ribonucleoside binding	45	1	0.67	0.48943	Molecular Function
GO:0005525	GTP binding	45	1	0.67	0.48943	Molecular Function
GO:0061077	chaperone-mediated protein folding	51	1	0.71	0.51162	Biological Process
GO:0015630	microtubule cytoskeleton	250	3	2.81	0.52925	Cellular Component
GO:0010928	regulation of auxin mediated signaling p...	54	1	0.75	0.53183	Biological Process
GO:0007017	microtubule-based process	201	3	2.8	0.53323	Biological Process
GO:0009535	chloroplast thylakoid membrane	255	3	2.86	0.54907	Cellular Component
GO:0009664	plant-type cell wall organization	132	2	1.84	0.55148	Biological Process
GO:0009624	response to nematode	132	2	1.84	0.55148	Biological Process
GO:0004497	monooxygenase activity	201	13	2.97	0.56527	Molecular Function
GO:0034599	cellular response to oxidative stress	120	10	1.67	0.56757	Biological Process
GO:0006401	RNA catabolic process	137	2	1.91	0.57173	Biological Process
GO:0042626	ATPase-coupled transmembrane transporter...	131	2	1.94	0.58066	Molecular Function
GO:0003735	structural constituent of ribosome	209	3	3.09	0.60142	Molecular Function
GO:0000398	mRNA splicing, via spliceosome	147	2	2.05	0.61023	Biological Process
GO:0042221	response to chemical	2978	50	41.46	0.61083	Biological Process
GO:0009414	response to water deprivation	424	9	5.9	0.61453	Biological Process
GO:0006325	chromatin organization	406	6	5.65	0.61613	Biological Process
GO:0015935	small ribosomal subunit	85	1	0.95	0.6185	Cellular Component
GO:0005819	spindle	93	1	1.04	0.65172	Cellular Component
GO:0050832	defense response to fungus	281	5	3.91	0.65279	Biological Process
GO:0003924	GTPase activity	71	1	1.05	0.65426	Molecular Function
GO:0010008	endosome membrane	95	1	1.07	0.65956	Cellular Component
GO:0005654	nucleoplasm	599	6	6.73	0.67105	Cellular Component
GO:0009658	chloroplast organization	165	2	2.3	0.67283	Biological Process
GO:0031984	organelle subcompartment	992	10	11.14	0.68656	Cellular Component
GO:0006952	defense response	973	17	13.55	0.70494	Biological Process
GO:0045087	innate immune response	364	9	5.07	0.72275	Biological Process
GO:0009409	response to cold	409	9	5.69	0.7364	Biological Process
GO:0022626	cytosolic ribosome	221	4	2.48	0.73861	Cellular Component
GO:0040029	epigenetic regulation of gene expression	194	2	2.7	0.75637	Biological Process
GO:0007010	cytoskeleton organization	283	3	3.94	0.75879	Biological Process
GO:0016616	oxidoreductase activity, acting on the C...	97	1	1.43	0.76613	Molecular Function
GO:0072330	monocarboxylic acid biosynthetic process	235	3	3.27	0.80067	Biological Process
GO:0046677	response to antibiotic	292	6	4.07	0.80836	Biological Process
GO:0040008	regulation of growth	217	2	3.02	0.80898	Biological Process
GO:0008324	monoatomic cation transmembrane transpor...	338	5	5	0.81412	Molecular Function
GO:0016747	acyltransferase activity, transferring g...	210	2	3.11	0.8216	Molecular Function
GO:0098655	monoatomic cation transmembrane transpor...	365	5	5.08	0.83631	Biological Process
GO:0044877	protein-containing complex binding	321	3	4.75	0.85902	Molecular Function
GO:0080167	response to karrikin	143	1	1.99	0.86707	Biological Process
GO:0042803	protein homodimerization activity	252	2	3.73	0.89134	Molecular Function
GO:0015318	inorganic molecular entity transmembrane...	564	5	8.34	0.89144	Molecular Function
GO:0009793	embryo development ending in seed dorman...	390	5	5.43	0.89195	Biological Process
GO:0055085	transmembrane transport	1025	15	14.27	0.90188	Biological Process
GO:0006886	intracellular protein transport	380	3	5.29	0.90336	Biological Process
GO:1901701	cellular response to oxygen-containing c...	738	21	10.27	0.91465	Biological Process
GO:0036211	protein modification process	1690	23	23.53	0.91685	Biological Process
GO:0009733	response to auxin	343	2	4.78	0.9253	Biological Process
GO:0046777	protein autophosphorylation	185	1	2.58	0.92688	Biological Process
GO:0009408	response to heat	189	1	2.63	0.93093	Biological Process
GO:0010200	response to chitin	191	1	2.66	0.93287	Biological Process
GO:0090305	nucleic acid phosphodiester bond hydroly...	516	4	7.18	0.93322	Biological Process
GO:0005739	mitochondrion	900	9	10.11	0.93769	Cellular Component
GO:0044248	cellular catabolic process	1085	9	15.11	0.94578	Biological Process
GO:0015833	peptide transport	461	3	6.42	0.95835	Biological Process
GO:0043231	intracellular membrane-bounded organelle	7806	81	87.66	0.96187	Cellular Component
GO:0005730	nucleolus	457	2	5.13	0.96706	Cellular Component
GO:0018193	peptidyl-amino acid modification	374	2	5.21	0.96881	Biological Process
GO:0009941	chloroplast envelope	467	2	5.24	0.97016	Cellular Component
GO:0061630	ubiquitin protein ligase activity	235	1	3.48	0.97116	Molecular Function
GO:0005975	carbohydrate metabolic process	502	3	6.99	0.97337	Biological Process
GO:0004519	endonuclease activity	393	2	5.81	0.98192	Molecular Function
GO:0051276	chromosome organization	522	4	7.27	0.98399	Biological Process
GO:0009451	RNA modification	452	2	6.29	0.98814	Biological Process
GO:0032991	protein-containing complex	2036	16	22.86	0.98913	Cellular Component
GO:0046686	response to cadmium ion	329	1	4.58	0.99074	Biological Process
GO:0035556	intracellular signal transduction	524	2	7.3	0.99528	Biological Process
GO:0048523	negative regulation of cellular process	1103	5	15.36	0.99552	Biological Process
GO:0044237	cellular metabolic process	7230	88	100.66	0.99592	Biological Process
GO:0048364	root development	540	2	7.52	0.99616	Biological Process
GO:0016567	protein ubiquitination	413	1	5.75	0.99726	Biological Process
GO:0042742	defense response to bacterium	459	1	6.39	0.9986	Biological Process
GO:0009416	response to light stimulus	721	9	10.04	0.99872	Biological Process
GO:0003723	RNA binding	960	4	14.2	0.99977	Molecular Function
GO:0009507	chloroplast	1832	19	20.57	0.99984	Cellular Component
GO:0005634	nucleus	3443	19	38.66	0.99994	Cellular Component
GO:0006355	regulation of DNA-templated transcriptio...	1615	2	22.48	1	Biological Process
GO:0015749	monosaccharide transmembrane transport	61	3	0.85	1	Biological Process
GO:0006631	fatty acid metabolic process	213	3	2.97	1	Biological Process
GO:0051239	regulation of multicellular organismal p...	700	10	9.75	1	Biological Process
GO:0006396	RNA processing	577	9	8.03	1	Biological Process
GO:0022414	reproductive process	1586	9	22.08	1	Biological Process
GO:0006397	mRNA processing	224	2	3.12	1	Biological Process
GO:0010817	regulation of hormone levels	478	15	6.65	1	Biological Process
GO:0043170	macromolecule metabolic process	5499	43	76.56	1	Biological Process
GO:0071669	plant-type cell wall organization or bio...	251	2	3.49	1	Biological Process
GO:0045860	positive regulation of protein kinase ac...	74	3	1.03	1	Biological Process
GO:0032328	alanine transport	10	2	0.14	1	Biological Process
GO:0010629	negative regulation of gene expression	534	4	7.43	1	Biological Process
GO:2000026	regulation of multicellular organismal d...	612	10	8.52	1	Biological Process
GO:0009790	embryo development	459	5	6.39	1	Biological Process
GO:0009791	post-embryonic development	1546	22	21.52	1	Biological Process
GO:0042908	xenobiotic transport	137	5	1.91	1	Biological Process
GO:0016192	vesicle-mediated transport	457	7	6.36	1	Biological Process
GO:0071446	cellular response to salicylic acid stim...	79	4	1.1	1	Biological Process
GO:0080134	regulation of response to stress	436	3	6.07	1	Biological Process
GO:0009605	response to external stimulus	1555	38	21.65	1	Biological Process
GO:0051641	cellular localization	912	3	12.7	1	Biological Process
GO:0050790	regulation of catalytic activity	432	3	6.01	1	Biological Process
GO:0015979	photosynthesis	134	6	1.87	1	Biological Process
GO:0009606	tropism	101	1	1.41	1	Biological Process
GO:0009607	response to biotic stimulus	1144	33	15.93	1	Biological Process
GO:0006807	nitrogen compound metabolic process	5932	47	82.59	1	Biological Process
GO:0032787	monocarboxylic acid metabolic process	418	6	5.82	1	Biological Process
GO:0050793	regulation of developmental process	832	10	11.58	1	Biological Process
GO:0016197	endosomal transport	66	3	0.92	1	Biological Process
GO:0050794	regulation of cellular process	3944	31	54.91	1	Biological Process
GO:0044249	cellular biosynthetic process	4343	54	60.47	1	Biological Process
GO:0071214	cellular response to abiotic stimulus	185	4	2.58	1	Biological Process
GO:0042254	ribosome biogenesis	264	2	3.68	1	Biological Process
GO:0051649	establishment of localization in cell	676	3	9.41	1	Biological Process
GO:0033674	positive regulation of kinase activity	80	3	1.11	1	Biological Process
GO:0045859	regulation of protein kinase activity	102	3	1.42	1	Biological Process
GO:0014070	response to organic cyclic compound	402	7	5.6	1	Biological Process
GO:0070647	protein modification by small protein co...	469	1	6.53	1	Biological Process
GO:0071824	protein-DNA complex organization	444	6	6.18	1	Biological Process
GO:0032774	RNA biosynthetic process	1719	2	23.93	1	Biological Process
GO:0080090	regulation of primary metabolic process	2248	11	31.3	1	Biological Process
GO:0010646	regulation of cell communication	484	1	6.74	1	Biological Process
GO:1901700	response to oxygen-containing compound	1785	39	24.85	1	Biological Process
GO:0044238	primary metabolic process	6647	61	92.54	1	Biological Process
GO:0006790	sulfur compound metabolic process	312	1	4.34	1	Biological Process
GO:0071241	cellular response to inorganic substance	103	13	1.43	1	Biological Process
GO:0009593	detection of chemical stimulus	32	11	0.45	1	Biological Process
GO:0006364	rRNA processing	163	2	2.27	1	Biological Process
GO:0006793	phosphorus metabolic process	1469	25	20.45	1	Biological Process
GO:0031047	regulatory ncRNA-mediated gene silencing	142	4	1.98	1	Biological Process
GO:0090304	nucleic acid metabolic process	3055	15	42.53	1	Biological Process
GO:0006796	phosphate-containing compound metabolic ...	1441	25	20.06	1	Biological Process
GO:0001676	long-chain fatty acid metabolic process	64	3	0.89	1	Biological Process
GO:0045229	external encapsulating structure organiz...	246	2	3.42	1	Biological Process
GO:0022622	root system development	541	2	7.53	1	Biological Process
GO:0006351	DNA-templated transcription	1676	2	23.33	1	Biological Process
GO:0062197	cellular response to chemical stress	164	10	2.28	1	Biological Process
GO:0044403	biological process involved in symbiotic...	164	4	2.28	1	Biological Process
GO:0071840	cellular component organization or bioge...	2759	23	38.41	1	Biological Process
GO:0019760	glucosinolate metabolic process	83	1	1.16	1	Biological Process
GO:0034050	programmed cell death induced by symbion...	60	4	0.84	1	Biological Process
GO:0042886	amide transport	490	5	6.82	1	Biological Process
GO:0022613	ribonucleoprotein complex biogenesis	335	2	4.66	1	Biological Process
GO:0098660	inorganic ion transmembrane transport	401	3	5.58	1	Biological Process
GO:0031668	cellular response to extracellular stimu...	239	4	3.33	1	Biological Process
GO:0098662	inorganic cation transmembrane transport	321	3	4.47	1	Biological Process
GO:0009751	response to salicylic acid	197	4	2.74	1	Biological Process
GO:0023051	regulation of signaling	480	1	6.68	1	Biological Process
GO:0023052	signaling	1507	15	20.98	1	Biological Process
GO:0019751	polyol metabolic process	38	3	0.53	1	Biological Process
GO:0019752	carboxylic acid metabolic process	860	6	11.97	1	Biological Process
GO:0009755	hormone-mediated signaling pathway	710	4	9.89	1	Biological Process
GO:0071407	cellular response to organic cyclic comp...	207	7	2.88	1	Biological Process
GO:0007275	multicellular organism development	2521	24	35.1	1	Biological Process
GO:0019757	glycosinolate metabolic process	83	1	1.16	1	Biological Process
GO:0051603	proteolysis involved in protein cataboli...	457	7	6.36	1	Biological Process
GO:0019758	glycosinolate biosynthetic process	38	1	0.53	1	Biological Process
GO:0051604	protein maturation	161	1	2.24	1	Biological Process
GO:0009561	megagametogenesis	76	1	1.06	1	Biological Process
GO:0051606	detection of stimulus	76	11	1.06	1	Biological Process
GO:0018130	heterocycle biosynthetic process	2158	3	30.04	1	Biological Process
GO:0009991	response to extracellular stimulus	296	4	4.12	1	Biological Process
GO:0042214	terpene metabolic process	61	8	0.85	1	Biological Process
GO:0042430	indole-containing compound metabolic pro...	73	1	1.02	1	Biological Process
GO:0006766	vitamin metabolic process	85	5	1.18	1	Biological Process
GO:0009314	response to radiation	765	9	10.65	1	Biological Process
GO:0042435	indole-containing compound biosynthetic ...	61	1	0.85	1	Biological Process
GO:0010604	positive regulation of macromolecule met...	741	3	10.32	1	Biological Process
GO:1902170	cellular response to reactive nitrogen s...	32	9	0.45	1	Biological Process
GO:0010605	negative regulation of macromolecule met...	705	4	9.82	1	Biological Process
GO:0012501	programmed cell death	195	4	2.71	1	Biological Process
GO:0010608	post-transcriptional regulation of gene ...	246	2	3.42	1	Biological Process
GO:0043549	regulation of kinase activity	110	3	1.53	1	Biological Process
GO:0009553	embryo sac development	151	1	2.1	1	Biological Process
GO:0071396	cellular response to lipid	527	16	7.34	1	Biological Process
GO:0050789	regulation of biological process	4348	47	60.54	1	Biological Process
GO:0046700	heterocycle catabolic process	239	2	3.33	1	Biological Process
GO:0060255	regulation of macromolecule metabolic pr...	2387	15	33.23	1	Biological Process
GO:0009559	embryo sac central cell differentiation	36	1	0.5	1	Biological Process
GO:1903825	organic acid transmembrane transport	155	2	2.16	1	Biological Process
GO:0009110	vitamin biosynthetic process	82	5	1.14	1	Biological Process
GO:1901698	response to nitrogen compound	452	10	6.29	1	Biological Process
GO:1901699	cellular response to nitrogen compound	136	9	1.89	1	Biological Process
GO:0016310	phosphorylation	945	19	13.16	1	Biological Process
GO:0032101	regulation of response to external stimu...	240	3	3.34	1	Biological Process
GO:0016311	dephosphorylation	241	3	3.36	1	Biological Process
GO:0006996	organelle organization	1504	15	20.94	1	Biological Process
GO:0007005	mitochondrion organization	145	5	2.02	1	Biological Process
GO:0006997	nucleus organization	57	1	0.79	1	Biological Process
GO:0032103	positive regulation of response to exter...	122	2	1.7	1	Biological Process
GO:0017004	cytochrome complex assembly	23	5	0.32	1	Biological Process
GO:0050776	regulation of immune response	164	3	2.28	1	Biological Process
GO:0046942	carboxylic acid transport	168	2	2.34	1	Biological Process
GO:0050778	positive regulation of immune response	106	2	1.48	1	Biological Process
GO:0048869	cellular developmental process	941	1	13.1	1	Biological Process
GO:0009723	response to ethylene	232	9	3.23	1	Biological Process
GO:0048284	organelle fusion	107	1	1.49	1	Biological Process
GO:0051761	sesquiterpene metabolic process	50	8	0.7	1	Biological Process
GO:0009725	response to hormone	1679	37	23.38	1	Biological Process
GO:0009726	detection of endogenous stimulus	16	11	0.22	1	Biological Process
GO:0010154	fruit development	608	5	8.46	1	Biological Process
GO:0008104	protein localization	558	3	7.77	1	Biological Process
GO:0048856	anatomical structure development	2955	24	41.14	1	Biological Process
GO:0006775	fat-soluble vitamin metabolic process	25	5	0.35	1	Biological Process
GO:0009966	regulation of signal transduction	456	1	6.35	1	Biological Process
GO:0000375	RNA splicing, via transesterification re...	171	7	2.38	1	Biological Process
GO:0000377	RNA splicing, via transesterification re...	170	7	2.37	1	Biological Process
GO:0016114	terpenoid biosynthetic process	193	7	2.69	1	Biological Process
GO:1900673	olefin metabolic process	51	11	0.71	1	Biological Process
GO:1900674	olefin biosynthetic process	42	11	0.58	1	Biological Process
GO:0009719	response to endogenous stimulus	1717	37	23.91	1	Biological Process
GO:0061458	reproductive system development	1176	9	16.37	1	Biological Process
GO:0006720	isoprenoid metabolic process	321	10	4.47	1	Biological Process
GO:0034470	ncRNA processing	296	2	4.12	1	Biological Process
GO:0031401	positive regulation of protein modificat...	137	3	1.91	1	Biological Process
GO:0006721	terpenoid metabolic process	286	10	3.98	1	Biological Process
GO:0071365	cellular response to auxin stimulus	161	1	2.24	1	Biological Process
GO:0051171	regulation of nitrogen compound metaboli...	2194	11	30.55	1	Biological Process
GO:0006722	triterpenoid metabolic process	19	2	0.26	1	Biological Process
GO:0022607	cellular component assembly	802	9	11.17	1	Biological Process
GO:0071367	cellular response to brassinosteroid sti...	59	3	0.82	1	Biological Process
GO:0051173	positive regulation of nitrogen compound...	689	3	9.59	1	Biological Process
GO:0051174	regulation of phosphorus metabolic proce...	173	3	2.41	1	Biological Process
GO:0006725	cellular aromatic compound metabolic pro...	3731	27	51.95	1	Biological Process
GO:0015031	protein transport	444	3	6.18	1	Biological Process
GO:0009741	response to brassinosteroid	98	3	1.36	1	Biological Process
GO:1901661	quinone metabolic process	24	5	0.33	1	Biological Process
GO:0051179	localization	2225	22	30.98	1	Biological Process
GO:1901663	quinone biosynthetic process	24	5	0.33	1	Biological Process
GO:0019742	pentacyclic triterpenoid metabolic proce...	13	2	0.18	1	Biological Process
GO:0016570	histone modification	202	2	2.81	1	Biological Process
GO:0016143	S-glycoside metabolic process	83	1	1.16	1	Biological Process
GO:0016144	S-glycoside biosynthetic process	38	1	0.53	1	Biological Process
GO:0043933	protein-containing complex organization	950	13	13.23	1	Biological Process
GO:0048229	gametophyte development	432	1	6.01	1	Biological Process
GO:0043085	positive regulation of catalytic activit...	202	3	2.81	1	Biological Process
GO:0010562	positive regulation of phosphorus metabo...	91	3	1.27	1	Biological Process
GO:0032501	multicellular organismal process	2820	24	39.26	1	Biological Process
GO:0032502	developmental process	3113	24	43.34	1	Biological Process
GO:0006714	sesquiterpenoid metabolic process	62	5	0.86	1	Biological Process
GO:0009987	cellular process	9797	125	136.4	1	Biological Process
GO:0006520	amino acid metabolic process	306	2	4.26	1	Biological Process
GO:0051128	regulation of cellular component organiz...	472	2	6.57	1	Biological Process
GO:0009734	auxin-activated signaling pathway	150	1	2.09	1	Biological Process
GO:0006950	response to stress	2895	55	40.31	1	Biological Process
GO:0034660	ncRNA metabolic process	370	2	5.15	1	Biological Process
GO:0003333	amino acid transmembrane transport	90	2	1.25	1	Biological Process
GO:0051347	positive regulation of transferase activ...	92	3	1.28	1	Biological Process
GO:0031399	regulation of protein modification proce...	218	3	3.04	1	Biological Process
GO:0006955	immune response	397	9	5.53	1	Biological Process
GO:0006139	nucleobase-containing compound metabolic...	3336	15	46.45	1	Biological Process
GO:0071383	cellular response to steroid hormone sti...	68	3	0.95	1	Biological Process
GO:0043467	regulation of generation of precursor me...	28	5	0.39	1	Biological Process
GO:0030163	protein catabolic process	542	7	7.55	1	Biological Process
GO:0010556	regulation of macromolecule biosynthetic...	2119	6	29.5	1	Biological Process
GO:0046483	heterocycle metabolic process	3611	16	50.27	1	Biological Process
GO:0010558	negative regulation of macromolecule bio...	586	4	8.16	1	Biological Process
GO:0046907	intracellular transport	612	3	8.52	1	Biological Process
GO:0008299	isoprenoid biosynthetic process	246	10	3.42	1	Biological Process
GO:0034220	monoatomic ion transmembrane transport	650	10	9.05	1	Biological Process
GO:0006511	ubiquitin-dependent protein catabolic pr...	374	7	5.21	1	Biological Process
GO:0046486	glycerolipid metabolic process	150	3	2.09	1	Biological Process
GO:0097305	response to alcohol	595	11	8.28	1	Biological Process
GO:0097306	cellular response to alcohol	245	4	3.41	1	Biological Process
GO:0046488	phosphatidylinositol metabolic process	54	3	0.75	1	Biological Process
GO:0006091	generation of precursor metabolites and ...	250	6	3.48	1	Biological Process
GO:0043450	alkene biosynthetic process	42	11	0.58	1	Biological Process
GO:0034654	nucleobase-containing compound biosynthe...	1951	2	27.16	1	Biological Process
GO:1990748	cellular detoxification	115	2	1.6	1	Biological Process
GO:0034655	nucleobase-containing compound catabolic...	200	2	2.78	1	Biological Process
GO:0051338	regulation of transferase activity	133	3	1.85	1	Biological Process
GO:0006518	peptide metabolic process	468	3	6.52	1	Biological Process
GO:0030154	cell differentiation	752	1	10.47	1	Biological Process
GO:0016098	monoterpenoid metabolic process	21	5	0.29	1	Biological Process
GO:0019538	protein metabolic process	2597	30	36.16	1	Biological Process
GO:0070727	cellular macromolecule localization	606	3	8.44	1	Biological Process
GO:0043692	monoterpene metabolic process	28	5	0.39	1	Biological Process
GO:0006970	response to osmotic stress	721	21	10.04	1	Biological Process
GO:0104004	cellular response to environmental stimu...	185	4	2.58	1	Biological Process
GO:0006972	hyperosmotic response	89	2	1.24	1	Biological Process
GO:0033993	response to lipid	1003	30	13.96	1	Biological Process
GO:0006974	DNA damage response	327	2	4.55	1	Biological Process
GO:0042362	fat-soluble vitamin biosynthetic process	25	5	0.35	1	Biological Process
GO:0051716	cellular response to stimulus	2481	38	34.54	1	Biological Process
GO:0051130	positive regulation of cellular componen...	158	2	2.2	1	Biological Process
GO:0034219	carbohydrate transmembrane transport	100	3	1.39	1	Biological Process
GO:0099402	plant organ development	1053	2	14.66	1	Biological Process
GO:0043254	regulation of protein-containing complex...	100	2	1.39	1	Biological Process
GO:0002682	regulation of immune system process	187	3	2.6	1	Biological Process
GO:0016104	triterpenoid biosynthetic process	13	2	0.18	1	Biological Process
GO:0071310	cellular response to organic substance	1028	21	14.31	1	Biological Process
GO:0033554	cellular response to stress	943	25	13.13	1	Biological Process
GO:0002684	positive regulation of immune system pro...	110	2	1.53	1	Biological Process
GO:0043043	peptide biosynthetic process	389	3	5.42	1	Biological Process
GO:0019941	modification-dependent protein catabolic...	377	7	5.25	1	Biological Process
GO:0000741	karyogamy	29	1	0.4	1	Biological Process
GO:0009057	macromolecule catabolic process	776	9	10.8	1	Biological Process
GO:0009058	biosynthetic process	4520	58	62.93	1	Biological Process
GO:0051094	positive regulation of developmental pro...	176	9	2.45	1	Biological Process
GO:0009059	macromolecule biosynthetic process	3217	15	44.79	1	Biological Process
GO:0071554	cell wall organization or biogenesis	420	2	5.85	1	Biological Process
GO:1901615	organic hydroxy compound metabolic proce...	311	3	4.33	1	Biological Process
GO:0071555	cell wall organization	203	2	2.83	1	Biological Process
GO:1901616	organic hydroxy compound catabolic proce...	27	3	0.38	1	Biological Process
GO:0120251	hydrocarbon biosynthetic process	101	19	1.41	1	Biological Process
GO:0120252	hydrocarbon metabolic process	114	19	1.59	1	Biological Process
GO:0045184	establishment of protein localization	456	3	6.35	1	Biological Process
GO:0120254	olefinic compound metabolic process	104	11	1.45	1	Biological Process
GO:0006066	alcohol metabolic process	133	3	1.85	1	Biological Process
GO:0120255	olefinic compound biosynthetic process	72	11	1	1	Biological Process
GO:0015849	organic acid transport	168	2	2.34	1	Biological Process
GO:0000302	response to reactive oxygen species	197	11	2.74	1	Biological Process
GO:0070542	response to fatty acid	280	16	3.9	1	Biological Process
GO:0042371	vitamin K biosynthetic process	14	5	0.19	1	Biological Process
GO:0042373	vitamin K metabolic process	14	5	0.19	1	Biological Process
GO:0043412	macromolecule modification	2195	25	30.56	1	Biological Process
GO:0016053	organic acid biosynthetic process	475	3	6.61	1	Biological Process
GO:0042374	phylloquinone metabolic process	14	5	0.19	1	Biological Process
GO:0002239	response to oomycetes	62	3	0.86	1	Biological Process
GO:0043414	macromolecule methylation	192	2	2.67	1	Biological Process
GO:0007165	signal transduction	1464	15	20.38	1	Biological Process
GO:0042180	cellular ketone metabolic process	107	5	1.49	1	Biological Process
GO:0009890	negative regulation of biosynthetic proc...	606	4	8.44	1	Biological Process
GO:0007167	enzyme-linked receptor protein signaling...	171	3	2.38	1	Biological Process
GO:0042181	ketone biosynthetic process	26	5	0.36	1	Biological Process
GO:0009892	negative regulation of metabolic process	746	4	10.39	1	Biological Process
GO:0009893	positive regulation of metabolic process	818	3	11.39	1	Biological Process
GO:0034641	cellular nitrogen compound metabolic pro...	3836	19	53.41	1	Biological Process
GO:0006082	organic acid metabolic process	932	6	12.98	1	Biological Process
GO:0006508	proteolysis	739	7	10.29	1	Biological Process
GO:0042325	regulation of phosphorylation	144	3	2	1	Biological Process
GO:0050896	response to stimulus	5108	72	71.12	1	Biological Process
GO:0007154	cell communication	1694	15	23.58	1	Biological Process
GO:0002831	regulation of response to biotic stimulu...	211	3	2.94	1	Biological Process
GO:0046246	terpene biosynthetic process	57	8	0.79	1	Biological Process
GO:0042327	positive regulation of phosphorylation	90	3	1.25	1	Biological Process
GO:0002833	positive regulation of response to bioti...	117	2	1.63	1	Biological Process
GO:0010109	regulation of photosynthesis	36	5	0.5	1	Biological Process
GO:1902074	response to salt	515	10	7.17	1	Biological Process
GO:0044093	positive regulation of molecular functio...	236	3	3.29	1	Biological Process
GO:0043449	cellular alkene metabolic process	42	11	0.58	1	Biological Process
GO:0031323	regulation of cellular metabolic process	2552	14	35.53	1	Biological Process
GO:0031324	negative regulation of cellular metaboli...	740	4	10.3	1	Biological Process
GO:0031325	positive regulation of cellular metaboli...	793	3	11.04	1	Biological Process
GO:0031326	regulation of cellular biosynthetic proc...	2187	6	30.45	1	Biological Process
GO:0051702	biological process involved in interacti...	64	4	0.89	1	Biological Process
GO:0031327	negative regulation of cellular biosynth...	602	4	8.38	1	Biological Process
GO:0032446	protein modification by small protein co...	429	1	5.97	1	Biological Process
GO:0016070	RNA metabolic process	2721	13	37.88	1	Biological Process
GO:0016071	mRNA metabolic process	354	2	4.93	1	Biological Process
GO:0043687	post-translational protein modification	670	3	9.33	1	Biological Process
GO:0016072	rRNA metabolic process	173	2	2.41	1	Biological Process
GO:1904659	glucose transmembrane transport	60	3	0.84	1	Biological Process
GO:0009692	ethylene metabolic process	42	11	0.58	1	Biological Process
GO:0051707	response to other organism	1136	33	15.82	1	Biological Process
GO:0098754	detoxification	159	2	2.21	1	Biological Process
GO:0009266	response to temperature stimulus	576	10	8.02	1	Biological Process
GO:0008652	amino acid biosynthetic process	138	2	1.92	1	Biological Process
GO:0043436	oxoacid metabolic process	932	6	12.98	1	Biological Process
GO:0070918	regulatory ncRNA processing	90	2	1.25	1	Biological Process
GO:0006897	endocytosis	122	4	1.7	1	Biological Process
GO:0006898	receptor-mediated endocytosis	41	4	0.57	1	Biological Process
GO:0015800	acidic amino acid transport	14	2	0.19	1	Biological Process
GO:0010498	proteasomal protein catabolic process	310	7	4.32	1	Biological Process
GO:0018871	1-aminocyclopropane-1-carboxylate metabo...	10	2	0.14	1	Biological Process
GO:0015804	neutral amino acid transport	27	2	0.38	1	Biological Process
GO:0071731	response to nitric oxide	28	9	0.39	1	Biological Process
GO:0048608	reproductive structure development	1176	9	16.37	1	Biological Process
GO:0015807	L-amino acid transport	39	2	0.54	1	Biological Process
GO:0031123	RNA 3'-end processing	73	2	1.02	1	Biological Process
GO:0008213	protein alkylation	109	2	1.52	1	Biological Process
GO:1901360	organic cyclic compound metabolic proces...	3846	18	53.55	1	Biological Process
GO:1901361	organic cyclic compound catabolic proces...	275	2	3.83	1	Biological Process
GO:0006457	protein folding	95	1	1.32	1	Biological Process
GO:1901362	organic cyclic compound biosynthetic pro...	2351	5	32.73	1	Biological Process
GO:1901605	alpha-amino acid metabolic process	205	2	2.85	1	Biological Process
GO:0040007	growth	616	2	8.58	1	Biological Process
GO:0051938	L-glutamate import	14	2	0.19	1	Biological Process
GO:0031347	regulation of defense response	289	3	4.02	1	Biological Process
GO:1901607	alpha-amino acid biosynthetic process	120	2	1.67	1	Biological Process
GO:0031349	positive regulation of defense response	121	2	1.68	1	Biological Process
GO:0046839	phospholipid dephosphorylation	23	3	0.32	1	Biological Process
GO:0033108	mitochondrial respiratory chain complex ...	19	5	0.26	1	Biological Process
GO:1905039	carboxylic acid transmembrane transport	155	2	2.16	1	Biological Process
GO:0016482	cytosolic transport	51	3	0.71	1	Biological Process
GO:0009850	auxin metabolic process	91	1	1.27	1	Biological Process
GO:0009851	auxin biosynthetic process	52	1	0.72	1	Biological Process
GO:0071103	DNA conformation change	92	2	1.28	1	Biological Process
GO:1902475	L-alpha-amino acid transmembrane transpo...	39	2	0.54	1	Biological Process
GO:0046394	carboxylic acid biosynthetic process	475	3	6.61	1	Biological Process
GO:0043401	steroid hormone mediated signaling pathw...	68	3	0.95	1	Biological Process
GO:0006259	DNA metabolic process	499	2	6.95	1	Biological Process
GO:0016043	cellular component organization	2492	21	34.7	1	Biological Process
GO:0006865	amino acid transport	90	2	1.25	1	Biological Process
GO:0006479	protein methylation	109	2	1.52	1	Biological Process
GO:0006281	DNA repair	267	2	3.72	1	Biological Process
GO:0009415	response to water	429	9	5.97	1	Biological Process
GO:0010467	gene expression	2787	15	38.8	1	Biological Process
GO:0010468	regulation of gene expression	2020	6	28.12	1	Biological Process
GO:0019220	regulation of phosphate metabolic proces...	173	3	2.41	1	Biological Process
GO:0009889	regulation of biosynthetic process	2202	6	30.66	1	Biological Process
GO:0071702	organic substance transport	983	15	13.69	1	Biological Process
GO:0019222	regulation of metabolic process	2608	20	36.31	1	Biological Process
GO:0008610	lipid biosynthetic process	571	10	7.95	1	Biological Process
GO:0071495	cellular response to endogenous stimulus	875	12	12.18	1	Biological Process
GO:0071704	organic substance metabolic process	7204	89	100.3	1	Biological Process
GO:0071496	cellular response to external stimulus	246	4	3.42	1	Biological Process
GO:0071705	nitrogen compound transport	726	5	10.11	1	Biological Process
GO:0009657	plastid organization	215	2	2.99	1	Biological Process
GO:0044085	cellular component biogenesis	1152	11	16.04	1	Biological Process
GO:0043632	modification-dependent macromolecule cat...	393	7	5.47	1	Biological Process
GO:0010029	regulation of seed germination	108	9	1.5	1	Biological Process
GO:0044087	regulation of cellular component biogene...	158	2	2.2	1	Biological Process
GO:0044089	positive regulation of cellular componen...	76	2	1.06	1	Biological Process
GO:0043207	response to external biotic stimulus	1142	33	15.9	1	Biological Process
GO:0006412	translation	383	3	5.33	1	Biological Process
GO:0032392	DNA geometric change	47	2	0.65	1	Biological Process
GO:0009683	indoleacetic acid metabolic process	22	1	0.31	1	Biological Process
GO:0051252	regulation of RNA metabolic process	1767	2	24.6	1	Biological Process
GO:0008643	carbohydrate transport	103	3	1.43	1	Biological Process
GO:0019684	photosynthesis, light reaction	97	6	1.35	1	Biological Process
GO:0008645	hexose transmembrane transport	61	3	0.85	1	Biological Process
GO:0019219	regulation of nucleobase-containing comp...	1851	2	25.77	1	Biological Process
GO:0090351	seedling development	207	13	2.88	1	Biological Process
GO:0006650	glycerophospholipid metabolic process	90	3	1.25	1	Biological Process
GO:0048316	seed development	586	5	8.16	1	Biological Process
GO:0031099	regeneration	23	2	0.32	1	Biological Process
GO:0001932	regulation of protein phosphorylation	119	3	1.66	1	Biological Process
GO:0019439	aromatic compound catabolic process	264	2	3.68	1	Biological Process
GO:0001934	positive regulation of protein phosphory...	84	3	1.17	1	Biological Process
GO:0016441	post-transcriptional gene silencing	105	2	1.46	1	Biological Process
GO:1901564	organonitrogen compound metabolic proces...	3423	34	47.66	1	Biological Process
GO:1901565	organonitrogen compound catabolic proces...	665	7	9.26	1	Biological Process
GO:1901566	organonitrogen compound biosynthetic pro...	994	7	13.84	1	Biological Process
GO:0002376	immune system process	465	9	6.47	1	Biological Process
GO:2001141	regulation of RNA biosynthetic process	1650	2	22.97	1	Biological Process
GO:0048580	regulation of post-embryonic development	418	10	5.82	1	Biological Process
GO:0071462	cellular response to water stimulus	36	4	0.5	1	Biological Process
GO:0006820	monoatomic anion transport	379	7	5.28	1	Biological Process
GO:0048582	positive regulation of post-embryonic de...	95	9	1.32	1	Biological Process
GO:0048583	regulation of response to stimulus	894	4	12.45	1	Biological Process
GO:0048584	positive regulation of response to stimu...	340	2	4.73	1	Biological Process
GO:0010033	response to organic substance	2340	40	32.58	1	Biological Process
GO:0065003	protein-containing complex assembly	558	9	7.77	1	Biological Process
GO:0009628	response to abiotic stimulus	2041	33	28.42	1	Biological Process
GO:0010035	response to inorganic substance	1003	25	13.96	1	Biological Process
GO:0009629	response to gravity	90	1	1.25	1	Biological Process
GO:0046164	alcohol catabolic process	14	3	0.19	1	Biological Process
GO:0065007	biological regulation	4960	55	69.06	1	Biological Process
GO:0010038	response to metal ion	502	14	6.99	1	Biological Process
GO:0065008	regulation of biological quality	1237	17	17.22	1	Biological Process
GO:0010039	response to iron ion	64	12	0.89	1	Biological Process
GO:0065009	regulation of molecular function	542	3	7.55	1	Biological Process
GO:0043603	amide metabolic process	591	3	8.23	1	Biological Process
GO:0043604	amide biosynthetic process	448	3	6.24	1	Biological Process
GO:0006810	transport	1985	22	27.64	1	Biological Process
GO:0006811	monoatomic ion transport	811	10	11.29	1	Biological Process
GO:0006812	monoatomic cation transport	471	5	6.56	1	Biological Process
GO:0044255	cellular lipid metabolic process	760	16	10.58	1	Biological Process
GO:0097237	cellular response to toxic substance	131	2	1.82	1	Biological Process
GO:0009617	response to bacterium	529	5	7.37	1	Biological Process
GO:0045937	positive regulation of phosphate metabol...	91	3	1.27	1	Biological Process
GO:0070887	cellular response to chemical stimulus	1319	28	18.36	1	Biological Process
GO:0003006	developmental process involved in reprod...	1421	9	19.78	1	Biological Process
GO:0044281	small molecule metabolic process	1331	14	18.53	1	Biological Process
GO:0044282	small molecule catabolic process	147	3	2.05	1	Biological Process
GO:0048522	positive regulation of cellular process	1116	5	15.54	1	Biological Process
GO:0044283	small molecule biosynthetic process	627	8	8.73	1	Biological Process
GO:0006629	lipid metabolic process	871	16	12.13	1	Biological Process
GO:1901575	organic substance catabolic process	1122	12	15.62	1	Biological Process
GO:1901576	organic substance biosynthetic process	4389	43	61.11	1	Biological Process
GO:0010228	vegetative to reproductive phase transit...	206	4	2.87	1	Biological Process
GO:0009648	photoperiodism	127	4	1.77	1	Biological Process
GO:0017062	respiratory chain complex III assembly	10	5	0.14	1	Biological Process
GO:0044270	cellular nitrogen compound catabolic pro...	238	2	3.31	1	Biological Process
GO:0009630	gravitropism	85	1	1.18	1	Biological Process
GO:0044271	cellular nitrogen compound biosynthetic ...	2483	6	34.57	1	Biological Process
GO:1901135	carbohydrate derivative metabolic proces...	544	4	7.57	1	Biological Process
GO:0051240	positive regulation of multicellular org...	172	9	2.39	1	Biological Process
GO:0044272	sulfur compound biosynthetic process	119	1	1.66	1	Biological Process
GO:0000003	reproduction	1594	9	22.19	1	Biological Process
GO:0033036	macromolecule localization	734	3	10.22	1	Biological Process
GO:1901137	carbohydrate derivative biosynthetic pro...	311	2	4.33	1	Biological Process
GO:0006835	dicarboxylic acid transport	40	2	0.56	1	Biological Process
GO:0048518	positive regulation of biological proces...	1344	16	18.71	1	Biological Process
GO:0048731	system development	1938	11	26.98	1	Biological Process
GO:0051246	regulation of protein metabolic process	483	9	6.72	1	Biological Process
GO:0048519	negative regulation of biological proces...	1307	5	18.2	1	Biological Process
GO:0051247	positive regulation of protein metabolic...	199	3	2.77	1	Biological Process
GO:0019637	organophosphate metabolic process	459	6	6.39	1	Biological Process
GO:0030258	lipid modification	117	3	1.63	1	Biological Process
GO:0006644	phospholipid metabolic process	182	6	2.53	1	Biological Process
GO:0008380	RNA splicing	213	7	2.97	1	Biological Process
GO:0044419	biological process involved in interspec...	1184	33	16.48	1	Biological Process
GO:0010243	response to organonitrogen compound	320	1	4.46	1	Biological Process
GO:0048545	response to steroid hormone	68	3	0.95	1	Biological Process
GO:0051234	establishment of localization	2029	22	28.25	1	Biological Process
GO:0008150	biological_process	11133	155	155	1	Biological Process
GO:0000002	mitochondrial genome maintenance	10	0	0.14	1	Biological Process
GO:0000018	regulation of DNA recombination	30	0	0.42	1	Biological Process
GO:0000027	ribosomal large subunit assembly	31	0	0.43	1	Biological Process
GO:0000028	ribosomal small subunit assembly	29	0	0.4	1	Biological Process
GO:0000038	very long-chain fatty acid metabolic pro...	27	0	0.38	1	Biological Process
GO:0000041	transition metal ion transport	71	0	0.99	1	Biological Process
GO:0000045	autophagosome assembly	27	0	0.38	1	Biological Process
GO:0000054	ribosomal subunit export from nucleus	12	0	0.17	1	Biological Process
GO:0000070	mitotic sister chromatid segregation	60	0	0.84	1	Biological Process
GO:0000075	cell cycle checkpoint signaling	45	0	0.63	1	Biological Process
GO:0000077	DNA damage checkpoint signaling	24	0	0.33	1	Biological Process
GO:0000079	regulation of cyclin-dependent protein s...	24	0	0.33	1	Biological Process
GO:0000082	G1/S transition of mitotic cell cycle	31	0	0.43	1	Biological Process
GO:0000086	G2/M transition of mitotic cell cycle	26	0	0.36	1	Biological Process
GO:0000096	sulfur amino acid metabolic process	56	0	0.78	1	Biological Process
GO:0000097	sulfur amino acid biosynthetic process	30	0	0.42	1	Biological Process
GO:0000122	negative regulation of transcription by ...	40	0	0.56	1	Biological Process
GO:0000154	rRNA modification	33	0	0.46	1	Biological Process
GO:0000160	phosphorelay signal transduction system	132	0	1.84	1	Biological Process
GO:0000162	tryptophan biosynthetic process	19	0	0.26	1	Biological Process
GO:0000165	MAPK cascade	55	0	0.77	1	Biological Process
GO:0000184	nuclear-transcribed mRNA catabolic proce...	16	0	0.22	1	Biological Process
GO:0000209	protein polyubiquitination	97	0	1.35	1	Biological Process
GO:0000226	microtubule cytoskeleton organization	139	0	1.94	1	Biological Process
GO:0000245	spliceosomal complex assembly	35	0	0.49	1	Biological Process
GO:0000266	mitochondrial fission	16	0	0.22	1	Biological Process
GO:0000271	polysaccharide biosynthetic process	149	0	2.07	1	Biological Process
GO:0000272	polysaccharide catabolic process	86	0	1.2	1	Biological Process
GO:0000278	mitotic cell cycle	317	0	4.41	1	Biological Process
GO:0000280	nuclear division	196	0	2.73	1	Biological Process
GO:0000281	mitotic cytokinesis	108	0	1.5	1	Biological Process
GO:0000288	nuclear-transcribed mRNA catabolic proce...	43	0	0.6	1	Biological Process
GO:0000289	nuclear-transcribed mRNA poly(A) tail sh...	19	0	0.26	1	Biological Process
GO:0000291	nuclear-transcribed mRNA catabolic proce...	26	0	0.36	1	Biological Process
GO:0000303	response to superoxide	10	0	0.14	1	Biological Process
GO:0000304	response to singlet oxygen	10	0	0.14	1	Biological Process
GO:0000305	response to oxygen radical	12	0	0.17	1	Biological Process
GO:0000380	alternative mRNA splicing, via spliceoso...	24	0	0.33	1	Biological Process
GO:0000381	regulation of alternative mRNA splicing,...	21	0	0.29	1	Biological Process
GO:0000387	spliceosomal snRNP assembly	15	0	0.21	1	Biological Process
GO:0000395	mRNA 5'-splice site recognition	10	0	0.14	1	Biological Process
GO:0000413	protein peptidyl-prolyl isomerization	40	0	0.56	1	Biological Process
GO:0000422	autophagy of mitochondrion	17	0	0.24	1	Biological Process
GO:0000447	endonucleolytic cleavage in ITS1 to sepa...	13	0	0.18	1	Biological Process
GO:0000462	maturation of SSU-rRNA from tricistronic...	33	0	0.46	1	Biological Process
GO:0000466	maturation of 5.8S rRNA from tricistroni...	19	0	0.26	1	Biological Process
GO:0000470	maturation of LSU-rRNA	23	0	0.32	1	Biological Process
GO:0000479	endonucleolytic cleavage of tricistronic...	16	0	0.22	1	Biological Process
GO:0000578	embryonic axis specification	18	0	0.25	1	Biological Process
GO:0000712	resolution of meiotic recombination inte...	14	0	0.19	1	Biological Process
GO:0000723	telomere maintenance	47	0	0.65	1	Biological Process
GO:0000724	double-strand break repair via homologou...	70	0	0.97	1	Biological Process
GO:0000725	recombinational repair	70	0	0.97	1	Biological Process
GO:0000730	DNA recombinase assembly	12	0	0.17	1	Biological Process
GO:0000731	DNA synthesis involved in DNA repair	19	0	0.26	1	Biological Process
GO:0000819	sister chromatid segregation	83	0	1.16	1	Biological Process
GO:0000902	cell morphogenesis	422	0	5.88	1	Biological Process
GO:0000910	cytokinesis	123	0	1.71	1	Biological Process
GO:0000911	cytokinesis by cell plate formation	48	0	0.67	1	Biological Process
GO:0000919	cell plate assembly	12	0	0.17	1	Biological Process
GO:0000956	nuclear-transcribed mRNA catabolic proce...	69	0	0.96	1	Biological Process
GO:0000959	mitochondrial RNA metabolic process	45	0	0.63	1	Biological Process
GO:0000963	mitochondrial RNA processing	16	0	0.22	1	Biological Process
GO:0000966	RNA 5'-end processing	15	0	0.21	1	Biological Process
GO:0001510	RNA methylation	42	0	0.58	1	Biological Process
GO:0001522	pseudouridine synthesis	20	0	0.28	1	Biological Process
GO:0001558	regulation of cell growth	102	0	1.42	1	Biological Process
GO:0001578	microtubule bundle formation	21	0	0.29	1	Biological Process
GO:0001655	urogenital system development	15	0	0.21	1	Biological Process
GO:0001666	response to hypoxia	94	0	1.31	1	Biological Process
GO:0001667	ameboidal-type cell migration	15	0	0.21	1	Biological Process
GO:0001678	intracellular glucose homeostasis	20	0	0.28	1	Biological Process
GO:0001708	cell fate specification	29	0	0.4	1	Biological Process
GO:0001709	cell fate determination	14	0	0.19	1	Biological Process
GO:0001736	establishment of planar polarity	18	0	0.25	1	Biological Process
GO:0001738	morphogenesis of a polarized epithelium	18	0	0.25	1	Biological Process
GO:0001763	morphogenesis of a branching structure	42	0	0.58	1	Biological Process
GO:0001775	cell activation	22	0	0.31	1	Biological Process
GO:0001816	cytokine production	25	0	0.35	1	Biological Process
GO:0001817	regulation of cytokine production	25	0	0.35	1	Biological Process
GO:0001819	positive regulation of cytokine producti...	17	0	0.24	1	Biological Process
GO:0001822	kidney development	11	0	0.15	1	Biological Process
GO:0001889	liver development	11	0	0.15	1	Biological Process
GO:0001933	negative regulation of protein phosphory...	25	0	0.35	1	Biological Process
GO:0001947	heart looping	11	0	0.15	1	Biological Process
GO:0002009	morphogenesis of an epithelium	33	0	0.46	1	Biological Process
GO:0002200	somatic diversification of immune recept...	11	0	0.15	1	Biological Process
GO:0002213	defense response to insect	32	0	0.45	1	Biological Process
GO:0002218	activation of innate immune response	57	0	0.79	1	Biological Process
GO:0002221	pattern recognition receptor signaling p...	13	0	0.18	1	Biological Process
GO:0002230	positive regulation of defense response ...	10	0	0.14	1	Biological Process
GO:0002238	response to molecule of fungal origin	19	0	0.26	1	Biological Process
GO:0002252	immune effector process	94	0	1.31	1	Biological Process
GO:0002253	activation of immune response	60	0	0.84	1	Biological Process
GO:0002263	cell activation involved in immune respo...	17	0	0.24	1	Biological Process
GO:0002274	myeloid leukocyte activation	11	0	0.15	1	Biological Process
GO:0002275	myeloid cell activation involved in immu...	11	0	0.15	1	Biological Process
GO:0002283	neutrophil activation involved in immune...	10	0	0.14	1	Biological Process
GO:0002366	leukocyte activation involved in immune ...	17	0	0.24	1	Biological Process
GO:0002377	immunoglobulin production	11	0	0.15	1	Biological Process
GO:0002440	production of molecular mediator of immu...	11	0	0.15	1	Biological Process
GO:0002443	leukocyte mediated immunity	16	0	0.22	1	Biological Process
GO:0002444	myeloid leukocyte mediated immunity	10	0	0.14	1	Biological Process
GO:0002446	neutrophil mediated immunity	10	0	0.14	1	Biological Process
GO:0002478	antigen processing and presentation of e...	12	0	0.17	1	Biological Process
GO:0002495	antigen processing and presentation of p...	14	0	0.19	1	Biological Process
GO:0002504	antigen processing and presentation of p...	14	0	0.19	1	Biological Process
GO:0002520	immune system development	27	0	0.38	1	Biological Process
GO:0002683	negative regulation of immune system pro...	42	0	0.58	1	Biological Process
GO:0002697	regulation of immune effector process	25	0	0.35	1	Biological Process
GO:0002757	immune response-activating signaling pat...	16	0	0.22	1	Biological Process
GO:0002758	innate immune response-activating signal...	13	0	0.18	1	Biological Process
GO:0002764	immune response-regulating signaling pat...	18	0	0.25	1	Biological Process
GO:0002790	peptide secretion	42	0	0.58	1	Biological Process
GO:0002791	regulation of peptide secretion	25	0	0.35	1	Biological Process
GO:0002792	negative regulation of peptide secretion	12	0	0.17	1	Biological Process
GO:0002793	positive regulation of peptide secretion	10	0	0.14	1	Biological Process
GO:0002832	negative regulation of response to bioti...	47	0	0.65	1	Biological Process
GO:0003002	regionalization	196	0	2.73	1	Biological Process
GO:0003007	heart morphogenesis	13	0	0.18	1	Biological Process
GO:0003008	system process	67	0	0.93	1	Biological Process
GO:0003013	circulatory system process	40	0	0.56	1	Biological Process
GO:0003018	vascular process in circulatory system	28	0	0.39	1	Biological Process
GO:0003143	embryonic heart tube morphogenesis	11	0	0.15	1	Biological Process
GO:0003341	cilium movement	10	0	0.14	1	Biological Process
GO:0005976	polysaccharide metabolic process	284	0	3.95	1	Biological Process
GO:0005977	glycogen metabolic process	21	0	0.29	1	Biological Process
GO:0005978	glycogen biosynthetic process	10	0	0.14	1	Biological Process
GO:0005982	starch metabolic process	63	0	0.88	1	Biological Process
GO:0005983	starch catabolic process	28	0	0.39	1	Biological Process
GO:0005984	disaccharide metabolic process	53	0	0.74	1	Biological Process
GO:0005985	sucrose metabolic process	25	0	0.35	1	Biological Process
GO:0005987	sucrose catabolic process	14	0	0.19	1	Biological Process
GO:0005991	trehalose metabolic process	22	0	0.31	1	Biological Process
GO:0005992	trehalose biosynthetic process	18	0	0.25	1	Biological Process
GO:0005996	monosaccharide metabolic process	98	0	1.36	1	Biological Process
GO:0006006	glucose metabolic process	28	0	0.39	1	Biological Process
GO:0006020	inositol metabolic process	11	0	0.15	1	Biological Process
GO:0006022	aminoglycan metabolic process	14	0	0.19	1	Biological Process
GO:0006029	proteoglycan metabolic process	20	0	0.28	1	Biological Process
GO:0006040	amino sugar metabolic process	17	0	0.24	1	Biological Process
GO:0006081	cellular aldehyde metabolic process	54	0	0.75	1	Biological Process
GO:0006084	acetyl-CoA metabolic process	16	0	0.22	1	Biological Process
GO:0006090	pyruvate metabolic process	59	0	0.82	1	Biological Process
GO:0006094	gluconeogenesis	12	0	0.17	1	Biological Process
GO:0006096	glycolytic process	36	0	0.5	1	Biological Process
GO:0006098	pentose-phosphate shunt	16	0	0.22	1	Biological Process
GO:0006099	tricarboxylic acid cycle	24	0	0.33	1	Biological Process
GO:0006101	citrate metabolic process	26	0	0.36	1	Biological Process
GO:0006108	malate metabolic process	14	0	0.19	1	Biological Process
GO:0006109	regulation of carbohydrate metabolic pro...	52	0	0.72	1	Biological Process
GO:0006112	energy reserve metabolic process	21	0	0.29	1	Biological Process
GO:0006119	oxidative phosphorylation	19	0	0.26	1	Biological Process
GO:0006163	purine nucleotide metabolic process	189	0	2.63	1	Biological Process
GO:0006164	purine nucleotide biosynthetic process	97	0	1.35	1	Biological Process
GO:0006206	pyrimidine nucleobase metabolic process	28	0	0.39	1	Biological Process
GO:0006213	pyrimidine nucleoside metabolic process	25	0	0.35	1	Biological Process
GO:0006220	pyrimidine nucleotide metabolic process	36	0	0.5	1	Biological Process
GO:0006221	pyrimidine nucleotide biosynthetic proce...	29	0	0.4	1	Biological Process
GO:0006222	UMP biosynthetic process	13	0	0.18	1	Biological Process
GO:0006260	DNA replication	137	0	1.91	1	Biological Process
GO:0006261	DNA-templated DNA replication	114	0	1.59	1	Biological Process
GO:0006270	DNA replication initiation	21	0	0.29	1	Biological Process
GO:0006271	DNA strand elongation involved in DNA re...	11	0	0.15	1	Biological Process
GO:0006275	regulation of DNA replication	41	0	0.57	1	Biological Process
GO:0006278	RNA-templated DNA biosynthetic process	22	0	0.31	1	Biological Process
GO:0006282	regulation of DNA repair	27	0	0.38	1	Biological Process
GO:0006284	base-excision repair	20	0	0.28	1	Biological Process
GO:0006298	mismatch repair	16	0	0.22	1	Biological Process
GO:0006301	postreplication repair	20	0	0.28	1	Biological Process
GO:0006302	double-strand break repair	105	0	1.46	1	Biological Process
GO:0006303	double-strand break repair via nonhomolo...	20	0	0.28	1	Biological Process
GO:0006304	DNA modification	73	0	1.02	1	Biological Process
GO:0006305	DNA alkylation	56	0	0.78	1	Biological Process
GO:0006306	DNA methylation	56	0	0.78	1	Biological Process
GO:0006310	DNA recombination	136	0	1.89	1	Biological Process
GO:0006312	mitotic recombination	23	0	0.32	1	Biological Process
GO:0006334	nucleosome assembly	17	0	0.24	1	Biological Process
GO:0006346	DNA methylation-dependent heterochromati...	39	0	0.54	1	Biological Process
GO:0006349	regulation of gene expression by genomic...	13	0	0.18	1	Biological Process
GO:0006352	DNA-templated transcription initiation	53	0	0.74	1	Biological Process
GO:0006354	DNA-templated transcription elongation	39	0	0.54	1	Biological Process
GO:0006356	regulation of transcription by RNA polym...	11	0	0.15	1	Biological Process
GO:0006357	regulation of transcription by RNA polym...	303	0	4.22	1	Biological Process
GO:0006360	transcription by RNA polymerase I	19	0	0.26	1	Biological Process
GO:0006366	transcription by RNA polymerase II	342	0	4.76	1	Biological Process
GO:0006367	transcription initiation at RNA polymera...	38	0	0.53	1	Biological Process
GO:0006368	transcription elongation by RNA polymera...	31	0	0.43	1	Biological Process
GO:0006376	mRNA splice site recognition	14	0	0.19	1	Biological Process
GO:0006378	mRNA polyadenylation	28	0	0.39	1	Biological Process
GO:0006383	transcription by RNA polymerase III	14	0	0.19	1	Biological Process
GO:0006399	tRNA metabolic process	136	0	1.89	1	Biological Process
GO:0006400	tRNA modification	57	0	0.79	1	Biological Process
GO:0006402	mRNA catabolic process	106	0	1.48	1	Biological Process
GO:0006403	RNA localization	86	0	1.2	1	Biological Process
GO:0006405	RNA export from nucleus	74	0	1.03	1	Biological Process
GO:0006406	mRNA export from nucleus	46	0	0.64	1	Biological Process
GO:0006413	translational initiation	40	0	0.56	1	Biological Process
GO:0006414	translational elongation	13	0	0.18	1	Biological Process
GO:0006415	translational termination	12	0	0.17	1	Biological Process
GO:0006417	regulation of translation	130	0	1.81	1	Biological Process
GO:0006418	tRNA aminoacylation for protein translat...	50	0	0.7	1	Biological Process
GO:0006432	phenylalanyl-tRNA aminoacylation	11	0	0.15	1	Biological Process
GO:0006458	'de novo' protein folding	26	0	0.36	1	Biological Process
GO:0006465	signal peptide processing	10	0	0.14	1	Biological Process
GO:0006469	negative regulation of protein kinase ac...	20	0	0.28	1	Biological Process
GO:0006470	protein dephosphorylation	94	0	1.31	1	Biological Process
GO:0006473	protein acetylation	76	0	1.06	1	Biological Process
GO:0006475	internal protein amino acid acetylation	71	0	0.99	1	Biological Process
GO:0006476	protein deacetylation	24	0	0.33	1	Biological Process
GO:0006482	protein demethylation	20	0	0.28	1	Biological Process
GO:0006486	protein glycosylation	80	0	1.11	1	Biological Process
GO:0006487	protein N-linked glycosylation	40	0	0.56	1	Biological Process
GO:0006493	protein O-linked glycosylation	15	0	0.21	1	Biological Process
GO:0006497	protein lipidation	21	0	0.29	1	Biological Process
GO:0006505	GPI anchor metabolic process	14	0	0.19	1	Biological Process
GO:0006506	GPI anchor biosynthetic process	14	0	0.19	1	Biological Process
GO:0006513	protein monoubiquitination	10	0	0.14	1	Biological Process
GO:0006515	protein quality control for misfolded or...	21	0	0.29	1	Biological Process
GO:0006521	regulation of cellular amino acid metabo...	20	0	0.28	1	Biological Process
GO:0006525	arginine metabolic process	13	0	0.18	1	Biological Process
GO:0006526	arginine biosynthetic process	11	0	0.15	1	Biological Process
GO:0006531	aspartate metabolic process	10	0	0.14	1	Biological Process
GO:0006534	cysteine metabolic process	32	0	0.45	1	Biological Process
GO:0006536	glutamate metabolic process	21	0	0.29	1	Biological Process
GO:0006547	histidine metabolic process	10	0	0.14	1	Biological Process
GO:0006551	leucine metabolic process	10	0	0.14	1	Biological Process
GO:0006555	methionine metabolic process	27	0	0.38	1	Biological Process
GO:0006560	proline metabolic process	15	0	0.21	1	Biological Process
GO:0006563	L-serine metabolic process	12	0	0.17	1	Biological Process
GO:0006568	tryptophan metabolic process	24	0	0.33	1	Biological Process
GO:0006570	tyrosine metabolic process	13	0	0.18	1	Biological Process
GO:0006575	cellular modified amino acid metabolic p...	111	0	1.55	1	Biological Process
GO:0006576	biogenic amine metabolic process	44	0	0.61	1	Biological Process
GO:0006586	indolalkylamine metabolic process	24	0	0.33	1	Biological Process
GO:0006591	ornithine metabolic process	11	0	0.15	1	Biological Process
GO:0006595	polyamine metabolic process	13	0	0.18	1	Biological Process
GO:0006605	protein targeting	187	0	2.6	1	Biological Process
GO:0006606	protein import into nucleus	49	0	0.68	1	Biological Process
GO:0006607	NLS-bearing protein import into nucleus	15	0	0.21	1	Biological Process
GO:0006611	protein export from nucleus	72	0	1	1	Biological Process
GO:0006612	protein targeting to membrane	31	0	0.43	1	Biological Process
GO:0006623	protein targeting to vacuole	42	0	0.58	1	Biological Process
GO:0006625	protein targeting to peroxisome	30	0	0.42	1	Biological Process
GO:0006626	protein targeting to mitochondrion	37	0	0.52	1	Biological Process
GO:0006633	fatty acid biosynthetic process	117	0	1.63	1	Biological Process
GO:0006635	fatty acid beta-oxidation	35	0	0.49	1	Biological Process
GO:0006636	unsaturated fatty acid biosynthetic proc...	12	0	0.17	1	Biological Process
GO:0006637	acyl-CoA metabolic process	42	0	0.58	1	Biological Process
GO:0006638	neutral lipid metabolic process	60	0	0.84	1	Biological Process
GO:0006639	acylglycerol metabolic process	60	0	0.84	1	Biological Process
GO:0006641	triglyceride metabolic process	35	0	0.49	1	Biological Process
GO:0006643	membrane lipid metabolic process	76	0	1.06	1	Biological Process
GO:0006655	phosphatidylglycerol biosynthetic proces...	10	0	0.14	1	Biological Process
GO:0006661	phosphatidylinositol biosynthetic proces...	42	0	0.58	1	Biological Process
GO:0006664	glycolipid metabolic process	38	0	0.53	1	Biological Process
GO:0006665	sphingolipid metabolic process	37	0	0.52	1	Biological Process
GO:0006672	ceramide metabolic process	14	0	0.19	1	Biological Process
GO:0006690	icosanoid metabolic process	26	0	0.36	1	Biological Process
GO:0006694	steroid biosynthetic process	68	0	0.95	1	Biological Process
GO:0006730	one-carbon metabolic process	10	0	0.14	1	Biological Process
GO:0006739	NADP metabolic process	24	0	0.33	1	Biological Process
GO:0006740	NADPH regeneration	18	0	0.25	1	Biological Process
GO:0006749	glutathione metabolic process	60	0	0.84	1	Biological Process
GO:0006753	nucleoside phosphate metabolic process	254	0	3.54	1	Biological Process
GO:0006754	ATP biosynthetic process	47	0	0.65	1	Biological Process
GO:0006760	folic acid-containing compound metabolic...	16	0	0.22	1	Biological Process
GO:0006767	water-soluble vitamin metabolic process	60	0	0.84	1	Biological Process
GO:0006778	porphyrin-containing compound metabolic ...	85	0	1.18	1	Biological Process
GO:0006779	porphyrin-containing compound biosynthet...	56	0	0.78	1	Biological Process
GO:0006783	heme biosynthetic process	12	0	0.17	1	Biological Process
GO:0006787	porphyrin-containing compound catabolic ...	24	0	0.33	1	Biological Process
GO:0006801	superoxide metabolic process	14	0	0.19	1	Biological Process
GO:0006805	xenobiotic metabolic process	11	0	0.15	1	Biological Process
GO:0006813	potassium ion transport	101	0	1.41	1	Biological Process
GO:0006814	sodium ion transport	31	0	0.43	1	Biological Process
GO:0006816	calcium ion transport	56	0	0.78	1	Biological Process
GO:0006817	phosphate ion transport	25	0	0.35	1	Biological Process
GO:0006821	chloride transport	12	0	0.17	1	Biological Process
GO:0006825	copper ion transport	12	0	0.17	1	Biological Process
GO:0006826	iron ion transport	27	0	0.38	1	Biological Process
GO:0006828	manganese ion transport	13	0	0.18	1	Biological Process
GO:0006829	zinc ion transport	21	0	0.29	1	Biological Process
GO:0006833	water transport	43	0	0.6	1	Biological Process
GO:0006839	mitochondrial transport	102	0	1.42	1	Biological Process
GO:0006857	oligopeptide transport	17	0	0.24	1	Biological Process
GO:0006862	nucleotide transport	29	0	0.4	1	Biological Process
GO:0006863	purine nucleobase transport	26	0	0.36	1	Biological Process
GO:0006869	lipid transport	80	0	1.11	1	Biological Process
GO:0006873	intracellular monoatomic ion homeostasis	142	0	1.98	1	Biological Process
GO:0006874	intracellular calcium ion homeostasis	22	0	0.31	1	Biological Process
GO:0006879	intracellular iron ion homeostasis	24	0	0.33	1	Biological Process
GO:0006885	regulation of pH	46	0	0.64	1	Biological Process
GO:0006887	exocytosis	96	0	1.34	1	Biological Process
GO:0006888	endoplasmic reticulum to Golgi vesicle-m...	56	0	0.78	1	Biological Process
GO:0006890	retrograde vesicle-mediated transport, G...	35	0	0.49	1	Biological Process
GO:0006891	intra-Golgi vesicle-mediated transport	25	0	0.35	1	Biological Process
GO:0006892	post-Golgi vesicle-mediated transport	28	0	0.39	1	Biological Process
GO:0006896	Golgi to vacuole transport	17	0	0.24	1	Biological Process
GO:0006900	vesicle budding from membrane	23	0	0.32	1	Biological Process
GO:0006903	vesicle targeting	15	0	0.21	1	Biological Process
GO:0006906	vesicle fusion	77	0	1.07	1	Biological Process
GO:0006909	phagocytosis	28	0	0.39	1	Biological Process
GO:0006913	nucleocytoplasmic transport	119	0	1.66	1	Biological Process
GO:0006914	autophagy	74	0	1.03	1	Biological Process
GO:0006915	apoptotic process	67	0	0.93	1	Biological Process
GO:0006935	chemotaxis	52	0	0.72	1	Biological Process
GO:0006949	syncytium formation	15	0	0.21	1	Biological Process
GO:0006954	inflammatory response	24	0	0.33	1	Biological Process
GO:0006971	hypotonic response	11	0	0.15	1	Biological Process
GO:0006986	response to unfolded protein	28	0	0.39	1	Biological Process
GO:0006995	cellular response to nitrogen starvation	24	0	0.33	1	Biological Process
GO:0007004	telomere maintenance via telomerase	20	0	0.28	1	Biological Process
GO:0007006	mitochondrial membrane organization	24	0	0.33	1	Biological Process
GO:0007015	actin filament organization	91	0	1.27	1	Biological Process
GO:0007018	microtubule-based movement	85	0	1.18	1	Biological Process
GO:0007020	microtubule nucleation	10	0	0.14	1	Biological Process
GO:0007029	endoplasmic reticulum organization	13	0	0.18	1	Biological Process
GO:0007030	Golgi organization	39	0	0.54	1	Biological Process
GO:0007031	peroxisome organization	45	0	0.63	1	Biological Process
GO:0007032	endosome organization	16	0	0.22	1	Biological Process
GO:0007033	vacuole organization	71	0	0.99	1	Biological Process
GO:0007034	vacuolar transport	96	0	1.34	1	Biological Process
GO:0007035	vacuolar acidification	12	0	0.17	1	Biological Process
GO:0007041	lysosomal transport	25	0	0.35	1	Biological Process
GO:0007049	cell cycle	577	0	8.03	1	Biological Process
GO:0007051	spindle organization	44	0	0.61	1	Biological Process
GO:0007052	mitotic spindle organization	31	0	0.43	1	Biological Process
GO:0007059	chromosome segregation	141	0	1.96	1	Biological Process
GO:0007062	sister chromatid cohesion	32	0	0.45	1	Biological Process
GO:0007063	regulation of sister chromatid cohesion	10	0	0.14	1	Biological Process
GO:0007080	mitotic metaphase chromosome alignment	18	0	0.25	1	Biological Process
GO:0007088	regulation of mitotic nuclear division	32	0	0.45	1	Biological Process
GO:0007091	metaphase/anaphase transition of mitotic...	18	0	0.25	1	Biological Process
GO:0007093	mitotic cell cycle checkpoint signaling	33	0	0.46	1	Biological Process
GO:0007094	mitotic spindle assembly checkpoint sign...	10	0	0.14	1	Biological Process
GO:0007097	nuclear migration	11	0	0.15	1	Biological Process
GO:0007127	meiosis I	71	0	0.99	1	Biological Process
GO:0007129	homologous chromosome pairing at meiosis	32	0	0.45	1	Biological Process
GO:0007131	reciprocal meiotic recombination	52	0	0.72	1	Biological Process
GO:0007135	meiosis II	13	0	0.18	1	Biological Process
GO:0007140	male meiotic nuclear division	30	0	0.42	1	Biological Process
GO:0007155	cell adhesion	30	0	0.42	1	Biological Process
GO:0007163	establishment or maintenance of cell pol...	45	0	0.63	1	Biological Process
GO:0007164	establishment of tissue polarity	20	0	0.28	1	Biological Process
GO:0007169	transmembrane receptor protein tyrosine ...	17	0	0.24	1	Biological Process
GO:0007186	G protein-coupled receptor signaling pat...	24	0	0.33	1	Biological Process
GO:0007224	smoothened signaling pathway	10	0	0.14	1	Biological Process
GO:0007249	canonical NF-kappaB signal transduction	10	0	0.14	1	Biological Process
GO:0007264	small GTPase mediated signal transductio...	17	0	0.24	1	Biological Process
GO:0007265	Ras protein signal transduction	16	0	0.22	1	Biological Process
GO:0007267	cell-cell signaling	66	0	0.92	1	Biological Process
GO:0007268	chemical synaptic transmission	15	0	0.21	1	Biological Process
GO:0007276	gamete generation	109	0	1.52	1	Biological Process
GO:0007281	germ cell development	29	0	0.4	1	Biological Process
GO:0007283	spermatogenesis	24	0	0.33	1	Biological Process
GO:0007292	female gamete generation	21	0	0.29	1	Biological Process
GO:0007346	regulation of mitotic cell cycle	128	0	1.78	1	Biological Process
GO:0007368	determination of left/right symmetry	16	0	0.22	1	Biological Process
GO:0007369	gastrulation	15	0	0.21	1	Biological Process
GO:0007389	pattern specification process	227	0	3.16	1	Biological Process
GO:0007399	nervous system development	82	0	1.14	1	Biological Process
GO:0007409	axonogenesis	13	0	0.18	1	Biological Process
GO:0007417	central nervous system development	24	0	0.33	1	Biological Process
GO:0007420	brain development	16	0	0.22	1	Biological Process
GO:0007507	heart development	16	0	0.22	1	Biological Process
GO:0007548	sex differentiation	11	0	0.15	1	Biological Process
GO:0007584	response to nutrient	36	0	0.5	1	Biological Process
GO:0007602	phototransduction	13	0	0.18	1	Biological Process
GO:0007610	behavior	23	0	0.32	1	Biological Process
GO:0007623	circadian rhythm	117	0	1.63	1	Biological Process
GO:0008015	blood circulation	21	0	0.29	1	Biological Process
GO:0008033	tRNA processing	74	0	1.03	1	Biological Process
GO:0008037	cell recognition	14	0	0.19	1	Biological Process
GO:0008064	regulation of actin polymerization or de...	53	0	0.74	1	Biological Process
GO:0008154	actin polymerization or depolymerization	67	0	0.93	1	Biological Process
GO:0008156	negative regulation of DNA replication	15	0	0.21	1	Biological Process
GO:0008202	steroid metabolic process	114	0	1.59	1	Biological Process
GO:0008203	cholesterol metabolic process	10	0	0.14	1	Biological Process
GO:0008214	protein dealkylation	20	0	0.28	1	Biological Process
GO:0008217	regulation of blood pressure	19	0	0.26	1	Biological Process
GO:0008272	sulfate transport	20	0	0.28	1	Biological Process
GO:0008283	cell population proliferation	243	0	3.38	1	Biological Process
GO:0008284	positive regulation of cell population p...	48	0	0.67	1	Biological Process
GO:0008285	negative regulation of cell population p...	53	0	0.74	1	Biological Process
GO:0008300	isoprenoid catabolic process	26	0	0.36	1	Biological Process
GO:0008333	endosome to lysosome transport	14	0	0.19	1	Biological Process
GO:0008356	asymmetric cell division	24	0	0.33	1	Biological Process
GO:0008360	regulation of cell shape	27	0	0.38	1	Biological Process
GO:0008361	regulation of cell size	37	0	0.52	1	Biological Process
GO:0008406	gonad development	10	0	0.14	1	Biological Process
GO:0008544	epidermis development	18	0	0.25	1	Biological Process
GO:0008589	regulation of smoothened signaling pathw...	10	0	0.14	1	Biological Process
GO:0008608	attachment of spindle microtubules to ki...	18	0	0.25	1	Biological Process
GO:0008654	phospholipid biosynthetic process	112	0	1.56	1	Biological Process
GO:0008655	pyrimidine-containing compound salvage	18	0	0.25	1	Biological Process
GO:0009051	pentose-phosphate shunt, oxidative branc...	14	0	0.19	1	Biological Process
GO:0009060	aerobic respiration	46	0	0.64	1	Biological Process
GO:0009062	fatty acid catabolic process	39	0	0.54	1	Biological Process
GO:0009063	amino acid catabolic process	41	0	0.57	1	Biological Process
GO:0009064	glutamine family amino acid metabolic pr...	45	0	0.63	1	Biological Process
GO:0009066	aspartate family amino acid metabolic pr...	47	0	0.65	1	Biological Process
GO:0009067	aspartate family amino acid biosynthetic...	25	0	0.35	1	Biological Process
GO:0009069	serine family amino acid metabolic proce...	41	0	0.57	1	Biological Process
GO:0009070	serine family amino acid biosynthetic pr...	26	0	0.36	1	Biological Process
GO:0009072	aromatic amino acid metabolic process	59	0	0.82	1	Biological Process
GO:0009073	aromatic amino acid family biosynthetic ...	33	0	0.46	1	Biological Process
GO:0009074	aromatic amino acid family catabolic pro...	13	0	0.18	1	Biological Process
GO:0009081	branched-chain amino acid metabolic proc...	25	0	0.35	1	Biological Process
GO:0009082	branched-chain amino acid biosynthetic p...	14	0	0.19	1	Biological Process
GO:0009084	glutamine family amino acid biosynthetic...	21	0	0.29	1	Biological Process
GO:0009086	methionine biosynthetic process	15	0	0.21	1	Biological Process
GO:0009100	glycoprotein metabolic process	105	0	1.46	1	Biological Process
GO:0009101	glycoprotein biosynthetic process	93	0	1.29	1	Biological Process
GO:0009112	nucleobase metabolic process	37	0	0.52	1	Biological Process
GO:0009116	nucleoside metabolic process	56	0	0.78	1	Biological Process
GO:0009117	nucleotide metabolic process	252	0	3.51	1	Biological Process
GO:0009119	ribonucleoside metabolic process	54	0	0.75	1	Biological Process
GO:0009123	nucleoside monophosphate metabolic proce...	103	0	1.43	1	Biological Process
GO:0009124	nucleoside monophosphate biosynthetic pr...	68	0	0.95	1	Biological Process
GO:0009126	purine nucleoside monophosphate metaboli...	76	0	1.06	1	Biological Process
GO:0009127	purine nucleoside monophosphate biosynth...	51	0	0.71	1	Biological Process
GO:0009129	pyrimidine nucleoside monophosphate meta...	16	0	0.22	1	Biological Process
GO:0009130	pyrimidine nucleoside monophosphate bios...	15	0	0.21	1	Biological Process
GO:0009132	nucleoside diphosphate metabolic process	41	0	0.57	1	Biological Process
GO:0009135	purine nucleoside diphosphate metabolic ...	36	0	0.5	1	Biological Process
GO:0009141	nucleoside triphosphate metabolic proces...	88	0	1.23	1	Biological Process
GO:0009142	nucleoside triphosphate biosynthetic pro...	58	0	0.81	1	Biological Process
GO:0009144	purine nucleoside triphosphate metabolic...	79	0	1.1	1	Biological Process
GO:0009145	purine nucleoside triphosphate biosynthe...	52	0	0.72	1	Biological Process
GO:0009150	purine ribonucleotide metabolic process	146	0	2.03	1	Biological Process
GO:0009152	purine ribonucleotide biosynthetic proce...	86	0	1.2	1	Biological Process
GO:0009156	ribonucleoside monophosphate biosyntheti...	64	0	0.89	1	Biological Process
GO:0009161	ribonucleoside monophosphate metabolic p...	90	0	1.25	1	Biological Process
GO:0009163	nucleoside biosynthetic process	31	0	0.43	1	Biological Process
GO:0009165	nucleotide biosynthetic process	147	0	2.05	1	Biological Process
GO:0009166	nucleotide catabolic process	52	0	0.72	1	Biological Process
GO:0009167	purine ribonucleoside monophosphate meta...	76	0	1.06	1	Biological Process
GO:0009168	purine ribonucleoside monophosphate bios...	51	0	0.71	1	Biological Process
GO:0009173	pyrimidine ribonucleoside monophosphate ...	14	0	0.19	1	Biological Process
GO:0009174	pyrimidine ribonucleoside monophosphate ...	13	0	0.18	1	Biological Process
GO:0009179	purine ribonucleoside diphosphate metabo...	36	0	0.5	1	Biological Process
GO:0009185	ribonucleoside diphosphate metabolic pro...	36	0	0.5	1	Biological Process
GO:0009199	ribonucleoside triphosphate metabolic pr...	81	0	1.13	1	Biological Process
GO:0009201	ribonucleoside triphosphate biosynthetic...	56	0	0.78	1	Biological Process
GO:0009205	purine ribonucleoside triphosphate metab...	77	0	1.07	1	Biological Process
GO:0009206	purine ribonucleoside triphosphate biosy...	52	0	0.72	1	Biological Process
GO:0009218	pyrimidine ribonucleotide metabolic proc...	20	0	0.28	1	Biological Process
GO:0009220	pyrimidine ribonucleotide biosynthetic p...	19	0	0.26	1	Biological Process
GO:0009225	nucleotide-sugar metabolic process	32	0	0.45	1	Biological Process
GO:0009226	nucleotide-sugar biosynthetic process	23	0	0.32	1	Biological Process
GO:0009240	isopentenyl diphosphate biosynthetic pro...	17	0	0.24	1	Biological Process
GO:0009247	glycolipid biosynthetic process	32	0	0.45	1	Biological Process
GO:0009250	glucan biosynthetic process	80	0	1.11	1	Biological Process
GO:0009251	glucan catabolic process	47	0	0.65	1	Biological Process
GO:0009259	ribonucleotide metabolic process	168	0	2.34	1	Biological Process
GO:0009260	ribonucleotide biosynthetic process	107	0	1.49	1	Biological Process
GO:0009262	deoxyribonucleotide metabolic process	13	0	0.18	1	Biological Process
GO:0009267	cellular response to starvation	162	0	2.26	1	Biological Process
GO:0009292	horizontal gene transfer	28	0	0.39	1	Biological Process
GO:0009294	DNA-mediated transformation	28	0	0.39	1	Biological Process
GO:0009306	protein secretion	42	0	0.58	1	Biological Process
GO:0009308	amine metabolic process	92	0	1.28	1	Biological Process
GO:0009309	amine biosynthetic process	29	0	0.4	1	Biological Process
GO:0009311	oligosaccharide metabolic process	76	0	1.06	1	Biological Process
GO:0009312	oligosaccharide biosynthetic process	34	0	0.47	1	Biological Process
GO:0009313	oligosaccharide catabolic process	23	0	0.32	1	Biological Process
GO:0009394	2'-deoxyribonucleotide metabolic process	12	0	0.17	1	Biological Process
GO:0009395	phospholipid catabolic process	19	0	0.26	1	Biological Process
GO:0009403	toxin biosynthetic process	26	0	0.36	1	Biological Process
GO:0009404	toxin metabolic process	66	0	0.92	1	Biological Process
GO:0009407	toxin catabolic process	40	0	0.56	1	Biological Process
GO:0009410	response to xenobiotic stimulus	47	0	0.65	1	Biological Process
GO:0009554	megasporogenesis	15	0	0.21	1	Biological Process
GO:0009555	pollen development	327	0	4.55	1	Biological Process
GO:0009556	microsporogenesis	26	0	0.36	1	Biological Process
GO:0009566	fertilization	31	0	0.43	1	Biological Process
GO:0009567	double fertilization forming a zygote an...	25	0	0.35	1	Biological Process
GO:0009581	detection of external stimulus	38	0	0.53	1	Biological Process
GO:0009582	detection of abiotic stimulus	38	0	0.53	1	Biological Process
GO:0009583	detection of light stimulus	15	0	0.21	1	Biological Process
GO:0009585	red, far-red light phototransduction	13	0	0.18	1	Biological Process
GO:0009608	response to symbiont	17	0	0.24	1	Biological Process
GO:0009610	response to symbiotic fungus	13	0	0.18	1	Biological Process
GO:0009612	response to mechanical stimulus	29	0	0.4	1	Biological Process
GO:0009615	response to virus	91	0	1.27	1	Biological Process
GO:0009616	RNAi-mediated antiviral immune response	16	0	0.22	1	Biological Process
GO:0009627	systemic acquired resistance	73	0	1.02	1	Biological Process
GO:0009631	cold acclimation	34	0	0.47	1	Biological Process
GO:0009635	response to herbicide	12	0	0.17	1	Biological Process
GO:0009637	response to blue light	85	0	1.18	1	Biological Process
GO:0009638	phototropism	15	0	0.21	1	Biological Process
GO:0009639	response to red or far red light	209	0	2.91	1	Biological Process
GO:0009640	photomorphogenesis	82	0	1.14	1	Biological Process
GO:0009641	shade avoidance	30	0	0.42	1	Biological Process
GO:0009642	response to light intensity	141	0	1.96	1	Biological Process
GO:0009644	response to high light intensity	75	0	1.04	1	Biological Process
GO:0009646	response to absence of light	44	0	0.61	1	Biological Process
GO:0009647	skotomorphogenesis	10	0	0.14	1	Biological Process
GO:0009653	anatomical structure morphogenesis	1038	0	14.45	1	Biological Process
GO:0009668	plastid membrane organization	38	0	0.53	1	Biological Process
GO:0009682	induced systemic resistance	33	0	0.46	1	Biological Process
GO:0009685	gibberellin metabolic process	107	0	1.49	1	Biological Process
GO:0009686	gibberellin biosynthetic process	87	0	1.21	1	Biological Process
GO:0009687	abscisic acid metabolic process	33	0	0.46	1	Biological Process
GO:0009688	abscisic acid biosynthetic process	26	0	0.36	1	Biological Process
GO:0009690	cytokinin metabolic process	31	0	0.43	1	Biological Process
GO:0009691	cytokinin biosynthetic process	14	0	0.19	1	Biological Process
GO:0009695	jasmonic acid biosynthetic process	25	0	0.35	1	Biological Process
GO:0009696	salicylic acid metabolic process	31	0	0.43	1	Biological Process
GO:0009697	salicylic acid biosynthetic process	10	0	0.14	1	Biological Process
GO:0009698	phenylpropanoid metabolic process	139	0	1.94	1	Biological Process
GO:0009699	phenylpropanoid biosynthetic process	124	0	1.73	1	Biological Process
GO:0009700	indole phytoalexin biosynthetic process	15	0	0.21	1	Biological Process
GO:0009704	de-etiolation	22	0	0.31	1	Biological Process
GO:0009718	anthocyanin-containing compound biosynth...	32	0	0.45	1	Biological Process
GO:0009736	cytokinin-activated signaling pathway	67	0	0.93	1	Biological Process
GO:0009738	abscisic acid-activated signaling pathwa...	211	0	2.94	1	Biological Process
GO:0009739	response to gibberellin	168	0	2.34	1	Biological Process
GO:0009740	gibberellic acid mediated signaling path...	87	0	1.21	1	Biological Process
GO:0009743	response to carbohydrate	192	0	2.67	1	Biological Process
GO:0009744	response to sucrose	94	0	1.31	1	Biological Process
GO:0009746	response to hexose	77	0	1.07	1	Biological Process
GO:0009749	response to glucose	53	0	0.74	1	Biological Process
GO:0009750	response to fructose	38	0	0.53	1	Biological Process
GO:0009756	carbohydrate mediated signaling	58	0	0.81	1	Biological Process
GO:0009759	indole glucosinolate biosynthetic proces...	14	0	0.19	1	Biological Process
GO:0009765	photosynthesis, light harvesting	29	0	0.4	1	Biological Process
GO:0009767	photosynthetic electron transport chain	40	0	0.56	1	Biological Process
GO:0009768	photosynthesis, light harvesting in phot...	11	0	0.15	1	Biological Process
GO:0009773	photosynthetic electron transport in pho...	12	0	0.17	1	Biological Process
GO:0009785	blue light signaling pathway	23	0	0.32	1	Biological Process
GO:0009787	regulation of abscisic acid-activated si...	123	0	1.71	1	Biological Process
GO:0009788	negative regulation of abscisic acid-act...	49	0	0.68	1	Biological Process
GO:0009789	positive regulation of abscisic acid-act...	66	0	0.92	1	Biological Process
GO:0009792	embryo development ending in birth or eg...	31	0	0.43	1	Biological Process
GO:0009798	axis specification	49	0	0.68	1	Biological Process
GO:0009799	specification of symmetry	18	0	0.25	1	Biological Process
GO:0009808	lignin metabolic process	53	0	0.74	1	Biological Process
GO:0009809	lignin biosynthetic process	46	0	0.64	1	Biological Process
GO:0009813	flavonoid biosynthetic process	87	0	1.21	1	Biological Process
GO:0009819	drought recovery	16	0	0.22	1	Biological Process
GO:0009820	alkaloid metabolic process	15	0	0.21	1	Biological Process
GO:0009825	multidimensional cell growth	41	0	0.57	1	Biological Process
GO:0009826	unidimensional cell growth	310	0	4.32	1	Biological Process
GO:0009827	plant-type cell wall modification	34	0	0.47	1	Biological Process
GO:0009828	plant-type cell wall loosening	10	0	0.14	1	Biological Process
GO:0009831	plant-type cell wall modification involv...	10	0	0.14	1	Biological Process
GO:0009832	plant-type cell wall biogenesis	148	0	2.06	1	Biological Process
GO:0009833	plant-type primary cell wall biogenesis	26	0	0.36	1	Biological Process
GO:0009834	plant-type secondary cell wall biogenesi...	64	0	0.89	1	Biological Process
GO:0009838	abscission	28	0	0.39	1	Biological Process
GO:0009846	pollen germination	67	0	0.93	1	Biological Process
GO:0009853	photorespiration	33	0	0.46	1	Biological Process
GO:0009855	determination of bilateral symmetry	18	0	0.25	1	Biological Process
GO:0009856	pollination	213	0	2.97	1	Biological Process
GO:0009860	pollen tube growth	136	0	1.89	1	Biological Process
GO:0009862	systemic acquired resistance, salicylic ...	20	0	0.28	1	Biological Process
GO:0009864	induced systemic resistance, jasmonic ac...	15	0	0.21	1	Biological Process
GO:0009867	jasmonic acid mediated signaling pathway	110	0	1.53	1	Biological Process
GO:0009873	ethylene-activated signaling pathway	102	0	1.42	1	Biological Process
GO:0009875	pollen-pistil interaction	18	0	0.25	1	Biological Process
GO:0009877	nodulation	12	0	0.17	1	Biological Process
GO:0009880	embryonic pattern specification	25	0	0.35	1	Biological Process
GO:0009887	animal organ morphogenesis	31	0	0.43	1	Biological Process
GO:0009888	tissue development	708	0	9.86	1	Biological Process
GO:0009891	positive regulation of biosynthetic proc...	578	0	8.05	1	Biological Process
GO:0009894	regulation of catabolic process	189	0	2.63	1	Biological Process
GO:0009895	negative regulation of catabolic process	37	0	0.52	1	Biological Process
GO:0009896	positive regulation of catabolic process	122	0	1.7	1	Biological Process
GO:0009900	dehiscence	24	0	0.33	1	Biological Process
GO:0009901	anther dehiscence	15	0	0.21	1	Biological Process
GO:0009902	chloroplast relocation	26	0	0.36	1	Biological Process
GO:0009903	chloroplast avoidance movement	25	0	0.35	1	Biological Process
GO:0009904	chloroplast accumulation movement	20	0	0.28	1	Biological Process
GO:0009908	flower development	501	0	6.98	1	Biological Process
GO:0009909	regulation of flower development	168	0	2.34	1	Biological Process
GO:0009910	negative regulation of flower developmen...	46	0	0.64	1	Biological Process
GO:0009911	positive regulation of flower developmen...	40	0	0.56	1	Biological Process
GO:0009913	epidermal cell differentiation	18	0	0.25	1	Biological Process
GO:0009914	hormone transport	125	0	1.74	1	Biological Process
GO:0009926	auxin polar transport	96	0	1.34	1	Biological Process
GO:0009932	cell tip growth	166	0	2.31	1	Biological Process
GO:0009933	meristem structural organization	63	0	0.88	1	Biological Process
GO:0009934	regulation of meristem structural organi...	17	0	0.24	1	Biological Process
GO:0009937	regulation of gibberellic acid mediated ...	20	0	0.28	1	Biological Process
GO:0009942	longitudinal axis specification	11	0	0.15	1	Biological Process
GO:0009943	adaxial/abaxial axis specification	24	0	0.33	1	Biological Process
GO:0009944	polarity specification of adaxial/abaxia...	20	0	0.28	1	Biological Process
GO:0009955	adaxial/abaxial pattern specification	35	0	0.49	1	Biological Process
GO:0009956	radial pattern formation	17	0	0.24	1	Biological Process
GO:0009960	endosperm development	30	0	0.42	1	Biological Process
GO:0009962	regulation of flavonoid biosynthetic pro...	26	0	0.36	1	Biological Process
GO:0009963	positive regulation of flavonoid biosynt...	12	0	0.17	1	Biological Process
GO:0009965	leaf morphogenesis	92	0	1.28	1	Biological Process
GO:0009967	positive regulation of signal transducti...	158	0	2.2	1	Biological Process
GO:0009968	negative regulation of signal transducti...	167	0	2.33	1	Biological Process
GO:0009970	cellular response to sulfate starvation	10	0	0.14	1	Biological Process
GO:0010014	meristem initiation	34	0	0.47	1	Biological Process
GO:0010015	root morphogenesis	246	0	3.42	1	Biological Process
GO:0010016	shoot system morphogenesis	194	0	2.7	1	Biological Process
GO:0010017	red or far-red light signaling pathway	40	0	0.56	1	Biological Process
GO:0010019	chloroplast-nucleus signaling pathway	12	0	0.17	1	Biological Process
GO:0010020	chloroplast fission	20	0	0.28	1	Biological Process
GO:0010022	meristem determinacy	22	0	0.31	1	Biological Process
GO:0010023	proanthocyanidin biosynthetic process	12	0	0.17	1	Biological Process
GO:0010025	wax biosynthetic process	24	0	0.33	1	Biological Process
GO:0010026	trichome differentiation	85	0	1.18	1	Biological Process
GO:0010027	thylakoid membrane organization	31	0	0.43	1	Biological Process
GO:0010036	response to boron-containing substance	13	0	0.18	1	Biological Process
GO:0010043	response to zinc ion	45	0	0.63	1	Biological Process
GO:0010044	response to aluminum ion	13	0	0.18	1	Biological Process
GO:0010047	fruit dehiscence	12	0	0.17	1	Biological Process
GO:0010048	vernalization response	22	0	0.31	1	Biological Process
GO:0010050	vegetative phase change	16	0	0.22	1	Biological Process
GO:0010051	xylem and phloem pattern formation	75	0	1.04	1	Biological Process
GO:0010052	guard cell differentiation	21	0	0.29	1	Biological Process
GO:0010053	root epidermal cell differentiation	121	0	1.68	1	Biological Process
GO:0010054	trichoblast differentiation	103	0	1.43	1	Biological Process
GO:0010065	primary meristem tissue development	19	0	0.26	1	Biological Process
GO:0010067	procambium histogenesis	13	0	0.18	1	Biological Process
GO:0010072	primary shoot apical meristem specificat...	18	0	0.25	1	Biological Process
GO:0010073	meristem maintenance	148	0	2.06	1	Biological Process
GO:0010074	maintenance of meristem identity	62	0	0.86	1	Biological Process
GO:0010075	regulation of meristem growth	41	0	0.57	1	Biological Process
GO:0010077	maintenance of inflorescence meristem id...	12	0	0.17	1	Biological Process
GO:0010078	maintenance of root meristem identity	22	0	0.31	1	Biological Process
GO:0010082	regulation of root meristem growth	22	0	0.31	1	Biological Process
GO:0010087	phloem or xylem histogenesis	115	0	1.6	1	Biological Process
GO:0010088	phloem development	20	0	0.28	1	Biological Process
GO:0010089	xylem development	48	0	0.67	1	Biological Process
GO:0010090	trichome morphogenesis	61	0	0.85	1	Biological Process
GO:0010091	trichome branching	35	0	0.49	1	Biological Process
GO:0010093	specification of floral organ identity	35	0	0.49	1	Biological Process
GO:0010099	regulation of photomorphogenesis	19	0	0.26	1	Biological Process
GO:0010101	post-embryonic root morphogenesis	65	0	0.9	1	Biological Process
GO:0010102	lateral root morphogenesis	65	0	0.9	1	Biological Process
GO:0010103	stomatal complex morphogenesis	32	0	0.45	1	Biological Process
GO:0010104	regulation of ethylene-activated signali...	48	0	0.67	1	Biological Process
GO:0010105	negative regulation of ethylene-activate...	41	0	0.57	1	Biological Process
GO:0010112	regulation of systemic acquired resistan...	17	0	0.24	1	Biological Process
GO:0010114	response to red light	65	0	0.9	1	Biological Process
GO:0010117	photoprotection	13	0	0.18	1	Biological Process
GO:0010119	regulation of stomatal movement	102	0	1.42	1	Biological Process
GO:0010120	camalexin biosynthetic process	14	0	0.19	1	Biological Process
GO:0010143	cutin biosynthetic process	32	0	0.45	1	Biological Process
GO:0010148	transpiration	11	0	0.15	1	Biological Process
GO:0010150	leaf senescence	160	0	2.23	1	Biological Process
GO:0010152	pollen maturation	22	0	0.31	1	Biological Process
GO:0010161	red light signaling pathway	11	0	0.15	1	Biological Process
GO:0010162	seed dormancy process	30	0	0.42	1	Biological Process
GO:0010166	wax metabolic process	27	0	0.38	1	Biological Process
GO:0010167	response to nitrate	29	0	0.4	1	Biological Process
GO:0010182	sugar mediated signaling pathway	58	0	0.81	1	Biological Process
GO:0010183	pollen tube guidance	27	0	0.38	1	Biological Process
GO:0010187	negative regulation of seed germination	41	0	0.57	1	Biological Process
GO:0010189	vitamin E biosynthetic process	11	0	0.15	1	Biological Process
GO:0010191	mucilage metabolic process	31	0	0.43	1	Biological Process
GO:0010192	mucilage biosynthetic process	23	0	0.32	1	Biological Process
GO:0010205	photoinhibition	11	0	0.15	1	Biological Process
GO:0010206	photosystem II repair	16	0	0.22	1	Biological Process
GO:0010208	pollen wall assembly	49	0	0.68	1	Biological Process
GO:0010212	response to ionizing radiation	45	0	0.63	1	Biological Process
GO:0010214	seed coat development	36	0	0.5	1	Biological Process
GO:0010215	cellulose microfibril organization	10	0	0.14	1	Biological Process
GO:0010218	response to far red light	46	0	0.64	1	Biological Process
GO:0010223	secondary shoot formation	40	0	0.56	1	Biological Process
GO:0010224	response to UV-B	65	0	0.9	1	Biological Process
GO:0010225	response to UV-C	15	0	0.21	1	Biological Process
GO:0010227	floral organ abscission	21	0	0.29	1	Biological Process
GO:0010229	inflorescence development	35	0	0.49	1	Biological Process
GO:0010232	vascular transport	19	0	0.26	1	Biological Process
GO:0010233	phloem transport	19	0	0.26	1	Biological Process
GO:0010256	endomembrane system organization	86	0	1.2	1	Biological Process
GO:0010264	myo-inositol hexakisphosphate biosynthet...	10	0	0.14	1	Biological Process
GO:0010267	ta-siRNA processing	17	0	0.24	1	Biological Process
GO:0010268	brassinosteroid homeostasis	38	0	0.53	1	Biological Process
GO:0010286	heat acclimation	29	0	0.4	1	Biological Process
GO:0010305	leaf vascular tissue pattern formation	34	0	0.47	1	Biological Process
GO:0010310	regulation of hydrogen peroxide metaboli...	11	0	0.15	1	Biological Process
GO:0010311	lateral root formation	56	0	0.78	1	Biological Process
GO:0010315	auxin export across the plasma membrane	28	0	0.39	1	Biological Process
GO:0010324	membrane invagination	13	0	0.18	1	Biological Process
GO:0010332	response to gamma radiation	18	0	0.25	1	Biological Process
GO:0010337	regulation of salicylic acid metabolic p...	11	0	0.15	1	Biological Process
GO:0010345	suberin biosynthetic process	46	0	0.64	1	Biological Process
GO:0010346	shoot axis formation	40	0	0.56	1	Biological Process
GO:0010358	leaf shaping	11	0	0.15	1	Biological Process
GO:0010359	regulation of anion channel activity	17	0	0.24	1	Biological Process
GO:0010363	regulation of plant-type hypersensitive ...	14	0	0.19	1	Biological Process
GO:0010364	regulation of ethylene biosynthetic proc...	10	0	0.14	1	Biological Process
GO:0010374	stomatal complex development	53	0	0.74	1	Biological Process
GO:0010380	regulation of chlorophyll biosynthetic p...	27	0	0.38	1	Biological Process
GO:0010383	cell wall polysaccharide metabolic proce...	112	0	1.56	1	Biological Process
GO:0010389	regulation of G2/M transition of mitotic...	17	0	0.24	1	Biological Process
GO:0010393	galacturonan metabolic process	58	0	0.81	1	Biological Process
GO:0010410	hemicellulose metabolic process	68	0	0.95	1	Biological Process
GO:0010411	xyloglucan metabolic process	18	0	0.25	1	Biological Process
GO:0010412	mannan metabolic process	10	0	0.14	1	Biological Process
GO:0010413	glucuronoxylan metabolic process	18	0	0.25	1	Biological Process
GO:0010417	glucuronoxylan biosynthetic process	18	0	0.25	1	Biological Process
GO:0010431	seed maturation	62	0	0.86	1	Biological Process
GO:0010440	stomatal lineage progression	17	0	0.24	1	Biological Process
GO:0010444	guard mother cell differentiation	14	0	0.19	1	Biological Process
GO:0010449	root meristem growth	36	0	0.5	1	Biological Process
GO:0010452	histone H3-K36 methylation	11	0	0.15	1	Biological Process
GO:0010466	negative regulation of peptidase activit...	51	0	0.71	1	Biological Process
GO:0010469	regulation of signaling receptor activit...	14	0	0.19	1	Biological Process
GO:0010476	gibberellin mediated signaling pathway	87	0	1.21	1	Biological Process
GO:0010492	maintenance of shoot apical meristem ide...	27	0	0.38	1	Biological Process
GO:0010496	intercellular transport	16	0	0.22	1	Biological Process
GO:0010497	plasmodesmata-mediated intercellular tra...	15	0	0.21	1	Biological Process
GO:0010501	RNA secondary structure unwinding	51	0	0.71	1	Biological Process
GO:0010506	regulation of autophagy	28	0	0.39	1	Biological Process
GO:0010508	positive regulation of autophagy	16	0	0.22	1	Biological Process
GO:0010540	basipetal auxin transport	27	0	0.38	1	Biological Process
GO:0010557	positive regulation of macromolecule bio...	544	0	7.57	1	Biological Process
GO:0010563	negative regulation of phosphorus metabo...	46	0	0.64	1	Biological Process
GO:0010564	regulation of cell cycle process	135	0	1.88	1	Biological Process
GO:0010565	regulation of cellular ketone metabolic ...	68	0	0.95	1	Biological Process
GO:0010582	floral meristem determinacy	20	0	0.28	1	Biological Process
GO:0010584	pollen exine formation	34	0	0.47	1	Biological Process
GO:0010586	miRNA metabolic process	12	0	0.17	1	Biological Process
GO:0010588	cotyledon vascular tissue pattern format...	16	0	0.22	1	Biological Process
GO:0010594	regulation of endothelial cell migration	10	0	0.14	1	Biological Process
GO:0010600	regulation of auxin biosynthetic process	18	0	0.25	1	Biological Process
GO:0010623	programmed cell death involved in cell d...	11	0	0.15	1	Biological Process
GO:0010628	positive regulation of gene expression	492	0	6.85	1	Biological Process
GO:0010631	epithelial cell migration	12	0	0.17	1	Biological Process
GO:0010632	regulation of epithelial cell migration	11	0	0.15	1	Biological Process
GO:0010638	positive regulation of organelle organiz...	105	0	1.46	1	Biological Process
GO:0010639	negative regulation of organelle organiz...	90	0	1.25	1	Biological Process
GO:0010647	positive regulation of cell communicatio...	172	0	2.39	1	Biological Process
GO:0010648	negative regulation of cell communicatio...	173	0	2.41	1	Biological Process
GO:0010720	positive regulation of cell development	29	0	0.4	1	Biological Process
GO:0010721	negative regulation of cell development	12	0	0.17	1	Biological Process
GO:0010770	positive regulation of cell morphogenesi...	12	0	0.17	1	Biological Process
GO:0010833	telomere maintenance via telomere length...	22	0	0.31	1	Biological Process
GO:0010876	lipid localization	110	0	1.53	1	Biological Process
GO:0010921	regulation of phosphatase activity	25	0	0.35	1	Biological Process
GO:0010923	negative regulation of phosphatase activ...	17	0	0.24	1	Biological Process
GO:0010927	cellular component assembly involved in ...	68	0	0.95	1	Biological Process
GO:0010929	positive regulation of auxin mediated si...	15	0	0.21	1	Biological Process
GO:0010948	negative regulation of cell cycle proces...	65	0	0.9	1	Biological Process
GO:0010951	negative regulation of endopeptidase act...	48	0	0.67	1	Biological Process
GO:0010959	regulation of metal ion transport	22	0	0.31	1	Biological Process
GO:0010962	regulation of glucan biosynthetic proces...	13	0	0.18	1	Biological Process
GO:0010965	regulation of mitotic sister chromatid s...	18	0	0.25	1	Biological Process
GO:0010970	transport along microtubule	10	0	0.14	1	Biological Process
GO:0010975	regulation of neuron projection developm...	19	0	0.26	1	Biological Process
GO:0010976	positive regulation of neuron projection...	10	0	0.14	1	Biological Process
GO:0014074	response to purine-containing compound	10	0	0.14	1	Biological Process
GO:0015693	magnesium ion transport	16	0	0.22	1	Biological Process
GO:0015695	organic cation transport	23	0	0.32	1	Biological Process
GO:0015698	inorganic anion transport	116	0	1.62	1	Biological Process
GO:0015706	nitrate transmembrane transport	39	0	0.54	1	Biological Process
GO:0015718	monocarboxylic acid transport	44	0	0.61	1	Biological Process
GO:0015729	oxaloacetate transport	10	0	0.14	1	Biological Process
GO:0015743	malate transport	27	0	0.38	1	Biological Process
GO:0015748	organophosphate ester transport	64	0	0.89	1	Biological Process
GO:0015750	pentose transmembrane transport	10	0	0.14	1	Biological Process
GO:0015766	disaccharide transport	18	0	0.25	1	Biological Process
GO:0015770	sucrose transport	17	0	0.24	1	Biological Process
GO:0015772	oligosaccharide transport	18	0	0.25	1	Biological Process
GO:0015780	nucleotide-sugar transmembrane transport	27	0	0.38	1	Biological Process
GO:0015786	UDP-glucose transmembrane transport	10	0	0.14	1	Biological Process
GO:0015791	polyol transmembrane transport	26	0	0.36	1	Biological Process
GO:0015793	glycerol transmembrane transport	10	0	0.14	1	Biological Process
GO:0015798	myo-inositol transport	23	0	0.32	1	Biological Process
GO:0015850	organic hydroxy compound transport	48	0	0.67	1	Biological Process
GO:0015851	nucleobase transport	27	0	0.38	1	Biological Process
GO:0015865	purine nucleotide transport	28	0	0.39	1	Biological Process
GO:0015866	ADP transport	18	0	0.25	1	Biological Process
GO:0015867	ATP transport	16	0	0.22	1	Biological Process
GO:0015868	purine ribonucleotide transport	25	0	0.35	1	Biological Process
GO:0015914	phospholipid transport	25	0	0.35	1	Biological Process
GO:0015919	peroxisomal membrane transport	15	0	0.21	1	Biological Process
GO:0015931	nucleobase-containing compound transport	129	0	1.8	1	Biological Process
GO:0015977	carbon fixation	10	0	0.14	1	Biological Process
GO:0015980	energy derivation by oxidation of organi...	83	0	1.16	1	Biological Process
GO:0015985	energy coupled proton transport, down el...	11	0	0.15	1	Biological Process
GO:0015986	proton motive force-driven ATP synthesis	11	0	0.15	1	Biological Process
GO:0015994	chlorophyll metabolic process	70	0	0.97	1	Biological Process
GO:0015995	chlorophyll biosynthetic process	45	0	0.63	1	Biological Process
GO:0015996	chlorophyll catabolic process	20	0	0.28	1	Biological Process
GO:0016032	viral process	37	0	0.52	1	Biological Process
GO:0016036	cellular response to phosphate starvatio...	74	0	1.03	1	Biological Process
GO:0016042	lipid catabolic process	120	0	1.67	1	Biological Process
GO:0016049	cell growth	429	0	5.97	1	Biological Process
GO:0016050	vesicle organization	115	0	1.6	1	Biological Process
GO:0016051	carbohydrate biosynthetic process	237	0	3.3	1	Biological Process
GO:0016052	carbohydrate catabolic process	148	0	2.06	1	Biological Process
GO:0016054	organic acid catabolic process	110	0	1.53	1	Biological Process
GO:0016055	Wnt signaling pathway	17	0	0.24	1	Biological Process
GO:0016073	snRNA metabolic process	18	0	0.25	1	Biological Process
GO:0016074	sno(s)RNA metabolic process	16	0	0.22	1	Biological Process
GO:0016075	rRNA catabolic process	20	0	0.28	1	Biological Process
GO:0016093	polyprenol metabolic process	16	0	0.22	1	Biological Process
GO:0016101	diterpenoid metabolic process	149	0	2.07	1	Biological Process
GO:0016102	diterpenoid biosynthetic process	101	0	1.41	1	Biological Process
GO:0016103	diterpenoid catabolic process	15	0	0.21	1	Biological Process
GO:0016108	tetraterpenoid metabolic process	30	0	0.42	1	Biological Process
GO:0016109	tetraterpenoid biosynthetic process	24	0	0.33	1	Biological Process
GO:0016115	terpenoid catabolic process	25	0	0.35	1	Biological Process
GO:0016116	carotenoid metabolic process	30	0	0.42	1	Biological Process
GO:0016117	carotenoid biosynthetic process	24	0	0.33	1	Biological Process
GO:0016122	xanthophyll metabolic process	12	0	0.17	1	Biological Process
GO:0016125	sterol metabolic process	91	0	1.27	1	Biological Process
GO:0016126	sterol biosynthetic process	26	0	0.36	1	Biological Process
GO:0016128	phytosteroid metabolic process	47	0	0.65	1	Biological Process
GO:0016129	phytosteroid biosynthetic process	44	0	0.61	1	Biological Process
GO:0016131	brassinosteroid metabolic process	43	0	0.6	1	Biological Process
GO:0016132	brassinosteroid biosynthetic process	40	0	0.56	1	Biological Process
GO:0016180	snRNA processing	10	0	0.14	1	Biological Process
GO:0016226	iron-sulfur cluster assembly	18	0	0.25	1	Biological Process
GO:0016236	macroautophagy	51	0	0.71	1	Biological Process
GO:0016241	regulation of macroautophagy	10	0	0.14	1	Biological Process
GO:0016444	somatic cell DNA recombination	13	0	0.18	1	Biological Process
GO:0016445	somatic diversification of immunoglobuli...	11	0	0.15	1	Biological Process
GO:0016477	cell migration	50	0	0.7	1	Biological Process
GO:0016485	protein processing	35	0	0.49	1	Biological Process
GO:0016553	base conversion or substitution editing	11	0	0.15	1	Biological Process
GO:0016554	cytidine to uridine editing	10	0	0.14	1	Biological Process
GO:0016556	mRNA modification	53	0	0.74	1	Biological Process
GO:0016558	protein import into peroxisome matrix	15	0	0.21	1	Biological Process
GO:0016573	histone acetylation	69	0	0.96	1	Biological Process
GO:0016575	histone deacetylation	23	0	0.32	1	Biological Process
GO:0016577	histone demethylation	19	0	0.26	1	Biological Process
GO:0016579	protein deubiquitination	29	0	0.4	1	Biological Process
GO:0016925	protein sumoylation	10	0	0.14	1	Biological Process
GO:0016973	poly(A)+ mRNA export from nucleus	12	0	0.17	1	Biological Process
GO:0016998	cell wall macromolecule catabolic proces...	35	0	0.49	1	Biological Process
GO:0016999	antibiotic metabolic process	77	0	1.07	1	Biological Process
GO:0017000	antibiotic biosynthetic process	13	0	0.18	1	Biological Process
GO:0017001	antibiotic catabolic process	22	0	0.31	1	Biological Process
GO:0017038	protein import	121	0	1.68	1	Biological Process
GO:0017145	stem cell division	23	0	0.32	1	Biological Process
GO:0017148	negative regulation of translation	98	0	1.36	1	Biological Process
GO:0018022	peptidyl-lysine methylation	82	0	1.14	1	Biological Process
GO:0018023	peptidyl-lysine trimethylation	11	0	0.15	1	Biological Process
GO:0018027	peptidyl-lysine dimethylation	10	0	0.14	1	Biological Process
GO:0018105	peptidyl-serine phosphorylation	82	0	1.14	1	Biological Process
GO:0018106	peptidyl-histidine phosphorylation	12	0	0.17	1	Biological Process
GO:0018107	peptidyl-threonine phosphorylation	23	0	0.32	1	Biological Process
GO:0018108	peptidyl-tyrosine phosphorylation	10	0	0.14	1	Biological Process
GO:0018126	protein hydroxylation	11	0	0.15	1	Biological Process
GO:0018202	peptidyl-histidine modification	16	0	0.22	1	Biological Process
GO:0018205	peptidyl-lysine modification	168	0	2.34	1	Biological Process
GO:0018208	peptidyl-proline modification	59	0	0.82	1	Biological Process
GO:0018209	peptidyl-serine modification	82	0	1.14	1	Biological Process
GO:0018210	peptidyl-threonine modification	23	0	0.32	1	Biological Process
GO:0018212	peptidyl-tyrosine modification	10	0	0.14	1	Biological Process
GO:0018279	protein N-linked glycosylation via aspar...	16	0	0.22	1	Biological Process
GO:0018393	internal peptidyl-lysine acetylation	71	0	0.99	1	Biological Process
GO:0018394	peptidyl-lysine acetylation	71	0	0.99	1	Biological Process
GO:0018904	ether metabolic process	10	0	0.14	1	Biological Process
GO:0018958	phenol-containing compound metabolic pro...	51	0	0.71	1	Biological Process
GO:0019058	viral life cycle	10	0	0.14	1	Biological Process
GO:0019079	viral genome replication	10	0	0.14	1	Biological Process
GO:0019216	regulation of lipid metabolic process	73	0	1.02	1	Biological Process
GO:0019217	regulation of fatty acid metabolic proce...	17	0	0.24	1	Biological Process
GO:0019218	regulation of steroid metabolic process	13	0	0.18	1	Biological Process
GO:0019221	cytokine-mediated signaling pathway	12	0	0.17	1	Biological Process
GO:0019252	starch biosynthetic process	21	0	0.29	1	Biological Process
GO:0019288	isopentenyl diphosphate biosynthetic pro...	10	0	0.14	1	Biological Process
GO:0019318	hexose metabolic process	52	0	0.72	1	Biological Process
GO:0019319	hexose biosynthetic process	16	0	0.22	1	Biological Process
GO:0019321	pentose metabolic process	17	0	0.24	1	Biological Process
GO:0019336	phenol-containing compound catabolic pro...	10	0	0.14	1	Biological Process
GO:0019344	cysteine biosynthetic process	20	0	0.28	1	Biological Process
GO:0019359	nicotinamide nucleotide biosynthetic pro...	39	0	0.54	1	Biological Process
GO:0019362	pyridine nucleotide metabolic process	72	0	1	1	Biological Process
GO:0019363	pyridine nucleotide biosynthetic process	40	0	0.56	1	Biological Process
GO:0019369	arachidonic acid metabolic process	19	0	0.26	1	Biological Process
GO:0019373	epoxygenase P450 pathway	11	0	0.15	1	Biological Process
GO:0019374	galactolipid metabolic process	10	0	0.14	1	Biological Process
GO:0019395	fatty acid oxidation	47	0	0.65	1	Biological Process
GO:0019430	removal of superoxide radicals	10	0	0.14	1	Biological Process
GO:0019432	triglyceride biosynthetic process	24	0	0.33	1	Biological Process
GO:0019511	peptidyl-proline hydroxylation	11	0	0.15	1	Biological Process
GO:0019646	aerobic electron transport chain	17	0	0.24	1	Biological Process
GO:0019674	NAD metabolic process	18	0	0.25	1	Biological Process
GO:0019682	glyceraldehyde-3-phosphate metabolic pro...	28	0	0.39	1	Biological Process
GO:0019692	deoxyribose phosphate metabolic process	12	0	0.17	1	Biological Process
GO:0019693	ribose phosphate metabolic process	184	0	2.56	1	Biological Process
GO:0019722	calcium-mediated signaling	40	0	0.56	1	Biological Process
GO:0019725	cellular homeostasis	242	0	3.37	1	Biological Process
GO:0019740	nitrogen utilization	14	0	0.19	1	Biological Process
GO:0019747	regulation of isoprenoid metabolic proce...	23	0	0.32	1	Biological Process
GO:0019750	chloroplast localization	28	0	0.39	1	Biological Process
GO:0019755	one-carbon compound transport	11	0	0.15	1	Biological Process
GO:0019827	stem cell population maintenance	85	0	1.18	1	Biological Process
GO:0019852	L-ascorbic acid metabolic process	28	0	0.39	1	Biological Process
GO:0019853	L-ascorbic acid biosynthetic process	27	0	0.38	1	Biological Process
GO:0019856	pyrimidine nucleobase biosynthetic proce...	10	0	0.14	1	Biological Process
GO:0019882	antigen processing and presentation	15	0	0.21	1	Biological Process
GO:0019884	antigen processing and presentation of e...	12	0	0.17	1	Biological Process
GO:0019886	antigen processing and presentation of e...	12	0	0.17	1	Biological Process
GO:0019915	lipid storage	30	0	0.42	1	Biological Process
GO:0019932	second-messenger-mediated signaling	54	0	0.75	1	Biological Process
GO:0019953	sexual reproduction	284	0	3.95	1	Biological Process
GO:0019985	translesion synthesis	14	0	0.19	1	Biological Process
GO:0021700	developmental maturation	195	0	2.71	1	Biological Process
GO:0022008	neurogenesis	57	0	0.79	1	Biological Process
GO:0022402	cell cycle process	451	0	6.28	1	Biological Process
GO:0022406	membrane docking	35	0	0.49	1	Biological Process
GO:0022411	cellular component disassembly	87	0	1.21	1	Biological Process
GO:0022412	cellular process involved in reproductio...	106	0	1.48	1	Biological Process
GO:0022413	reproductive process in single-celled or...	13	0	0.18	1	Biological Process
GO:0022603	regulation of anatomical structure morph...	175	0	2.44	1	Biological Process
GO:0022604	regulation of cell morphogenesis	94	0	1.31	1	Biological Process
GO:0022611	dormancy process	30	0	0.42	1	Biological Process
GO:0022616	DNA strand elongation	11	0	0.15	1	Biological Process
GO:0022618	protein-RNA complex assembly	149	0	2.07	1	Biological Process
GO:0022898	regulation of transmembrane transporter ...	24	0	0.33	1	Biological Process
GO:0022900	electron transport chain	78	0	1.09	1	Biological Process
GO:0022904	respiratory electron transport chain	22	0	0.31	1	Biological Process
GO:0023056	positive regulation of signaling	164	0	2.28	1	Biological Process
GO:0023057	negative regulation of signaling	173	0	2.41	1	Biological Process
GO:0023061	signal release	16	0	0.22	1	Biological Process
GO:0030001	metal ion transport	276	0	3.84	1	Biological Process
GO:0030003	intracellular monoatomic cation homeosta...	128	0	1.78	1	Biological Process
GO:0030010	establishment of cell polarity	29	0	0.4	1	Biological Process
GO:0030029	actin filament-based process	129	0	1.8	1	Biological Process
GO:0030030	cell projection organization	84	0	1.17	1	Biological Process
GO:0030031	cell projection assembly	50	0	0.7	1	Biological Process
GO:0030036	actin cytoskeleton organization	117	0	1.63	1	Biological Process
GO:0030041	actin filament polymerization	57	0	0.79	1	Biological Process
GO:0030042	actin filament depolymerization	17	0	0.24	1	Biological Process
GO:0030048	actin filament-based movement	16	0	0.22	1	Biological Process
GO:0030071	regulation of mitotic metaphase/anaphase...	18	0	0.25	1	Biological Process
GO:0030091	protein repair	18	0	0.25	1	Biological Process
GO:0030097	hemopoiesis	18	0	0.25	1	Biological Process
GO:0030100	regulation of endocytosis	34	0	0.47	1	Biological Process
GO:0030111	regulation of Wnt signaling pathway	17	0	0.24	1	Biological Process
GO:0030148	sphingolipid biosynthetic process	26	0	0.36	1	Biological Process
GO:0030150	protein import into mitochondrial matrix	21	0	0.29	1	Biological Process
GO:0030155	regulation of cell adhesion	12	0	0.17	1	Biological Process
GO:0030166	proteoglycan biosynthetic process	12	0	0.17	1	Biological Process
GO:0030178	negative regulation of Wnt signaling pat...	14	0	0.19	1	Biological Process
GO:0030182	neuron differentiation	47	0	0.65	1	Biological Process
GO:0030198	extracellular matrix organization	59	0	0.82	1	Biological Process
GO:0030243	cellulose metabolic process	48	0	0.67	1	Biological Process
GO:0030244	cellulose biosynthetic process	41	0	0.57	1	Biological Process
GO:0030261	chromosome condensation	10	0	0.14	1	Biological Process
GO:0030307	positive regulation of cell growth	31	0	0.43	1	Biological Process
GO:0030308	negative regulation of cell growth	13	0	0.18	1	Biological Process
GO:0030323	respiratory tube development	10	0	0.14	1	Biological Process
GO:0030324	lung development	10	0	0.14	1	Biological Process
GO:0030330	DNA damage response, signal transduction...	13	0	0.18	1	Biological Process
GO:0030334	regulation of cell migration	24	0	0.33	1	Biological Process
GO:0030335	positive regulation of cell migration	10	0	0.14	1	Biological Process
GO:0030422	siRNA processing	39	0	0.54	1	Biological Process
GO:0030433	ubiquitin-dependent ERAD pathway	31	0	0.43	1	Biological Process
GO:0030435	sporulation resulting in formation of a ...	16	0	0.22	1	Biological Process
GO:0030437	ascospore formation	13	0	0.18	1	Biological Process
GO:0030488	tRNA methylation	15	0	0.21	1	Biological Process
GO:0030490	maturation of SSU-rRNA	38	0	0.53	1	Biological Process
GO:0030522	intracellular receptor signaling pathway	45	0	0.63	1	Biological Process
GO:0030587	sorocarp development	42	0	0.58	1	Biological Process
GO:0030641	regulation of cellular pH	30	0	0.42	1	Biological Process
GO:0030705	cytoskeleton-dependent intracellular tra...	16	0	0.22	1	Biological Process
GO:0030832	regulation of actin filament length	53	0	0.74	1	Biological Process
GO:0030833	regulation of actin filament polymerizat...	50	0	0.7	1	Biological Process
GO:0030834	regulation of actin filament depolymeriz...	12	0	0.17	1	Biological Process
GO:0030835	negative regulation of actin filament de...	10	0	0.14	1	Biological Process
GO:0030837	negative regulation of actin filament po...	32	0	0.45	1	Biological Process
GO:0030838	positive regulation of actin filament po...	20	0	0.28	1	Biological Process
GO:0030855	epithelial cell differentiation	26	0	0.36	1	Biological Process
GO:0030865	cortical cytoskeleton organization	49	0	0.68	1	Biological Process
GO:0030866	cortical actin cytoskeleton organization	12	0	0.17	1	Biological Process
GO:0030968	endoplasmic reticulum unfolded protein r...	16	0	0.22	1	Biological Process
GO:0031023	microtubule organizing center organizati...	12	0	0.17	1	Biological Process
GO:0031033	myosin filament organization	12	0	0.17	1	Biological Process
GO:0031048	regulatory ncRNA-mediated heterochromati...	35	0	0.49	1	Biological Process
GO:0031053	primary miRNA processing	12	0	0.17	1	Biological Process
GO:0031056	regulation of histone modification	53	0	0.74	1	Biological Process
GO:0031060	regulation of histone methylation	37	0	0.52	1	Biological Process
GO:0031062	positive regulation of histone methylati...	28	0	0.39	1	Biological Process
GO:0031098	stress-activated protein kinase signalin...	44	0	0.61	1	Biological Process
GO:0031109	microtubule polymerization or depolymeri...	21	0	0.29	1	Biological Process
GO:0031118	rRNA pseudouridine synthesis	12	0	0.17	1	Biological Process
GO:0031119	tRNA pseudouridine synthesis	10	0	0.14	1	Biological Process
GO:0031122	cytoplasmic microtubule organization	41	0	0.57	1	Biological Process
GO:0031124	mRNA 3'-end processing	42	0	0.58	1	Biological Process
GO:0031146	SCF-dependent proteasomal ubiquitin-depe...	23	0	0.32	1	Biological Process
GO:0031152	aggregation involved in sorocarp develop...	15	0	0.21	1	Biological Process
GO:0031154	culmination involved in sorocarp develop...	10	0	0.14	1	Biological Process
GO:0031163	metallo-sulfur cluster assembly	18	0	0.25	1	Biological Process
GO:0031167	rRNA methylation	18	0	0.25	1	Biological Process
GO:0031175	neuron projection development	35	0	0.49	1	Biological Process
GO:0031268	pseudopodium organization	10	0	0.14	1	Biological Process
GO:0031297	replication fork processing	13	0	0.18	1	Biological Process
GO:0031321	ascospore-type prospore assembly	11	0	0.15	1	Biological Process
GO:0031322	ascospore-type prospore-specific spindle...	10	0	0.14	1	Biological Process
GO:0031328	positive regulation of cellular biosynth...	571	0	7.95	1	Biological Process
GO:0031329	regulation of cellular catabolic process	176	0	2.45	1	Biological Process
GO:0031330	negative regulation of cellular cataboli...	36	0	0.5	1	Biological Process
GO:0031331	positive regulation of cellular cataboli...	114	0	1.59	1	Biological Process
GO:0031333	negative regulation of protein-containin...	34	0	0.47	1	Biological Process
GO:0031335	regulation of sulfur amino acid metaboli...	10	0	0.14	1	Biological Process
GO:0031338	regulation of vesicle fusion	25	0	0.35	1	Biological Process
GO:0031344	regulation of cell projection organizati...	29	0	0.4	1	Biological Process
GO:0031346	positive regulation of cell projection o...	14	0	0.19	1	Biological Process
GO:0031348	negative regulation of defense response	74	0	1.03	1	Biological Process
GO:0031365	N-terminal protein amino acid modificati...	14	0	0.19	1	Biological Process
GO:0031396	regulation of protein ubiquitination	22	0	0.31	1	Biological Process
GO:0031398	positive regulation of protein ubiquitin...	15	0	0.21	1	Biological Process
GO:0031400	negative regulation of protein modificat...	60	0	0.84	1	Biological Process
GO:0031407	oxylipin metabolic process	10	0	0.14	1	Biological Process
GO:0031425	chloroplast RNA processing	18	0	0.25	1	Biological Process
GO:0031445	regulation of heterochromatin formation	10	0	0.14	1	Biological Process
GO:0031503	protein-containing complex localization	75	0	1.04	1	Biological Process
GO:0031507	heterochromatin formation	60	0	0.84	1	Biological Process
GO:0031537	regulation of anthocyanin metabolic proc...	21	0	0.29	1	Biological Process
GO:0031570	DNA integrity checkpoint signaling	28	0	0.39	1	Biological Process
GO:0031571	mitotic G1 DNA damage checkpoint signali...	10	0	0.14	1	Biological Process
GO:0031577	spindle checkpoint signaling	10	0	0.14	1	Biological Process
GO:0031589	cell-substrate adhesion	11	0	0.15	1	Biological Process
GO:0031647	regulation of protein stability	28	0	0.39	1	Biological Process
GO:0031667	response to nutrient levels	258	0	3.59	1	Biological Process
GO:0031669	cellular response to nutrient levels	202	0	2.81	1	Biological Process
GO:0031670	cellular response to nutrient	13	0	0.18	1	Biological Process
GO:0032102	negative regulation of response to exter...	54	0	0.75	1	Biological Process
GO:0032104	regulation of response to extracellular ...	23	0	0.32	1	Biological Process
GO:0032107	regulation of response to nutrient level...	23	0	0.32	1	Biological Process
GO:0032200	telomere organization	48	0	0.67	1	Biological Process
GO:0032204	regulation of telomere maintenance	21	0	0.29	1	Biological Process
GO:0032206	positive regulation of telomere maintena...	11	0	0.15	1	Biological Process
GO:0032210	regulation of telomere maintenance via t...	12	0	0.17	1	Biological Process
GO:0032271	regulation of protein polymerization	52	0	0.72	1	Biological Process
GO:0032272	negative regulation of protein polymeriz...	32	0	0.45	1	Biological Process
GO:0032273	positive regulation of protein polymeriz...	22	0	0.31	1	Biological Process
GO:0032350	regulation of hormone metabolic process	55	0	0.77	1	Biological Process
GO:0032352	positive regulation of hormone metabolic...	13	0	0.18	1	Biological Process
GO:0032386	regulation of intracellular transport	55	0	0.77	1	Biological Process
GO:0032388	positive regulation of intracellular tra...	30	0	0.42	1	Biological Process
GO:0032409	regulation of transporter activity	24	0	0.33	1	Biological Process
GO:0032412	regulation of monoatomic ion transmembra...	24	0	0.33	1	Biological Process
GO:0032434	regulation of proteasomal ubiquitin-depe...	27	0	0.38	1	Biological Process
GO:0032436	positive regulation of proteasomal ubiqu...	22	0	0.31	1	Biological Process
GO:0032465	regulation of cytokinesis	19	0	0.26	1	Biological Process
GO:0032479	regulation of type I interferon producti...	19	0	0.26	1	Biological Process
GO:0032481	positive regulation of type I interferon...	16	0	0.22	1	Biological Process
GO:0032504	multicellular organism reproduction	227	0	3.16	1	Biological Process
GO:0032505	reproduction of a single-celled organism	13	0	0.18	1	Biological Process
GO:0032506	cytokinetic process	56	0	0.78	1	Biological Process
GO:0032507	maintenance of protein location in cell	19	0	0.26	1	Biological Process
GO:0032509	endosome transport via multivesicular bo...	18	0	0.25	1	Biological Process
GO:0032511	late endosome to vacuole transport via m...	12	0	0.17	1	Biological Process
GO:0032515	negative regulation of phosphoprotein ph...	14	0	0.19	1	Biological Process
GO:0032527	protein exit from endoplasmic reticulum	13	0	0.18	1	Biological Process
GO:0032535	regulation of cellular component size	93	0	1.29	1	Biological Process
GO:0032543	mitochondrial translation	17	0	0.24	1	Biological Process
GO:0032544	plastid translation	12	0	0.17	1	Biological Process
GO:0032606	type I interferon production	19	0	0.26	1	Biological Process
GO:0032776	DNA methylation on cytosine	10	0	0.14	1	Biological Process
GO:0032781	positive regulation of ATP-dependent act...	18	0	0.25	1	Biological Process
GO:0032784	regulation of DNA-templated transcriptio...	23	0	0.32	1	Biological Process
GO:0032786	positive regulation of DNA-templated tra...	15	0	0.21	1	Biological Process
GO:0032875	regulation of DNA endoreduplication	15	0	0.21	1	Biological Process
GO:0032878	regulation of establishment or maintenan...	22	0	0.31	1	Biological Process
GO:0032879	regulation of localization	276	0	3.84	1	Biological Process
GO:0032880	regulation of protein localization	84	0	1.17	1	Biological Process
GO:0032881	regulation of polysaccharide metabolic p...	21	0	0.29	1	Biological Process
GO:0032885	regulation of polysaccharide biosyntheti...	16	0	0.22	1	Biological Process
GO:0032886	regulation of microtubule-based process	14	0	0.19	1	Biological Process
GO:0032922	circadian regulation of gene expression	11	0	0.15	1	Biological Process
GO:0032940	secretion by cell	142	0	1.98	1	Biological Process
GO:0032956	regulation of actin cytoskeleton organiz...	67	0	0.93	1	Biological Process
GO:0032958	inositol phosphate biosynthetic process	12	0	0.17	1	Biological Process
GO:0032968	positive regulation of transcription elo...	13	0	0.18	1	Biological Process
GO:0032970	regulation of actin filament-based proce...	67	0	0.93	1	Biological Process
GO:0032984	protein-containing complex disassembly	54	0	0.75	1	Biological Process
GO:0032989	cellular component morphogenesis	423	0	5.89	1	Biological Process
GO:0032990	cell part morphogenesis	19	0	0.26	1	Biological Process
GO:0033013	tetrapyrrole metabolic process	85	0	1.18	1	Biological Process
GO:0033014	tetrapyrrole biosynthetic process	60	0	0.84	1	Biological Process
GO:0033015	tetrapyrrole catabolic process	24	0	0.33	1	Biological Process
GO:0033037	polysaccharide localization	55	0	0.77	1	Biological Process
GO:0033043	regulation of organelle organization	266	0	3.7	1	Biological Process
GO:0033044	regulation of chromosome organization	122	0	1.7	1	Biological Process
GO:0033045	regulation of sister chromatid segregati...	27	0	0.38	1	Biological Process
GO:0033046	negative regulation of sister chromatid ...	16	0	0.22	1	Biological Process
GO:0033047	regulation of mitotic sister chromatid s...	20	0	0.28	1	Biological Process
GO:0033048	negative regulation of mitotic sister ch...	13	0	0.18	1	Biological Process
GO:0033119	negative regulation of RNA splicing	11	0	0.15	1	Biological Process
GO:0033157	regulation of intracellular protein tran...	37	0	0.52	1	Biological Process
GO:0033169	histone H3-K9 demethylation	13	0	0.18	1	Biological Process
GO:0033238	regulation of amine metabolic process	20	0	0.28	1	Biological Process
GO:0033260	nuclear DNA replication	20	0	0.28	1	Biological Process
GO:0033273	response to vitamin	11	0	0.15	1	Biological Process
GO:0033275	actin-myosin filament sliding	10	0	0.14	1	Biological Process
GO:0033365	protein localization to organelle	274	0	3.81	1	Biological Process
GO:0033500	carbohydrate homeostasis	34	0	0.47	1	Biological Process
GO:0033517	myo-inositol hexakisphosphate metabolic ...	10	0	0.14	1	Biological Process
GO:0033559	unsaturated fatty acid metabolic process	32	0	0.45	1	Biological Process
GO:0033673	negative regulation of kinase activity	20	0	0.28	1	Biological Process
GO:0033750	ribosome localization	12	0	0.17	1	Biological Process
GO:0033865	nucleoside bisphosphate metabolic proces...	50	0	0.7	1	Biological Process
GO:0033866	nucleoside bisphosphate biosynthetic pro...	20	0	0.28	1	Biological Process
GO:0033875	ribonucleoside bisphosphate metabolic pr...	50	0	0.7	1	Biological Process
GO:0033962	P-body assembly	11	0	0.15	1	Biological Process
GO:0034030	ribonucleoside bisphosphate biosynthetic...	20	0	0.28	1	Biological Process
GO:0034032	purine nucleoside bisphosphate metabolic...	50	0	0.7	1	Biological Process
GO:0034033	purine nucleoside bisphosphate biosynthe...	20	0	0.28	1	Biological Process
GO:0034059	response to anoxia	13	0	0.18	1	Biological Process
GO:0034097	response to cytokine	31	0	0.43	1	Biological Process
GO:0034204	lipid translocation	10	0	0.14	1	Biological Process
GO:0034214	protein hexamerization	10	0	0.14	1	Biological Process
GO:0034243	regulation of transcription elongation b...	16	0	0.22	1	Biological Process
GO:0034248	regulation of amide metabolic process	135	0	1.88	1	Biological Process
GO:0034249	negative regulation of amide metabolic p...	99	0	1.38	1	Biological Process
GO:0034250	positive regulation of amide metabolic p...	24	0	0.33	1	Biological Process
GO:0034260	negative regulation of GTPase activity	13	0	0.18	1	Biological Process
GO:0034284	response to monosaccharide	80	0	1.11	1	Biological Process
GO:0034285	response to disaccharide	94	0	1.31	1	Biological Process
GO:0034293	sexual sporulation	52	0	0.72	1	Biological Process
GO:0034308	primary alcohol metabolic process	24	0	0.33	1	Biological Process
GO:0034329	cell junction assembly	16	0	0.22	1	Biological Process
GO:0034330	cell junction organization	29	0	0.4	1	Biological Process
GO:0034389	lipid droplet organization	12	0	0.17	1	Biological Process
GO:0034394	protein localization to cell surface	11	0	0.15	1	Biological Process
GO:0034404	nucleobase-containing small molecule bio...	80	0	1.11	1	Biological Process
GO:0034427	nuclear-transcribed mRNA catabolic proce...	12	0	0.17	1	Biological Process
GO:0034440	lipid oxidation	60	0	0.84	1	Biological Process
GO:0034471	ncRNA 5'-end processing	14	0	0.19	1	Biological Process
GO:0034502	protein localization to chromosome	13	0	0.18	1	Biological Process
GO:0034504	protein localization to nucleus	60	0	0.84	1	Biological Process
GO:0034508	centromere complex assembly	16	0	0.22	1	Biological Process
GO:0034605	cellular response to heat	38	0	0.53	1	Biological Process
GO:0034620	cellular response to unfolded protein	21	0	0.29	1	Biological Process
GO:0034644	cellular response to UV	25	0	0.35	1	Biological Process
GO:0034661	ncRNA catabolic process	24	0	0.33	1	Biological Process
GO:0034728	nucleosome organization	36	0	0.5	1	Biological Process
GO:0034762	regulation of transmembrane transport	38	0	0.53	1	Biological Process
GO:0034764	positive regulation of transmembrane tra...	11	0	0.15	1	Biological Process
GO:0034765	regulation of monoatomic ion transmembra...	35	0	0.49	1	Biological Process
GO:0034968	histone lysine methylation	77	0	1.07	1	Biological Process
GO:0034976	response to endoplasmic reticulum stress	75	0	1.04	1	Biological Process
GO:0035050	embryonic heart tube development	11	0	0.15	1	Biological Process
GO:0035065	regulation of histone acetylation	20	0	0.28	1	Biological Process
GO:0035067	negative regulation of histone acetylati...	14	0	0.19	1	Biological Process
GO:0035082	axoneme assembly	15	0	0.21	1	Biological Process
GO:0035107	appendage morphogenesis	10	0	0.14	1	Biological Process
GO:0035148	tube formation	11	0	0.15	1	Biological Process
GO:0035195	miRNA-mediated post-transcriptional gene...	46	0	0.64	1	Biological Process
GO:0035196	miRNA processing	29	0	0.4	1	Biological Process
GO:0035239	tube morphogenesis	35	0	0.49	1	Biological Process
GO:0035264	multicellular organism growth	13	0	0.18	1	Biological Process
GO:0035265	organ growth	18	0	0.25	1	Biological Process
GO:0035266	meristem growth	60	0	0.84	1	Biological Process
GO:0035295	tube development	41	0	0.57	1	Biological Process
GO:0035303	regulation of dephosphorylation	25	0	0.35	1	Biological Process
GO:0035304	regulation of protein dephosphorylation	20	0	0.28	1	Biological Process
GO:0035305	negative regulation of dephosphorylation	17	0	0.24	1	Biological Process
GO:0035308	negative regulation of protein dephospho...	14	0	0.19	1	Biological Process
GO:0035335	peptidyl-tyrosine dephosphorylation	13	0	0.18	1	Biological Process
GO:0035336	long-chain fatty-acyl-CoA metabolic proc...	16	0	0.22	1	Biological Process
GO:0035337	fatty-acyl-CoA metabolic process	18	0	0.25	1	Biological Process
GO:0035383	thioester metabolic process	42	0	0.58	1	Biological Process
GO:0035384	thioester biosynthetic process	10	0	0.14	1	Biological Process
GO:0035435	phosphate ion transmembrane transport	18	0	0.25	1	Biological Process
GO:0035510	DNA dealkylation	13	0	0.18	1	Biological Process
GO:0035567	non-canonical Wnt signaling pathway	11	0	0.15	1	Biological Process
GO:0035592	establishment of protein localization to...	42	0	0.58	1	Biological Process
GO:0035601	protein deacylation	32	0	0.45	1	Biological Process
GO:0035670	plant-type ovary development	60	0	0.84	1	Biological Process
GO:0035672	oligopeptide transmembrane transport	15	0	0.21	1	Biological Process
GO:0035725	sodium ion transmembrane transport	29	0	0.4	1	Biological Process
GO:0035821	modulation of process of another organis...	51	0	0.71	1	Biological Process
GO:0035825	homologous recombination	54	0	0.75	1	Biological Process
GO:0035966	response to topologically incorrect prot...	48	0	0.67	1	Biological Process
GO:0035967	cellular response to topologically incor...	38	0	0.53	1	Biological Process
GO:0036230	granulocyte activation	11	0	0.15	1	Biological Process
GO:0036260	RNA capping	20	0	0.28	1	Biological Process
GO:0036293	response to decreased oxygen levels	105	0	1.46	1	Biological Process
GO:0036294	cellular response to decreased oxygen le...	33	0	0.46	1	Biological Process
GO:0036297	interstrand cross-link repair	13	0	0.18	1	Biological Process
GO:0036503	ERAD pathway	43	0	0.6	1	Biological Process
GO:0040011	locomotion	120	0	1.67	1	Biological Process
GO:0040012	regulation of locomotion	25	0	0.35	1	Biological Process
GO:0040017	positive regulation of locomotion	11	0	0.15	1	Biological Process
GO:0040020	regulation of meiotic nuclear division	18	0	0.25	1	Biological Process
GO:0040034	regulation of development, heterochronic	80	0	1.11	1	Biological Process
GO:0042023	DNA endoreduplication	31	0	0.43	1	Biological Process
GO:0042044	fluid transport	43	0	0.6	1	Biological Process
GO:0042060	wound healing	20	0	0.28	1	Biological Process
GO:0042119	neutrophil activation	10	0	0.14	1	Biological Process
GO:0042126	nitrate metabolic process	12	0	0.17	1	Biological Process
GO:0042127	regulation of cell population proliferat...	126	0	1.75	1	Biological Process
GO:0042128	nitrate assimilation	12	0	0.17	1	Biological Process
GO:0042133	neurotransmitter metabolic process	16	0	0.22	1	Biological Process
GO:0042136	neurotransmitter biosynthetic process	12	0	0.17	1	Biological Process
GO:0042148	strand invasion	13	0	0.18	1	Biological Process
GO:0042157	lipoprotein metabolic process	30	0	0.42	1	Biological Process
GO:0042158	lipoprotein biosynthetic process	21	0	0.29	1	Biological Process
GO:0042168	heme metabolic process	16	0	0.22	1	Biological Process
GO:0042176	regulation of protein catabolic process	55	0	0.77	1	Biological Process
GO:0042255	ribosome assembly	72	0	1	1	Biological Process
GO:0042273	ribosomal large subunit biogenesis	72	0	1	1	Biological Process
GO:0042274	ribosomal small subunit biogenesis	68	0	0.95	1	Biological Process
GO:0042278	purine nucleoside metabolic process	31	0	0.43	1	Biological Process
GO:0042304	regulation of fatty acid biosynthetic pr...	13	0	0.18	1	Biological Process
GO:0042326	negative regulation of phosphorylation	28	0	0.39	1	Biological Process
GO:0042330	taxis	54	0	0.75	1	Biological Process
GO:0042343	indole glucosinolate metabolic process	14	0	0.19	1	Biological Process
GO:0042360	vitamin E metabolic process	11	0	0.15	1	Biological Process
GO:0042364	water-soluble vitamin biosynthetic proce...	57	0	0.79	1	Biological Process
GO:0042391	regulation of membrane potential	41	0	0.57	1	Biological Process
GO:0042398	cellular modified amino acid biosyntheti...	22	0	0.31	1	Biological Process
GO:0042401	biogenic amine biosynthetic process	29	0	0.4	1	Biological Process
GO:0042440	pigment metabolic process	149	0	2.07	1	Biological Process
GO:0042447	hormone catabolic process	36	0	0.5	1	Biological Process
GO:0042451	purine nucleoside biosynthetic process	12	0	0.17	1	Biological Process
GO:0042455	ribonucleoside biosynthetic process	31	0	0.43	1	Biological Process
GO:0042537	benzene-containing compound metabolic pr...	54	0	0.75	1	Biological Process
GO:0042542	response to hydrogen peroxide	86	0	1.2	1	Biological Process
GO:0042545	cell wall modification	85	0	1.18	1	Biological Process
GO:0042546	cell wall biogenesis	178	0	2.48	1	Biological Process
GO:0042547	cell wall modification involved in multi...	11	0	0.15	1	Biological Process
GO:0042558	pteridine-containing compound metabolic ...	17	0	0.24	1	Biological Process
GO:0042559	pteridine-containing compound biosynthet...	10	0	0.14	1	Biological Process
GO:0042592	homeostatic process	489	0	6.81	1	Biological Process
GO:0042593	glucose homeostasis	31	0	0.43	1	Biological Process
GO:0042594	response to starvation	180	0	2.51	1	Biological Process
GO:0042632	cholesterol homeostasis	13	0	0.18	1	Biological Process
GO:0042692	muscle cell differentiation	14	0	0.19	1	Biological Process
GO:0042726	flavin-containing compound metabolic pro...	14	0	0.19	1	Biological Process
GO:0042727	flavin-containing compound biosynthetic ...	10	0	0.14	1	Biological Process
GO:0042743	hydrogen peroxide metabolic process	31	0	0.43	1	Biological Process
GO:0042744	hydrogen peroxide catabolic process	16	0	0.22	1	Biological Process
GO:0042752	regulation of circadian rhythm	35	0	0.49	1	Biological Process
GO:0042759	long-chain fatty acid biosynthetic proce...	36	0	0.5	1	Biological Process
GO:0042761	very long-chain fatty acid biosynthetic ...	22	0	0.31	1	Biological Process
GO:0042762	regulation of sulfur metabolic process	23	0	0.32	1	Biological Process
GO:0042770	signal transduction in response to DNA d...	30	0	0.42	1	Biological Process
GO:0042773	ATP synthesis coupled electron transport	18	0	0.25	1	Biological Process
GO:0042775	mitochondrial ATP synthesis coupled elec...	18	0	0.25	1	Biological Process
GO:0042866	pyruvate biosynthetic process	32	0	0.45	1	Biological Process
GO:0042939	tripeptide transport	10	0	0.14	1	Biological Process
GO:0042981	regulation of apoptotic process	56	0	0.78	1	Biological Process
GO:0043009	chordate embryonic development	23	0	0.32	1	Biological Process
GO:0043038	amino acid activation	52	0	0.72	1	Biological Process
GO:0043039	tRNA aminoacylation	52	0	0.72	1	Biological Process
GO:0043062	extracellular structure organization	59	0	0.82	1	Biological Process
GO:0043065	positive regulation of apoptotic process	14	0	0.19	1	Biological Process
GO:0043066	negative regulation of apoptotic process	27	0	0.38	1	Biological Process
GO:0043067	regulation of programmed cell death	105	0	1.46	1	Biological Process
GO:0043068	positive regulation of programmed cell d...	32	0	0.45	1	Biological Process
GO:0043069	negative regulation of programmed cell d...	44	0	0.61	1	Biological Process
GO:0043086	negative regulation of catalytic activit...	190	0	2.65	1	Biological Process
GO:0043087	regulation of GTPase activity	69	0	0.96	1	Biological Process
GO:0043094	cellular metabolic compound salvage	70	0	0.97	1	Biological Process
GO:0043097	pyrimidine nucleoside salvage	13	0	0.18	1	Biological Process
GO:0043122	regulation of canonical NF-kappaB signal...	10	0	0.14	1	Biological Process
GO:0043144	sno(s)RNA processing	10	0	0.14	1	Biological Process
GO:0043155	negative regulation of photosynthesis, l...	11	0	0.15	1	Biological Process
GO:0043171	peptide catabolic process	15	0	0.21	1	Biological Process
GO:0043174	nucleoside salvage	15	0	0.21	1	Biological Process
GO:0043200	response to amino acid	29	0	0.4	1	Biological Process
GO:0043242	negative regulation of protein-containin...	14	0	0.19	1	Biological Process
GO:0043244	regulation of protein-containing complex...	18	0	0.25	1	Biological Process
GO:0043248	proteasome assembly	10	0	0.14	1	Biological Process
GO:0043255	regulation of carbohydrate biosynthetic ...	29	0	0.4	1	Biological Process
GO:0043266	regulation of potassium ion transport	12	0	0.17	1	Biological Process
GO:0043269	regulation of monoatomic ion transport	52	0	0.72	1	Biological Process
GO:0043270	positive regulation of monoatomic ion tr...	11	0	0.15	1	Biological Process
GO:0043271	negative regulation of monoatomic ion tr...	11	0	0.15	1	Biological Process
GO:0043288	apocarotenoid metabolic process	33	0	0.46	1	Biological Process
GO:0043289	apocarotenoid biosynthetic process	26	0	0.36	1	Biological Process
GO:0043299	leukocyte degranulation	10	0	0.14	1	Biological Process
GO:0043312	neutrophil degranulation	10	0	0.14	1	Biological Process
GO:0043331	response to dsRNA	56	0	0.78	1	Biological Process
GO:0043393	regulation of protein binding	11	0	0.15	1	Biological Process
GO:0043405	regulation of MAP kinase activity	31	0	0.43	1	Biological Process
GO:0043406	positive regulation of MAP kinase activi...	26	0	0.36	1	Biological Process
GO:0043408	regulation of MAPK cascade	37	0	0.52	1	Biological Process
GO:0043410	positive regulation of MAPK cascade	30	0	0.42	1	Biological Process
GO:0043413	macromolecule glycosylation	80	0	1.11	1	Biological Process
GO:0043434	response to peptide hormone	16	0	0.22	1	Biological Process
GO:0043455	regulation of secondary metabolic proces...	40	0	0.56	1	Biological Process
GO:0043462	regulation of ATP-dependent activity	18	0	0.25	1	Biological Process
GO:0043473	pigmentation	17	0	0.24	1	Biological Process
GO:0043476	pigment accumulation	13	0	0.18	1	Biological Process
GO:0043478	pigment accumulation in response to UV l...	11	0	0.15	1	Biological Process
GO:0043479	pigment accumulation in tissues in respo...	11	0	0.15	1	Biological Process
GO:0043480	pigment accumulation in tissues	11	0	0.15	1	Biological Process
GO:0043481	anthocyanin accumulation in tissues in r...	11	0	0.15	1	Biological Process
GO:0043484	regulation of RNA splicing	54	0	0.75	1	Biological Process
GO:0043487	regulation of RNA stability	85	0	1.18	1	Biological Process
GO:0043488	regulation of mRNA stability	77	0	1.07	1	Biological Process
GO:0043489	RNA stabilization	23	0	0.32	1	Biological Process
GO:0043542	endothelial cell migration	10	0	0.14	1	Biological Process
GO:0043543	protein acylation	76	0	1.06	1	Biological Process
GO:0043547	positive regulation of GTPase activity	54	0	0.75	1	Biological Process
GO:0043562	cellular response to nitrogen levels	45	0	0.63	1	Biological Process
GO:0043572	plastid fission	20	0	0.28	1	Biological Process
GO:0043574	peroxisomal transport	31	0	0.43	1	Biological Process
GO:0043622	cortical microtubule organization	34	0	0.47	1	Biological Process
GO:0043633	polyadenylation-dependent RNA catabolic ...	15	0	0.21	1	Biological Process
GO:0043634	polyadenylation-dependent ncRNA cataboli...	15	0	0.21	1	Biological Process
[truncated: 1,885 more rows]
